# Supplementary material for: Robust prediction of synthetic gRNA activity and cryptic DNA repair by disentangling cellular CRISPR cleavage outcomes
Source: Nat Commun. 2025 May 21;16:4717. doi: 10.1038/s41467-025-59947-0 (PMC12095496; doi:10.1038/s41467-025-59947-0)
Supplement: Supplementary file 3 — Supplementary Data 1 [file 41467_2025_59947_MOESM3_ESM.xlsx]

## Sheet: synthetic gRNA screen
			Cell death [%]								Indels [%]								Targeted substitutions [%]				Genome editing [%]				In vivo activity [%]				in vitro activity [%]
			no DNA donor				with DNA donor				no DNA donor				with DNA donor				with DNA donor				with DNA donor				with DNA donor				cleavage product quantification
	gRNA	sequence	rep1	rep2	rep3	mean	rep1	rep2	rep3	mean	rep1	rep2	rep3	mean	rep1	rep2	rep3	mean	rep1	rep2	rep3	mean	rep1	rep2	rep3	mean	rep1	rep2	rep3	mean	rep1	rep2	rep3	mean
	SCAP_a	CTCTGGGATCAGGAGCTTGG	4.74308	28.3333	0	11.0255	0	0	0	0	73.0632	73.7021	68.5554	71.7736	68.359	66.9813	66.8417	67.394	7.36272	7.89509	7.68622	7.64801	75.7217	74.8763	74.5279	75.042	75.7217	74.8763	74.5279	75.042
	SCAP_b	GCTGCACAGGAGACAGGACA	5.13834	18.6667	0	7.935	0	1.10294	6.53846	2.54713	82.9349	81.0365	78.6933	80.8883	79.092	81.8593	76.3986	79.1166	2.1618	2.70469	2.45504	2.44051	81.2538	84.564	78.8536	81.5571	81.2538	84.7343	80.2363	82.0748	63.3955	53.3937	49.6339	55.4743
	LYPLA_a	TGAACGTGGCTATGCCTTCA	11.4625	14	0	8.48748	0	0	1.53846	0.512821	69.6722	71.914	68.0444	69.8769	58.8366	60.2889	53.8033	57.6429	16.4654	14.7613	14.3708	15.1992	75.3019	75.0502	68.1742	72.8421	75.3019	75.0502	68.6638	73.0053	19.2063	12.149	9.40614	13.5871
	TEX2_a	TAGAACTGAAAAGTTCCCAG	0	22	0	7.33333	0	14.7059	9.23077	7.97888	84.1213	85.3692	80.0847	83.1918	71.4614	66.7955	66.9143	68.3904	14.8773	15.5149	13.6083	14.6669	86.3388	82.3105	80.5226	83.0573	86.3388	84.9119	82.3205	84.5237	na	32.6026	33.1293	32.8659
	C3_a	AAAGGACGCCCCTGACCACC	7.50988	13	2.77778	7.76255	0	0	0	0	69.049	61.2763	65.9544	65.4266	39.2676	34.7408	37.3007	37.103	47.1099	46.053	43.693	45.6186	86.3776	80.7937	80.9937	82.7217	86.3776	80.7937	80.9937	82.7217	38.3128	36.0259	47.3883	40.5757
	C3_b	CAAGGCTTGGAACACCATGA	12.6482	15	0	9.21607	0	3.30882	13.0769	5.46192	58.8252	58.0896	55.2029	57.3726	40.8299	39.0863	38.6586	39.525	31.6579	30.5041	24.7188	28.9603	72.4878	69.5904	63.3774	68.4852	72.4878	70.5966	68.1665	70.417	28.5419	23.5025	23.8706	25.305
	FAAH_a	GTCCAGAGCAGGGGCCAGCA	18.9723	28.6667	10.7143	19.4511	20.8955	16.1765	25.3846	20.8189	67.0711	63.9272	62.5156	64.5046	59.6177	56.9006	55.7589	57.4257	4.69241	5.67433	5.25513	5.20729	64.3101	62.5749	61.0141	62.633	71.7677	68.629	70.9105	70.4357
	FAAH_b	AATGCCCCAGGCAGGGCCAC	15.8103	26.6667	3.96825	15.4817	8.95522	9.19118	10	9.38213	42.8464	41.7474	36.3239	40.3059	36.1278	32.3268	32.6819	33.7122	0.2135	0.202177	0.157604	0.191094	36.3413	32.5289	32.8395	33.9033	42.0421	38.7303	39.5556	40.1093
	OSBP2_a	CATTTGTTCATCCCACGAGC	5.5336	20.3333	3.1746	9.68051	2.61194	1.83824	0	1.48339	63.3675	65.1708	60.4764	63.0049	58.4912	48.8822	53.945	53.7728	10.4881	10.7563	8.67255	9.97232	68.9793	59.6385	62.6176	63.7451	69.7896	60.3805	62.6176	64.2625
	OSBP2_b	CCCAGCAGCCCCAGCTCTGA	1.18577	14.6667	0	5.28415	0	0	1.53846	0.512821	48.9447	50.7012	45.0391	48.2283	31.1532	32.9891	31.9991	32.0471	30.4289	28.5217	26.8478	28.5994	61.582	61.5108	58.8469	60.6466	61.582	61.5108	59.48	60.8576	10.3756	14.385	21.5654	15.442
	SLC27A3_a	CCAGCCCTGCCTTCATGCCC	44.2688	50.3333	46.8254	47.1425	48.8806	50	51.5385	50.1397	8.71254	10.1777	8.27095	9.05372	10.986	17.2619	10.7134	12.9871	1.70464	1.38311	1.58349	1.55708	12.6906	18.645	12.2968	14.5442	55.368	59.3225	57.4977	57.3961
	PIGZ_1st_a	GCCCTCGGTGCCCTCCTCTT	28.0632	28.6667	21.8254	26.1851	15.6716	8.45588	21.5385	15.222	39.5796	39.3964	37.3079	38.7613	38.159	46.6575	44.7616	43.1927	4.97092	6.14719	5.76655	5.62822	43.13	52.8047	50.5281	48.8209	52.0424	56.7955	61.1836	56.6738	16.5967	10.2558	13.3663	13.4063
	PIGZ_1st_b	ACAGTGCCCTTCCAAGGCAC	0.395257	13.3333	0	4.5762	5.97015	8.45588	12.3077	8.91124	52.079	49.628	46.3092	49.3387	39.7044	40.5234	38.9919	39.7399	6.76996	10.0216	5.33026	7.37395	46.4744	50.545	44.3222	47.1139	49.6699	54.7269	51.1749	51.8572	37.2303	na	28.147	32.6886
	PIGZ_1st_c	CATCAGGGGGGCCTGGTGCC	1.97628	19.3333	4.36508	8.55823	17.5373	17.2794	23.0769	19.2979	6.78909	6.09868	5.34122	6.07633	4.83793	5.05827	5.27523	5.05714	0.0723519	0.10283	0.114679	0.0966204	4.91028	5.1611	5.38991	5.15376	21.5865	21.5487	27.223	23.4527	13.6638	11.6406	11.0067	12.1037
	PIGZ_1st_d	AGCCGAAGAGGAGGGCACCG	11.0672	28.6667	21.4286	20.3875	18.2836	17.2794	18.0769	17.88	70.9504	71.6667	75.7198	72.779	62.7021	61.7628	56.691	60.3853	11.5539	10.0392	8.50855	10.0339	74.256	71.802	65.1996	70.4192	78.9629	76.6744	71.4904	75.7093	25.196	29.6923	26.5192	27.1359
	SV2C_a	GCAGAGGTTTAATGACATCA	19.7628	16	0	11.9209	7.08955	4.04412	0	3.71122	88.6615	89.1072	89.062	88.9435	60.3677	54.7242	59.9174	58.3364	30.6092	29.9167	27.3075	29.2778	90.9769	84.6409	87.2249	87.6143	91.6166	85.2621	87.2249	88.0345
	SV2C_b	TGCATTGCTAACCAGAAATG	14.6245	18.6667	0	11.0971	0.373134	1.83824	0	0.737123	48.472	43.8346	44.5686	45.6251	34.9906	33.8972	29.8842	32.924	28.8742	28.6028	30.5835	29.3535	63.8648	62.5	60.4677	62.2775	63.9996	63.1893	60.4677	62.5522	20.3024	15.2616	21.0202	18.8614
	VCAN_a	GTTTACTGTTGCCTGATCAT	18.1818	10.6667	0	9.61616	1.86567	4.77941	5	3.88169	78.4228	80.4135	77.0243	78.6202	53.1223	53.4875	49.1581	51.9226	31.3141	33.5327	30.6994	31.8488	84.4364	87.0202	79.8575	83.7714	84.7268	87.6405	80.8646	84.4106
	VCAN_b	CCCTGTGGAATTTAATACTG	12.253	19	8.33333	13.1954	0	6.61765	5	3.87255	82.0621	81.4275	80.541	81.3436	45.2514	45.0677	41.829	44.0494	42.5786	42.1753	36.9578	40.5706	87.83	87.2431	78.7868	84.62	87.83	88.0873	79.8475	85.2549	56.4004	40.5214	53.9069	50.2762
	SSH2_a	TGTTCCAGCTCCCAGGGTGC	49.4071	41	45.2381	45.2151	50.7463	36.0294	39.6154	42.1304	12.4614	14.1372	11.0125	12.537	13.9942	14.6012	14.461	14.3521	1.91039	4.14042	2.89219	2.981	15.9046	18.7416	17.3531	17.3331	58.5799	48.0185	50.094	52.2308	39.1394	34.3675	34.319	35.942
	SSH2_b	AGTGGCATTCTGCTCAGAAT	20.5534	17.6667	0	12.74	10.4478	2.20588	10.7692	7.80762	58.3302	67.6371	57.9433	61.3035	46.3466	37.5152	36.3279	40.0632	33.4378	34.8291	25.4462	31.2377	79.7844	72.3443	61.7741	71.3009	81.8964	72.9543	65.8907	73.5805	36.8173	24.8258	29.9996	30.5476
	GPR132_a	CCATGAAGACAGACGTCACC	20.1581	20	2.77778	14.312	11.9403	6.61765	13.8462	10.8014	55.1285	56.2907	52.6137	54.6777	31.3964	28.468	25.6524	28.5056	47.4203	44.6069	38.4857	43.5043	78.8167	73.0749	64.1381	72.0099	81.346	74.8567	69.1036	75.1021	42.7494	26.5243	37.8169	35.6969
	SLC27A3_b	TCTGCGTCCCCCCCACGCTT	18.5771	29.6667	20.6349	22.9596	26.1194	11.7647	10.7692	16.2178	46.8306	50.1083	43.2514	46.7301	48.3692	45.4138	43.0196	45.6009	18.4134	21.7077	18.467	19.5294	66.7827	67.1215	61.4866	65.1303	75.4588	70.9895	65.6342	70.6942	66.0366	69.6424	69.6462	68.4417
	CSGALNACT1_a	CTCATCTTATTTCGACCATT	27.668	3.66667	0	10.4449	3.73134	0	0	1.24378	63.284	61.9798	60.1669	61.8102	40.1461	38.7115	37.2501	38.7026	30.3866	29.0116	22.9821	27.4601	70.5327	67.7231	60.2322	66.1627	71.6323	67.7231	60.2322	66.5292	31.7311	22.8856	29.9082	28.175
	ITGB4_a	CAGGGCCAGCCACCGCATTC	23.7154	20	10.7143	18.1432	14.1791	9.55882	14.6154	12.7844	67.3001	61.4228	67.352	65.3583	60.0603	59.9307	60.1367	60.0426	0.37679	0.390974	0.510152	0.425972	60.4371	60.3217	60.6469	60.4686	66.0467	64.1145	66.3985	65.5199
	ITGB4_b	GGGTCCTGGGGTGGGCAGAT	44.2688	27	19.0476	30.1055	27.6119	20.2206	20	22.6108	47.6842	42.1352	46.661	45.4935	36.9087	42.9016	39.2735	39.6946	11.1588	9.86417	9.62387	10.2156	48.0675	52.7657	48.8973	49.9102	62.407	62.3168	59.1179	61.2806	54.7755	38.4028	53.0853	48.7546
	ITGB4_c	CCGCAGCTGGGCAGCCGTGC	33.9921	31	17.0635	27.3519	23.5075	11.3971	21.5385	18.8143	47.2317	46.6042	46.0396	46.6252	37.8559	46.0462	35.4257	39.776	6.86147	7.47003	6.65109	6.9942	44.7174	53.5162	42.0768	46.7702	57.7129	58.814	54.5526	57.0265	47.8795	40.0633	57.649	48.5306
	RAD52_a	AGCGAGCCCTCAGGTGAGCG	18.9723	13.3333	0	10.7686	11.5672	0	5	5.52239	85.6946	82.6237	73.4705	80.5963	66.3518	63.7966	58.3646	62.8376	16.9023	14.6123	12.7409	14.7518	83.2541	78.4089	71.1055	77.5895	85.1911	78.4089	72.5502	78.7167	34.9238	39.6634	27.1544	33.9139
	RAD52_b	CTTCTCCAAAGATAAAGCCT	19.7628	26.3333	17.0635	21.0532	25.3731	6.98529	14.6154	15.6579	55.1882	56.1439	52.2314	54.5212	43.0525	40.8352	37.701	40.5296	13.2305	17.4655	16.3352	15.6771	56.2829	58.3008	54.0363	56.2067	67.3753	61.2136	60.7541	63.1143	18.9581	26.1449	20.574	21.8923
	FRMD7_a	AGCCAGCTGAAAGAAGCCCA	38.7352	34.3333	19.8413	30.9699	29.4776	17.2794	18.4615	21.7395	62.5613	58.0564	65.9136	62.1771	54.7986	49.7467	57.9451	54.1635	9.14235	11.0425	8.82718	9.67068	63.941	60.7892	66.7723	63.8342	74.5703	67.5646	72.9066	71.6805	34.5384	24.5295	20.5567	26.5415
	FRMD7_b	GTGGGCTCTACATAGCTATG	14.6245	8.33333	4.7619	9.23991	8.95522	9.55882	2.30769	6.94058	88.7364	87.3413	85.402	87.1599	78.7661	79.5473	71.1553	76.4896	11.6406	11.0139	11.0216	11.2254	90.4068	90.5613	82.1769	87.715	91.2659	91.4635	82.5882	88.4392	na	12.8219	23.9309	18.3764
	NFASC_a	TGTAGTAGTTGTGGCGACGG	30.83	24.3333	19.8413	25.0015	23.8806	15.0735	15	17.9847	72.2151	73.9548	66.2453	70.8051	50.403	49.837	44.8648	48.3683	28.807	28.3477	26.4316	27.8621	79.21	78.1847	71.2964	76.2304	84.1748	81.4731	75.6019	80.4166
	NFASC_b	TGCTGCCGCCACCACCACCA	47.8261	45	39.2857	44.0373	40.2985	36.0294	39.6154	38.6478	25.2374	26.8831	22.549	24.8898	46.3307	32.4163	36.1998	38.3156	8.6858	5.86511	5.87851	6.80981	55.0165	38.2814	42.0783	45.1254	73.1442	60.5183	65.0242	66.2289
	NOVA1_a	TGCTACTGTGAAGGCTGTAA	28.4585	17	17.4603	20.9729	20.5224	12.1324	11.9231	14.8593	81.2343	79.0533	72.8949	77.7275	72.5937	68.3848	67.4039	69.4608	6.2943	6.89291	5.90837	6.3652	78.888	75.2777	73.3122	75.826	83.2207	78.2771	76.4942	79.3307	33.4374	16.0666	20.1799	23.228
	SPAG5_a	ACAAACAGCATATCTTTAAA	32.4111	24.6667	3.1746	20.0841	8.58209	0	7.69231	5.4248	44.1754	39.758	32.7388	38.8907	26.5166	24.14	25.7686	25.4751	27.8027	23.7387	19.1932	23.5782	54.3193	47.8787	44.9619	49.0533	58.2396	47.8787	49.1956	51.7713	na	11.0425	14.5364	12.7894
	SOD1_a	CAACTTTGCACTTTTCTTAA	19.7628	13.6667	3.1746	12.2014	11.5672	6.25	10.7692	9.5288	79.8657	76.4037	73.5562	76.6085	55.8755	49.8187	54.2371	53.3104	28.0439	26.888	19.7054	24.8791	83.9194	76.7068	73.9424	78.1895	85.7795	78.1626	76.7486	80.2302
	OSBP2_c	TCAGTTACTCCATTCTTTTC	10.2767	22.3333	5.55556	12.7219	5.97015	0	4.61538	3.52851	70.8798	68.6339	59.752	66.4219	41.1006	35.1144	36.4388	37.5513	36.2864	31.9546	28.7473	32.3295	77.387	67.069	65.1861	69.8807	78.7371	67.069	66.7929	70.8663	17.8144	17.1391	22.109	19.0209
	KATNA1_a	AAATGATGACCCTTCCAAAA	24.5059	22	1.19048	15.8988	12.3134	6.25	8.84615	9.13653	82.144	82.3099	74.9471	79.8003	55.7996	54.492	55.9833	55.425	28.3823	20.8228	25.8031	25.0027	84.1819	75.3149	81.7864	80.4277	86.1297	76.8577	83.3976	82.1283	45.8613	36.1568	42.9843	41.6674
	CALD1_a	GCAGTATACCAGTGCAATTG	15.415	11.3333	0	8.91612	1.1194	0	6.92308	2.68083	80.0059	79.9014	76.1923	78.6999	51.6055	52.4816	45.0491	49.7121	27.8086	29.3239	28.2167	28.4497	79.4142	81.8055	73.2658	78.1618	79.6446	81.8055	75.1166	78.8556
	ADSL_a	AGCTGGAGTTTCCTTCCCAC	28.8538	30.3333	22.619	27.2687	17.5373	12.8676	15.3846	15.2632	70.8766	66.0443	59.6983	65.5397	47.9872	47.1373	47.2603	47.4616	30.5301	32.3498	29.7945	30.8915	78.5173	79.4872	77.0548	78.3531	82.2848	82.1267	80.5848	81.6654
	ADSL_b	ACAGGTAAAGGGAGTGGGTG	31.2253	20.6667	13.4921	21.7947	20.8955	14.7059	23.8462	19.8159	79.2598	77.6493	73.8471	76.9187	66.6232	58.7149	60.4886	61.9422	11.7626	11.475	11.6206	11.6194	78.3858	70.1899	72.1092	73.5616	82.9022	74.5737	78.7601	78.7453	28.5568	20.7369	24.0088	24.4342
	ADSL_c	CCTCCACCACACAGGGACGC	23.7154	25.3333	10.3175	19.7887	16.4179	4.41176	8.46154	9.76374	82.6537	82.0025	73.6135	79.4232	43.0008	41.402	40.2316	41.5448	47.2629	43.4059	41.9258	44.1982	90.2637	84.8079	82.1574	85.743	91.8622	85.4782	83.6672	87.0025	31.9196	24.4157	23.7882	26.7078
	KIF26B_a	GGGAGATCTGACAAAGAAAA	25.6917	18.3333	6.74603	16.9237	8.95522	2.20588	11.1538	7.43832	75.0318	74.6621	63.604	71.0993	44.0981	39.8705	43.934	42.6342	44.8117	38.3751	37.4508	40.2125	88.9098	78.2455	81.3849	82.8467	89.903	78.7254	83.4612	84.0299
	KIF26B_b	GCTGATGACAGAGAGTAGCC	19.3676	31	18.254	22.8739	22.7612	2.20588	14.6154	13.1942	84.8478	82.6151	84.678	84.047	73.8413	70.7171	66.5485	70.369	16.3281	13.5918	13.7131	14.5443	90.1695	84.3089	80.2616	84.9133	92.407	84.655	83.1465	86.7362	na	11.5444	9.77284	10.6586
	AAR2_a	GAGAAGCCACAGGGTGGCTG	0	9	0.396825	3.13228	8.95522	5.14706	8.46154	7.52127	37.2371	33.2936	28.6287	33.0531	27.9287	24.9415	24.8135	25.8946	10.6213	7.77666	6.68009	8.35934	38.55	32.7182	31.4935	34.2539	44.053	36.1812	37.2902	39.1748
	XK_a	GGGCTGAGCCCAAGAAAGCC	0	5	6.74603	3.91534	8.95522	1.83824	8.46154	6.41833	50.0694	45.3941	47.1749	47.5461	36.4771	34.5362	32.0186	34.3439	17.898	15.2752	13.1773	15.4501	54.3751	49.8113	45.1959	49.7941	58.4609	50.7339	49.8331	53.0093	27.5324	13.0379	25.0923	21.8875
	GPC6_a	GCCCAGGGTGCGGTGGGCCC	4.34783	18.6667	2.77778	8.59742	10.4478	0	7.69231	6.04669	11.5881	12.9133	10.1638	11.5551	9.91588	9.59237	7.43832	8.98219	2.08833	1.63737	1.23058	1.65209	12.0042	11.2297	8.6689	10.6343	21.1978	11.2297	15.6944	16.0406	33.8433	14.958	27.7817	25.5276
	OTX2P1_a	GCACCCCACAGAGGGGGGAG	4.34783	12.6667	0	5.6715	10.4478	1.10294	8.46154	6.67075	10.2244	10.5334	8.91747	9.89176	8.66857	8.96996	7.92568	8.5214	3.49511	3.93991	2.33225	3.25576	12.1637	12.9099	10.2579	11.7772	21.3406	13.8704	17.8515	17.6875
	ADSL_d	TCGGCTTGCCGACTTTGCTA	18.1818	26	18.6508	20.9442	24.2537	18.75	20.3846	21.1294	70.0394	71.0415	68.8798	69.9869	62.3376	53.2023	55.88	57.1399	11.069	14.1185	9.59771	11.5951	73.4066	67.3208	65.4777	68.735	79.8565	73.4481	72.5149	75.2732	44.5693	na	37.0669	40.8181
	TEX2_b	TCAAGTGCCTGTGCCTTGCG	0	19.6667	11.9048	10.5238	13.806	0	10.3846	8.06353	87.1853	89.29	92.5395	89.6716	83.8284	80.1708	74.0756	79.3583	8.37999	7.46371	8.43325	8.09232	92.2084	87.6345	82.5088	87.4506	93.2841	87.6345	84.3252	88.4146	35.4272	na	31.4129	33.4201
	OSBP2_d	GGGACTGCTATGCATGACCT	20.1581	16.6667	18.254	18.3596	7.83582	7.72059	7.69231	7.74957	61.4905	50.9178	50.3134	54.2406	33.6489	32.7975	30.9052	32.4505	43.9084	34.8107	33.3621	37.3604	77.5573	67.6082	64.2672	69.8109	79.3158	70.109	67.0159	72.1469	35.0751	25.768	27.9789	29.6073
	NCOA6_a	GTTTGTTGAATGCTAACATC	31.6206	41.3333	25.7937	32.9158	26.1194	26.4706	27.6923	26.7608	49.2403	54.2619	47.5794	50.3605	47.584	39.4565	38.7268	41.9224	15.289	19.6594	13.7006	16.2164	62.873	59.1159	52.4274	58.1388	72.5704	69.9382	65.6013	69.37	na	47.623	52.2941	49.9585
	TTLL5_a	CGTGGCAGGCCAGTAGGGCT	18.1818	8.66667	7.14286	11.3304	0.373134	0	0	0.124378	47.478	45.3743	46.0105	46.2876	39.8134	37.6939	34.0258	37.1777	15.0448	12.92	13.1412	13.702	54.8582	50.614	47.167	50.8797	55.0267	50.614	47.167	50.9359	22.9411	36.9868	28.6621	29.53
	LYPLA_b	ACAGGCCTAACAGGCCTACA	0	5	0	1.66667	0	0	0	0	45.5521	42.1868	35.2267	40.9886	41.1085	36.9615	33.8279	37.2993	2.98349	2.00971	1.7956	2.26293	44.092	38.9712	35.6235	39.5622	44.092	38.9712	35.6235	39.5622	25.0605	8.78214	16.8459	16.8962
	SLITRK1_a	ACCCGTCGCTATCGCTGCTG	7.90514	22.6667	9.12698	13.2329	15.6716	5.51471	12.6923	11.2929	84.7124	84.871	76.6037	82.0623	72.4006	73.0255	64.6646	70.0302	6.27902	7.16561	6.73681	6.72715	78.6796	80.1911	71.4014	76.7574	82.0208	81.2835	75.0313	79.4452
	ITGB4_d	TCCACCCGGAATGCGGTGGC	0	5.66667	1.19048	2.28571	0	0	6.92308	2.30769	22.4139	21.1834	19.6596	21.0856	20.0482	18.9771	16.9437	18.6563	4.33368	3.60387	2.93452	3.62402	24.3818	22.581	19.8782	22.2803	24.3818	22.581	25.4251	24.1293	20.6855	11.0419	21.4136	17.7137
	ITGB4_e	CGAGAGCCGGCTGACCGTGC	2.37154	15.3333	14.2857	10.6635	21.2687	2.94118	8.84615	11.0187	67.3836	70.1392	63.3797	66.9675	62.8086	62.9677	54.9753	60.2506	4.37816	3.72043	3.57563	3.8914	67.1868	66.6882	58.5509	64.142	74.1657	67.6679	62.2176	68.0171
	PRDM10_a	TCATCACCACCACCACCAAC	33.5968	38	22.2222	31.273	32.0896	15.0735	21.5385	22.9005	27.448	21.4461	38.3526	29.0822	31.5998	34.4637	32.0577	32.7071	6.74526	9.63798	9.36732	8.58352	38.345	44.1016	41.4251	41.2906	58.1298	52.5275	54.0412	54.8995	39.1915	23.6832	30.231	31.0353
	PRDM10_b	TCTGCTGTTGGCTGTTGGTC	12.6482	12.6667	6.74603	10.687	14.9254	12.5	16.5385	14.6546	35.0261	24.1093	39.2505	32.7953	41.6197	29.0493	29.3256	33.3315	5.4999	4.12755	5.26076	4.96274	47.1196	33.1769	34.5863	38.2943	55.0122	41.5298	45.4047	47.3156	40.5147	32.34	27.3904	33.415
	TTLL5_b	CGATCAGGAAGTCACACCAT	11.4625	10.3333	3.57143	8.45574	16.4179	8.08824	11.5385	12.0149	58.6327	68.55	61.5015	62.8947	37.0059	37.9331	38.1462	37.6951	36.7255	38.618	41.8559	39.0665	73.7314	76.5512	80.0022	76.7616	78.0442	78.4478	82.3096	79.6005	48.9759	36.2804	37.8218	41.026
	SLC8A1_a	GAGTCTCTTATTTTCCCATG	11.4625	12.6667	4.7619	9.63034	5.97015	0	6.15385	4.04133	75.9696	70.4274	64.8094	70.4021	36.0895	38.3382	34.3531	36.2603	37.4526	39.1274	32.6637	36.4146	73.5422	77.4656	67.0167	72.6748	75.1217	77.4656	69.0465	73.8779	35.4813	31.5984	25.1054	30.7283
	SLC8A1_b	CAGATGAAATCCCATTGAAA	10.2767	12.3333	0	7.53667	11.194	0	6.15385	5.78263	69.8447	70.8895	68.4156	69.7166	62.2241	52.9053	49.2278	54.7858	21.2844	23.1022	20.5313	21.6393	83.5085	76.0075	69.7591	76.425	85.3546	76.0075	71.6201	77.6607
	GSR_a	CATTCTTCCTTACTGTCTCC	7.50988	17.3333	0.396825	8.41335	15.2985	0.735294	9.61538	8.54973	80.9632	78.963	75.8421	78.5894	38.6362	37.9594	37.186	37.9272	47.9835	46.4864	41.1973	45.2224	86.6197	84.4459	78.3833	83.1496	88.6667	84.5603	80.4618	84.5629
	SPAG5_b	GGGTCAGCGAGGAGCAAGCG	22.1344	35.6667	36.1111	31.3041	36.9403	24.2647	36.5385	32.5812	82.7769	83.8983	68.6978	78.4577	80.9311	69.3557	76.822	75.7029	3.71768	6.06959	3.91832	4.56853	84.6488	75.4253	80.7403	80.2714	90.3196	81.3882	87.7775	86.4951	31.0303	33.854	32.1118	32.332
	GLDC_a	TCAACAGACACAACAAGAGG	18.1818	17.6667	11.5079	15.7855	13.806	10.6618	5	9.82258	52.8063	50.0159	47.8836	50.2353	37.1537	33.366	31.4006	33.9735	29.0129	26.813	25.6752	27.167	66.1666	60.179	57.0759	61.1405	70.8376	64.4246	59.2221	64.8281
	GSR_b	CAGGTCAGGTTGGCTTACCC	16.996	21.3333	15.0794	17.8029	8.20896	9.19118	11.5385	9.6462	78.6108	82.4057	79.5632	80.1933	70.1698	63.727	57.7206	63.8725	14.8233	17.5406	15.3309	15.8983	84.9931	81.2676	73.0515	79.7707	86.225	82.9893	76.1609	81.7917	49.3753	42.7212	41.3607	44.4857
	ADSL_e	CAGTCCCATTCACTCCCAGT	19.3676	24.6667	17.4603	20.4982	15.6716	8.45588	12.3077	12.1451	73.5839	67.312	65.8326	68.9095	49.5314	53.5988	49.7938	50.9747	20.2905	22.017	21.224	21.1772	69.8219	75.6158	71.0178	72.1518	74.5513	77.6777	74.5848	75.6046	32.6863	22.2815	30.8908	28.6195
	TKTL1_a	CTCAGAGAAAGTAGAGTACC	29.249	28	30.9524	29.4005	19.0299	8.45588	17.3077	14.9311	68.6389	68.3931	67.9702	68.3341	63.2099	47.3725	52.2836	54.2887	17.7744	15.5302	16.0443	16.4496	80.9843	62.9027	68.328	70.7383	84.603	66.0396	73.8097	74.8174
	TKTL1_b	GCGCTTCATCGAGTGCTTTA	13.0435	19	11.5079	14.5171	7.46269	1.47059	8.07692	5.67007	77.4645	80.1859	74.8851	77.5118	61.5402	59.8134	56.5754	59.3096	19.4785	20.7825	19.8515	20.0375	81.0187	80.5959	76.4269	79.3472	82.4352	80.8813	78.3309	80.5491	39.1404	28.1329	32.0358	33.103
	CASC5_a	ATTTGCATGTTTCCTTTCAC	12.6482	19.6667	15.873	16.0626	15.6716	8.82353	13.4615	12.6522	56.2798	61.3655	53.8938	57.1797	32.6998	30.9946	30.6101	31.4348	46.5807	47.562	39.0693	44.404	79.2805	78.5566	69.6794	75.8388	82.5276	80.4487	73.761	78.9124	34.4619	16.4957	31.9797	27.6458
	POLQ_a	ACTCCGACGCAGAAGATTCA	0	1.33333	17.4603	6.26455	5.22388	0	9.23077	4.81822	79.8784	81.1185	79.5655	80.1875	67.4659	61.7196	52.6923	60.6259	15.4598	17.7003	16.6667	16.6089	82.9256	79.4199	69.359	77.2349	83.8176	79.4199	72.1874	78.475	na	30.0447	26.9024	28.4736
	NOTO_a	GATACTGGCGATGGAGCTGC	13.0435	8.66667	6.34921	9.35312	2.61194	0	0	0.870647	62.4952	62.8773	62.7826	62.7184	47.8708	47.4887	49.8739	48.4111	29.491	27.3052	26.1405	27.6456	77.3618	74.794	76.0144	76.0567	77.9531	74.794	76.0144	76.2538	59.93	57.072	55.826	57.6093
	NOTO_b	CTGGCGATGGAGCTGCTGGA	15.415	16.3333	7.53968	13.096	8.20896	1.83824	1.15385	3.73368	81.3003	83.2748	78.1943	80.9232	71.1785	73.047	67.2828	70.5028	9.15911	10.5263	8.62349	9.43631	80.3376	83.5733	75.9063	79.9391	81.9517	83.8753	76.1843	80.6704	48.1659	32.871	29.4103	36.8157
	NOTO_c	CAGAGTGATGATGCCGAGTC	9.48617	10.6667	12.3016	10.8181	2.23881	0	1.92308	1.38729	70.1965	71.2915	71.8028	71.0969	40.9772	44.1381	41.867	42.3274	39.6743	41.7484	39.7277	40.3835	80.6515	85.8864	81.5947	82.7109	81.0846	85.8864	81.9487	82.9732	37.5869	38.3982	41.335	39.1067
	NOTO_d	TGATGATGCCGAGTCAGGAG	15.0198	17	21.0317	17.6838	3.73134	5.51471	10.3846	6.54355	77.9669	80.4771	77.8511	78.765	58.6541	63.6962	65.342	62.5641	9.71834	13.2306	11.4231	11.4573	68.3724	76.9268	76.7651	74.0214	69.5525	78.1992	79.178	75.6432	36.6873	37.0393	31.4881	35.0716
	AHR_a	TGAGTTACAATGATATAATC	19.3676	8.33333	7.93651	11.8791	0.746269	0	0	0.248756	82.2896	74.8269	79.4086	78.8417	47.1776	46.9704	48.5905	47.5795	38.9981	36.6509	38.2221	37.957	86.1757	83.6212	86.8125	85.5365	86.2789	83.6212	86.8125	85.5709	40.1177	46.8081	32.9843	39.97
	NR6A1_a	TAAAAAGGTGCGGTATATAT	22.5296	19	11.5079	17.6792	11.194	0.367647	4.23077	5.26415	79.8795	81.7232	78.9721	80.1916	45.6999	46.205	44.6785	45.5278	36.5943	38.4953	37.6305	37.5734	82.2942	84.7003	82.309	83.1011	84.2762	84.7565	83.0574	84.03	55.4082	46.1988	41.9134	47.8402
	SOX2_a	CCTTCATGGTGTGGTCCCGC	38.7352	31.6667	36.5079	35.6366	32.0896	27.5735	33.0769	30.9133	39.4428	38.2068	34.2718	37.3071	38.2175	22.2552	12.8205	24.4311	2.19033	1.18694	0.641026	1.33943	40.4079	23.4421	13.4615	25.7705	59.5307	44.5518	42.0858	48.7228	37.5279	33.8917	46.6569	39.3588
	Non-targeting_SLITRK1mouse (neg. ctrl) set as 100% cell survival	ATGCACTGGGGGTTTGTTTC	0	0	0	0	0	0	0	0

## Sheet: scores and features
			Cell death [%]		Indels [%]		Targeted substitutions [%]	Genome editing [%]	In vivo activity [%]	in vitro activity [%]	prediction tools/scores					gRNA specificity	free energy	GA	microhomology
			no DNA donor	with DNA donor	no DNA donor	with DNA donor	with DNA donor	with DNA donor	with DNA donor	cleavage product quantification
	gRNA	sequence	mean	mean	mean	mean	mean	mean	mean	mean	IDT on-target score	Doench 2016 score	DeepHF	averaged 5mer score	CRISPRscan score	MIT specificity score	20mer free energy [-?G)	number 'GA'	inDelphi microhomology-strength score
	SCAP_a	CTCTGGGATCAGGAGCTTGG	11.0255	0	71.7736	67.394	7.64801	75.042	75.042	51.9	12	51	69	0.754248	57	54	-2.1	2	1.38
	SCAP_b	GCTGCACAGGAGACAGGACA	7.935	2.54713	80.8883	79.1166	2.44051	81.5571	82.0748	11.8033	19	63	64	0.732797	53	44	-0.3	3	0.98
	LYPLA_a	TGAACGTGGCTATGCCTTCA	8.48748	0.512821	69.8769	57.6429	15.1992	72.8421	73.0053	30.7333	45	40	42	0.339033	43	79	-2.6	1	0.36
	TEX2_a	TAGAACTGAAAAGTTCCCAG	7.33333	7.97888	83.1918	68.3904	14.6669	83.0573	84.5237	40.9667	55	79	69	0.836006	52	61	-4.5	2	0.2
	C3_a	AAAGGACGCCCCTGACCACC	7.76255	0	65.4266	37.103	45.6186	82.7217	82.7217	22.6333	68	51	54	0.614952	48	74	-1.8	2	1.17
	C3_b	CAAGGCTTGGAACACCATGA	9.21607	5.46192	57.3726	39.525	28.9603	68.4852	70.417		100	62	68	0.623376	47	72	-1.2	2	0.35
	FAAH_a	GTCCAGAGCAGGGGCCAGCA	19.4511	20.8189	64.5046	57.4257	5.20729	62.633	70.4357		15	47	43	0.788313	53	39	-3.5	1	1.44
	FAAH_b	AATGCCCCAGGCAGGGCCAC	15.4817	9.38213	40.3059	33.7122	0.191094	33.9033	40.1093		37	46	33	0.644962	69	47	-6.4	0	1.24
	OSBP2_a	CATTTGTTCATCCCACGAGC	9.68051	1.48339	63.0049	53.7728	9.97232	63.7451	64.2625	16.8667	72	57	53	0.468388	25	84	-1	1	0.7
	OSBP2_b	CCCAGCAGCCCCAGCTCTGA	5.28415	0.512821	48.2283	32.0471	28.5994	60.6466	60.8576		34	44	50	0.532742	39	28	-5.2	1	0.15
	SLC27A3_a	CCAGCCCTGCCTTCATGCCC	47.1425	50.1397	9.05372	12.9871	1.55708	14.5442	57.3961	11.7	42	36	61	0.667128	17	50	0	0	0.99
	PIGZ_1st_a	GCCCTCGGTGCCCTCCTCTT	26.1851	15.222	38.7613	43.1927	5.62822	48.8209	56.6738	32.65	37	47	35	0.193775	75	67	-0.9	0	1.01
	PIGZ_1st_b	ACAGTGCCCTTCCAAGGCAC	4.5762	8.91124	49.3387	39.7399	7.37395	47.1139	51.8572	10.6267	60	58	65	0.65415	60	55	-6.2	0	0.77
	PIGZ_1st_c	CATCAGGGGGGCCTGGTGCC	8.55823	19.2979	6.07633	5.05714	0.0966204	5.15376	23.4527	27.4	1	22	0	0.381276	47	32	-9.5	0	2.75
	PIGZ_1st_d	AGCCGAAGAGGAGGGCACCG	20.3875	17.88	72.779	60.3853	10.0339	70.4192	75.7093		28	59	65	0.882894	33	71	-4.4	3	2.03
	SV2C_a	GCAGAGGTTTAATGACATCA	11.9209	3.71122	88.9435	58.3364	29.2778	87.6143	88.0345	18	42	66	65	0.568061	46	66	-1.7	2	0.48
	SV2C_b	TGCATTGCTAACCAGAAATG	11.0971	0.737123	45.6251	32.924	29.3535	62.2775	62.5522		36	58	66	0.678168	26	65	0	1	0.45
	VCAN_a	GTTTACTGTTGCCTGATCAT	9.61616	3.88169	78.6202	51.9226	31.8488	83.7714	84.4106	48.4	64	38	50	0.462921	40	76	0	1	0.46
	VCAN_b	CCCTGTGGAATTTAATACTG	13.1954	3.87255	81.3436	44.0494	40.5706	84.62	85.2549	34.4333	62	59	68	0.83029	57	77	0	1	0.1
	SSH2_a	TGTTCCAGCTCCCAGGGTGC	45.2151	42.1304	12.537	14.3521	2.981	17.3331	52.2308	28.5333	40	34	57	0.554194	31	47	-1.6	0	0.57
	SSH2_b	AGTGGCATTCTGCTCAGAAT	12.74	7.80762	61.3035	40.0632	31.2377	71.3009	73.5805	34.1667	53	51	58	0.353705	43	54	-1.7	1	0.4
	GPR132_a	CCATGAAGACAGACGTCACC	14.312	10.8014	54.6777	28.5056	43.5043	72.0099	75.1021	68.4	66	53	51	0.542106	28	68	-2.2	3	0.55
	SLC27A3_b	TCTGCGTCCCCCCCACGCTT	22.9596	16.2178	46.7301	45.6009	19.5294	65.1303	70.6942	29.7667	33	37	40	0.409904	35	90	-1.7	0	0.26
	CSGALNACT1_a	CTCATCTTATTTCGACCATT	10.4449	1.24378	61.8102	38.7026	27.4601	66.1627	66.5292		72	42	17	0.201719	31	91	0	1	0.84
	ITGB4_a	CAGGGCCAGCCACCGCATTC	18.1432	12.7844	65.3583	60.0426	0.425972	60.4686	65.5199	47.4333	17	22	37	0.214703	62	70	-2	0	0.59
	ITGB4_b	GGGTCCTGGGGTGGGCAGAT	30.1055	22.6108	45.4935	39.6946	10.2156	49.9102	61.2806		6	40	46	0.518414	62	39	-5.7	1	1.6
	ITGB4_c	CCGCAGCTGGGCAGCCGTGC	27.3519	18.8143	46.6252	39.776	6.9942	46.7702	57.0265	30.2	1	25	50	0.52786	72	62	-4.3	0	1.79
	RAD52_a	AGCGAGCCCTCAGGTGAGCG	10.7686	5.52239	80.5963	62.8376	14.7518	77.5895	78.7167	22.3667	13	54	57	0.819863	42	80	-6.6	2	0.56
	RAD52_b	CTTCTCCAAAGATAAAGCCT	21.0532	15.6579	54.5212	40.5296	15.6771	56.2067	63.1143	24.9	75		56	0.283496		39	0	1	0.01
	FRMD7_a	AGCCAGCTGAAAGAAGCCCA	30.9699	21.7395	62.1771	54.1635	9.67068	63.8342	71.6805	19.6333	60	68	70	0.789795	52	57	-2.6	2	0.8
	FRMD7_b	GTGGGCTCTACATAGCTATG	9.23991	6.94058	87.1599	76.4896	11.2254	87.715	88.4392	40.5333	29	67	69	0.643013	49	86	-2.8	0	0.28
	NFASC_a	TGTAGTAGTTGTGGCGACGG	25.0015	17.9847	70.8051	48.3683	27.8621	76.2304	80.4166		43	66	72	0.870724	86	87	-1.2	1	1.48
	NFASC_b	TGCTGCCGCCACCACCACCA	44.0373	38.6478	24.8898	38.3156	6.80981	45.1254	66.2289	21.3	39	61	65	0.852702	52	19	0	0	1.86
	NOVA1_a	TGCTACTGTGAAGGCTGTAA	20.9729	14.8593	77.7275	69.4608	6.3652	75.826	79.3307	12.75	54	45	54	0.423524	40	63	-1.7	1	0.46
	SPAG5_a	ACAAACAGCATATCTTTAAA	20.0841	5.4248	38.8907	25.4751	23.5782	49.0533	51.7713	45.65	30	33	30	0.165367	7	49	0	0	0.26
	SOD1_a	CAACTTTGCACTTTTCTTAA	12.2014	9.5288	76.6085	53.3104	24.8791	78.1895	80.2302	18.9333	72	10	10	0.218458	17	50	0	0	-0.11
	OSBP2_c	TCAGTTACTCCATTCTTTTC	12.7219	3.52851	66.4219	37.5513	32.3295	69.8807	70.8663	41.9	56	6	23	0.060637	5	54	0	0	1.12
	KATNA1_a	AAATGATGACCCTTCCAAAA	15.8988	9.13653	79.8003	55.425	25.0027	80.4277	82.1283	43.6333	54	37	36	0.270598	46	39	0	2	0.18
	CALD1_a	GCAGTATACCAGTGCAATTG	8.91612	2.68083	78.6999	49.7121	28.4497	78.1618	78.8556	35.0333	35	55	60	0.595131	50	86	-1.9	0	0.28
	ADSL_a	AGCTGGAGTTTCCTTCCCAC	27.2687	15.2632	65.5397	47.4616	30.8915	78.3531	81.6654	22.9667	79	40	67	0.683712	35	63	-1.7	1	0.35
	ADSL_b	ACAGGTAAAGGGAGTGGGTG	21.7947	19.8159	76.9187	61.9422	11.6194	73.5616	78.7453	26.7	39	47	60	0.568226	82	41	0	1	1.79
	ADSL_c	CCTCCACCACACAGGGACGC	19.7887	9.76374	79.4232	41.5448	44.1982	85.743	87.0025		51	46	55	0.715032	16	71	-1.3	1	0.97
	KIF26B_a	GGGAGATCTGACAAAGAAAA	16.9237	7.43832	71.0993	42.6342	40.2125	82.8467	84.0299	8.47	56	32	48	0.23673	64	28	-0.6	4	0.84
	KIF26B_b	GCTGATGACAGAGAGTAGCC	22.8739	13.1942	84.047	70.369	14.5443	84.9133	86.7362		40	60	47	0.158373	42	74	-1	4	0.39
	AAR2_a	GAGAAGCCACAGGGTGGCTG	3.13228	7.52127	33.0531	25.8946	8.35934	34.2539	39.1748	19.9333	44	48	60	0.704796	53	37	-8.3	2	0.78
	XK_a	GGGCTGAGCCCAAGAAAGCC	3.91534	6.41833	47.5461	34.3439	15.4501	49.7941	53.0093	22.6667	43	47	54	0.41011	25	49	-6.3	2	0.41
	GPC6_a	GCCCAGGGTGCGGTGGGCCC	8.59742	6.04669	11.5551	8.98219	1.65209	10.6343	16.0406		0	25	27	0.551916	52	31	-8.5	0	1.14
	OTX2P1_a	GCACCCCACAGAGGGGGGAG	5.6715	6.67075	9.89176	8.5214	3.25576	11.7772	17.6875	33.6667	16	45	45	0.623236	47	61	-7.3	2	1.43
	ADSL_d	TCGGCTTGCCGACTTTGCTA	20.9442	21.1294	69.9869	57.1399	11.5951	68.735	75.2732	33.4	45	53	57	0.58669	33	92	-3.6	1	0.22
	TEX2_b	TCAAGTGCCTGTGCCTTGCG	10.5238	8.06353	89.6716	79.3583	8.09232	87.4506	88.4146	26.9333	33	64	69	0.870501	72	79	-3.7	0	0.49
	OSBP2_d	GGGACTGCTATGCATGACCT	18.3596	7.74957	54.2406	32.4505	37.3604	69.8109	72.1469	47.3	70	54	64	0.651945	41	75	-2.9	2	0.35
	NCOA6_a	GTTTGTTGAATGCTAACATC	32.9158	26.7608	50.3605	41.9224	16.2164	58.1388	69.37	28.9667	59	45	52	0.392188	45	52	-1.3	1	0.21
	TTLL5_a	CGTGGCAGGCCAGTAGGGCT	11.3304	0.124378	46.2876	37.1777	13.702	50.8797	50.9359	14.5033	3	38	53	0.495404	46	73	-4.3	0	0.6
	LYPLA_b	ACAGGCCTAACAGGCCTACA	1.66667	0	40.9886	37.2993	2.26293	39.5622	39.5622		17	53	36	0.583273	56	87	-8.6	0	0.31
	SLITRK1_a	ACCCGTCGCTATCGCTGCTG	13.2329	11.2929	82.0623	70.0302	6.72715	76.7574	79.4452	15.01	15	49	60	0.796698	44	94	-1.9	0	1.07
	ITGB4_d	TCCACCCGGAATGCGGTGGC	2.28571	2.30769	21.0856	18.6563	3.62402	22.2803	24.1293		19	43	47	0.516319	34	88	-8	1	0.87
	ITGB4_e	CGAGAGCCGGCTGACCGTGC	10.6635	11.0187	66.9675	60.2506	3.8914	64.142	68.0171	31.3	30	40	66	0.52786	74	83	-4.3	3	1.45
	PRDM10_a	TCATCACCACCACCACCAAC	31.273	22.9005	29.0822	32.7071	8.58352	41.2906	54.8995	34.1	51	51	50	0.409728	34	16	0	0	0.42
	PRDM10_b	TCTGCTGTTGGCTGTTGGTC	10.687	14.6546	32.7953	33.3315	4.96274	38.2943	47.3156	38.4	45	13	51	0.433722	43	62	-0.8	0	0.97
	TTLL5_b	CGATCAGGAAGTCACACCAT	8.45574	12.0149	62.8947	37.6951	39.0665	76.7616	79.6005	28.9	92	60	64	0.658107	61	80	-0.6	2	0.51
	SLC8A1_a	GAGTCTCTTATTTTCCCATG	9.63034	4.04133	70.4021	36.2603	36.4146	72.6748	73.8779		77	61	60	0.787916	49	57	0	1	0.11
	SLC8A1_b	CAGATGAAATCCCATTGAAA	7.53667	5.78263	69.7166	54.7858	21.6393	76.425	77.6607		58	50	44	0.307261	35	51	-0.8	3	0.25
	GSR_a	CATTCTTCCTTACTGTCTCC	8.41335	8.54973	78.5894	37.9272	45.2224	83.1496	84.5629		59	46	43	0.458244	1	53	0	0	0.98
	SPAG5_b	GGGTCAGCGAGGAGCAAGCG	31.3041	32.5812	78.4577	75.7029	4.56853	80.2714	86.4951		32	54	71	0.839726	54	73	-2.2	2	0.8
	GLDC_a	TCAACAGACACAACAAGAGG	15.7855	9.82258	50.2353	33.9735	27.167	61.1405	64.8281	42.9667	46	60	66	0.816748	33	41	0	2	0.67
	GSR_b	CAGGTCAGGTTGGCTTACCC	17.8029	9.6462	80.1933	63.8725	15.8983	79.7707	81.7917	26.5667	28	57	64	0.725256	59	78	-3.2	0	0.37
	ADSL_e	CAGTCCCATTCACTCCCAGT	20.4982	12.1451	68.9095	50.9747	21.1772	72.1518	75.6046		62	55	58	0.564081	49	64	0	0	-0.08
	TKTL1_a	CTCAGAGAAAGTAGAGTACC	29.4005	14.9311	68.3341	54.2887	16.4496	70.7383	74.8174	31.6667	43	52	60	0.549635	44	75	-0.1	3	0.13
	TKTL1_b	GCGCTTCATCGAGTGCTTTA	14.5171	5.67007	77.5118	59.3096	20.0375	79.3472	80.5491	24.4333	13	19	23	0.129503	47	88	-6.4	1	0.53
	CASC5_a	ATTTGCATGTTTCCTTTCAC	16.0626	12.6522	57.1797	31.4348	44.404	75.8388	78.9124	28.1	67	47	38	0.393655	47	50	0	0	0.07
	POLQ_a	ACTCCGACGCAGAAGATTCA	6.26455	4.81822	80.1875	60.6259	16.6089	77.2349	78.475	55.9333	42	41	48	0.324437	30	86	0	3	0.29
	NOTO_a	GATACTGGCGATGGAGCTGC	9.35312	0.870647	62.7184	48.4111	27.6456	76.0567	76.2538	33.1667	35	48	64	0.451957	45	59	-2.7	3	1.01
	NOTO_b	CTGGCGATGGAGCTGCTGGA	13.096	3.73368	80.9232	70.5028	9.43631	79.9391	80.6704	37.9	30	59	69	0.805685	53	50	-4.3	3	0.7
	NOTO_c	CAGAGTGATGATGCCGAGTC	10.8181	1.38729	71.0969	42.3274	40.3835	82.7109	82.9732	34.0667	26	44	57	0.395118	94	89	0	4	0.38
	NOTO_d	TGATGATGCCGAGTCAGGAG	17.6838	6.54355	78.765	62.5641	11.4573	74.0214	75.6432	38.7	30	61	65	0.874355	46	76	-1.6	4	0.97
	AHR_a	TGAGTTACAATGATATAATC	11.8791	0.248756	78.8417	47.5795	37.957	85.5365	85.5709	46.9333	84	44	44	0.169464	18	69	0	2	0.46
	NR6A1_a	TAAAAAGGTGCGGTATATAT	17.6792	5.26415	80.1916	45.5278	37.5734	83.1011	84.03	37.6	51	36	31	0.154307	43	88	0	0	0.93
	SOX2_a	CCTTCATGGTGTGGTCCCGC	35.6366	30.9133	37.3071	24.4311	1.33943	25.7705	48.7228		33	55	60	0.606939	56	0	-0.4	0	0.46
	Non-targeting_SLITRK1mouse (neg. ctrl) set as 100% cell survival	ATGCACTGGGGGTTTGTTTC	0	0
