# Supplementary material for: Robust prediction of synthetic gRNA activity and cryptic DNA repair by disentangling cellular CRISPR cleavage outcomes
Source: Nat Commun. 2025 May 21;16:4717. doi: 10.1038/s41467-025-59947-0 (PMC12095496; doi:10.1038/s41467-025-59947-0)
Supplement: Supplementary file 4 — Supplementary Data 2 [file 41467_2025_59947_MOESM4_ESM.xlsx]

## Sheet: EVA score model
	EVA score model
	Pearson's r: 0.8308
	Adjusted R-squared: 0.6703
	AIC: 583.6613
	Coefficients:
		Estimate	Std. Error	t value	Pr(>|t|)
	(Intercept)	83.582	4.97669	16.795	< 2E-16	***
	20mer_free energy	6.52422	0.69082	9.444	3.13e-14	***
	MIT_specificity_score	0.1784	0.05569	3.203	0.002025	**
	number_of_GA	2.92824	0.93165	3.143	0.002428	**
	C20	-5.07295	2.31078	-2.195	0.031364	*
	G17	-8.50093	2.45593	-3.461	0.000908	***
	---
	Signif. codes: ‘***’ 0.001 ‘**’ 0.01 ‘*’ 0.05
	Residual standard error: 9,706 on 72 degrees of freedom
	Multiple R-squared: 0,6917
	Adjusted R-squared: 0,6703
	F-statistic: 32,31 on 5 and 72 DF, p-value: < 2.2e-16
	The model was fitted using linear regression as implemented in the R function lm using R version 4.2.2.
	If the free energy and/or MIT score of a gRNA is bigger than -3 and/or 75, the input needs to be -3 and/or 75, respectively.

## Sheet: EVA score calculator
	EVA score calculator
	Input			Calculation
		https://rna.urmc.rochester.edu/RNAstructureWeb/Servers/Predict1/Predict1.html	https://genome.ucsc.edu/cgi-bin/hgTrackUi?db=criGri1&g=crispr or http://crispor.gi.ucsc.edu/		1 = yes, 0 = no
	gRNA sequence	free energy (≤ -3)	MIT score (≥ 75)	num. 'GA'	C20	G17	EVA score	genome-wide precalculated human gRNA EVA scores: https://genome-euro.ucsc.edu/cgi-bin/hgTracks?db=hg38&hubUrl=https://bioinf.eva.mpg.de/pub/EVA_USCS_tracks/hub.txt
	GCCCAGGGTGCGGTGGGCCC	-8.5	31	0	1	1	20.2	genome-wide precalculated mouse gRNA EVA scores: https://genome-euro.ucsc.edu/cgi-bin/hgTracks?db=mm39&hubUrl=https://bioinf.eva.mpg.de/pub/EVA_USCS_tracks/hub.txt
	TGAACGTGGCTATGCCTTCA	-3	75	1	0	0	80.8
	your data	your data	your data	0	0	0	#VALUE!	If the free energy and/or MIT score of a gRNA is bigger than -3 and/or 75,
								the input needs to be -3 and/or 75, respectively.
