# Supplementary material for: Robust prediction of synthetic gRNA activity and cryptic DNA repair by disentangling cellular CRISPR cleavage outcomes
Source: Nat Commun. 2025 May 21;16:4717. doi: 10.1038/s41467-025-59947-0 (PMC12095496; doi:10.1038/s41467-025-59947-0)
Supplement: Supplementary file 5 — Supplementary Data 3 [file 41467_2025_59947_MOESM5_ESM.xlsx]

## Sheet: HDR prediction model
	HDR prediction score model
								Nucleotide penalty						Edit position	Decay factor
	Pearson's r: 0.7165								Edited base					-20	0.0382775
	Adjusted R-squared: 0.4937								G	A	C	T		-19	0.0430622
	AIC: 580.99						Original base	G		24.57	23.113	23.113		-18	0.0478469
								A	2.15605		6.9	10.4668		-17	0.0526316
	Coefficients:							C	0.0083584	1.11557		2.4		-16	0.062201
		Estimate	Std. Error	t value	Pr(>|t|)			T	27.4353	28.3508	19.4			-15	0.0717703
	(Intercept)	19.6355	6.89967	2.84586	0.00572684	**								-14	0.0813397
	EVA_activity	0.241242	0.0723172	3.33589	0.00133182	**								-13	0.0909091
	90nt_free energy	1.20175	0.246791	4.86951	6.17e-06	***		Nucleotide penalty = Difference to max. HDR share (C to G 40,3%)						-12	0.105263
	nucleotide_penalty	-0.352531	0.113026	-3.11902	0.0258569	*		see Extended Data Fig. 3f						-11	0.124402
	---													-10	0.148325
	Signif. codes: ‘***’ 0.001 ‘**’ 0.01 ‘*’ 0.05													-9	0.186603
														-8	0.229665
	Residual standard error: 9,656 on 74 degrees of freedom													-7	0.291866
	Multiple R-squared: 0,5134													-6	0.37799
	Adjusted R-squared: 0,4937													-5	0.497608
	F-statistic: 26,02 on 3 and 74 DF, p-value: < 1.34e-11													-4	0.650718
														-3	0.799043
	The model was fitted using linear regression as implemented in the R function lm using R version 4.2.2.													-2	0.947368
														-1	1
														1	0.91866
	Free energy is dependent on the total length of the DNA donor.													2	0.751196
	For DNA donors longer than 90nt, only use the 90nt around the cut for free energy calculation.													3	0.593301
														4	0.440191
	The model is designed for DNA donors with same sense orientation as the gRNA.													5	0.339713
	Different nucleotide mismatches are formed with other strand orientation donors.													6	0.267943
														7	0.215311
	The model is trained for editing position -1 directly at the cut site.													8	0.172249
	For edits at different positions multiply the HDR prediction score with the decay factor.													9	0.143541
														10	0.119617
														11	0.100478
														12	0.0909091
														13	0.076555
														14	0.0669856
														15	0.062201
														16	0.0574163
														17	0.0478469
														18	0.0430622
														19	0.0382775
														20	0.0334928

## Sheet: HDR prediction calculator
		HDR prediction score calculator
		Input								Calculation
						first sheet 'HDR prediction model'		https://rna.urmc.rochester.edu/RNAstructureWeb/Servers/Predict1/Predict1.html	Supp. Data 2
		gRNA sequence	DNA donor	90nt DNA	Edit	Nucleotide penalty (Nucleotide change depends on DNA donor orientation)	Edit position decay factor	free energy DNA donor (90nt)	EVA activity score	HDR prediction score		Free energy is dependent on the total length of the DNA donor.
		CTCTGGGATCAGGAGCTTGG	CAGGTGCCTTGTCCTGTCTCCTGTGCAGCTCTGGGATCAGGAGCCTGGAGGAGTTGTGTCTGCAAGTGACCGACCTGCTGCCAGGCCTTA	CAGGTGCCTTGTCCTGTCTCCTGTGCAGCTCTGGGATCAGGAGCCTGGAGGAGTTGTGTCTGCAAGTGACCGACCTGCTGCCAGGCCTTA	T to C	19.4	1	-13.3	75.042	21.6783		For DNA donors longer than 90nt, only use the 90nt around the cut for free energy calculation.
		GTGGGCTCTACATAGCTATG	TATGCCTCCCCAGGTCTTTTTTTATGTGGACAAGCCACCCCAGGTGCCCAGATGGTCCCCAATTAGAGCAGAGGAAAGGACAAGTCCAGATAGCTATGTAGAGCCCACTGCAATGAAGCCAGCTGAA	CCCCAGGTGCCCAGATGGTCCCCAATTAGAGCAGAGGAAAGGACAAGTCCAGATAGCTATGTAGAGCCCACTGCAATGAAGCCAGCTGAA	C to G	0	0.593301	-6.5	88.4392	39.9213
		your data	your data	your data		your data	your data	your data	your data	#VALUE!		The model is designed for DNA donors with same sense orientation as the gRNA.
												Different nucleotide mismatches (different nucleotide penalty!) are formed with other strand orientation donors.
