# Supplementary material for: Robust prediction of synthetic gRNA activity and cryptic DNA repair by disentangling cellular CRISPR cleavage outcomes
Source: Nat Commun. 2025 May 21;16:4717. doi: 10.1038/s41467-025-59947-0 (PMC12095496; doi:10.1038/s41467-025-59947-0)
Supplement: Supplementary file 7 — Supplementary Data 5 [file 41467_2025_59947_MOESM7_ESM.xlsx]

## Sheet: Comparative screen (NHEJ inh.)
			Cell death [%]																Indels [%]																Targeted substitutions [%]								Genome editing [%]
			no DNA donor				with DNA donor				no DNA donor, +M3814				with DNA donor, +M3814				no DNA donor				with DNA donor				no DNA donor, +M3814				with DNA donor, +M3814				with DNA donor				with DNA donor, +M3814				with DNA donor				with DNA donor, +M3814
	gRNA	sequence	rep1	rep2	rep3	mean	rep1	rep2	rep3	mean	rep1	rep2	rep3	mean	rep1	rep2	rep3	mean	rep1	rep2	rep3	mean	rep1	rep2	rep3	mean	rep1	rep2	rep3	mean	rep1	rep2	rep3	mean	rep1	rep2	rep3	mean	rep1	rep2	rep3	mean	rep1	rep2	rep3	mean	rep1	rep2	rep3
	SCAP_a	CTCTGGGATCAGGAGCTTGG	4.74308	28.3333	0	11.0255	0	0	0	0	52.7473	41.8502	43.6782	46.0919	37.276	39.0351	21.7647	32.6919	73.0632	73.7021	68.5554	71.7736	68.359	66.9813	66.8417	67.394	14.0778	15.8945	16.343	15.4384	14.9409	25.9468	30.0336	23.6404	7.36272	7.89509	7.68622	7.64801	3.61766	5.07662	4.93789	4.54406	75.7217	74.8763	74.5279	75.042	18.5585	31.0234	34.9715
	SCAP_b	GCTGCACAGGAGACAGGACA	5.13834	18.6667	0	7.935	0	1.10294	6.53846	2.54713	40.293	47.1366	43.6782	43.7026	43.3692	41.2281	24.7059	36.4344	82.9349	81.0365	78.6933	80.8883	79.092	81.8593	76.3986	79.1166	20.7243	18.333	23.9372	20.9982	16.2738	25.6659	31.0216	24.3204	2.1618	2.70469	2.45504	2.44051	0.908304	1.44358	1.22828	1.19339	81.2538	84.564	78.8536	81.5571	17.1821	27.1095	32.2499
	LYPLA_a	TGAACGTGGCTATGCCTTCA	11.4625	14	0	8.48748	0	0	1.53846	0.512821	39.5604	47.5771	29.8851	39.0075	36.2007	35.5263	28.8235	33.5169	69.6722	71.914	68.0444	69.8769	58.8366	60.2889	53.8033	57.6429	5.43056	4.01651	5.26316	4.90341	7.16999	17.8704	10.0379	11.6928	16.4654	14.7613	14.3708	15.1992	15.3988	9.60633	11.7836	12.2629	75.3019	75.0502	68.1742	72.8421	22.5688	27.4767	21.8215
	TEX2_a	TAGAACTGAAAAGTTCCCAG	0	22	0	7.33333	0	14.7059	9.23077	7.97888	23.4432	31.7181	24.1379	26.4331	29.7491	32.4561	17.6471	26.6174	84.1213	85.3692	80.0847	83.1918	71.4614	66.7955	66.9143	68.3904	19.8013	17.834	18.5198	18.7184	14.2954	19.3042	21.0754	18.225	14.8773	15.5149	13.6083	14.6669	36.1669	26.3323	27.408	29.9691	86.3388	82.3105	80.5226	83.0573	50.4623	45.6365	48.4833
	C3_a	AAAGGACGCCCCTGACCACC	7.50988	13	2.77778	7.76255	0	0	0	0	24.5421	33.0396	22.9885	26.8568	16.129	24.1228	0	13.4173	69.049	61.2763	65.9544	65.4266	39.2676	34.7408	37.3007	37.103	35.8435	34.9961	35.2568	35.3655	15.8151	19.2596	18.8069	17.9605	47.1099	46.053	43.693	45.6186	67.3485	64.1882	61.1845	64.2404	86.3776	80.7937	80.9937	82.7217	83.1636	83.4478	79.9914
	C3_b	CAAGGCTTGGAACACCATGA	12.6482	15	0	9.21607	0	3.30882	13.0769	5.46192	28.2051	36.1233	27.0115	30.4467	32.2581	32.4561	11.7647	25.493	58.8252	58.0896	55.2029	57.3726	40.8299	39.0863	38.6586	39.525	13.3372	14.3665	15.716	14.4732	14.372	13.9272	16.5417	14.947	31.6579	30.5041	24.7188	28.9603	22.4295	19.3192	21.6214	21.1233	72.4878	69.5904	63.3774	68.4852	36.8015	33.2464	38.1631
	FAAH_a	GTCCAGAGCAGGGGCCAGCA	18.9723	28.6667	10.7143	19.4511	20.8955	16.1765	25.3846	20.8189	71.4286	75.7709	67.2414	71.4803	81.362	76.3158	60	72.5593	67.0711	63.9272	62.5156	64.5046	59.6177	56.9006	55.7589	57.4257	6.54977	6.66576	6.99554	6.73702	5.90794	8.01385	9.04752	7.65644	4.69241	5.67433	5.25513	5.20729	0.748609	1.23671	1.16775	1.05102	64.3101	62.5749	61.0141	62.633	6.65655	9.25056	10.2153
	FAAH_b	AATGCCCCAGGCAGGGCCAC	15.8103	26.6667	3.96825	15.4817	8.95522	9.19118	10	9.38213	38.0952	49.7797	32.1839	40.0196	35.1254	42.9825	34.1176	37.4085	42.8464	41.7474	36.3239	40.3059	36.1278	32.3268	32.6819	33.7122	10.9459	17.1181	12.801	13.6217	12.9723	11.4223	13.7645	12.7197	0.2135	0.202177	0.157604	0.191094	0.128949	0.132168	0.0780412	0.113053	36.3413	32.5289	32.8395	33.9033	13.1012	11.5545	13.8426
	OSBP2_a	CATTTGTTCATCCCACGAGC	5.5336	20.3333	3.1746	9.68051	2.61194	1.83824	0	1.48339	16.8498	26.4317	14.9425	19.408	18.638	27.193	3.52941	16.4535	63.3675	65.1708	60.4764	63.0049	58.4912	48.8822	53.945	53.7728	36.7134	28.5461	28.8089	31.3561	33.0116	25.157	23.8903	27.353	10.4881	10.7563	8.67255	9.97232	14.6013	8.82441	8.4439	10.6232	68.9793	59.6385	62.6176	63.7451	47.6128	33.9815	32.3342
	OSBP2_b	CCCAGCAGCCCCAGCTCTGA	1.18577	14.6667	0	5.28415	0	0	1.53846	0.512821	30.4029	39.6476	31.6092	33.8866	28.3154	20.1754	0	16.1636	48.9447	50.7012	45.0391	48.2283	31.1532	32.9891	31.9991	32.0471	14.4488	14.2088	16.2211	14.9596	14.8703	15.0262	15.4451	15.1139	30.4289	28.5217	26.8478	28.5994	22.9671	19.0406	17.3341	19.7806	61.582	61.5108	58.8469	60.6466	37.8374	34.0668	32.7792
	SLC27A3_a	CCAGCCCTGCCTTCATGCCC	44.2688	50.3333	46.8254	47.1425	48.8806	50	51.5385	50.1397	81.685	81.9383	79.3103	80.9779	83.871	78.9474	75.2941	79.3708	8.71254	10.1777	8.27095	9.05372	10.986	17.2619	10.7134	12.9871	1.79771	1.65503	2.9703	2.14101	1.83422	2.44703	1.9928	2.09135	1.70464	1.38311	1.58349	1.55708	0.658436	0.709746	0.802657	0.723613	12.6906	18.645	12.2968	14.5442	2.49265	3.15678	2.79546
	PIGZ_1st_a	GCCCTCGGTGCCCTCCTCTT	28.0632	28.6667	21.8254	26.1851	15.6716	8.45588	21.5385	15.222	62.2711	71.3656	68.9655	67.5341	63.0824	59.6491	48.2353	56.989	39.5796	39.3964	37.3079	38.7613	38.159	46.6575	44.7616	43.1927	5.14473	4.4343	6.91903	5.49936	5.49948	7.74816	7.36444	6.87069	4.97092	6.14719	5.76655	5.62822	3.22727	3.53492	4.06484	3.60901	43.13	52.8047	50.5281	48.8209	8.72675	11.2831	11.4293
	PIGZ_1st_b	ACAGTGCCCTTCCAAGGCAC	0.395257	13.3333	0	4.5762	5.97015	8.45588	12.3077	8.91124	20.1465	25.9912	19.5402	21.8926	40.5018	29.8246	7.05882	25.7951	52.079	49.628	46.3092	49.3387	39.7044	40.5234	38.9919	39.7399	44.9561	40.995	35.064	40.3384	35.089	33.2129	28.5443	32.2821	6.76996	10.0216	5.33026	7.37395	10.3971	7.32044	5.85443	7.85734	46.4744	50.545	44.3222	47.1139	45.4861	40.5334	34.3987
	PIGZ_1st_c	CATCAGGGGGGCCTGGTGCC	1.97628	19.3333	4.36508	8.55823	17.5373	17.2794	23.0769	19.2979	47.619	53.304	43.1034	48.0088	70.2509	60.0877	35.8824	55.407	6.78909	6.09868	5.34122	6.07633	4.83793	5.05827	5.27523	5.05714	2.94326	2.30767	2.06664	2.43919	2.05465	1.5986	1.98973	1.88099	0.0723519	0.10283	0.114679	0.0966204	0.0860585	0.0974754	0.101626	0.0950533	4.91028	5.1611	5.38991	5.15376	2.14071	1.69607	2.09136
	PIGZ_1st_d	AGCCGAAGAGGAGGGCACCG	11.0672	28.6667	21.4286	20.3875	18.2836	17.2794	18.0769	17.88	66.3004	68.2819	60.9195	65.1673	67.7419	59.6491	49.4118	58.9343	70.9504	71.6667	75.7198	72.779	62.7021	61.7628	56.691	60.3853	7.60692	12.9279	17.2921	12.609	14.1936	13.0827	14.4527	13.9097	11.5539	10.0392	8.50855	10.0339	4.62856	2.95948	3.6486	3.74555	74.256	71.802	65.1996	70.4192	18.8222	16.0422	18.1013
	SV2C_a	GCAGAGGTTTAATGACATCA	19.7628	16	0	11.9209	7.08955	4.04412	0	3.71122	42.4908	33.0396	31.0345	35.5217	41.9355	36.8421	26.4706	35.0827	88.6615	89.1072	89.062	88.9435	60.3677	54.7242	59.9174	58.3364	11.7732	11.6379	14.4943	12.6351	8.94785	7.51479	10.8596	9.1074	30.6092	29.9167	27.3075	29.2778	66.4326	54.8817	53.0578	58.124	90.9769	84.6409	87.2249	87.6143	75.3804	62.3964	63.9173
	SV2C_b	TGCATTGCTAACCAGAAATG	14.6245	18.6667	0	11.0971	0.373134	1.83824	0	0.737123	34.4322	31.7181	26.4368	30.8624	29.3907	24.5614	12.9412	22.2978	48.472	43.8346	44.5686	45.6251	34.9906	33.8972	29.8842	32.924	11.5889	11.2762	11.072	11.3124	12.1437	10.7165	10.5143	11.1248	28.8742	28.6028	30.5835	29.3535	27.7748	24.2297	22.2702	24.7582	63.8648	62.5	60.4677	62.2775	39.9186	34.9462	32.7844
	VCAN_a	GTTTACTGTTGCCTGATCAT	18.1818	10.6667	0	9.61616	1.86567	4.77941	5	3.88169	31.8681	33.4802	24.1379	29.8287	29.0323	9.21053	4.70588	14.3162	78.4228	80.4135	77.0243	78.6202	53.1223	53.4875	49.1581	51.9226	21.6284	27.8131	26.9146	25.452	25.2392	21.8014	23.4456	23.4954	31.3141	33.5327	30.6994	31.8488	58.3149	51.7184	57.6514	55.8949	84.4364	87.0202	79.8575	83.7714	83.554	73.5198	81.097
	VCAN_b	CCCTGTGGAATTTAATACTG	12.253	19	8.33333	13.1954	0	6.61765	5	3.87255	32.2344	31.7181	27.0115	30.3213	25.448	18.4211	5.29412	16.3877	82.0621	81.4275	80.541	81.3436	45.2514	45.0677	41.829	44.0494	25.8299	25.4143	26.9322	26.0588	9.71751	10.22	10.5749	10.1708	42.5786	42.1753	36.9578	40.5706	76.0887	73.8347	73.4018	74.4417	87.83	87.2431	78.7868	84.62	85.8062	84.0547	83.9767
	SSH2_a	TGTTCCAGCTCCCAGGGTGC	49.4071	41	45.2381	45.2151	50.7463	36.0294	39.6154	42.1304	81.3187	80.1762	81.6092	81.0347	80.6452	75.4386	71.7647	75.9495	12.4614	14.1372	11.0125	12.537	13.9942	14.6012	14.461	14.3521	1.95771	1.72538	2.33375	2.00561	1.88473	1.21737	2.76798	1.95669	1.91039	4.14042	2.89219	2.981	0.409724	0.453936	0.392065	0.418575	15.9046	18.7416	17.3531	17.3331	2.29446	1.67131	3.16004
	SSH2_b	AGTGGCATTCTGCTCAGAAT	20.5534	17.6667	0	12.74	10.4478	2.20588	10.7692	7.80762	30.4029	28.1938	22.9885	27.1951	24.3728	21.4912	0	15.288	58.3302	67.6371	57.9433	61.3035	46.3466	37.5152	36.3279	40.0632	29.9414	29.0822	25.0959	28.0399	21.2602	19.8871	19.5138	20.2204	33.4378	34.8291	25.4462	31.2377	49.9467	43.793	40.8532	44.8643	79.7844	72.3443	61.7741	71.3009	71.2069	63.6802	60.367
	GPR132_a	CCATGAAGACAGACGTCACC	20.1581	20	2.77778	14.312	11.9403	6.61765	13.8462	10.8014	31.1355	32.5991	22.4138	28.7161	32.9749	28.9474	9.41176	23.778	55.1285	56.2907	52.6137	54.6777	31.3964	28.468	25.6524	28.5056	40.8927	35.4095	31.2421	35.8481	9.56247	11.9228	13.6607	11.7153	47.4203	44.6069	38.4857	43.5043	75.3034	67.1274	59.4379	67.2895	78.8167	73.0749	64.1381	72.0099	84.8658	79.0502	73.0985
	SLC27A3_b	TCTGCGTCCCCCCCACGCTT	18.5771	29.6667	20.6349	22.9596	26.1194	11.7647	10.7692	16.2178	45.4212	41.4097	31.6092	39.48	35.8423	31.5789	8.82353	25.4149	46.8306	50.1083	43.2514	46.7301	48.3692	45.4138	43.0196	45.6009	14.709	16.1173	18.6351	16.4871	28.1527	25.1844	20.4332	24.5901	18.4134	21.7077	18.467	19.5294	25.9403	24.1361	22.2086	24.095	66.7827	67.1215	61.4866	65.1303	54.0929	49.3206	42.6418
	CSGALNACT1_a	CTCATCTTATTTCGACCATT	27.668	3.66667	0	10.4449	3.73134	0	0	1.24378	26.7399	20.7048	8.04598	18.4969	26.1649	10.0877	0	12.0842	63.284	61.9798	60.1669	61.8102	40.1461	38.7115	37.2501	38.7026	70.3034	65.7547	55.9341	63.9974	21.7315	25.5707	26.8433	24.7152	30.3866	29.0116	22.9821	27.4601	63.1714	47.3575	45.9128	52.1473	70.5327	67.7231	60.2322	66.1627	84.9029	72.9283	72.7562
	ITGB4_a	CAGGGCCAGCCACCGCATTC	23.7154	20	10.7143	18.1432	14.1791	9.55882	14.6154	12.7844	38.4615	29.9559	32.1839	33.5338	41.5771	23.6842	19.4118	28.2243	67.3001	61.4228	67.352	65.3583	60.0603	59.9307	60.1367	60.0426	48.1253	46.7524	42.502	45.7932	46.6352	47.7039	38.4492	44.2628	0.37679	0.390974	0.510152	0.425972	0.482245	0.478354	0.408879	0.456493	60.4371	60.3217	60.6469	60.4686	47.1175	48.1823	38.8581
	ITGB4_b	GGGTCCTGGGGTGGGCAGAT	44.2688	27	19.0476	30.1055	27.6119	20.2206	20	22.6108	82.4176	77.533	80.4598	80.1368	81.0036	68.8596	65.2941	71.7191	47.6842	42.1352	46.661	45.4935	36.9087	42.9016	39.2735	39.6946	3.02535	3.62432	2.08729	2.91232	4.03097	5.05198	4.7489	4.61062	11.1588	9.86417	9.62387	10.2156	1.49493	1.72695	1.04476	1.42221	48.0675	52.7657	48.8973	49.9102	5.52589	6.77893	5.79366
	ITGB4_c	CCGCAGCTGGGCAGCCGTGC	33.9921	31	17.0635	27.3519	23.5075	11.3971	21.5385	18.8143	54.2125	51.5419	47.7011	51.1518	54.1219	50	24.1176	42.7465	47.2317	46.6042	46.0396	46.6252	37.8559	46.0462	35.4257	39.776	11.0469	15.7305	11.7304	12.8359	12.2578	12.038	12.3513	12.2157	6.86147	7.47003	6.65109	6.9942	3.17534	3.5443	2.33555	3.0184	44.7174	53.5162	42.0768	46.7702	15.4331	15.5823	14.6868
	RAD52_a	AGCGAGCCCTCAGGTGAGCG	18.9723	13.3333	0	10.7686	11.5672	0	5	5.52239	31.5018	26.8722	25.2874	27.8871	37.9928	34.2105	7.64706	26.6168	85.6946	82.6237	73.4705	80.5963	66.3518	63.7966	58.3646	62.8376	29.8942	29.1164	24.4922	27.8343	20.9153	19.3414	16.6176	18.9581	16.9023	14.6123	12.7409	14.7518	52.0339	44.1631	33.1371	43.1114	83.2541	78.4089	71.1055	77.5895	72.9492	63.5045	49.7547
	RAD52_b	CTTCTCCAAAGATAAAGCCT	19.7628	26.3333	17.0635	21.0532	25.3731	6.98529	14.6154	15.6579	55.3114	48.8987	41.3793	48.5298	50.8961	41.6667	30	40.8542	55.1882	56.1439	52.2314	54.5212	43.0525	40.8352	37.701	40.5296	3.87181	4.78845	6.9446	5.20162	6.63933	8.99111	7.72072	7.78372	13.2305	17.4655	16.3352	15.6771	6.43981	6.74059	5.63724	6.27255	56.2829	58.3008	54.0363	56.2067	13.0791	15.7317	13.358
	FRMD7_a	AGCCAGCTGAAAGAAGCCCA	38.7352	34.3333	19.8413	30.9699	29.4776	17.2794	18.4615	21.7395	79.1209	69.163	70.1149	72.7996	71.3262	64.4737	64.1176	66.6392	62.5613	58.0564	65.9136	62.1771	54.7986	49.7467	57.9451	54.1635	5.92057	7.55627	8.64695	7.37459	8.47006	9.78085	13.2414	10.4974	9.14235	11.0425	8.82718	9.67068	3.01513	2.63414	5.18123	3.61017	63.941	60.7892	66.7723	63.8342	11.4852	12.415	18.4227
	FRMD7_b	GTGGGCTCTACATAGCTATG	14.6245	8.33333	4.7619	9.23991	8.95522	9.55882	2.30769	6.94058	26.0073	25.9912	14.9425	22.3137	31.8996	28.9474	6.47059	22.4392	88.7364	87.3413	85.402	87.1599	78.7661	79.5473	71.1553	76.4896	31.357	33.2548	28.7496	31.1205	24.8848	22.969	23.2597	23.7045	11.6406	11.0139	11.0216	11.2254	51.2757	47.6483	47.3105	48.7448	90.4068	90.5613	82.1769	87.715	76.1605	70.6173	70.5703
	NFASC_a	TGTAGTAGTTGTGGCGACGG	30.83	24.3333	19.8413	25.0015	23.8806	15.0735	15	17.9847	54.5788	50.2203	47.1264	50.6418	53.0466	38.5965	31.1765	40.9399	72.2151	73.9548	66.2453	70.8051	50.403	49.837	44.8648	48.3683	24.1676	29.987	20.8807	25.0118	20.7275	17.4758	20.7225	19.642	28.807	28.3477	26.4316	27.8621	64.2453	59.5968	48.0927	57.3116	79.21	78.1847	71.2964	76.2304	84.9728	77.0726	68.8152
	NFASC_b	TGCTGCCGCCACCACCACCA	47.8261	45	39.2857	44.0373	40.2985	36.0294	39.6154	38.6478	88.2784	81.0573	83.908	84.4146	86.0215	76.3158	74.1176	78.8183	25.2374	26.8831	22.549	24.8898	46.3307	32.4163	36.1998	38.3156	4.2331	5.75493	6.97876	5.6556	5.68069	6.63323	8.07626	6.79673	8.6858	5.86511	5.87851	6.80981	1.05368	1.11563	0.975756	1.04835	55.0165	38.2814	42.0783	45.1254	6.73437	7.74885	9.05202
	NOVA1_a	TGCTACTGTGAAGGCTGTAA	28.4585	17	17.4603	20.9729	20.5224	12.1324	11.9231	14.8593	38.8278	33.0396	28.7356	33.5344	36.9176	32.4561	10	26.4579	81.2343	79.0533	72.8949	77.7275	72.5937	68.3848	67.4039	69.4608	20.3547	20.4905	19.5729	20.1393	24.7226	22.7152	21.7541	23.064	6.2943	6.89291	5.90837	6.3652	9.5561	15.8428	10.344	11.9143	78.888	75.2777	73.3122	75.826	34.2787	38.558	32.0981
	SPAG5_a	ACAAACAGCATATCTTTAAA	32.4111	24.6667	3.1746	20.0841	8.58209	0	7.69231	5.4248	51.6484	44.0529	40.2299	45.3104	34.0502	23.6842	0	19.2448	44.1754	39.758	32.7388	38.8907	26.5166	24.14	25.7686	25.4751	15.3978	17.4	14.0933	15.6304	9.36386	9.89724	10.5361	9.93242	27.8027	23.7387	19.1932	23.5782	46.6141	32.6663	25.4368	34.9057	54.3193	47.8787	44.9619	49.0533	55.978	42.5635	35.9729
	SOD1_a	CAACTTTGCACTTTTCTTAA	19.7628	13.6667	3.1746	12.2014	11.5672	6.25	10.7692	9.5288	28.5714	30.3965	25.2874	28.0851	36.9176	25.4386	1.17647	21.1775	79.8657	76.4037	73.5562	76.6085	55.8755	49.8187	54.2371	53.3104	18.3298	24.1296	22.242	21.5671	7.94713	9.42413	9.3316	8.90095	28.0439	26.888	19.7054	24.8791	78.0527	70.0106	67.176	71.7464	83.9194	76.7068	73.9424	78.1895	85.9998	79.4347	76.5076
	OSBP2_c	TCAGTTACTCCATTCTTTTC	10.2767	22.3333	5.55556	12.7219	5.97015	0	4.61538	3.52851	27.4725	14.5374	13.2184	18.4095	24.0143	8.33333	0	10.7826	70.8798	68.6339	59.752	66.4219	41.1006	35.1144	36.4388	37.5513	79.985	74.3075	69.8097	74.7007	33.0809	35.8188	36.6405	35.18	36.2864	31.9546	28.7473	32.3295	52.6145	44.5482	35.3566	44.1731	77.387	67.069	65.1861	69.8807	85.6954	80.367	71.997
	KATNA1_a	AAATGATGACCCTTCCAAAA	24.5059	22	1.19048	15.8988	12.3134	6.25	8.84615	9.13653	48.7179	44.9339	34.4828	42.7115	39.0681	42.9825	29.4118	37.1541	82.144	82.3099	74.9471	79.8003	55.7996	54.492	55.9833	55.425	4.60909	8.05897	9.59814	7.42207	6.40009	7.74684	10.4813	8.20942	28.3823	20.8228	25.8031	25.0027	21.8623	17.2658	21.1614	20.0965	84.1819	75.3149	81.7864	80.4277	28.2623	25.0127	31.6428
	CALD1_a	GCAGTATACCAGTGCAATTG	15.415	11.3333	0	8.91612	1.1194	0	6.92308	2.68083	31.5018	28.1938	27.0115	28.9024	27.2401	19.7368	2.94118	16.6394	80.0059	79.9014	76.1923	78.6999	51.6055	52.4816	45.0491	49.7121	25.7078	31.4885	26.2643	27.8202	14.7733	15.9357	13.7325	14.8139	27.8086	29.3239	28.2167	28.4497	63.1064	50.8457	49.4775	54.4765	79.4142	81.8055	73.2658	78.1618	77.8797	66.7814	63.21
	ADSL_a	AGCTGGAGTTTCCTTCCCAC	28.8538	30.3333	22.619	27.2687	17.5373	12.8676	15.3846	15.2632	64.8352	57.2687	54.023	58.709	56.9892	38.5965	36.4706	44.0188	70.8766	66.0443	59.6983	65.5397	47.9872	47.1373	47.2603	47.4616	7.1676	14.4914	10.6416	10.7669	9.58904	12.8205	11.5063	11.3053	30.5301	32.3498	29.7945	30.8915	26.7694	27.8501	30.9205	28.5133	78.5173	79.4872	77.0548	78.3531	36.3584	40.6706	42.4268
	ADSL_b	ACAGGTAAAGGGAGTGGGTG	31.2253	20.6667	13.4921	21.7947	20.8955	14.7059	23.8462	19.8159	62.6374	53.304	57.4713	57.8042	59.1398	57.0175	48.2353	54.7975	79.2598	77.6493	73.8471	76.9187	66.6232	58.7149	60.4886	61.9422	30.8816	32.1958	28.7698	30.6157	35.9223	35.5864	36.0013	35.8367	11.7626	11.475	11.6206	11.6194	16.2773	14.4483	13.901	14.8755	78.3858	70.1899	72.1092	73.5616	52.1996	50.0347	49.9024
	ADSL_c	CCTCCACCACACAGGGACGC	23.7154	25.3333	10.3175	19.7887	16.4179	4.41176	8.46154	9.76374	50.5495	40.0881	40.8046	43.8141	38.3513	32.4561	7.64706	26.1515	82.6537	82.0025	73.6135	79.4232	43.0008	41.402	40.2316	41.5448	72.4174	75.2945	66.593	71.435	22.4823	23.3547	24.3348	23.3906	47.2629	43.4059	41.9258	44.1982	68.3436	67.2206	65.2119	66.9254	90.2637	84.8079	82.1574	85.743	90.8259	90.5753	89.5467
	KIF26B_a	GGGAGATCTGACAAAGAAAA	25.6917	18.3333	6.74603	16.9237	8.95522	2.20588	11.1538	7.43832	41.3919	40.5286	37.3563	39.759	40.1434	35.9649	20.5882	32.2322	75.0318	74.6621	63.604	71.0993	44.0981	39.8705	43.934	42.6342	22.5997	27.8598	23.0685	24.5093	16.5725	16.0167	15.9711	16.1868	44.8117	38.3751	37.4508	40.2125	69.0907	65.4439	58.1078	64.2141	88.9098	78.2455	81.3849	82.8467	85.6632	81.4606	74.0789
	KIF26B_b	GCTGATGACAGAGAGTAGCC	19.3676	31	18.254	22.8739	22.7612	2.20588	14.6154	13.1942	58.6081	54.6256	48.2759	53.8365	53.405	46.4912	31.1765	43.6909	84.8478	82.6151	84.678	84.047	73.8413	70.7171	66.5485	70.369	4.97312	7.91413	8.59945	7.16223	8.14339	12.3854	11.243	10.5906	16.3281	13.5918	13.7131	14.5443	10.8903	11.2484	13.1389	11.7592	90.1695	84.3089	80.2616	84.9133	19.0337	23.6338	24.3818
	AAR2_a	GAGAAGCCACAGGGTGGCTG	0	9	0.396825	3.13228	8.95522	5.14706	8.46154	7.52127	28.5714	31.7181	21.2644	27.1846	35.8423	19.7368	4.11765	19.8989	37.2371	33.2936	28.6287	33.0531	27.9287	24.9415	24.8135	25.8946	21.9794	21.4929	17.5062	20.3261	17.3524	13.027	12.8614	14.4136	10.6213	7.77666	6.68009	8.35934	15.758	8.07805	6.6385	10.1582	38.55	32.7182	31.4935	34.2539	33.1105	21.105	19.4999
	XK_a	GGGCTGAGCCCAAGAAAGCC	0	5	6.74603	3.91534	8.95522	1.83824	8.46154	6.41833	24.5421	20.7048	12.6437	19.2969	31.1828	14.4737	2.35294	16.0031	50.0694	45.3941	47.1749	47.5461	36.4771	34.5362	32.0186	34.3439	30.8815	29.4405	26.3662	28.8961	22.6005	20.8745	16.8238	20.0996	17.898	15.2752	13.1773	15.4501	32.6392	19.7979	24.8881	25.7751	54.3751	49.8113	45.1959	49.7941	55.2397	40.6725	41.7119
	GPC6_a	GCCCAGGGTGCGGTGGGCCC	4.34783	18.6667	2.77778	8.59742	10.4478	0	7.69231	6.04669	37.3626	37.0044	36.7816	37.0496	44.086	27.193	16.4706	29.2499	11.5881	12.9133	10.1638	11.5551	9.91588	9.59237	7.43832	8.98219	5.55635	7.35902	4.42114	5.77884	4.54242	4.97943	3.9646	4.49548	2.08833	1.63737	1.23058	1.65209	2.11668	1.34519	1.08294	1.51494	12.0042	11.2297	8.6689	10.6343	6.65911	6.32462	5.04755
	OTX2P1_a	GCACCCCACAGAGGGGGGAG	4.34783	12.6667	0	5.6715	10.4478	1.10294	8.46154	6.67075	28.5714	29.9559	26.4368	28.3214	35.1254	31.5789	14.1176	26.9407	10.2244	10.5334	8.91747	9.89176	8.66857	8.96996	7.92568	8.5214	5.44712	5.61811	5.28097	5.44873	5.37131	4.24342	3.95794	4.52422	3.49511	3.93991	2.33225	3.25576	5.40351	3.96002	2.99501	4.11951	12.1637	12.9099	10.2579	11.7772	10.7748	8.20344	6.95295
	ADSL_d	TCGGCTTGCCGACTTTGCTA	18.1818	26	18.6508	20.9442	24.2537	18.75	20.3846	21.1294	38.0952	40.9692	40.2299	39.7648	42.2939	42.1053	32.9412	39.1134	70.0394	71.0415	68.8798	69.9869	62.3376	53.2023	55.88	57.1399	16.4092	24.8073	19.7795	20.332	27.557	28.5526	24.4407	26.8501	11.069	14.1185	9.59771	11.5951	20.9854	18.6761	17.6834	19.115	73.4066	67.3208	65.4777	68.735	48.5424	47.2287	42.1242
	TEX2_b	TCAAGTGCCTGTGCCTTGCG	0	19.6667	11.9048	10.5238	13.806	0	10.3846	8.06353	18.315	28.1938	21.2644	22.5911	25.448	23.6842	17.6471	22.2598	87.1853	89.29	92.5395	89.6716	83.8284	80.1708	74.0756	79.3583	49.5637	46.2522	41.7352	45.8504	37.0262	33.9116	32.613	34.5169	8.37999	7.46371	8.43325	8.09232	35.8703	30.795	32.9518	33.2057	92.2084	87.6345	82.5088	87.4506	72.8965	64.7066	65.5648
	OSBP2_d	GGGACTGCTATGCATGACCT	20.1581	16.6667	18.254	18.3596	7.83582	7.72059	7.69231	7.74957	32.967	32.1586	16.6667	27.2641	26.5233	25.4386	6.47059	19.4775	61.4905	50.9178	50.3134	54.2406	33.6489	32.7975	30.9052	32.4505	25.544	25.4938	21.7144	24.2507	15.5596	16.4113	14.315	15.4286	43.9084	34.8107	33.3621	37.3604	64.3071	48.6197	53.8939	55.6069	77.5573	67.6082	64.2672	69.8109	79.8667	65.0311	68.2089
	NCOA6_a	GTTTGTTGAATGCTAACATC	31.6206	41.3333	25.7937	32.9158	26.1194	26.4706	27.6923	26.7608	55.6777	59.0308	56.8966	57.2017	58.0645	54.8246	52.9412	55.2768	49.2403	54.2619	47.5794	50.3605	47.584	39.4565	38.7268	41.9224	6.78808	10.0322	6.98073	7.93368	7.64037	7.57884	7.44126	7.55349	15.289	19.6594	13.7006	16.2164	4.36486	3.78473	2.04499	3.39819	62.873	59.1159	52.4274	58.1388	12.0052	11.3636	9.48625
	TTLL5_a	CGTGGCAGGCCAGTAGGGCT	18.1818	8.66667	7.14286	11.3304	0.373134	0	0	0.124378	55.6777	51.9824	48.8506	52.1702	50.1792	31.1404	31.1765	37.4987	47.478	45.3743	46.0105	46.2876	39.8134	37.6939	34.0258	37.1777	6.46288	10.7369	8.02888	8.40955	6.81528	8.26079	7.94949	7.67518	15.0448	12.92	13.1412	13.702	4.68303	3.95444	3.92478	4.18741	54.8582	50.614	47.167	50.8797	11.4983	12.2152	11.8743
	LYPLA_b	ACAGGCCTAACAGGCCTACA	0	5	0	1.66667	0	0	0	0	22.3443	22.9075	10.3448	18.5322	21.147	6.14035	0	9.09577	45.5521	42.1868	35.2267	40.9886	41.1085	36.9615	33.8279	37.2993	23.8898	21.8236	19.5043	21.7392	18.0184	17.7521	14.0831	16.6179	2.98349	2.00971	1.7956	2.26293	22.9805	13.7461	10.0871	15.6046	44.092	38.9712	35.6235	39.5622	40.9988	31.4982	24.1703
	SLITRK1_a	ACCCGTCGCTATCGCTGCTG	7.90514	22.6667	9.12698	13.2329	15.6716	5.51471	12.6923	11.2929	31.5018	32.1586	29.8851	31.1818	28.3154	31.1404	21.1765	26.8774	84.7124	84.871	76.6037	82.0623	72.4006	73.0255	64.6646	70.0302	76.9706	73.262	73.428	74.5536	63.3241	60.4191	61.6055	61.7829	6.27902	7.16561	6.73681	6.72715	8.93079	8.46975	7.61628	8.33894	78.6796	80.1911	71.4014	76.7574	72.2548	68.8889	69.2218
	ITGB4_d	TCCACCCGGAATGCGGTGGC	0	5.66667	1.19048	2.28571	0	0	6.92308	2.30769	16.4835	17.6211	7.47126	13.8586	18.9964	20.1754	0	13.0573	22.4139	21.1834	19.6596	21.0856	20.0482	18.9771	16.9437	18.6563	16.8627	15.5393	14.3517	15.5846	14.0449	13.0716	10.9542	12.6902	4.33368	3.60387	2.93452	3.62402	15.7846	9.24436	6.45881	10.4959	24.3818	22.581	19.8782	22.2803	29.8295	22.316	17.413
	ITGB4_e	CGAGAGCCGGCTGACCGTGC	2.37154	15.3333	14.2857	10.6635	21.2687	2.94118	8.84615	11.0187	31.8681	34.3612	29.3103	31.8466	28.6738	32.8947	17.6471	26.4052	67.3836	70.1392	63.3797	66.9675	62.8086	62.9677	54.9753	60.2506	47.1846	44.1401	41.7942	44.373	40.3558	41.3988	33.6961	38.4836	4.37816	3.72043	3.57563	3.8914	4.58578	3.21931	2.90434	3.56981	67.1868	66.6882	58.5509	64.142	44.9416	44.6181	36.6004
	PRDM10_a	TCATCACCACCACCACCAAC	33.5968	38	22.2222	31.273	32.0896	15.0735	21.5385	22.9005	82.4176	77.9736	77.0115	79.1342	77.4194	69.2982	67.0588	71.2588	27.448	21.4461	38.3526	29.0822	31.5998	34.4637	32.0577	32.7071	8.55181	8.25674	16.178	10.9955	12.7267	23.306	30.3936	22.1421	6.74526	9.63798	9.36732	8.58352	0.783899	1.92951	0.242866	0.985427	38.345	44.1016	41.4251	41.2906	13.5106	25.2355	30.6365
	PRDM10_b	TCTGCTGTTGGCTGTTGGTC	12.6482	12.6667	6.74603	10.687	14.9254	12.5	16.5385	14.6546	35.8974	40.0881	32.7586	36.2481	44.8029	38.1579	14.7059	32.5555	35.0261	24.1093	39.2505	32.7953	41.6197	29.0493	29.3256	33.3315	25.2731	30.9854	27.5776	27.9454	31.1833	29.6851	36.678	32.5155	5.4999	4.12755	5.26076	4.96274	9.59931	10.9967	3.38869	7.99489	47.1196	33.1769	34.5863	38.2943	40.7826	40.6817	40.0667
	TTLL5_b	CGATCAGGAAGTCACACCAT	11.4625	10.3333	3.57143	8.45574	16.4179	8.08824	11.5385	12.0149	34.7985	29.0749	25.2874	29.7203	30.4659	17.5439	4.70588	17.5719	58.6327	68.55	61.5015	62.8947	37.0059	37.9331	38.1462	37.6951	30.039	28.0698	30.2097	29.4395	26.7556	25.9869	31.8182	28.1869	36.7255	38.618	41.8559	39.0665	52.722	53.7412	44.3939	50.2857	73.7314	76.5512	80.0022	76.7616	79.4776	79.7281	76.2121
	SLC8A1_a	GAGTCTCTTATTTTCCCATG	11.4625	12.6667	4.7619	9.63034	5.97015	0	6.15385	4.04133	34.0659	30.3965	20.6897	28.384	22.5806	10.0877	0	10.8895	75.9696	70.4274	64.8094	70.4021	36.0895	38.3382	34.3531	36.2603	18.9317	23.9541	17.8611	20.249	7.87744	8.09858	50.9666	22.3142	37.4526	39.1274	32.6637	36.4146	76.7815	71.2718	30.6172	59.5568	73.5422	77.4656	67.0167	72.6748	84.6589	79.3704	81.5838
	SLC8A1_b	CAGATGAAATCCCATTGAAA	10.2767	12.3333	0	7.53667	11.194	0	6.15385	5.78263	30.4029	20.7048	21.8391	24.3156	24.3728	21.0526	5.29412	16.9065	69.8447	70.8895	68.4156	69.7166	62.2241	52.9053	49.2278	54.7858	15.0742	18.2068	19.7214	17.6675	35.2918	61.9774	25.1112	40.7935	21.2844	23.1022	20.5313	21.6393	39.8017	20.3833	36.6094	32.2648	83.5085	76.0075	69.7591	76.425	75.0935	82.3606	61.7206
	GSR_a	CATTCTTCCTTACTGTCTCC	7.50988	17.3333	0.396825	8.41335	15.2985	0.735294	9.61538	8.54973	35.5311	28.6344	30.4598	31.5418	27.5986	26.3158	4.11765	19.344	80.9632	78.963	75.8421	78.5894	38.6362	37.9594	37.186	37.9272	43.4421	42.9594	38.6785	41.6933	21.7817	20.1078	18.8068	20.2321	47.9835	46.4864	41.1973	45.2224	67.7898	72.9317	65.4833	68.7349	86.6197	84.4459	78.3833	83.1496	89.5715	93.0395	84.2901
	SPAG5_b	GGGTCAGCGAGGAGCAAGCG	22.1344	35.6667	36.1111	31.3041	36.9403	24.2647	36.5385	32.5812	83.1502	77.9736	78.7356	79.9531	82.7957	74.1228	74.7059	77.2081	82.7769	83.8983	68.6978	78.4577	80.9311	69.3557	76.822	75.7029	14.555	9.72499	16.8273	13.7025	12.016	11.6801	15.1799	12.9587	3.71768	6.06959	3.91832	4.56853	3.87624	3.54465	3.68215	3.70101	84.6488	75.4253	80.7403	80.2714	15.8922	15.2248	18.8621
	GLDC_a	TCAACAGACACAACAAGAGG	18.1818	17.6667	11.5079	15.7855	13.806	10.6618	5	9.82258	38.8278	37.8855	31.0345	35.9159	35.1254	38.5965	15.2941	29.672	52.8063	50.0159	47.8836	50.2353	37.1537	33.366	31.4006	33.9735	9.41732	11.6234	9.25912	10.1	8.52246	8.27023	10.9745	9.25573	29.0129	26.813	25.6752	27.167	14.9081	13.8131	14.882	14.5344	66.1666	60.179	57.0759	61.1405	23.4306	22.0833	25.8565
	GSR_b	CAGGTCAGGTTGGCTTACCC	16.996	21.3333	15.0794	17.8029	8.20896	9.19118	11.5385	9.6462	37.3626	43.6123	33.3333	38.1028	35.1254	35.9649	23.5294	31.5399	78.6108	82.4057	79.5632	80.1933	70.1698	63.727	57.7206	63.8725	18.6517	23.4588	23.4178	21.8428	23.302	21.9684	20.6744	21.9816	14.8233	17.5406	15.3309	15.8983	31.4198	27.6341	26.7278	28.5939	84.9931	81.2676	73.0515	79.7707	54.7219	49.6025	47.4022
	ADSL_e	CAGTCCCATTCACTCCCAGT	19.3676	24.6667	17.4603	20.4982	15.6716	8.45588	12.3077	12.1451	50.5495	42.2907	45.977	46.2724	41.5771	37.2807	23.5294	34.1291	73.5839	67.312	65.8326	68.9095	49.5314	53.5988	49.7938	50.9747	10.9121	20.7372	12.1496	14.5997	12.6174	17.7227	14.2774	14.8725	20.2905	22.017	21.224	21.1772	34.8241	30.2079	31.872	32.3013	69.8219	75.6158	71.0178	72.1518	47.4415	47.9306	46.1494
	TKTL1_a	CTCAGAGAAAGTAGAGTACC	29.249	28	30.9524	29.4005	19.0299	8.45588	17.3077	14.9311	47.619	43.1718	47.7011	46.164	46.2366	39.4737	38.8235	41.5113	68.6389	68.3931	67.9702	68.3341	63.2099	47.3725	52.2836	54.2887	20.194	27.2778	19.065	22.1789	27.1701	24.9633	27.6259	26.5864	17.7744	15.5302	16.0443	16.4496	26.5151	21.087	20.9871	22.863	80.9843	62.9027	68.328	70.7383	53.6852	46.0502	48.6129
	TKTL1_b	GCGCTTCATCGAGTGCTTTA	13.0435	19	11.5079	14.5171	7.46269	1.47059	8.07692	5.67007	41.7582	38.7665	33.908	38.1443	39.7849	31.5789	10.5882	27.3174	77.4645	80.1859	74.8851	77.5118	61.5402	59.8134	56.5754	59.3096	45.3774	44.6371	38.8775	42.964	30.8511	28.4032	24.6129	27.9557	19.4785	20.7825	19.8515	20.0375	44.155	42.3537	36.6514	41.0534	81.0187	80.5959	76.4269	79.3472	75.006	70.7569	61.2643
	CASC5_a	ATTTGCATGTTTCCTTTCAC	12.6482	19.6667	15.873	16.0626	15.6716	8.82353	13.4615	12.6522	39.1941	40.9692	31.0345	37.0659	32.2581	34.2105	8.82353	25.0974	56.2798	61.3655	53.8938	57.1797	32.6998	30.9946	30.6101	31.4348	5.73242	6.62365	9.49728	7.28445	10.3671	10.7493	10.0043	10.3736	46.5807	47.562	39.0693	44.404	66.1465	60.2123	62.9873	63.1154	79.2805	78.5566	69.6794	75.8388	76.5136	70.9616	72.9917
	POLQ_a	ACTCCGACGCAGAAGATTCA	0	1.33333	17.4603	6.26455	5.22388	0	9.23077	4.81822	27.8388	25.1101	24.7126	25.8872	26.5233	29.386	0	18.6364	79.8784	81.1185	79.5655	80.1875	67.4659	61.7196	52.6923	60.6259	17.0168	18.3714	11.238	15.5421	26.5693	24.2987	20.1262	23.6647	15.4598	17.7003	16.6667	16.6089	32.2291	30.3053	29.0106	30.515	82.9256	79.4199	69.359	77.2349	58.7984	54.6039	49.1368
	NOTO_a	GATACTGGCGATGGAGCTGC	13.0435	8.66667	6.34921	9.35312	2.61194	0	0	0.870647	29.6703	29.0749	25.8621	28.2024	24.3728	25.4386	4.11765	17.9763	62.4952	62.8773	62.7826	62.7184	47.8708	47.4887	49.8739	48.4111	37.243	37.1681	32.4082	35.6064	27.9354	28.4244	26.267	27.5423	29.491	27.3052	26.1405	27.6456	34.3765	31.3626	33.8727	33.2039	77.3618	74.794	76.0144	76.0567	62.3119	59.787	60.1398
	NOTO_b	CTGGCGATGGAGCTGCTGGA	15.415	16.3333	7.53968	13.096	8.20896	1.83824	1.15385	3.73368	45.0549	47.5771	42.5287	45.0536	43.7276	37.2807	30	37.0028	81.3003	83.2748	78.1943	80.9232	71.1785	73.047	67.2828	70.5028	4.36253	7.30712	8.90359	6.85775	7.11695	8.38505	11.3895	8.96382	9.15911	10.5263	8.62349	9.43631	3.6503	3.71636	3.69984	3.68883	80.3376	83.5733	75.9063	79.9391	10.7672	12.1014	15.0893
	NOTO_c	CAGAGTGATGATGCCGAGTC	9.48617	10.6667	12.3016	10.8181	2.23881	0	1.92308	1.38729	29.6703	22.9075	25.2874	25.9551	20.7885	15.3509	4.11765	13.419	70.1965	71.2915	71.8028	71.0969	40.9772	44.1381	41.867	42.3274	35.8989	38.3479	34.3402	36.1957	19.7753	20.2561	20.2782	20.1032	39.6743	41.7484	39.7277	40.3835	62.4053	55.4548	53.0765	56.9789	80.6515	85.8864	81.5947	82.7109	82.1806	75.7109	73.3547
	NOTO_d	TGATGATGCCGAGTCAGGAG	15.0198	17	21.0317	17.6838	3.73134	5.51471	10.3846	6.54355	28.9377	31.2775	40.8046	33.6733	24.7312	29.386	12.3529	22.1567	77.9669	80.4771	77.8511	78.765	58.6541	63.6962	65.342	62.5641	34.1866	41.3516	37.9762	37.8381	37.0065	36.145	38.5265	37.226	9.71834	13.2306	11.4231	11.4573	10.0874	10.7796	10.0337	10.3002	68.3724	76.9268	76.7651	74.0214	47.0939	46.9246	48.5601
	AHR_a	TGAGTTACAATGATATAATC	19.3676	8.33333	7.93651	11.8791	0.746269	0	0	0.248756	23.0769	25.1101	25.8621	24.683	19.3548	16.6667	11.1765	15.7327	82.2896	74.8269	79.4086	78.8417	47.1776	46.9704	48.5905	47.5795	41.1398	42.5338	42.4774	42.0503	19.9253	18.6692	15.2654	17.9533	38.9981	36.6509	38.2221	37.957	69.764	68.664	70.3726	69.6002	86.1757	83.6212	86.8125	85.5365	89.6893	87.3332	85.638
	NR6A1_a	TAAAAAGGTGCGGTATATAT	22.5296	19	11.5079	17.6792	11.194	0.367647	4.23077	5.26415	32.6007	38.326	33.3333	34.7534	36.5591	30.2632	11.7647	26.1957	79.8795	81.7232	78.9721	80.1916	45.6999	46.205	44.6785	45.5278	58.972	58.1902	50.5473	55.9032	26.2528	26.2654	29.6126	27.3769	36.5943	38.4953	37.6305	37.5734	59.8558	56.235	49.0217	55.0375	82.2942	84.7003	82.309	83.1011	86.1086	82.5004	78.6343
	SOX2_a	CCTTCATGGTGTGGTCCCGC	38.7352	31.6667	36.5079	35.6366	32.0896	27.5735	33.0769	30.9133	68.4982	64.3172	70.6897	67.835	68.8172	70.1754	55.2941	64.7623	39.4428	38.2068	34.2718	37.3071	38.2175	22.2552	12.8205	24.4311	3.37213	4.02999	2.68505	3.36239	3.7548	3.68367	5.00815	4.14887	2.19033	1.18694	0.641026	1.33943	1.05746	0.800372	0.62517	0.827668	40.4079	23.4421	13.4615	25.7705	4.81226	4.48404	5.63332
	Non-targeting_SLITRK1mouse (neg. ctrl) set as 100% cell survival	ATGCACTGGGGGTTTGTTTC	0	0	0	0	0	0	0	0	0	0	0	0	0	0	0	0
[truncated: 9 more columns]

## Sheet: Inferred outcomes
			Inferred outcome (no donor, no M3814 nDnM)															Inferred outcome (with donor, no M3814 wDnM)																		Inferred outcome (with donor, with M3814 wDwM)
	gRNA	sequence	Cell death [%]			Indels [%]			WT incl silent repair [%]			Perfect repair [%]			Uncleaved [%]			Cell death [%]			HDR [%]			Indels [%]			WT incl silent repair [%]			Perfect repair [%]			Uncleaved [%]			Cell death [%]			HDR [%]			Indels [%]			WT [%]			Large scale repair [%]
	SCAP_a	CTCTGGGATCAGGAGCTTGG	4.74308	28.3333	0	69.5978	52.8198	68.5554	25.6591	18.8468	31.4446	1.38086	-6.27681	5.97253	24.2783	25.1237	25.4721	0	0	0	8.86792	9.12761	8.87674	66.8538	65.7487	65.6512	24.2783	25.1237	25.4721	0	0	0	24.2783	25.1237	25.4721	37.276	39.0351	21.7647	1.33313	1.83359	2.29457	4.7191	7.9999	11.9305	26.5593	21.8635	26.4511	30.1124	29.2679
	SCAP_b	GCTGCACAGGAGACAGGACA	5.13834	18.6667	0	78.6735	65.9097	78.6933	16.1882	15.4237	21.3067	0	0	0	16.1882	15.4237	21.3067	0	1.10294	6.53846	2.76526	3.39114	2.8794	78.4885	80.2402	70.8184	18.7462	15.2657	19.7637	2.55803	-0.157937	-1.54292	16.1882	15.4237	21.3067	43.3692	41.2281	24.7059	0.239438	0.402845	0.483397	3.4189	5.58741	8.64602	17.6332	16.1063	19.179	35.3393	36.6754
	LYPLA_a	TGAACGTGGCTATGCCTTCA	11.4625	14	0	61.6861	61.846	68.0444	26.8515	24.154	31.9556	2.15343	-0.795771	0.619343	24.6981	24.9498	31.3362	0	0	1.53846	18.8839	16.7192	15.3454	56.418	58.331	51.7799	24.6981	24.9498	31.3362	0	0	0	24.6981	24.9498	31.3362	36.2007	35.5263	28.8235	5.60274	3.59354	4.78031	2.07867	5.85716	3.50556	26.3542	24.9446	29.6853	29.7637	30.0783
	TEX2_a	TAGAACTGAAAAGTTCCCAG	0	22	0	84.1213	66.588	80.0847	15.8787	11.412	19.9153	2.21748	-3.67612	2.23578	13.6612	15.0881	17.6795	0	14.7059	9.23077	17.2767	14.6612	13.9711	69.0621	55.5448	59.1187	13.6612	15.0881	17.6795	0	0	0	13.6612	15.0881	17.6795	29.7491	32.4561	17.6471	10.9033	7.67306	9.75196	3.54149	4.88693	6.51711	14.1801	14.9618	17.2869	41.6261	40.022
	C3_a	AAAGGACGCCCCTGACCACC	7.50988	13	2.77778	63.8635	53.3104	64.1224	28.6266	33.6896	33.0999	14.5058	21.1303	13.0913	14.1208	12.5594	20.0086	0	0	0	49.4226	47.8039	45.5393	36.955	32.9898	35.4545	13.6224	19.2063	19.0063	-0.498379	6.64694	-1.0023	14.1208	12.5594	20.0086	16.129	24.1228	0	58.499	50.4412	63.3133	11.2511	12.8767	16.6781	14.1208	12.5594	20.0086	0	0
	C3_b	CAAGGCTTGGAACACCATGA	12.6482	15	0	51.3849	49.3762	55.2029	35.9669	35.6238	44.7971	8.45472	6.22043	12.9636	27.5122	29.4034	31.8335	0	3.30882	13.0769	33.0473	30.7129	22.6066	39.4405	36.5749	32.4831	27.5122	29.4034	31.8335	0	0	0	27.5122	29.4034	31.8335	32.2581	32.4561	11.7647	9.87572	8.52634	12.4051	5.65489	5.46292	8.57228	26.6704	28.0883	33.9903	25.541	25.4663
	FAAH_a	GTCCAGAGCAGGGGCCAGCA	18.9723	28.6667	10.7143	54.3462	45.6014	55.8175	26.6815	25.7319	33.4683	9.28416	4.23866	-2.44564	17.3973	21.4933	35.9139	20.8955	16.1765	25.3846	4.59894	5.72552	4.56259	46.2732	46.727	40.9633	28.2323	31.371	29.0895	10.835	9.87774	-6.82438	17.3973	21.4933	35.9139	81.362	76.3158	60	0.17535	0.388098	0.544273	1.0653	1.80282	3.54184	17.3973	21.4933	35.9139	0	0
	FAAH_b	AATGCCCCAGGCAGGGCCAC	15.8103	26.6667	3.96825	36.0722	30.6148	34.8825	48.1175	42.7185	61.1492	0	0	0	48.1175	42.7185	61.1492	8.95522	9.19118	10	0.784003	0.730471	0.364066	32.3029	28.8087	29.1915	57.9579	61.2697	60.4444	9.84041	18.5511	-0.70479	48.1175	42.7185	61.1492	35.1254	42.9825	34.1176	0.240968	0.180443	0.328451	7.65657	5.94115	8.14559	52.3834	46.8586	52.7433	4.59366	4.03732
	OSBP2_a	CATTTGTTCATCCCACGAGC	5.5336	20.3333	3.1746	59.861	51.9194	58.5565	34.6054	27.7473	38.2689	0	0	0	34.6054	27.7473	38.2689	2.61194	1.83824	0	11.6689	12.0993	9.88585	55.5088	46.4429	52.7317	30.2104	39.6195	37.3824	-4.39498	11.8723	-0.886455	34.6054	27.7473	38.2689	18.638	27.193	3.52941	8.50419	4.84746	5.94851	16.488	11.114	14.1755	27.4982	31.0097	42.1136	28.8716	25.8358
	OSBP2_b	CCCAGCAGCCCCAGCTCTGA	1.18577	14.6667	0	48.3643	43.265	45.0391	50.4499	42.0683	54.9609	12.0319	3.57917	14.4409	38.418	38.4892	40.52	0	0	1.53846	32.2217	30.1899	28.455	29.3603	31.3209	29.4865	38.418	38.4892	40.52	0	0	0	38.418	38.4892	40.52	28.3154	20.1754	0	12.4631	11.5747	13.2331	6.9091	7.84767	10.1785	31.8265	37.5901	48.0106	20.4859	22.8121
	SLC27A3_a	CCAGCCCTGCCTTCATGCCC	44.2688	50.3333	46.8254	4.8556	5.05491	4.39805	50.8756	44.6118	48.7766	32.8899	26.849	28.7014	17.9858	17.7627	20.0751	48.8806	50	51.5385	1.07721	0.845732	0.916806	5.41014	8.47678	5.04243	44.632	40.6775	42.5023	26.6463	22.9147	22.4272	17.9858	17.7627	20.0751	83.871	78.9474	75.2941	0.116199	0.157352	0.245467	0.257046	0.459634	0.395711	14.6006	18.9278	22.2952	1.15519	1.50783
	PIGZ_1st_a	GCCCTCGGTGCCCTCCTCTT	28.0632	28.6667	21.8254	28.4723	28.1028	29.1653	43.4645	43.2305	49.0093	7.67658	15.8659	20.1221	35.7879	27.3646	28.8872	15.6716	8.45588	21.5385	4.79754	6.79248	5.14519	31.5732	41.5471	34.4999	47.9576	43.2045	38.8164	12.1697	15.8399	9.92921	35.7879	27.3646	28.8872	63.0824	59.6491	48.2353	1.07206	1.25202	1.87619	1.49876	2.38099	2.84487	26.8883	28.5658	36.5856	7.45845	8.15208
	PIGZ_1st_b	ACAGTGCCCTTCCAAGGCAC	0.395257	13.3333	0	51.8732	43.0109	46.3092	47.7316	43.6558	53.6908	15.2968	1.92478	-7.27976	32.4348	41.731	60.9706	5.97015	8.45588	12.3077	7.01581	10.4842	5.61877	36.684	35.7868	33.2484	50.3301	45.2731	48.8251	17.8953	3.54215	-12.1454	32.4348	41.731	60.9706	40.5018	29.8246	7.05882	6.64364	5.67398	6.04902	20.4198	22.7705	25.9216	32.4348	41.731	60.9706	0	0
	PIGZ_1st_c	CATCAGGGGGGCCTGGTGCC	1.97628	19.3333	4.36508	6.65491	4.9196	5.10808	91.3688	75.7471	90.5268	62.2565	36.5117	27.7501	29.1123	39.2353	62.7767	17.5373	17.2794	23.0769	0.151147	0.170124	0.169895	3.898	4.09917	3.97619	78.4135	78.4513	72.777	49.3013	39.216	10.0003	29.1123	39.2353	62.7767	70.2509	60.0877	35.8824	0.0608039	0.0661379	0.126891	0.576037	0.610803	1.21404	29.1123	39.2353	62.7767	0	0
	PIGZ_1st_d	AGCCGAAGAGGAGGGCACCG	11.0672	28.6667	21.4286	63.0982	51.1222	59.4941	25.8346	20.2111	19.0773	0	0	0	25.8346	20.2111	19.0773	18.2836	17.2794	18.0769	10.1423	8.92374	7.17849	50.537	50.4713	46.235	21.0371	23.3256	28.5096	-4.79751	3.11445	9.43227	25.8346	20.2111	19.0773	67.7419	59.6491	49.4118	1.00681	0.808978	1.24755	2.88899	3.34444	4.628	16.8021	21.7372	26.5837	11.5601	14.4603
	SV2C_a	GCAGAGGTTTAATGACATCA	19.7628	16	0	71.1395	74.85	89.062	9.0977	9.14998	10.938	0	0	0	9.0977	9.14998	10.938	7.08955	4.04412	0	29.518	29.7086	28.3477	55.0091	51.5094	58.8772	8.3834	14.7379	12.7751	-0.714292	5.58795	1.83703	9.0977	9.14998	10.938	41.9355	36.8421	26.4706	17.8398	16.0458	18.1068	1.94201	1.76504	3.13434	6.46084	10.7338	11.9911	31.8218	34.6132
	SV2C_b	TGCATTGCTAACCAGAAATG	14.6245	18.6667	0	41.3832	35.6521	44.5686	43.9923	45.6812	55.4314	7.99189	8.87055	15.8991	36.0004	36.8107	39.5323	0.373134	1.83824	0	30.5838	29.7629	31.9493	33.0427	31.5882	28.5184	36.0004	36.8107	39.5323	0	0	0	36.0004	36.8107	39.5323	29.3907	24.5614	12.9412	15.4823	14.2511	15.059	5.62568	5.49142	6.31525	31.7697	36.7516	43.8221	17.7317	18.9444
	VCAN_a	GTTTACTGTTGCCTGATCAT	18.1818	10.6667	0	64.1641	71.8361	77.0243	17.654	17.4973	22.9757	2.38083	5.13781	3.84034	15.2732	12.3595	19.1354	1.86567	4.77941	5	32.3644	33.4064	31.1632	50.4968	49.4547	44.7014	15.2732	12.3595	19.1354	0	0	0	15.2732	12.3595	19.1354	29.0323	9.21053	4.70588	37.3322	42.0541	49.36	14.2848	16.0496	17.9121	10.1598	20.9277	15.6806	9.19097	11.7581
	VCAN_b	CCCTGTGGAATTTAATACTG	12.253	19	8.33333	72.0071	65.9563	73.8292	15.7399	15.0437	17.8374	5.15816	2.03572	2.66245	10.5818	13.008	15.175	0	6.61765	5	43.7288	40.2304	36.0159	44.1012	41.2392	38.8316	12.17	11.9127	20.1525	1.58822	-1.09527	4.97754	10.5818	13.008	15.175	25.448	18.4211	5.29412	57.5939	61.3495	70.7928	6.37628	7.22141	8.73809	10.5818	13.008	15.175	0	0
	SSH2_a	TGTTCCAGCTCCCAGGGTGC	49.4071	41	45.2381	6.30459	8.34094	6.03063	44.2883	50.6591	48.7313	25.9727	31.1773	30.7697	18.3156	19.4818	17.9616	50.7463	36.0294	39.6154	1.19034	3.0833	1.95119	6.64325	8.90581	8.52744	41.4201	51.9815	49.906	23.1046	32.4997	31.9444	18.3156	19.4818	17.9616	80.6452	75.4386	71.7647	0.08374	0.102348	0.110467	0.267968	0.222757	0.596172	14.9769	19.127	21.6551	4.02624	5.10932
	SSH2_b	AGTGGCATTCTGCTCAGAAT	20.5534	17.6667	0	46.3413	55.6879	57.9433	33.1053	26.6454	42.0567	15.0017	-0.400243	7.94747	18.1036	27.0457	34.1093	10.4478	2.20588	10.7692	31.9536	36.1125	24.1439	39.4951	34.6359	30.9776	18.1036	27.0457	34.1093	0	0	0	18.1036	27.0457	34.1093	24.3728	21.4912	0	34.7464	31.9516	37.8036	12.719	12.114	15.4043	19.193	25.1327	34.9328	8.96884	9.31057
	GPR132_a	CCATGAAGACAGACGTCACC	20.1581	20	2.77778	44.0157	45.0326	51.1522	35.8262	34.9674	46.07	25.6826	20.082	21.7004	10.1437	14.8854	24.3696	11.9403	6.61765	13.8462	42.9415	43.814	34.2154	26.4642	24.4251	21.0421	18.654	25.1433	30.8964	8.51031	10.2579	6.52686	10.1437	14.8854	24.3696	32.9749	28.9474	9.41176	51.4401	48.7785	55.2058	5.44128	7.38873	11.0129	10.1437	14.8854	24.3696	0	0
	SLC27A3_b	TCTGCGTCCCCCCCACGCTT	18.5771	29.6667	20.6349	38.1308	35.2428	34.3265	43.2921	35.0905	45.0386	18.751	6.08002	10.6728	24.5412	29.0105	34.3658	26.1194	11.7647	10.7692	15.5587	21.8838	18.888	33.7808	37.341	35.977	24.5412	29.0105	34.3658	0	0	0	24.5412	29.0105	34.3658	35.8423	31.5789	8.82353	14.6309	13.868	16.8898	11.5761	11.6146	12.4694	22.241	26.1847	39.4916	15.7097	16.7537
	CSGALNACT1_a	CTCATCTTATTTCGACCATT	27.668	3.66667	0	45.7746	59.7072	60.1669	26.5575	36.6261	39.8331	15.4105	12.2853	12.5892	11.1469	24.3408	27.2438	3.73134	0	0	30.762	30.4871	24.348	37.1389	37.236	35.8842	28.3677	32.2769	39.7678	17.2208	7.93605	12.524	11.1469	24.3408	27.2438	26.1649	10.0877	0	48.6446	44.2773	48.1508	14.0436	21.2942	24.6054	11.1469	24.3408	27.2438	0	0
	ITGB4_a	CAGGGCCAGCCACCGCATTC	23.7154	20	10.7143	51.3396	49.1383	60.1357	24.945	30.8617	29.15	0	0	0	24.945	30.8617	29.15	14.1791	9.55882	14.6154	1.0671	1.0406	0.871183	50.8005	53.5151	50.9119	33.9533	35.8855	33.6015	9.00829	5.02377	4.4515	24.945	30.8617	29.15	41.5771	23.6842	19.4118	0.481679	0.608815	0.576249	19.0536	25.486	21.6469	21.9255	28.0638	34.9675	16.9622	22.1572
	ITGB4_b	GGGTCCTGGGGTGGGCAGAT	44.2688	27	19.0476	26.575	30.7587	37.7732	29.1562	42.2413	43.1792	12.1057	20.5886	24.0468	17.0505	21.6527	19.1324	27.6119	20.2206	20	9.02285	8.59745	8.72335	25.7722	33.4987	30.3945	37.593	37.6832	40.8821	20.5425	16.0305	21.7498	17.0505	21.6527	19.1324	81.0036	68.8596	65.2941	0.246645	0.45254	0.323038	0.515377	1.07988	1.13661	13.028	21.0732	23.7343	5.20639	8.5347
	ITGB4_c	CCGCAGCTGGGCAGCCGTGC	33.9921	31	17.0635	31.1767	32.1569	38.1837	34.8312	36.8431	44.7528	0	0	0	34.8312	36.8431	44.7528	23.5075	11.3971	21.5385	6.09321	7.98763	5.82109	28.1123	39.4293	27.193	42.2871	41.186	45.4474	7.4558	4.34284	0.694596	34.8312	36.8431	44.7528	54.1219	50	24.1176	1.40762	1.5623	1.70741	4.24854	4.66162	7.19551	30.9934	33.7184	51.7154	9.22856	10.0577
	RAD52_a	AGCGAGCCCTCAGGTGAGCG	18.9723	13.3333	0	69.4364	71.6072	73.4705	11.5913	15.0595	26.5295	0	0	0	11.5913	15.0595	26.5295	11.5672	0	5	16.0536	15.9063	13.3053	57.5704	62.5025	54.2448	14.8089	21.5911	27.4498	3.21758	6.53168	0.920277	11.5913	15.0595	26.5295	37.9928	34.2105	7.64706	20.927	18.9815	19.9749	6.66369	6.5021	8.05262	10.2311	14.6452	28.3039	24.1854	25.6606
	RAD52_b	CTTCTCCAAAGATAAAGCCT	19.7628	26.3333	17.0635	44.2815	41.3594	43.3189	35.9557	32.3073	39.6176	0	0	0	35.9557	32.3073	39.6176	25.3731	6.98529	14.6154	10.5112	17.1066	14.8516	31.491	37.1217	31.2871	32.6247	38.7864	39.2459	-3.33102	6.47912	-0.371657	35.9557	32.3073	39.6176	50.8961	41.6667	30	2.40659	2.92223	2.95638	2.13705	3.57011	3.65889	30.196	34.7768	42.9078	14.3643	17.0641
	FRMD7_a	AGCCAGCTGAAAGAAGCCCA	38.7352	34.3333	19.8413	38.3281	38.1237	52.8355	22.9368	27.543	27.3232	3.29381	-0.963893	0.0223042	19.643	28.5069	27.3009	29.4776	17.2794	18.4615	7.39808	9.92855	7.71926	37.6946	40.3567	46.7258	25.4297	32.4354	27.0934	5.78673	3.9285	-0.207533	19.643	28.5069	27.3009	71.3262	64.4737	64.1176	0.803551	0.890717	1.76689	2.09353	2.9893	4.04838	22.3274	27.3727	25.7506	3.44931	4.27362
	FRMD7_b	GTGGGCTCTACATAGCTATG	14.6245	8.33333	4.7619	75.7591	80.0629	81.3352	9.61636	11.6038	13.9029	0.882241	3.0673	-3.50898	8.73412	8.5365	17.4118	8.95522	9.55882	2.30769	11.5109	10.7934	11.7689	70.7997	71.1113	68.5116	8.73412	8.5365	17.4118	1.42109e-14	0	0	8.73412	8.5365	17.4118	31.8996	28.9474	6.47059	19.8047	18.9223	24.8218	8.02481	8.00028	10.5938	8.71108	11.2021	14.7693	31.5598	32.928
	NFASC_a	TGTAGTAGTTGTGGCGACGG	30.83	24.3333	19.8413	49.9512	55.9592	53.1014	19.2188	19.7075	27.0573	12.163	5.62927	5.59485	7.05577	14.0782	21.4625	23.8806	15.0735	15	23.6402	26.1863	24.669	36.654	40.2132	35.933	15.8252	18.5269	24.3981	8.76944	4.44871	2.9356	7.05577	14.0782	21.4625	53.0466	38.5965	31.1765	32.5294	39.1648	35.5044	7.3682	8.16049	11.8567	7.05577	14.0782	21.4625	0	0
	NFASC_b	TGCTGCCGCCACCACCACCA	47.8261	45	39.2857	13.1673	14.7857	13.6905	39.0066	40.2143	47.0238	27.7812	22.3617	32.0549	11.2254	17.8526	14.9689	40.2985	36.0294	39.6154	5.62638	4.25689	4.11961	27.2193	20.232	21.2892	26.8558	39.4817	34.9758	15.6304	21.6291	20.0069	11.2254	17.8526	14.9689	86.0215	76.3158	74.1176	0.125524	0.225452	0.216026	0.584168	1.15814	1.55026	9.82867	16.4719	17.7464	3.44013	5.82872
	NOVA1_a	TGCTACTGTGAAGGCTGTAA	28.4585	17	17.4603	58.1162	65.6142	60.1672	13.4253	17.3858	22.3725	0	0	0	13.4253	17.3858	22.3725	20.5224	12.1324	11.9231	5.87479	6.85703	5.90515	56.8235	59.2877	58.666	16.7793	21.7229	23.5058	3.35399	4.33711	1.13328	13.4253	17.3858	22.3725	36.9176	32.4561	10	2.62115	4.19972	3.61956	5.36126	5.41424	7.04452	15.3044	15.3198	22.5593	39.7956	42.6101
	SPAG5_a	ACAAACAGCATATCTTTAAA	32.4111	24.6667	3.1746	29.8577	29.951	31.6994	37.7312	45.3823	65.126	8.69878	1.54921	1.09888	29.0325	43.8331	64.0271	8.58209	0	7.69231	26.302	24.4774	18.7234	23.3555	23.4013	22.7799	41.7604	52.1213	50.8044	12.7279	8.2882	-13.2227	29.0325	43.8331	64.0271	34.0502	23.6842	0	31.6608	25.7	26.1036	5.25661	6.78271	9.8693	29.0325	43.8331	64.0271	0	0
	SOD1_a	CAACTTTGCACTTTTCTTAA	19.7628	13.6667	3.1746	64.082	65.9619	71.2211	16.1552	20.3715	25.6043	7.32356	5.03772	2.38832	8.83164	15.3337	23.216	11.5672	6.25	10.7692	25.6863	26.0586	18.3068	48.526	45.854	47.6726	14.2205	21.8374	23.2514	5.38889	6.50365	0.0353631	8.83164	15.3337	23.216	36.9176	25.4386	1.17647	50.7476	53.5962	68.2624	3.50317	5.63148	7.34515	8.83164	15.3337	23.216	0	0
	OSBP2_c	TCAGTTACTCCATTCTTTTC	10.2767	22.3333	5.55556	63.5957	53.3056	56.4325	26.1276	24.361	38.012	15.2581	6.36413	10.009	10.8694	17.9969	28.003	5.97015	0	4.61538	35.5216	33.0416	28.5947	37.2453	34.0274	33.5828	21.2629	32.931	33.2071	10.3935	14.9341	5.20412	10.8694	17.9969	28.003	24.0143	8.33333	0	41.3404	42.071	36.543	23.7758	31.5987	35.4541	10.8694	17.9969	28.003	0	0
	KATNA1_a	AAATGATGACCCTTCCAAAA	24.5059	22	1.19048	62.0139	64.2018	74.0548	13.4802	13.7982	24.7547	0	0	0	13.4802	13.7982	24.7547	12.3134	6.25	8.84615	25.6996	20.3086	24.219	48.1166	50.2991	50.3324	13.8703	23.1423	16.6024	0.390119	9.34407	-8.15231	13.4802	13.7982	24.7547	39.0681	42.9825	29.4118	5.30234	3.93239	5.9059	1.34891	1.57593	2.72105	16.8827	16.5138	18.6366	37.3979	34.9954
	CALD1_a	GCAGTATACCAGTGCAATTG	15.415	11.3333	0	67.673	70.8459	76.1923	16.912	17.8207	23.8077	0	0	0	16.912	17.8207	23.8077	1.1194	0	6.92308	28.483	30.341	27.0492	50.0422	51.4645	41.1443	20.3554	18.1945	24.8834	3.44337	0.373757	1.07568	16.912	17.8207	23.8077	27.2401	19.7368	2.94118	35.3483	31.5391	36.9828	6.92795	8.45098	8.78938	12.0078	19.892	26.6407	18.4758	20.3811
	ADSL_a	AGCTGGAGTTTCCTTCCCAC	28.8538	30.3333	22.619	50.426	46.0109	46.1951	20.7202	23.6558	31.1859	3.00505	5.78251	11.7707	17.7152	17.8733	19.4152	17.5373	12.8676	15.3846	26.4249	29.442	26.6596	38.3226	39.8171	38.5406	17.7152	17.8733	19.4152	0	0	0	17.7152	17.8733	19.4152	56.9892	38.5965	36.4706	6.5781	9.80863	11.0844	1.99092	3.87567	3.68507	14.9992	19.9624	20.0421	19.4426	27.7568
	ADSL_b	ACAGGTAAAGGGAGTGGGTG	31.2253	20.6667	13.4921	54.5107	61.6018	63.8836	14.264	17.7316	22.6243	0	0	0	14.264	17.7316	22.6243	20.8955	14.7059	23.8462	10.2839	11.1185	9.81521	51.7228	48.7494	45.0987	17.0978	25.4263	21.2399	2.8338	7.69468	-1.38438	14.264	17.7316	22.6243	59.1398	57.0175	48.2353	5.69487	5.42986	6.26095	11.7084	12.118	14.8164	15.9365	17.5235	21.1598	7.52047	7.91108
	ADSL_c	CCTCCACCACACAGGGACGC	23.7154	25.3333	10.3175	63.0521	61.2285	66.0185	13.2325	13.4381	23.6641	7.57683	7.07233	14.0102	5.6557	6.3658	9.65389	16.4179	4.41176	8.46154	41.2401	43.3687	40.3021	34.2041	37.6977	34.9036	8.13784	14.5218	16.3328	2.48214	8.15604	6.67894	5.6557	6.3658	9.65389	38.3513	32.4561	7.64706	43.6202	46.9398	62.2695	12.3729	14.2382	20.4295	5.6557	6.3658	9.65389	0	0
	KIF26B_a	GGGAGATCTGACAAAGAAAA	25.6917	18.3333	6.74603	55.7548	60.974	59.3133	18.5535	20.6926	33.9407	9.97197	8.8209	13.3563	8.5815	11.8717	20.5844	8.95522	2.20588	11.1538	42.4861	39.0189	34.8159	38.4617	37.5006	37.4914	10.097	21.2746	16.5388	1.51554	9.40284	-4.04557	8.5815	11.8717	20.5844	40.1434	35.9649	20.5882	42.8868	43.3056	47.78	8.38834	8.85772	11.0474	8.5815	11.8717	20.5844	0	0
	KIF26B_b	GCTGATGACAGAGAGTAGCC	19.3676	31	18.254	68.4148	57.0044	69.2209	12.2176	11.9956	12.5251	0	0	0	12.2176	11.9956	12.5251	22.7612	2.20588	14.6154	13.5882	14.3484	12.6443	56.0576	68.1007	55.8868	7.593	15.345	16.8535	-4.62458	3.34939	4.32844	12.2176	11.9956	12.5251	53.405	46.4912	31.1765	1.49984	1.791	2.66885	0.994361	1.76554	2.05039	10.6099	11.492	14.6363	33.4909	38.4603
	AAR2_a	GAGAAGCCACAGGGTGGCTG	0	9	0.396825	37.2371	30.2971	28.5151	62.7629	60.7029	71.0881	7.03391	7.09667	6.13601	55.729	53.6062	64.9521	8.95522	5.14706	8.46154	10.4811	8.1375	6.7491	24.6167	22.8966	22.0796	55.947	63.8188	62.7098	0.217998	10.2126	-2.2423	55.729	53.6062	64.9521	35.8423	19.7368	4.11765	10.2119	6.62723	6.4898	9.97285	9.46857	11.2759	40.7772	60.1694	73.3407	3.19574	3.99796
	XK_a	GGGCTGAGCCCAAGAAAGCC	0	5	6.74603	50.0694	43.1244	43.9925	49.9306	51.8756	49.2615	19.1278	1.135	-7.65514	30.8028	50.7406	56.9166	8.95522	1.83824	8.46154	17.9226	16.1211	13.474	31.5831	32.7746	27.8976	41.5391	49.2661	50.1669	10.7364	-1.47453	-6.74974	30.8028	50.7406	56.9166	31.1828	14.4737	2.35294	23.7269	17.977	25.6789	14.2875	16.8087	15.0516	30.8028	50.7406	56.9166	0	0
	GPC6_a	GCCCAGGGTGCGGTGGGCCC	4.34783	18.6667	2.77778	11.0843	10.5028	9.88148	84.5679	70.8305	87.3407	25.4109	12.4708	26.9173	59.157	58.3597	60.4234	10.4478	0	7.69231	2.14826	1.73184	1.37773	8.60178	9.49791	6.62434	78.8022	88.7703	84.3056	19.6452	30.4105	23.8822	59.157	58.3597	60.4234	44.086	27.193	16.4706	1.14204	0.957691	0.902705	2.17552	3.1452	2.85396	46.5024	60.7689	70.6689	6.09405	7.93522
	OTX2P1_a	GCACCCCACAGAGGGGGGAG	4.34783	12.6667	0	9.7799	9.19914	8.91747	85.8723	78.1342	91.0825	27.9878	15.326	11.1715	57.8844	62.8082	79.911	10.4478	1.10294	8.46154	3.49408	4.41429	2.61435	7.39877	8.35319	6.7756	78.6594	86.1296	82.1485	20.775	23.3214	2.23751	57.8844	62.8082	79.911	35.1254	31.5789	14.1176	3.82073	2.94794	2.84278	3.16938	2.66494	3.12858	57.8844	62.8082	79.911	0	0
	ADSL_d	TCGGCTTGCCGACTTTGCTA	18.1818	26	18.6508	57.305	52.5707	56.0331	24.5132	21.4293	25.3161	0	0	0	24.5132	21.4293	25.3161	24.2537	18.75	20.3846	9.50344	12.8657	8.38488	46.0993	41.8324	43.7454	20.1435	26.5519	27.4851	-4.36967	5.12259	2.16902	24.5132	21.4293	25.3161	42.2939	42.1053	32.9412	9.56737	8.40756	9.13089	10.5836	11.2621	11.1899	21.3611	21.978	27.9194	16.194	16.247
	TEX2_b	TCAAGTGCCTGTGCCTTGCG	0	19.6667	11.9048	87.1853	71.7296	81.5229	12.8147	8.60368	6.57235	0	0	1.42109e-14	12.8147	8.60368	6.57235	13.806	0	10.3846	7.8611	8.14261	8.50556	71.617	79.4919	65.435	6.71589	12.3655	15.6748	-6.0988	3.76182	9.10244	12.8147	8.60368	6.57235	25.448	23.6842	17.6471	10.5238	9.14779	10.5285	9.6245	9.16001	9.48964	7.4913	9.98574	10.5137	46.9124	48.0222
	OSBP2_d	GGGACTGCTATGCATGACCT	20.1581	16.6667	18.254	49.0952	42.4315	41.1292	30.7467	40.9019	40.6168	15.9534	14.8285	10.8828	14.7933	26.0733	29.734	7.83582	7.72059	7.69231	43.0709	34.3691	33.7003	28.4091	28.0193	25.6233	20.6842	29.891	32.9841	5.89085	3.81767	3.25007	14.7933	26.0733	29.734	26.5233	25.4386	6.47059	49.9658	38.256	52.8927	8.71757	10.2321	10.9027	14.7933	26.0733	29.734	0	0
	NCOA6_a	GTTTGTTGAATGCTAACATC	31.6206	41.3333	25.7937	33.6703	31.8336	35.3069	34.7092	26.833	38.8994	7.27955	-3.22879	4.50078	27.4296	30.0618	34.3987	26.1194	26.4706	27.6923	12.3648	15.7202	10.8291	34.0862	27.7474	27.0799	27.4296	30.0618	34.3987	0	0	0	27.4296	30.0618	34.3987	58.0645	54.8246	52.9412	1.63557	1.55309	0.926976	2.23448	2.39313	2.50465	28.3663	30.7807	32.7431	9.69914	10.4485
	TTLL5_a	CGTGGCAGGCCAGTAGGGCT	18.1818	8.66667	7.14286	38.8457	41.4419	42.724	42.9725	49.8915	50.1331	1.51468	7.02947	3.09039	41.4578	42.862	47.0427	0.373134	0	0	16.2958	14.0162	13.996	38.3577	36.5978	33.171	44.9733	49.386	52.833	3.51549	6.52403	5.7903	41.4578	42.862	47.0427	50.1792	31.1404	31.1765	1.99147	2.30483	2.27231	2.56395	4.38399	4.2264	35.0627	48.0692	48.2306	10.2027	14.1016
	LYPLA_b	ACAGGCCTAACAGGCCTACA	0	5	0	45.5521	40.0775	35.2267	54.4479	54.9225	64.7733	0	0	0	54.4479	54.9225	64.7733	0	0	0	3.35495	2.26169	1.98987	40.737	36.7095	33.6336	55.908	61.0288	64.3765	1.46014	6.10632	-0.396722	54.4479	54.9225	64.7733	21.147	6.14035	0	18.3515	13.4408	10.5306	11.8112	14.1424	12.0202	43.407	59.9876	70.749	5.2833	6.28877
	SLITRK1_a	ACCCGTCGCTATCGCTGCTG	7.90514	22.6667	9.12698	78.0157	65.6336	69.6121	14.0791	11.6998	21.2609	0	0	0	14.0791	11.6998	21.2609	15.6716	5.51471	12.6923	6.18033	7.59794	7.349	60.1689	68.1708	54.9899	17.9792	18.7165	24.9687	3.90003	7.01673	3.70782	14.0791	11.6998	21.2609	28.3154	31.1404	21.1765	4.99977	4.56868	4.74165	32.1569	29.461	34.4004	14.2678	15.3683	17.4038	20.2601	19.4617
	ITGB4_d	TCCACCCGGAATGCGGTGGC	0	5.66667	1.19048	22.4139	19.983	19.4256	77.5861	74.3503	79.3839	20.7455	12.3394	-3.20308	56.8406	62.0109	82.587	0	0	6.92308	4.60047	3.87046	2.92023	19.7814	18.7105	15.5818	75.6182	77.419	74.5749	18.7776	15.4081	-8.01215	56.8406	62.0109	82.587	18.9964	20.1754	0	13.428	7.89629	6.80756	10.7349	9.91736	10.6054	56.8406	62.0109	82.587	0	0
	ITGB4_e	CGAGAGCCGGCTGACCGTGC	2.37154	15.3333	14.2857	65.7855	59.3845	54.3255	31.8429	25.2822	31.3888	0	0	0	31.8429	25.2822	31.3888	21.2687	2.94118	8.84615	4.71882	5.07211	4.82466	48.1782	59.6546	48.5468	25.8343	32.3321	37.7824	-6.00864	7.04991	6.39362	31.8429	25.2822	31.3888	28.6738	32.8947	17.6471	2.64776	1.94025	2.11819	19.4074	18.6604	18.6204	27.02	25.5704	35.9235	22.251	20.9342
	PRDM10_a	TCATCACCACCACCACCAAC	33.5968	38	22.2222	18.2263	13.2966	29.8298	48.1768	48.7034	47.948	32.098	28.4956	28.6785	16.0788	20.2078	19.2694	32.0896	15.0735	21.5385	4.94051	8.51779	7.68229	21.0998	28.9362	24.8204	41.8702	47.4725	45.9588	25.7914	27.2647	26.6894	16.0788	20.2078	19.2694	77.4194	69.2982	67.0588	0.167507	0.525999	0.0822035	2.42673	6.06229	8.49956	16.6072	19.519	19.4298	3.37917	4.59449
	PRDM10_b	TCTGCTGTTGGCTGTTGGTC	12.6482	12.6667	6.74603	30.596	21.0555	36.6027	56.7558	66.2778	56.6513	24.0695	29.5942	5.53172	32.6863	36.6837	51.1196	14.9254	12.5	16.5385	5.58463	3.79573	4.64139	34.5022	25.234	24.2249	44.9878	58.4702	54.5953	12.3015	21.7866	3.47566	32.6863	36.6837	51.1196	44.8029	38.1579	14.7059	5.72683	7.22064	4.00822	16.784	17.9378	30.1663	32.6863	36.6837	51.1196	0	0
	TTLL5_b	CGATCAGGAAGTCACACCAT	11.4625	10.3333	3.57143	51.912	61.4665	59.305	36.6256	28.2002	37.1236	22.3555	11.4848	14.4551	14.2701	16.7154	22.6684	16.4179	8.08824	11.5385	33.1915	37.5405	39.0356	28.4348	32.819	31.7356	21.9558	21.5522	17.6904	7.68575	4.83681	-4.97806	14.2701	16.7154	22.6684	30.4659	17.5439	4.70588	38.4274	46.1854	44.7594	16.8365	19.5553	27.8663	14.2701	16.7154	22.6684	0	0
	SLC8A1_a	GAGTCTCTTATTTTCCCATG	11.4625	12.6667	4.7619	67.2616	61.5066	61.7232	21.2759	25.8267	33.5149	9.39895	7.27819	15.0987	11.877	18.5486	18.4162	5.97015	0	6.15385	36.6511	40.5922	31.8909	32.5005	36.8733	31.0017	24.8783	22.5344	30.9535	13.0013	3.98585	12.5374	11.877	18.5486	18.4162	22.5806	10.0877	0	61.3094	66.05	31.3261	4.23302	5.31376	50.2578	11.877	18.5486	18.4162	0	0
	SLC8A1_b	CAGATGAAATCCCATTGAAA	10.2767	12.3333	0	62.667	62.1465	68.4156	27.0563	25.5202	31.5844	12.4109	1.52771	3.20448	14.6454	23.9925	28.3799	11.194	0	6.15385	20.2366	24.9609	20.4035	53.9239	51.0465	45.0628	14.6454	23.9925	28.3799	0	0	0	14.6454	23.9925	28.3799	24.3728	21.0526	5.29412	30.5644	16.3276	34.8199	24.5835	46.8125	21.9418	18.2911	13.5229	35.2039	2.18829	2.28436
	GSR_a	CATTCTTCCTTACTGTCTCC	7.50988	17.3333	0.396825	74.883	65.276	75.5412	17.6071	17.3906	24.062	10.0568	12.2618	8.99901	7.55035	5.12882	15.063	15.2985	0.735294	9.61538	42.4491	48.2492	38.7009	30.9191	35.5758	32.1455	11.3333	15.4397	19.5382	3.783	10.3109	4.47516	7.55035	5.12882	15.063	27.5986	26.3158	4.11765	51.2744	55.1303	65.305	13.5767	13.4251	15.5143	7.55035	5.12882	15.063	0	0
	SPAG5_b	GGGTCAGCGAGGAGCAAGCG	22.1344	35.6667	36.1111	64.4548	53.9746	43.8902	13.4108	10.3588	19.9986	3.73044	-8.253	7.77612	9.68041	18.6118	12.2225	36.9403	24.2647	36.5385	2.8493	4.98721	2.77821	50.53	52.1363	48.4608	9.68041	18.6118	12.2225	0	0	0	9.68041	18.6118	12.2225	82.7957	74.1228	74.7059	0.502644	0.686446	0.700344	1.44311	2.11727	2.69492	10.2977	15.6118	14.6053	4.96088	7.46172
	GLDC_a	TCAACAGACACAACAAGAGG	18.1818	17.6667	11.5079	43.2052	41.1798	42.3731	38.613	41.1536	46.1189	9.45064	5.57819	5.34098	29.1624	35.5754	40.7779	13.806	10.6618	5	26.3177	25.3179	25.4747	30.714	28.445	28.7474	29.1624	35.5754	40.7779	0	0	0	29.1624	35.5754	40.7779	35.1254	38.5965	15.2941	6.70779	5.89716	8.80504	3.29642	3.02731	5.60973	32.693	31.4883	41.3344	22.1774	20.9908
	GSR_b	CAGGTCAGGTTGGCTTACCC	16.996	21.3333	15.0794	65.2501	64.8258	67.5656	17.7539	13.8408	17.355	0	0	0	17.7539	13.8408	17.355	8.20896	9.19118	11.5385	14.7483	16.7057	14.6894	63.2678	57.0925	49.9331	13.775	17.0107	23.8391	-3.97887	3.16984	6.48405	17.7539	13.8408	17.355	35.1254	35.9649	23.5294	10.1363	8.75709	10.1439	6.92249	6.50573	7.27435	14.1148	15.5074	19.3275	33.7009	33.2648
	ADSL_e	CAGTCCCATTCACTCCCAGT	19.3676	24.6667	17.4603	59.3325	50.7084	54.338	21.3	24.6249	28.2017	-4.14871	2.3026	2.78652	25.4487	22.3223	25.4152	15.6716	8.45588	12.3077	17.5585	20.7189	19.3064	41.3212	48.5028	42.9708	25.4487	22.3223	25.4152	0	0	0	25.4487	22.3223	25.4152	41.5771	37.2807	23.5294	14.4836	13.5129	17.4019	4.9196	7.53191	7.30343	21.496	22.862	28.8281	17.5238	18.8125
	TKTL1_a	CTCAGAGAAAGTAGAGTACC	29.249	28	30.9524	48.5627	49.243	46.9318	22.1883	22.757	22.1158	0	0	0	22.1883	22.757	22.1158	19.0299	8.45588	17.3077	15.7884	15.7704	14.223	49.7847	41.8134	42.279	15.397	33.9604	26.1903	-6.79123	11.2034	4.07451	22.1883	22.757	22.1158	46.2366	39.4737	38.8235	11.3238	10.2143	10.2055	10.4266	10.7896	12.2055	18.7643	24.607	23.6899	13.2489	14.9154
	TKTL1_b	GCGCTTCATCGAGTGCTTTA	13.0435	19	11.5079	67.3604	64.9505	66.2674	19.5961	16.0495	22.2247	0	0	0	19.5961	16.0495	22.2247	7.46269	1.47059	8.07692	19.0677	21.5007	19.2974	55.9048	57.9099	50.9565	17.5648	19.1187	21.6691	-2.03131	3.06928	-0.555599	19.5961	16.0495	22.2247	39.7849	31.5789	10.5882	23.4437	25.1737	28.6054	14.0596	15.0263	16.8798	12.4971	16.6142	28.759	10.2147	11.6068
	CASC5_a	ATTTGCATGTTTCCTTTCAC	12.6482	19.6667	15.873	49.1614	49.297	45.3393	38.1904	31.0364	38.7877	22.2802	11.9322	14.1625	15.9101	19.1042	24.6253	15.6716	8.82353	13.4615	40.5055	44.4452	35.1881	26.3505	27.1799	25.1114	17.4724	19.5513	26.239	1.5623	0.447156	1.6137	15.9101	19.1042	24.6253	32.2581	34.2105	8.82353	45.794	40.458	58.6217	6.03775	6.2273	7.92956	15.9101	19.1042	24.6253	0	0
	POLQ_a	ACTCCGACGCAGAAGATTCA	0	1.33333	17.4603	79.8784	80.0369	65.6731	20.1216	18.6298	16.8666	0	0	0	20.1216	18.6298	16.8666	5.22388	0	9.23077	15.7687	18.8625	15.8053	62.8251	60.5574	47.1513	16.1824	20.5801	27.8126	-3.93916	1.95028	10.946	20.1216	18.6298	16.8666	26.5233	29.386	0	12.1506	11.1365	14.9097	9.07753	7.80926	9.23393	14.8751	15.7509	24.9919	37.3735	35.9174
	NOTO_a	GATACTGGCGATGGAGCTGC	13.0435	8.66667	6.34921	54.3436	57.428	58.7964	32.6129	33.9054	34.8544	10.566	8.69935	10.8688	22.0469	25.206	23.9856	2.61194	0	0	30.533	29.7154	27.9279	44.8081	45.0785	48.0865	22.0469	25.206	23.9856	0	0	0	22.0469	25.206	23.9856	24.3728	25.4386	4.11765	20.1556	18.0214	24.9176	14.5593	14.8174	17.5608	20.9966	22.0875	28.1544	19.9157	19.635
	NOTO_b	CTGGCGATGGAGCTGCTGGA	15.415	16.3333	7.53968	68.7678	69.6733	72.2987	15.8171	13.9934	20.1616	0	0	0	15.8171	13.9934	20.1616	8.20896	1.83824	1.15385	9.11024	11.0709	9.03222	64.6325	70.9662	65.9982	18.0483	16.1247	23.8157	2.23118	2.1313	3.65413	15.8171	13.9934	20.1616	43.7276	37.2807	30	0.697615	0.757535	0.856825	1.13986	1.54422	2.34642	15.228	16.7188	18.0253	39.2069	43.6987
	NOTO_c	CAGAGTGATGATGCCGAGTC	9.48617	10.6667	12.3016	63.5375	63.6871	62.9699	26.9763	25.6462	24.7285	8.06094	11.5327	6.67718	18.9154	14.1136	18.0513	2.23881	0	1.92308	40.6118	43.0249	40.4439	38.2341	42.8615	39.5817	18.9154	14.1136	18.0513	0	0	0	18.9154	14.1136	18.0513	20.7885	15.3509	4.11765	43.1701	40.9544	44.6077	12.0431	13.404	15.0481	11.972	17.439	21.6693	12.0262	12.8518
	NOTO_d	TGATGATGCCGAGTCAGGAG	15.0198	17	21.0317	66.2564	66.796	61.4776	18.7238	16.204	17.4906	0	0	0	18.7238	16.204	17.4906	3.73134	5.51471	10.3846	10.3492	13.5933	11.2403	55.4719	59.0912	57.5531	30.4475	21.8008	20.822	11.7237	5.59681	3.33143	18.7238	16.204	17.4906	24.7312	29.386	12.3529	3.50007	3.43746	4.03448	11.682	10.7545	14.1948	17.0558	16.0523	19.3103	43.0309	40.3698
	AHR_a	TGAGTTACAATGATATAATC	19.3676	8.33333	7.93651	66.3521	68.5913	73.1063	14.2804	23.0753	18.9572	5.96529	12.5196	6.20037	8.31507	10.5557	12.7568	0.746269	0	0	40.3248	38.8078	39.4097	45.2078	44.8134	47.4029	13.7211	16.3788	13.1875	5.40607	5.82309	0.430649	8.31507	10.5557	12.7568	19.3548	16.6667	11.1765	58.0461	58.7005	63.9328	14.284	14.0772	12.1339	8.31507	10.5557	12.7568	0	0
	NR6A1_a	TAAAAAGGTGCGGTATATAT	22.5296	19	11.5079	61.883	66.1958	69.884	15.5874	14.8042	18.608	6.77454	2.60049	-0.244029	8.81285	12.2037	18.852	11.194	0.367647	4.23077	33.8847	40.4396	38.0458	39.1974	43.9492	40.7809	15.7238	15.2435	16.9426	6.91098	3.03981	-1.90949	8.81285	12.2037	18.852	36.5591	30.2632	11.7647	39.5449	40.7862	45.3522	15.0831	16.7469	24.031	8.81285	12.2037	18.852	0	0
	SOX2_a	CCTTCATGGTGTGGTCCCGC	38.7352	31.6667	36.5079	24.1646	26.108	21.7599	37.1003	42.2253	41.7322	6.66072	7.98052	13.2088	30.4395	34.2448	28.5233	32.0896	27.5735	33.0769	3.69302	2.14915	0.643491	23.7481	14.8292	8.36538	40.4693	55.4482	57.9142	10.0297	21.2034	29.3909	30.4395	34.2448	28.5233	68.8172	70.1754	55.2941	0.488922	0.359334	0.442975	0.904777	0.882742	1.89605	27.5677	26.4579	39.1821	2.22138	2.12463
[truncated: 19 more columns]
