# Supplementary material for: Robust prediction of synthetic gRNA activity and cryptic DNA repair by disentangling cellular CRISPR cleavage outcomes
Source: Nat Commun. 2025 May 21;16:4717. doi: 10.1038/s41467-025-59947-0 (PMC12095496; doi:10.1038/s41467-025-59947-0)
Supplement: Supplementary file 8 — Supplementary Data 6 [file 41467_2025_59947_MOESM8_ESM.xlsx]

## Sheet: gRNAs
ID	gRNA spacer sequence
SCAP_a	CTCTGGGATCAGGAGCTTGG
SCAP_b	GCTGCACAGGAGACAGGACA
LYPLA_a	TGAACGTGGCTATGCCTTCA
TEX2_a	TAGAACTGAAAAGTTCCCAG
C3_a	AAAGGACGCCCCTGACCACC
C3_b	CAAGGCTTGGAACACCATGA
FAAH_a	GTCCAGAGCAGGGGCCAGCA
FAAH_b	AATGCCCCAGGCAGGGCCAC
OSBP2_a	CATTTGTTCATCCCACGAGC
OSBP2_b	CCCAGCAGCCCCAGCTCTGA
SLC27A3_a	CCAGCCCTGCCTTCATGCCC
PIGZ_a	GCCCTCGGTGCCCTCCTCTT
PIGZ_b	ACAGTGCCCTTCCAAGGCAC
PIGZ_c	CATCAGGGGGGCCTGGTGCC
PIGZ_d	AGCCGAAGAGGAGGGCACCG
SV2C_a	GCAGAGGTTTAATGACATCA
SV2C_b	TGCATTGCTAACCAGAAATG
VCAN_a	GTTTACTGTTGCCTGATCAT
VCAN_b	CCCTGTGGAATTTAATACTG
SSH2_a	TGTTCCAGCTCCCAGGGTGC
SSH2_b	AGTGGCATTCTGCTCAGAAT
GPR132_a	CCATGAAGACAGACGTCACC
SLC27A3_b	TCTGCGTCCCCCCCACGCTT
CSGALNACT1_a	CTCATCTTATTTCGACCATT
ITGB4_a	CAGGGCCAGCCACCGCATTC
ITGB4_b	GGGTCCTGGGGTGGGCAGAT
ITGB4_c	CCGCAGCTGGGCAGCCGTGC
RAD52_a	AGCGAGCCCTCAGGTGAGCG
RAD52_b	CTTCTCCAAAGATAAAGCCT
FRMD7_a	AGCCAGCTGAAAGAAGCCCA
FRMD7_b	GTGGGCTCTACATAGCTATG
NFASC_a	TGTAGTAGTTGTGGCGACGG
NFASC_b	TGCTGCCGCCACCACCACCA
NOVA1_a	TGCTACTGTGAAGGCTGTAA
SPAG5_a	ACAAACAGCATATCTTTAAA
SOD1_a	CAACTTTGCACTTTTCTTAA
OSBP2_c	TCAGTTACTCCATTCTTTTC
KATNA1_a	AAATGATGACCCTTCCAAAA
CALD1_a	GCAGTATACCAGTGCAATTG
ADSL_a	AGCTGGAGTTTCCTTCCCAC
ADSL_b	ACAGGTAAAGGGAGTGGGTG
ADSL_c	CCTCCACCACACAGGGACGC
KIF26B_a	GGGAGATCTGACAAAGAAAA
KIF26B_b	GCTGATGACAGAGAGTAGCC
AAR2_a	GAGAAGCCACAGGGTGGCTG
XK_a	GGGCTGAGCCCAAGAAAGCC
GPC6_a	GCCCAGGGTGCGGTGGGCCC
OTX2P1_a	GCACCCCACAGAGGGGGGAG
ADSL_d	TCGGCTTGCCGACTTTGCTA
TEX2_b	TCAAGTGCCTGTGCCTTGCG
OSBP2_d	GGGACTGCTATGCATGACCT
NCOA6_a	GTTTGTTGAATGCTAACATC
TTLL5_a	CGTGGCAGGCCAGTAGGGCT
LYPLA_b	ACAGGCCTAACAGGCCTACA
SLITRK1_a	ACCCGTCGCTATCGCTGCTG
ITGB4_d	TCCACCCGGAATGCGGTGGC
ITGB4_e	CGAGAGCCGGCTGACCGTGC
PRDM10_a	TCATCACCACCACCACCAAC
PRDM10_b	TCTGCTGTTGGCTGTTGGTC
TTLL5_b	CGATCAGGAAGTCACACCAT
SLC8A1_a	GAGTCTCTTATTTTCCCATG
SLC8A1_b	CAGATGAAATCCCATTGAAA
GSR_a	CATTCTTCCTTACTGTCTCC
SPAG5_b	GGGTCAGCGAGGAGCAAGCG
GLDC_a	TCAACAGACACAACAAGAGG
GSR_b	CAGGTCAGGTTGGCTTACCC
ADSL_e	CAGTCCCATTCACTCCCAGT
TKTL1_a	CTCAGAGAAAGTAGAGTACC
TKTL1_b	GCGCTTCATCGAGTGCTTTA
CASC5_a	ATTTGCATGTTTCCTTTCAC
POLQ_a	ACTCCGACGCAGAAGATTCA
NOTO_a	GATACTGGCGATGGAGCTGC
NOTO_b	CTGGCGATGGAGCTGCTGGA
NOTO_c	CAGAGTGATGATGCCGAGTC
NOTO_d	TGATGATGCCGAGTCAGGAG
AHR_a	TGAGTTACAATGATATAATC
NR6A1_a	TAAAAAGGTGCGGTATATAT
SOX2_a	CCTTCATGGTGTGGTCCCGC
Non-targeting_human (neg. ctrl)	ATGCACTGGGGGTTTGTTTC
Non-targeting gRNA NT1	Alt-R tracrRNA with CRISPR-Cas9 Negative Control crRNA #1, 1072544
Non-targeting gRNA NT2	Alt-R tracrRNA with CRISPR-Cas9 Negative Control crRNA #1, 1072545
Non-targeting gRNA NT3	Alt-R tracrRNA with CRISPR-Cas9 Negative Control crRNA #1, 1072546
ITGB4_v	TCCACCCGGAATGCGGTGGC
SLITRK1_v	GCTAACAGTTTACCCTGCCC
ADSL_v	AGGTGGGAGAGGGTGCCACC
SPAG5_v1	ACTGTGCAAGCTGGGGCTGC
SPAG5_v2	TCTCTGCCATGGTATCTAAA
SOX2_v	CATTCATGGGCCGCTTGACG
FGOLD_v	GCATCCTCACTCTCCACGTA
LYST_v	ACTCACACCCATGCCCCGAG
MARFAN_v	GCACTCATCAATATCTTGGG
APOBR_v	TGGGATTATGGGGGGTGATG
ARRDC1_v	GCCATCCGGGTGACCTGCAT
BBIP1_v	TGTGGAAGATATAATGACAA
CDHR3_v	GCTTACCCCAAACCACACCC
CRACR2A_v	GGGCAGGGGGTCTTCTTCAA
DCHS1_v1	GGCAGAACCCAGTGCCCGAG
DCHS1_v2	GCAGCTGGAGATCGGGGCTG
DNAH1_v	CTTGTGCTCTATCTCTGCCA
FAAH_v	GGCATTCAAGTCCAGAGCAG
KATNA1_v	TACCTCCAACACCTAAAATA
KIF26B_v	AGCTGATGACAGAGAGTAGC
KPNA4_v	GGCCGCTGGAAGGCACTGTT
LAMA5_v	AGCCAGAGCCACCGGCCCTT
LMNB2_v	CTTGTCCGCCACCGGGCGCC
MCHR2_v	CCTTCTCAGTCGCTCTTCTT
MEIOSIN_v	CCTTTTTCTCAGCTGCCAGC
MFSD12_v	AGGAGGACAAGAAGCCGCTG
PDZD3_v	GAGACAGTGTCCAGGATCCA
RABL6_v	CTCGCACGGGAAAGTCATCC
RSPH1_v	CAGGGCCAATTCAGTGATTT
SCAP_v	TCCTGTGCAGCTCTGGGATC
SH2D4A_v	GGTGGAAGGGGAGGTCTTTC
SPAG17_v	TTTGCTGAATCCAATTCGAG
SPAG5_v3	TGTCTCAGAAGTACTGTGCT
SPAG5_v4	GGGGGATCTTTTTCCAGAGT
SV2_v	GCATATTCATCGGACTGCAG
TENM4_v	CTGCCCACGCCCAGGAGAAC
TP53TG5_v	TGAACCCTGGAGTCCAGGGG
TTF1_v	TGCAGATAAGTATCTTATTT
ZNHIT2_v1	CTCCTCCAGAAGCTGCGGTC
ZNHIT2_v2	TCCAGCTCCTCCAGAAGCTG
NF1-3190	GGAAGTTGCAAGTGAGGTCA
MED12-1441	CGCTGTTGCAGGTGGCGGGT
NF1-3160	GTGAGGTCATGGAATTAGAA
TADA1-3785	CTGACGTCAGTATATCTTTA
MED12-580	ACACTGCCGAGCGATGAGGA
MED12-633	GTAGGGGTCCGTACTCAGCA
NF1-2449	TCCGAAGTTCAGCTGCATGC
CUL3-363	CAATTGTAAAGGTGGTTGAA
Cas12a_A	AGTAACACCAACATGCCACAC
Cas12a_B	GGAGAGGCTTCCCCTCTCCTC
Cas12a_C	CTGGACGGACATCACTGAGCC
Cas12a_D	CTTCCCCGACGAGTCGTCTGA
Cas12a_E	GGGGGGACCCACTGGTCCCTG
Cas12a_F	GACACAGAGACCAGAGAGATC
Cas12a_G	TGAGGAGATGCTGGAGAGAAG
Cas12a_H	ATGAGGGAGAGATTGGAACAC
Cas12a_I	CCGAGACGTTTGACGGAGATA
Cas12a_J	CCCCCGAATCCCAGCGGGGGT
Cas12a_K	AGGGAGAGAGGGACATGACAG
Cas12a_L	GGCCGCGGCCTCGCGGCCACT
Cas12a_M	GCTCCCATCTCCTGGGGGCTC
Cas12a_N	TTGTCCTCTTCCTTATCCCCG
Cas12a_O	CGCCTGCCACAGGGCGGGTAG
Cas12a_P	CCCATCCTGGGATGGGTGGGA
Cas12a_Q	TGTCCGGGGCTCCTGGACAGT
Cas12a_R	GCCTCTTTTCCCTCCTGCAGT
Cas12a_S	GGCAAAGCATCTTTCTCATTT
Cas12a_T	TCTTCATCATACTGCTTTCTT
Non-targeting Cas12a (neg. ctrl)	CGTTAATCGCGTATAATACGG
Cas12a_5targets_P1	CGGTTCTTGGAGGAAACATTG
Cas12a_139targets_P2	ACCATGTTGGCCAGACTGGTC
Breastc_a	CCATACAGAGACATACCTGG
RCAD_a	CATCGACCACCTCCCTCTGG
CREBBP_a	AGCCTGGCATGGGCTGCTGC
LIFR_a	CACACCGCTCAAATGTTATC

## Sheet: ssODNs
ID	sequence (bold = intended substitution)
SCAP_a_90nt	CAGGTGCCTTGTCCTGTCTCCTGTGCAGCTCTGGGATCAGGAGCCTGGAGGAGTTGTGTCTGCAAGTGACCGACCTGCTGCCAGGCCTTA
SCAP_b_90nt	ACAACTCCTCCAAGCTCCTGATCCCAGAGCTGCACAGGAGACAGAACAAGGCACCTGCTGTGTCTGCCACCACAGGGCAGACCTGCTGTA
LYPLA_a_90nt	AGGCCTGTTAGGCCTGTTACATTAAATATGAACGTGGCTATGCCCTCATGGTAAGTAAGAATTTACTTATTGAATAAGAACATTATATTA
TEX2_a_90nt	AAGTCCACTGGTGAGCCCACAAGAGAGATAGAACTGAAAAGTTCTCAGGGGAGCAGTCTGAAGGATTTAGGCCTGAAGACAAGTTCTCTA
C3_a_90nt	TGGTGTTCCAAGCCTTGGCTCAATACCAAAAGGACGCCCCTGACTACCAGGAACTGAACCTTGATGTGTCCCTCCAACTGCCCAGCCGCA
C3_b_90nt	GGTCAGGGGCGTCCTTTTGGTATTGAGCCAAGGCTTGGAACACCGTGAAGGTGGCCTAGAACCCACAAGAGAGAAAGATGGTGATCTGGG
FAAH_a_90nt	CACCTGTGGCCCTGCCTGGGGCATTCAAGTCCAGAGCAGGGGCCGGCATGGGGGTCAGCACCACATCCAGGTCCAGCGCCCTCCACTGGG
FAAH_b_90nt	CCCCATGCTGGCCCCTGCTCTGGACTTGAATGCCCCAGGCAGGGTCACAGGTGAGGCCCGACACCCTGCCTGTCCCTTCTGTGAATCTGG
OSBP2_a_90nt	GACTGCTATGCATGACCTTGGAGCACTCCATTTGTTCATCCCACAAGCCGGACAGCACGTAATGGGCCTTGCCCTGGCTGTCACTCACCA
OSBP2_b_90nt	GGAGTGCTCCAAGGTCATGCATAGCAGTCCCAGCAGCCCCAGCTTTGACGGGAAGCAGAAGACAGTGTACCAGACCCTGTCAGCCAAGCT
SLC27A3_a_90nt	GGGGGGACGCAGAACTAGGGCTGCCATTCCAGCCCTGCCTTCATACCCTGGTGGGTGTGGGAGACAGAGTAAGCCCCTCCATGGCTGACC
PIGZ_a_90nt	TTGGAAGGGCACTGTGGTCCTCTTCAACGCCCTCGGTGCCCTCCCCTTCGGCTGCCTGCATCAGGGGGGCCTGGTGCCTGGCCTGGAGTA
PIGZ_b_90nt	GAGGGCACCGAGGGCGTTGAAGAGGACCACAGTGCCCTTCCAAGACACAGGCTGCGTCTGTGGACTACAAAGCAGGACCAGGGGGACCAG
PIGZ_c_90nt	CCTCGGTGCCCTCCTCTTCGGCTGCCTGCATCAGGGGGGCCTGGCGCCTGGCCTGGAGTACCTGGAGCAGGTGGTCCATGCCCCTGTGCT
PIGZ_d_90nt	CCAGGCACCAGGCCCCCCTGATGCAGGCAGCCGAAGAGGAGGGCGCCGAGGGCGTTGAAGAGGACCACAGTGCCCTTCCAAGGCACAGGC
SV2C_a_90nt	CTGGTTAGCAATGCATATTCATCGGACTGCAGAGGTTTAATGACGTCAGGGAACCAAACGGATAATCCATAGTACCTGCAAAGACAAAGA
SV2C_b_90nt	TCATTAAACCTCTGCAGTCCGATGAATATGCATTGCTAACCAGAGATGTGGAGAGAGATAAATATGCAAATTTCACTATTAACTTTACAA
VCAN_a_90nt	TTGCAACCTCAGTATTAAATTCCACAGGGTTTACTGTTGCCTGACCATTGGAATCAAGAATTCTCGCTGCCACTTGCTGTTCTGATGCTG
VCAN_b_90nt	TTGATTCCAATGATCAGGCAACAGTAAACCCTGTGGAATTTAATGCTGAGGTTGCAACACCACCATTTTCCCTTCTGGAGACTTCTAATG
SSH2_a_90nt	CACTGTCCCATTCTGAGCAGAATGCCACTGTTCCAGCTCCCAGGATGCTGGAGTTTGACCACTTGCCAGATCCTCAGGAGGGCCCAGGGT
SSH2_b_90nt	CAAACTCCAGCACCCTGGGAGCTGGAACAGTGGCATTCTGCTCAAAATGGGACAGTGAGCCAGCCTCAGACCCACTGTATTTCCCTTTGC
GPR132_a_90nt	AGAATCCATAAGGGGTGGAAAGAGTGGTCCATGAAGACAGACGTTACCAGGCTCACCCACAGCAGGGACACCGAGGAGCTGCAGTCGCCC
SLC27A3_b_90nt	AAGGCAGGGCTGGAATGGCAGCCCTAGTTCTGCGTCCCCCCCACACTTTGGACCTTATGCAGCTCTACACCCACGTGTCTGAGAACTTGC
CSGALNACT1_a_90nt	AGGGGACCACAAACACGAATTCAAACGGCTCATCTTATTTCGACTATTCGGCCCCATCATGAAAGTGAAAAATGAAAAGCTCAACATGGC
ITGB4_a_90nt	CGCAGACGCTGAAGGCATCTTCCCTGCTCAGGGCCAGCCACCGCGTTCCGGGTGGATGGAGACAGCCCCGAGAGCCGGCTGACCGTGCCG
ITGB4_b_90nt	GCCCGGCACGGCTGCCCAGCTGCGGGAAGGGTCCTGGGGTGGGCGGATAGGCCAGTCAGAGGGTGGTGCCAGAAGGAGGCACGGCCCGAG
ITGB4_c_90nt	GGCCTATCTGCCCACCCCAGGACCCTTCCCGCAGCTGGGCAGCCATGCCGGGCTCTTCCAGCACCCGCTGCAAAGCGAGTACAGCAGCAT
RAD52_a_90nt	AGGAAGGAGGCGGTGACAGACGGGCTGAAGCGAGCCCTCAGGTGGGCGCGGGGCTGGGAGTCTAACCTGCGTCATTTCAGCTCTTGCTTC
RAD52_b_90nt	GCCCGTCTGTCACCGCCTCCTTCCTTGCCTTCTCCAAAGATAAAACCTTGGACTTGAGGCCCTCACTAACACCATAACCAACATCTTCAT
FRMD7_a_90nt	CATAGCTATGTAGAGCCCACTGCAATGAAGCCAGCTGAAAGAAGTCCAAGGAATATCAGAATGAAGAGCTTTCAGCAAGACCTGCAAGTA
FRMD7_b_90nt	TGGGCTTCTTTCAGCTGGCTTCATTGCAGTGGGCTCTACATAGCCATGTGGACTTGTCCTTTCCTCTGCTCTAATTGGGGACCATCTGGG
NFASC_a_90nt	CCGTGGTGGTGGTGGCGGCAGCAGTGGTTGTAGTAGTTGTGGCGGCGGTGGTGGTGGTGGCGATGGTGGTAGGTGCGACAGTTGGGATGA
NFASC_b_90nt	CCACCGTCGCCACAACTACTACAACCACTGCTGCCGCCACCACCGCCACGGAGAGTCCTCCCACCACCACCTCCGGGACTAAGATACACG
NOVA1_a_90nt	CAGCAGGTCTGATAATAGGGAAGGGAGGTGCTACTGTGAAGGCTATAATGGAGCAGTCAGGGGCTTGGGTGCAGCTTTCCCAGAAACCTG
SPAG5_a_90nt	TGAGGCCCGTTTAGATACCATGGCAGAGACAAACAGCATATCTTCAAATGGACCTTTGAGAACAGACGATCTGGTGAGAGAGGAGGTGGC
SOD1_a_90nt	GCTGTTTTCTTTGTTCAGAAACTCTCTCCAACTTTGCACTTTTCCTAAAGGAAAGTAATGGACCAGTGAAGGTGTGGGGAAGCATTAAAG
OSBP2_c_90nt	GCCACACAGCAAGATTTTAAATCACAGTTCAGTTACTCCATTCTCTTCTGGGTTCTGGAAAAGCCAAAGAACTGGAATACATACCACTGA
KATNA1_a_90nt	TTATTTTAGGTGTTGGAGGTACTTCTGAAAATGATGACCCTTCCGAAATGGTTATGGTTCTGGCAGCTACTAATTTTCCCTGGGATATAG
CALD1_a_90nt	TAGTCTCCAAGATTGACAGCAGACTGGAGCAGTATACCAGTGCAGTTGAGGTGAGAATTGTCCTCAGCGTTATGGTCCTGCTGAACAGAA
ADSL_a_90nt	CAACCCCACCCACTCCCTTTACCTGTCGAGCTGGAGTTTCCTTCTCACTGGGAAGCTTAATGTTTAAAAGAAGCTGTGGTCATGCTTGGG
ADSL_b_90nt	TTCCCAGTGGGAAGGAAACTCCAGCTCGACAGGTAAAGGGAGTGAGTGGGGTTGCTGCCTGCAATTTCTCTAAAACCGCTTTAGTGCCTT
ADSL_c_90nt	GCCTGGTGGCACCCTCTCCCACCTCACACCTCCACCACACAGGGGCGCTGGGACACTGACTTAAAGCAATCCTAACTTCATCCCCCCACC
KIF26B_a_90nt	CCCTCCCGGCTACTCTCTGTCATCAGCTGGGAGATCTGACAAAGGAAATGGATACGGAGCTCATTACCTGTGGCTCACTGCTTTTCCTGA
KIF26B_b_90nt	GTATCCATTTTCTTTGTCAGATCTCCCAGCTGATGACAGAGAGTGGCCGGGAGGGACTAACAGAAGCAGTGCTGAACCGCTACAATGCAG
AAR2_a_90nt	ACTCGAGAGTGTAGAGTGGGGACCCGGGGAGAAGCCACAGGGTGACTGAGGTCAGCTCCATGCCTGTGGCACTCAGGGACCACAGTAAGC
XK_a_90nt	CTTATGTACAGCTGTAGGGTCAGCTGGGGGGCTGAGCCCAAGAAGGCCTGGATCACCGACGCCCGGCTGAACGCTGATCGGTGGGTGATT
GPC6_a_90nt	ACATCCTTCGAGGTGGAAGATGTGAGGGGCCCAGGGTGCGGTGGACCCTGGGAACACTGTGAACTCATGTGAAAATTCCTAACGTTGAAC
OTX2P1_a_90nt	AGCACCCCATCAGAAGCACTTCAGTGATGCACCCCACAGAGGGGAGAGTGGGCAGCTATTTCTATACTTTCTGCCTCAAGTCAGGGATGT
ADSL_d_90nt	CTTTCTTGTAGCTTGCCAGAGTGATCTCTCGGCTTGCCGACTTTACTAAGGAACGAGCCAGTCTACCCACATTAGGTTTCACACATTTCC
TEX2_b_90nt	GTGGACAGAGACTTGACTAATGTCTTCATCAAGTGCCTGTGCCTCGCGGGGTGTGGGGATTCTTTTGGCTCCACCTCGGTCGACAGGGAC
OSBP2_d_90nt	TCTGCTTCCCGTCAGAGCTGGGGCTGCTGGGACTGCTATGCATGGCCTTGGAGCACTCCATTTGTTCATCCCACGAGCCGGACAGCACGT
NCOA6_a_90nt	GGCCTGCACATGAGGGGGGACCATGTTGGTTTGTTGAATGCTAATATCAGGCATCATCTGAGATAAACTGACATCGTTATTTGCTGTAGT
TTLL5_a_90nt	ACCAATGGTGTGACTTCCTGATCGACAGCGTGGCAGGCCAGTAGAGCTTGGGATGTTCTGTGCCCCGGGATGTAGGCAGGGAGAAGCACT
LYPLA_b_90nt	AGGCATAGCCACGTTCATATTTAATGTAACAGGCCTAACAGGCCCACATGGAAAAGAAAAAACAACAAAATCAGAATAACAAAGCATAAA
SLITRK1_a_90nt	TGTTAGCTAAGGGTTTGTTCCTGGAGCTACCCGTCGCTATCGCTACTGTGGGTCTGATTTTGATCTGCCAGTTGCCTGGGATCTTTGTAC
ITGB4_d_90nt	GGTCAGCCGGCTCTCGGGGCTGTCTCCATCCACCCGGAATGCGGCGGCTGGCCCTGAGCAGGGAAGATGCCTTCAGCGTCTGCGGCCCCC
ITGB4_e_90nt	CCGCATTCCGGGTGGATGGAGACAGCCCCGAGAGCCGGCTGACCATGCCGGGCCTCAGCGAGAACGTGCCCTACAAGTTCAAGGTGCAGG
PRDM10_a_90nt	AACAGCCAACAGCAGACCACACAGTACATCATCACCACCACCACTAACGGGAACGGAAGCAGCGAAGTGCATATCACCAAACCATGACTT
PRDM10_b_90nt	GTGGTGGTGGTGATGATGTACTGTGTGGTCTGCTGTTGGCTGTTAGTCTGGGGGTCCAGGGAGTCACTGTGTGCAGGTGGCTCGACCTGG
TTLL5_b_90nt	CCCAAGCCCTACTGGCCTGCCACGCTGTCGATCAGGAAGTCACATCATTGGTCCCTTTTCTTCCTTCCAAAGTGCTGCACACATCTATAG
SLC8A1_a_90nt	CAATGGGATTTCATCTGTTAGTTACTGTGAGTCTCTTATTTTCCTATGTGGACCATGTAATTGCTGAGACAGAAATGGAAGGAGAAGGAA
SLC8A1_b_90nt	GGGAAAATAAGAGACTCACAGTAACTAACAGATGAAATCCCATTAAAAAGGTGGGTGAAAGACTTAATCGCCGCATGTTGTACATGACAC
GSR_a_90nt	AAGCCAACCTGACCTGACCTCAGTGACTCATTCTTCCTTACTGTTTCCTGGTAACTTTTCTTCGTCTTCTCCTCCCAAGCATTTAATGTA
SPAG5_b_90nt	ACCTGCAGCCCCAGCTTGCACAGTGATGGGGTCAGCGAGGAGCAGGCGGGGGATCTTTTTCCAGAGTTGGTGAGGGCACCGGGCTGCAGG
GLDC_a_90nt	TGTTCACGTTGGAATGTGCTTTTTCTTTTCAACAGACACAACAAAAGGAGGAAATTTCTCGTTGATCCCCGTTGCCACCCACAGACAATA
GSR_b_90nt	ACAGTAAGGAAGAATGAGTCACTGAGGTCAGGTCAGGTTGGCTTGCCCGGGCAATTCTTCCAGCTGAAAAAATCCATCGCTGGTTATTCC
ADSL_e_90nt	TAGAGCGTATCCAGGTTGATGCCTACTTCAGTCCCATTCACTCCTAGTTGGATCATTTACTGGATCCTTCTTCTTTCACTGGTCGTGCCT
TKTL1_a_90nt	AGCGCTCAGGGTACTCCTTGTTGAATATCTCAGAGAAAGTAGAGCACCTGGTGTCACCATCCAGCACAACGACTCTGTTGTTCGCGTAGC
TKTL1_b_90nt	CTGAGATATTCAACAAGGAGTACCCTGAGCGCTTCATCGAGTGCCTTATGGCTGAACAAAACATGGTGAGTGTGTAGTGTCTCTCAGGGC
CASC5_a_90nt	TTTCATCTGAAAAAATGACTGTCTGGTCATTTGCATGTTTCCTTCCACGGGTATGTTCTATAATTGAAAACTATAATGAAAGCAAAATAT
POlQ_a_90nt	AGCCTGATTCTGAACGCCGCCGTTTCCCACTCCGACGCAGAAGACTCATGGCAAACTCTTCTCGGCCGATCAGGGCAAGCCACAGTCCCA
NOTO_a_90nt	CCACTCCTGACTCGGCATCATCACTCTGGATACTGGCGATGGAGTTGCTGGAAGGCTCATCCAGGGAGGCAGCCTCGGCAGATGTAACTG
NOTO_b_90nt	TCCTGACTCGGCATCATCACTCTGGATACTGGCGATGGAGCTGCCGGAAGGCTCATCCAGGGAGGCAGCCTCGGCAGATGTAACTGCTGC
NOTO_c_90nt	GCCTTCCAGCAGCTCCATCGCCAGTATCCAGAGTGATGATGCCGGGTCAGGAGTGGACGGCTGAAGACTGGGACAGAGGCCCTAGCCAGG
NOTO_d_90nt	CCAGCAGCTCCATCGCCAGTATCCAGAGTGATGATGCCGAGTCAAGAGTGGACGGCTGAAGACTGGGACAGAGGCCCTAGCCAGGCTGCC
AHR_a_90nt	CATTATTTGTGCTTACGTTAGTGGTCTCTGAGTTACAATGATATGATCTGGTCTTCCATTTTTATAAAGCAGGCGTGCATTAGACTGGAC
NR6A1_a_90nt	GGCAGAAGTGGTGAGTGGCCAGAATAGCTAAAAAGGTGCGGTATGTATTGGTAATGTGGAGGCACAGACATTCCCATGTACTGTTCCCTG
SOX2_a_90nt	CCGGACCGCGTCAAGCGGCCCATGAATGCCTTCATGGTGTGGTCTCGCGGGCAGCGGCGCAAGATGGCCCAGGAGAACCCCAAGATGCAC
ITGB4_f_90nt	GGTCAGCCGGCTCTCGGGGCTGTCTCCATCCACCCGGAATGCGGCGGCTGGCCCTGAGCAGGGAAGATGCCTTCAGCGTCTGCGGCCCCC
SLITRK1_b_90nt	GACGGGTAGCTCCAGGAACAAACCCTTAGCTAACAGTTTACCCTACCCTGGGGGCTGCAGCTGCGACCACATCCCAGGGTCGGGTTTAAA
ADSL_f_90nt	CCCAGCGTCCCTGTGTGGTGGAGGTGTGAGGTGGGAGAGGGTGCTACCAGGCTAATTATGTTGTGCTTGTCTCTCACTTTTCTTATCTCA
SPAG5_c_90nt	CCCCCGCTTGCTCCTCGCTGACCCCATCACTGTGCAAGCTGGGGTTGCAGGTGAGATTCGCCTGGACAGCTTCTCGACTGGGCTGTTTGC
SPAG5_d_90nt	AAAGGTCCATTTAAAGATATGCTGTTTGTCTCTGCCATGGTATCCAAACGGGCCTCAAATATCATGTCTTGTTGCTGCCCCAGTGGAGAT
SOX2_a_90nt	CGCTGCCCGCGGGACCACACCATGAAGGCATTCATGGGCCGCTTAACGCGGTCCGGGCTGTTTTTCTGGTTGCCGCCGGCCGCCGCCGCG
Fgold_91/36	GGGTCCCGGGAGGGCTCAGTCCAGCGAGCTGATCCTCAAACGATGCCTTCCCATCCACCAGCAGCACAACTATGCCGCCCCCTCTCCCTAAGTGGAGAGTGAGGATGCACCCCCACAGAAGAAGATA
LYST_91/36	AGGAAATTGAAGATAATTGTCAATAATTCCAAATCTGGAGGAGATCCAAGGACTTCTGCTATAATTTTCACAAATGATCTACAAACCTCTCAGGGCATGGGTGTGAGTTGCCCCTCTTTGTATTCCT
Marfan_91/36	CTTAGTATTTACATTAGTTGCCTAATTATATTTGGCAGGTTTTTTTTAGAAAAATATAAGTTAAGTTTTTTGCTTTTTTCTCCCTCCCCCCATGATATTGATGAGTGCTCCCTTCCGAACATCTGTG
APOBR_v_90nt	AGGATGCACAGACTGGCTCTGTGGCTGCTGGGATTATGGGGGGTAATGTGGTCCCACACATCAGCGCTGCTGGCGCTGGTGAAGCTTTGG
ARRDC1_v_90nt	TGGGGCTCATGCAGCCATCCCCTTTGCAGCCATCCGGGTGACCTACATAGGTTCCTGCGGGGTCTCCAACAAGGCTAATGACACAGCGTG
BBIP1_v_90nt	ATTTCTTGTTAAACTTAGGGCCACTGTTTGTGGAAGATATAATGGCAATGGTGCTGTGTAAACCCAAACTTTTACCCTTAAAATCTCTGA
CDHR3_v_90nt	GAACAGAAATCCAGCCTTCATGAACAGGGCTTACCCCAAACCACGCCCAGGAAAGTAAACGGGGTCTAAGGAGGGGCCTGTCAATCACTG
CRACR2A_v_90nt	GTTGCTCAAAGCCACCATCCAGGAGCTGGGGCAGGGGGTCTTCTCCAACGGAGATGATTCTGCGGAGCGGCCGGGGGTACGGACCCCCAG
DCHS1_v1_90nt	TCGGGGCTGAGGACGGAGGTGGCCTACAGGCAGAACCCAGTGCCTGAGTGGACATCAGCATTGTGCCTGGAACCCCCACACCACCCATAT
DCHS1_v1_90nt	CCTTGGCCAGACGGGCCAATTCTGTGGTGCAGCTGGAGATCGGGACTGAGGACGGAGGTGGCCTACAGGCAGAACCCAGTGCCCGAGTGG
DNAH1_v_90nt	TCTGCCAGGCACCCTCTGCCCTTCCTACCTTGTGCTCTATCTCTACCACGGTGGTCTTTGTTGCCTCCAATCTCTCTACCAGTTTGGTGT
FAAH_v_90nt	GTCGGGCCTCACCTGTGGCCCTGCCTGGGGCATTCAAGTCCAGAACAGGGGCCAGCATGGGGGTCAGCACCACATCCAGGTCCAGCGCCC
KATNA1_v_90nt	ATTTTGGAAGGGTCATCATTTTCAGAAGTACCTCCAACACCTAAGATAAGGGTAAGGGGAGAGTGAAAAAGATATTAAGTTGGATTATAC
KIF26B_v_90nt	CGTATCCATTTTCTTTGTCAGATCTCCCAGCTGATGACAGAGAGCAGCCGGGAGGGACTAACAGAAGCAGTGCTGAACCGCTACAATGCA
KPNA4_v_90nt	GAATCAGCTATATCCAGAGTAAAACACAGGCCGCTGGAAGGCACCGTTAGGATCACCAGGATGGCCTCTCACGCCGGGGGTGTTTTTTTC
LAMA5_v_90nt	CTGAGCAGGACATCAGCTGGGACTCACCAGCCAGAGCCACCGGCTCTTGGGCACACGCACGGTCACAGTGAGCTCGCTGTGGGTCACGTC
LMNB2_v_90nt	CACGAGCCACCTCGAGCAGCAGCGGCAGCTTGTCCGCCACCGGGTGCCTGGGCCGCAGTAAGCGGAAGCGGCTGGAGGTGGAGGAGCCCT
MCHR2_v_90nt	TTCAGAGTGTTTCCCATATTGTTGATTTCCTTCTCAGTCGCTCTCCTTTGGATTTGAGGCAGACGTTTCTGGAAATTTCCACTCAGCAGG
MEIOSIN_v_90nt	GGGGCCCTGGCTACTTGGCCCTTCGTGGCCTTTTTCTCAGCTGCTAGCAGGGGTGAGGCCAGCCGGGTGGGGGTCCATGTGGTGTCTTCG
MFSD12_v_90nt	ATGCACTTGTTGATGGGCTTCATGAGGAAGGAGGACAAGAAGCCACTGAGGTACATCACCAGGGGAATGGTCGCGATGAACTTCTGCGGA
PDZD3_v_90nt	GGAGAGCGTGGAGGGGCTGGGCCATGAGGAGACAGTGTCCAGGACCCAGGGGCAGGGCTCCTGTGTCTCCCTCACTGTCGTCGACCCTGA
RABL6_v_90nt	TCCTCGTCAGTCACATCGGAGGGGTCATCTCGCACGGGAAAGTCGTCCTGGAGCAGGGAGAGCAACTGGTCAGGCCATCATCCCTCCCAC
RSPH1_v_90nt	TCGGCTTTTTGGGGAGAGTTGGTGTCCACAGGGCCAATTCAGTGGTTTGGGTAGCTTTCCATTTTGGAACAACAGTTACTAATTCTTCCT
SCAP_v_90nt	GCAGACACAGCAGGTGCCTTGTCCTGTCTCCTGTGCAGCTCTGGAATCAGGAGCTTGGAGGAGTTGTGTCTGCAAGTGACCGACCTGCTG
SH2D4A_v_90nt	TGCCCCTGAGTTTAGGAACTGAGGCTTGGGTGGAAGGGGAGGTCCTTCTGGTTTCTGCGGAACACGCAAGGGGCTTTGCAGCCTCTCACC
SPAG17_v_90nt	CTGAAGTAGACATGAGATATTACAATTATTTGCTGAATCCAATTTGAGAGGAATTCATTTCTGTGCCCCTGATACTGCATTGTATGCTGG
SPAG5_v3_90nt	GGGGCGCTTACCCACACAGGAGCTGCTCTGTCTCAGAAGTACTGCGCTTGGTGCCAACCAGGCCTGTCTGGGATGTGTTTGTACTCTTTT
SPAG5_v4_90nt	ACAGTGATGGGGTCAGCGAGGAGCAAGCGGGGGATCTTTTTCCAAAGTTGGTGAGGGCACCGGGCTGCAGGGTAAGTTCACGGAGAGGAG
SV2_v_90nt	ATCTCTCTCCACATTTCTGGTTAGCAATGCATATTCATCGGACTACAGAGGTTTAATGACATCAGGGAACCAAACGGATAATCCATAGTA
TENM4_v_90nt	GAGCCCCCTGCCGGCGGCGCCCAGGAGCCTGCCCACGCCCAGGAAAACTGGCTGCTCAACAGCAACATCCCCCTGGAGACCAGGTGCGCG
TP53TG5_v_90nt	GTTCCAAGGACATCGAGGGATGATAGCTTGAACCCTGGAGTCCAAGGGAGGCAACCACTCACCGAGGGCCCCCGAGTCATCTTCATTAAG
TTF1_v_90nt	CATCTGAATCATCGGCATCTCCTGAATCTGCAGATAAGTATCTTGTTTCGGAATCTTCAGCTGTTTCCACATTGTGTTCTTCATTTGCAG
ZNHIT2_v1_90nt	CGGCGTCACTACCCGGGGCATTATCCAGCTCCTCCAGAAGCTGCAGTCCGGCTCCGCGGTTCCACCACCACGGCCGCCATGGAGGCAGCA
ZNHIT2_v2_90nt	CTCCGCGGCGTCACTACCCGGGGCATTATCCAGCTCCTCCAGAAACTGCGGTCCGGCTCCGCGGTTCCACCACCACGGCCGCCATGGAGG
NF1-3190_90nt	ATCACATTTACTGACCTGGGGAATGCTGGGAAGTTGCAAGTGAGATCATGGAATTAGAAAGGTTAAGGTTGGCAGTGATACTAAGCTGGC
MED12-1441_90nt	GGCCTGCTGGTGCACATAGCCACTGGGCCGCTGTTGCAGGTGGCAGGTAGGATCTACAAGAGTAGGATTGGTAGAAGGGTGGGTGCTCTG
NF1-3160_90nt	TGACCTGGGGAATGCTGGGAAGTTGCAAGTGAGGTCATGGAATTGGAAAGGTTAAGGTTGGCAGTGATACTAAGCTGGCTCTGCAGTGCA
TADA1-3785_90nt	AACCGATAAGCTTTCCTTCTTGACACAACTGACGTCAGTATATCCTTAAGGTGATTCTGTAAACATACAAAAAGAAAAATAGCATGATAT
MED12-580_90nt	CACAGCGAATCAGATCTTCCAGGAGCAAACACTGCCGAGCGATGGGGATGGCAACAAAAGTAGCCAGCGAGTCATGAAAAGATAGGTCAC
MED12-633_90nt	GAGTCTAGGCAGAGGTAACTAGAGAGTGGTAGGGGTCCGTACTCGGCATGGGAGCCTGTGTATCCAGAAACTGCAGGAGGACATCCTGGA
NF1-2449_90nt	AGAGAAAATAAAACCCCAGAGGCAGAATTCCGAAGTTCAGCTGCGTGCTGGTTTCCTTCACGACAGGTGTGAAGAAAATGGCAGATTTCT
CUL3-363_90nt	CACTGCCTTGACAAATCAACGGAAGAACCAATTGTAAAGGTGGTCGAAAGGGAACTCATTTCCAAGCACATGAAGACTATAGTAGAAATG
Cas12a_A_90nt	TTGGCTCTTTTCTGGCTGACAGGGTTTAAGTAACACCAACATGCCGCACTCTGGAGCAGCAGGATCTTTATTTTTGGTGCCAACTCCTCA
Cas12a_B_90nt	TCCCTTTCTGAAGTGGTTGGGAGCTTTGGGAGAGGCTTCCCCTCTTCTCATCAGGTGCTTCTTTAGCTGCGCCTCCTGCTGCCTACGCAA
Cas12a_C_90nt	CCTTTGACTGCGTGGACAAGATGGTTTACTGGACGGACATCACTGGGCCTTCCATTGGGAGAGCTAGTCTACATGGTGGAGAGCCAACCA
Cas12a_D_90nt	ACGGCGAAGGGGAGAAAGTGGACATTTACTTCCCCGACGAGTCGTTTGAAGGTTGTCGGTGAAGGGGCTGGGGGTCCCGGGGCTTGGGGG
Cas12a_E_90nt	GGACACTGCTGCAAGCACAGGGGCTTTCGGGGGGACCCACTGGTCTCTGGGCTTCCTGGGCTAACAAGAGAGACCCTTCCAGCTCCCCTT
Cas12a_F_90nt	TTCCCTCCCTTCCAGGTGGTTGGTTTTGGACACAGAGACCAGAGAAATCGTGTCTGATGTCATTGATGGCAATGAGCAGCTCTCAGTGGT
Cas12a_G_90nt	GGGAGGGCTTCAGCTGTCAGATCTTTTTTGAGGAGATGCTGGAGAAAAGGCGGGCTCAGGGCCAAGCACATGACCAACAGCTGGAGGAGG
Cas12a_H_90nt	AGTTAGATAAGGTCAAGGGCTTGTTTTCATGAGGGAGAGATTGGAGCACTCGCAGGTGTACGAAGTCCTCGTCGCCGACGTGCACCTGGG
Cas12a_I_90nt	CGTCGCTGGAGGAACCCGATTCCCTTTCCCGAGACGTTTGACGGAAATACCGACCGACTCCCGGAGTTCATCGTGCAGACGAGCTCCTAC
Cas12a_J_90nt	GAGGACGTGCCCATTCCCATCTACTTTCCCCCCGAATCCCAGCGGAGGTTGTGGGGCGGCGAGGGCTGGATCCTGGGCCAAATATATGCC
Cas12a_K_90nt	TGCACAAAGGCAAATGTGTCTCTTTTTCAGGGAGAGAGGGACATGGCAGTGTGACCAGGCAACCTCCATCCATACAGTCTTCCAGGCTGA
Cas12a_L_90nt	GGGGAGAATTCGCCCCCGCCCGGGTTTCGGCCGCGGCCTCGCGGCTACTTTGGAGACACTCCCTGGCTCCGGCCAGGCGGACCGAGGCGT
Cas12a_M_90nt	GTGAGGCCCGTCCAAGCTGGCAGCTTTGGCTCCCATCTCCTGGGGACTCTGGCAATGGGACTCAGCCTCTCTGGATGGTGGGCAGCCTTC
Cas12a_N_90nt	ACAGTGCTGATCTCAGCAGCTCCATTTTTTGTCCTCTTCCTTATCTCCGTGGAGTCGAACTCTCCCCGGCATCGCTCTCTACTTCAGATC
Cas12a_O_90nt	CTTGCCCTCGTCCGACAGGATGATTTTGCGCCTGCCACAGGGCGGATAGATGGCGAGGGCCTCCTGGAAACTCTGCTCAATATCCGGGCT
Cas12a_P_90nt	CGTGGCAGATCATCTTGTACTGCCTTTTCCCATCCTGGGATGGGTAGGACGCTTCCACGTTCTCCTGGGAGTTGGAGCGAGGCATCCGCC
Cas12a_Q_90nt	CAATCTGCCCTGACTCAGCCTCCTTTTGTGTCCGGGGCTCCTGGATAGTCGGTCACCATCTCCTGCACTGGAACCAGCAGTGACGTTGGG
Cas12a_R_90nt	ATGCGTGCGCTGAATTTTTGCCATTTTTGCCTCTTTTCCCTCCTGTAGTTTAGACCACCGGGCATTCAAGTGCTTCATATTCACTTCATT
Cas12a_S_90nt	TTAAGACGGATGTAATTAGATTCTTTTTGGCAAAGCATCTTTCTCGTTTGATCCTGGGCATCTTGAGATAATCCAACCTAGGCAAATAAA
Cas12a_T_90nt	TTGCACCTGATCCAGCAATTCACATTTTTCTTCATCATACTGCTTCCTTAGTGATGAAATGGCTGCTTCTTTTTCGGATAGGCTGATGCT
Cas12a_5targets_P1_90nt	TGGGCAGCTCTTTTCCACGATGGCTTTGCGGTTCTTGGAGGAAACGTTGTGAGCGATCTCAGCACAGTAAGATTTGTTGCACAACAGCAG
Cas12a_139targets_P2_90nt	TTTTTTGTTTTAATAGAGATGGGGTTTCACCATGTTGGCCAGACTAGTCAAACTCCTGACCTCAAGTGATCCGCCCGCCTTGGACTCCCA
Breastc_91/36	TTGTGTTGCTGGAATCTGGGCAAGGTTTGGTGGGGAGCTCCCATCTGGACCCTCTCTGAAGTGTCAAGTTCATCCAATGCCCCCACCCCCAGGTATGACTCTGTATGGCAGCAAATGTGGCCCATGG
RCAD_91/36	TACCCTAACCATCTGCTTGTCTGTCTAGTGAGGACCCTTGGAGGGCTGCTAAAATGATCAAGGGTTACATGCAGCAACACAACATCCCCTAGAGGGAGGTGGTCGATGTCACCGGCCTGAACCAGTC
CREBBP_91/36	GATATCACAGGCCTGGGCAAGCCTGGCATGGGCTACTGCTGGGGAAGGGGCGCCTGCTGCCACTGCCCGGGAGGCATGCTGGGCATGACGGGCCCGCTCACCTGGTTGGGTCGGGGCACATTCAGGC
LIFR_91/36	GACAGGGGTTCAGTTTTTCCACACCGCTGAAATGTTATCTGGGAAATTAAAGTTCTACGTAAAGAGAGTATGGAGCTCGTAAAATTAGTAAGTTTGAACATAGATTTTCTTCCTATGACATTAAAGA
FRMD7 library donors_90nt (H = A, C, T; B= G, C, T; V= A, C, G; D=A, G, T)	TGGGCTTCTTTCAGCTGGCTTCATTHCAGTGGGCTCTACATAGCTATGTGGACTTGTCCTTTCCTCTGCTCTAATTGGGGACCATCTGGG
FRMD7 library donors_90nt (H = A, C, T; B= G, C, T; V= A, C, G; D=A, G, T)	TGGGCTTCTTTCAGCTGGCTTCATTGDAGTGGGCTCTACATAGCTATGTGGACTTGTCCTTTCCTCTGCTCTAATTGGGGACCATCTGGG
FRMD7 library donors_90nt (H = A, C, T; B= G, C, T; V= A, C, G; D=A, G, T)	TGGGCTTCTTTCAGCTGGCTTCATTGCBGTGGGCTCTACATAGCTATGTGGACTTGTCCTTTCCTCTGCTCTAATTGGGGACCATCTGGG
FRMD7 library donors_90nt (H = A, C, T; B= G, C, T; V= A, C, G; D=A, G, T)	TGGGCTTCTTTCAGCTGGCTTCATTGCAHTGGGCTCTACATAGCTATGTGGACTTGTCCTTTCCTCTGCTCTAATTGGGGACCATCTGGG
FRMD7 library donors_90nt (H = A, C, T; B= G, C, T; V= A, C, G; D=A, G, T)	TGGGCTTCTTTCAGCTGGCTTCATTGCAGVGGGCTCTACATAGCTATGTGGACTTGTCCTTTCCTCTGCTCTAATTGGGGACCATCTGGG
FRMD7 library donors_90nt (H = A, C, T; B= G, C, T; V= A, C, G; D=A, G, T)	TGGGCTTCTTTCAGCTGGCTTCATTGCAGTHGGCTCTACATAGCTATGTGGACTTGTCCTTTCCTCTGCTCTAATTGGGGACCATCTGGG
FRMD7 library donors_90nt (H = A, C, T; B= G, C, T; V= A, C, G; D=A, G, T)	TGGGCTTCTTTCAGCTGGCTTCATTGCAGTGHGCTCTACATAGCTATGTGGACTTGTCCTTTCCTCTGCTCTAATTGGGGACCATCTGGG
FRMD7 library donors_90nt (H = A, C, T; B= G, C, T; V= A, C, G; D=A, G, T)	TGGGCTTCTTTCAGCTGGCTTCATTGCAGTGGHCTCTACATAGCTATGTGGACTTGTCCTTTCCTCTGCTCTAATTGGGGACCATCTGGG
FRMD7 library donors_90nt (H = A, C, T; B= G, C, T; V= A, C, G; D=A, G, T)	TGGGCTTCTTTCAGCTGGCTTCATTGCAGTGGGDTCTACATAGCTATGTGGACTTGTCCTTTCCTCTGCTCTAATTGGGGACCATCTGGG
FRMD7 library donors_90nt (H = A, C, T; B= G, C, T; V= A, C, G; D=A, G, T)	TGGGCTTCTTTCAGCTGGCTTCATTGCAGTGGGCVCTACATAGCTATGTGGACTTGTCCTTTCCTCTGCTCTAATTGGGGACCATCTGGG
FRMD7 library donors_90nt (H = A, C, T; B= G, C, T; V= A, C, G; D=A, G, T)	TGGGCTTCTTTCAGCTGGCTTCATTGCAGTGGGCTDTACATAGCTATGTGGACTTGTCCTTTCCTCTGCTCTAATTGGGGACCATCTGGG
FRMD7 library donors_90nt (H = A, C, T; B= G, C, T; V= A, C, G; D=A, G, T)	TGGGCTTCTTTCAGCTGGCTTCATTGCAGTGGGCTCVACATAGCTATGTGGACTTGTCCTTTCCTCTGCTCTAATTGGGGACCATCTGGG
FRMD7 library donors_90nt (H = A, C, T; B= G, C, T; V= A, C, G; D=A, G, T)	TGGGCTTCTTTCAGCTGGCTTCATTGCAGTGGGCTCTBCATAGCTATGTGGACTTGTCCTTTCCTCTGCTCTAATTGGGGACCATCTGGG
FRMD7 library donors_90nt (H = A, C, T; B= G, C, T; V= A, C, G; D=A, G, T)	TGGGCTTCTTTCAGCTGGCTTCATTGCAGTGGGCTCTADATAGCTATGTGGACTTGTCCTTTCCTCTGCTCTAATTGGGGACCATCTGGG
FRMD7 library donors_90nt (H = A, C, T; B= G, C, T; V= A, C, G; D=A, G, T)	TGGGCTTCTTTCAGCTGGCTTCATTGCAGTGGGCTCTACBTAGCTATGTGGACTTGTCCTTTCCTCTGCTCTAATTGGGGACCATCTGGG
FRMD7 library donors_90nt (H = A, C, T; B= G, C, T; V= A, C, G; D=A, G, T)	TGGGCTTCTTTCAGCTGGCTTCATTGCAGTGGGCTCTACAVAGCTATGTGGACTTGTCCTTTCCTCTGCTCTAATTGGGGACCATCTGGG
FRMD7 library donors_90nt (H = A, C, T; B= G, C, T; V= A, C, G; D=A, G, T)	TGGGCTTCTTTCAGCTGGCTTCATTGCAGTGGGCTCTACATBGCTATGTGGACTTGTCCTTTCCTCTGCTCTAATTGGGGACCATCTGGG
FRMD7 library donors_90nt (H = A, C, T; B= G, C, T; V= A, C, G; D=A, G, T)	TGGGCTTCTTTCAGCTGGCTTCATTGCAGTGGGCTCTACATAHCTATGTGGACTTGTCCTTTCCTCTGCTCTAATTGGGGACCATCTGGG
FRMD7 library donors_90nt (H = A, C, T; B= G, C, T; V= A, C, G; D=A, G, T)	TGGGCTTCTTTCAGCTGGCTTCATTGCAGTGGGCTCTACATAGDTATGTGGACTTGTCCTTTCCTCTGCTCTAATTGGGGACCATCTGGG
FRMD7 library donors_90nt (H = A, C, T; B= G, C, T; V= A, C, G; D=A, G, T)	TGGGCTTCTTTCAGCTGGCTTCATTGCAGTGGGCTCTACATAGCVATGTGGACTTGTCCTTTCCTCTGCTCTAATTGGGGACCATCTGGG
FRMD7 library donors_90nt (H = A, C, T; B= G, C, T; V= A, C, G; D=A, G, T)	TGGGCTTCTTTCAGCTGGCTTCATTGCAGTGGGCTCTACATAGCTBTGTGGACTTGTCCTTTCCTCTGCTCTAATTGGGGACCATCTGGG
FRMD7 library donors_90nt (H = A, C, T; B= G, C, T; V= A, C, G; D=A, G, T)	TGGGCTTCTTTCAGCTGGCTTCATTGCAGTGGGCTCTACATAGCTAVGTGGACTTGTCCTTTCCTCTGCTCTAATTGGGGACCATCTGGG
FRMD7 library donors_90nt (H = A, C, T; B= G, C, T; V= A, C, G; D=A, G, T)	TGGGCTTCTTTCAGCTGGCTTCATTGCAGTGGGCTCTACATAGCTATHTGGACTTGTCCTTTCCTCTGCTCTAATTGGGGACCATCTGGG
FRMD7 library donors_90nt (H = A, C, T; B= G, C, T; V= A, C, G; D=A, G, T)	TGGGCTTCTTTCAGCTGGCTTCATTGCAGTGGGCTCTACATAGCTATGVGGACTTGTCCTTTCCTCTGCTCTAATTGGGGACCATCTGGG
FRMD7 library donors_90nt (H = A, C, T; B= G, C, T; V= A, C, G; D=A, G, T)	TGGGCTTCTTTCAGCTGGCTTCATTGCAGTGGGCTCTACATAGCTATGTHGACTTGTCCTTTCCTCTGCTCTAATTGGGGACCATCTGGG
FRMD7 library donors_90nt (H = A, C, T; B= G, C, T; V= A, C, G; D=A, G, T)	TGGGCTTCTTTCAGCTGGCTTCATTGCAGTGGGCTCTACATAGCTATGTGHACTTGTCCTTTCCTCTGCTCTAATTGGGGACCATCTGGG
FRMD7 library donors_90nt (H = A, C, T; B= G, C, T; V= A, C, G; D=A, G, T)	TGGGCTTCTTTCAGCTGGCTTCATTGCAGTGGGCTCTACATAGCTATGTGGBCTTGTCCTTTCCTCTGCTCTAATTGGGGACCATCTGGG
FRMD7 library donors_90nt (H = A, C, T; B= G, C, T; V= A, C, G; D=A, G, T)	TGGGCTTCTTTCAGCTGGCTTCATTGCAGTGGGCTCTACATAGCTATGTGGADTTGTCCTTTCCTCTGCTCTAATTGGGGACCATCTGGG
FRMD7 library donors_90nt (H = A, C, T; B= G, C, T; V= A, C, G; D=A, G, T)	TGGGCTTCTTTCAGCTGGCTTCATTGCAGTGGGCTCTACATAGCTATGTGGACVTGTCCTTTCCTCTGCTCTAATTGGGGACCATCTGGG
FRMD7 library donors_90nt (H = A, C, T; B= G, C, T; V= A, C, G; D=A, G, T)	TGGGCTTCTTTCAGCTGGCTTCATTGCAGTGGGCTCTACATAGCTATGTGGACTVGTCCTTTCCTCTGCTCTAATTGGGGACCATCTGGG
FRMD7 library donors_90nt (H = A, C, T; B= G, C, T; V= A, C, G; D=A, G, T)	TGGGCTTCTTTCAGCTGGCTTCATTGCAGTGGGCTCTACATAGCTATGTGGACTTHTCCTTTCCTCTGCTCTAATTGGGGACCATCTGGG
FRMD7 library donors_90nt (H = A, C, T; B= G, C, T; V= A, C, G; D=A, G, T)	TGGGCTTCTTTCAGCTGGCTTCATTGCAGTGGGCTCTACATAGCTATGTGGACTTGVCCTTTCCTCTGCTCTAATTGGGGACCATCTGGG
FRMD7 library donors_90nt (H = A, C, T; B= G, C, T; V= A, C, G; D=A, G, T)	TGGGCTTCTTTCAGCTGGCTTCATTGCAGTGGGCTCTACATAGCTATGTGGACTTGTDCTTTCCTCTGCTCTAATTGGGGACCATCTGGG
FRMD7 library donors_90nt (H = A, C, T; B= G, C, T; V= A, C, G; D=A, G, T)	TGGGCTTCTTTCAGCTGGCTTCATTGCAGTGGGCTCTACATAGCTATGTGGACTTGTCDTTTCCTCTGCTCTAATTGGGGACCATCTGGG
FRMD7 library donors_90nt (H = A, C, T; B= G, C, T; V= A, C, G; D=A, G, T)	TGGGCTTCTTTCAGCTGGCTTCATTGCAGTGGGCTCTACATAGCTATGTGGACTTGTCCVTTCCTCTGCTCTAATTGGGGACCATCTGGG
FRMD7 library donors_90nt (H = A, C, T; B= G, C, T; V= A, C, G; D=A, G, T)	TGGGCTTCTTTCAGCTGGCTTCATTGCAGTGGGCTCTACATAGCTATGTGGACTTGTCCTVTCCTCTGCTCTAATTGGGGACCATCTGGG
FRMD7 library donors_90nt (H = A, C, T; B= G, C, T; V= A, C, G; D=A, G, T)	TGGGCTTCTTTCAGCTGGCTTCATTGCAGTGGGCTCTACATAGCTATGTGGACTTGTCCTTVCCTCTGCTCTAATTGGGGACCATCTGGG
FRMD7 library donors_90nt (H = A, C, T; B= G, C, T; V= A, C, G; D=A, G, T)	TGGGCTTCTTTCAGCTGGCTTCATTGCAGTGGGCTCTACATAGCTATGTGGACTTGTCCTTTDCTCTGCTCTAATTGGGGACCATCTGGG
FRMD7 library donors_90nt (H = A, C, T; B= G, C, T; V= A, C, G; D=A, G, T)	TGGGCTTCTTTCAGCTGGCTTCATTGCAGTGGGCTCTACATAGCTATGTGGACTTGTCCTTTCDTCTGCTCTAATTGGGGACCATCTGGG
FRMD7 library donors_90nt (H = A, C, T; B= G, C, T; V= A, C, G; D=A, G, T)	TGGGCTTCTTTCAGCTGGCTTCATTGCAGTGGGCTCTACATAGCTATGTGGACTTGTCCTTTCCVCTGCTCTAATTGGGGACCATCTGGG

## Sheet: dsDNA targets (in vitro)
ID	sequence (dsDNA also includes reverse complement strand)
SCAP_b_60/30	CGGTCACTTGCAGACACAACTCCTCCAAGCTCCTGATCCCAGAGCTGCACAGGAGACAGGACAAGGCACCTGCTGTGTCTGCCACCACAG
LYPLA_a_60/30	TTTTCTTTTCCATGTAGGCCTGTTAGGCCTGTTACATTAAATATGAACGTGGCTATGCCTTCATGGTAAGTAAGAATTTACTTATTGAAT
TEX2_a_60/30	AGAAGTGACCACCCAAAGTCCACTGGTGAGCCCACAAGAGAGATAGAACTGAAAAGTTCCCAGGGGAGCAGTCTGAAGGATTTAGGCCTG
C3_a_60/30	TCTAGGCCACCTTCATGGTGTTCCAAGCCTTGGCTCAATACCAAAAGGACGCCCCTGACCACCAGGAACTGAACCTTGATGTGTCCCTCC
C3_a_60/30	GGTTCAGTTCCTGGTGGTCAGGGGCGTCCTTTTGGTATTGAGCCAAGGCTTGGAACACCATGAAGGTGGCCTAGAACCCACAAGAGAGAA
OSBP2_b_60/30	GTGGGATGAACAAATGGAGTGCTCCAAGGTCATGCATAGCAGTCCCAGCAGCCCCAGCTCTGACGGGAAGCAGAAGACAGTGTACCAGAC
PIGZ_a_60/30	GACGCAGCCTGTGCCTTGGAAGGGCACTGTGGTCCTCTTCAACGCCCTCGGTGCCCTCCTCTTCGGCTGCCTGCATCAGGGGGGCCTGGT
PIGZ_b_60/30	CAGGCAGCCGAAGAGGAGGGCACCGAGGGCGTTGAAGAGGACCACAGTGCCCTTCCAAGGCACAGGCTGCGTCTGTGGACTACAAAGCAG
PIGZ_c_60/30	GGTCCTCTTCAACGCCCTCGGTGCCCTCCTCTTCGGCTGCCTGCATCAGGGGGGCCTGGTGCCTGGCCTGGAGTACCTGGAGCAGGTGGT
PIGZ_d_60/30	TCCAGGTACTCCAGGCCAGGCACCAGGCCCCCCTGATGCAGGCAGCCGAAGAGGAGGGCACCGAGGGCGTTGAAGAGGACCACAGTGCCC
SV2C_b_60/30	TTTGGTTCCCTGATGTCATTAAACCTCTGCAGTCCGATGAATATGCATTGCTAACCAGAAATGTGGAGAGAGATAAATATGCAAATTTCA
VCAN_b_60/30	TGGCAGCGAGAATTCTTGATTCCAATGATCAGGCAACAGTAAACCCTGTGGAATTTAATACTGAGGTTGCAACACCACCATTTTCCCTTC
SSH2_a_60/30	GGTCTGAGGCTGGCTCACTGTCCCATTCTGAGCAGAATGCCACTGTTCCAGCTCCCAGGGTGCTGGAGTTTGACCACTTGCCAGATCCTC
SSH2_b_60/30	GATCTGGCAAGTGGTCAAACTCCAGCACCCTGGGAGCTGGAACAGTGGCATTCTGCTCAGAATGGGACAGTGAGCCAGCCTCAGACCCAC
GPR132_a_60/30	CGCCAAGAAGTGTCCAGAATCCATAAGGGGTGGAAAGAGTGGTCCATGAAGACAGACGTCACCAGGCTCACCCACAGCAGGGACACCGAG
SLC27A3_b_60/30	ACCCACCAGGGCATGAAGGCAGGGCTGGAATGGCAGCCCTAGTTCTGCGTCCCCCCCACGCTTTGGACCTTATGCAGCTCTACACCCACG
CSGALNACT1_a_60/30	TGAGCTCACCTTCAAAGGGGACCACAAACACGAATTCAAACGGCTCATCTTATTTCGACCATTCGGCCCCATCATGAAAGTGAAAAATGA
ITGB4_b_60/30	GCGGGTGCTGGAAGAGCCCGGCACGGCTGCCCAGCTGCGGGAAGGGTCCTGGGGTGGGCAGATAGGCCAGTCAGAGGGTGGTGCCAGAAG
ITGB4_c_60/30	CACCACCCTCTGACTGGCCTATCTGCCCACCCCAGGACCCTTCCCGCAGCTGGGCAGCCGTGCCGGGCTCTTCCAGCACCCGCTGCAAAG
RAD52_a_60/30	TCTTTGGAGAAGGCAAGGAAGGAGGCGGTGACAGACGGGCTGAAGCGAGCCCTCAGGTGAGCGCGGGGCTGGGAGTCTAACCTGCGTCAT
RAD52_b_60/30	TGAGGGCTCGCTTCAGCCCGTCTGTCACCGCCTCCTTCCTTGCCTTCTCCAAAGATAAAGCCTTGGACTTGAGGCCCTCACTAACACCAT
FRMD7_a_60/30	GAAAGGACAAGTCCACATAGCTATGTAGAGCCCACTGCAATGAAGCCAGCTGAAAGAAGCCCAAGGAATATCAGAATGAAGAGCTTTCAG
FRMD7_b_60/30	CATTCTGATATTCCTTGGGCTTCTTTCAGCTGGCTTCATTGCAGTGGGCTCTACATAGCTATGTGGACTTGTCCTTTCCTCTGCTCTAAT
NOVA1_a_60/30	TAGTTCCCAACAGCACAGCAGGTCTGATAATAGGGAAGGGAGGTGCTACTGTGAAGGCTGTAATGGAGCAGTCAGGGGCTTGGGTGCAGC
SPAG5_a_60/30	ACAAGACATGATATTTGAGGCCCGTTTAGATACCATGGCAGAGACAAACAGCATATCTTTAAATGGACCTTTGAGAACAGACGATCTGGT
OSBP2_c_60/30	ACACAAACAACCCAAGCCACACAGCAAGATTTTAAATCACAGTTCAGTTACTCCATTCTTTTCTGGGTTCTGGAAAAGCCAAAGAACTGG
KATNA1_a_60/30	ACTCTCCCCTTACCCTTATTTTAGGTGTTGGAGGTACTTCTGAAAATGATGACCCTTCCAAAATGGTTATGGTTCTGGCAGCTACTAATT
ADSL_a_60/30	TTTTAAACATTAAGCTTCCCAGTGGGAAGGAAACTCCAGCTCGACAGGTAAAGGGAGTGGGTGGGGTTGCTGCCTGCAATTTCTCTAAAA
ADSL_b_60/30	AGCACAACATAATTAGCCTGGTGGCACCCTCTCCCACCTCACACCTCCACCACACAGGGACGCTGGGACACTGACTTAAAGCAATCCTAA
KIF26B_b_60/30	CAGGTAATGAGCTCCGTATCCATTTTCTTTGTCAGATCTCCCAGCTGATGACAGAGAGTAGCCGGGAGGGACTAACAGAAGCAGTGCTGA
XK_a_60/30	TCCTGCTGCATGACACTTATGTACAGCTGTAGGGTCAGCTGGGGGGCTGAGCCCAAGAAAGCCTGGATCACCGACGCCCGGCTGAACGCT
GPC6_a_60/30	CTGCTGCTGGGAACGACATCCTTCGAGGTGGAAGATGTGAGGGGCCCAGGGTGCGGTGGGCCCTGGGAACACTGTGAACTCATGTGAAAA
ADSL_d_60/30	TTTCTATCACATGATCTTTCTTGTAGCTTGCCAGAGTGATCTCTCGGCTTGCCGACTTTGCTAAGGAACGAGCCAGTCTACCCACATTAG
TEX2_b_60/30	TGCCGGGAAGTGTCCGTGGACAGAGACTTGACTAATGTCTTCATCAAGTGCCTGTGCCTTGCGGGGTGTGGGGATTCTTTTGGCTCCACC
OSBP2_d_60/30	TCTGGTACACTGTCTTCTGCTTCCCGTCAGAGCTGGGGCTGCTGGGACTGCTATGCATGACCTTGGAGCACTCCATTTGTTCATCCCACG
NCOA6_a_60/30	ACTGTTTCCCTGCATGGCCTGCACATGAGGGGGGACCATGTTGGTTTGTTGAATGCTAACATCAGGCATCATCTGAGATAAACTGACATC
TTLL5_a_60/30	GAAGGAAGAAAAGGGACCAATGGTGTGACTTCCTGATCGACAGCGTGGCAGGCCAGTAGGGCTTGGGATGTTCTGTGCCCCGGGATGTAG
LYPLA_b_60/30	TCTTACTTACCATGAAGGCATAGCCACGTTCATATTTAATGTAACAGGCCTAACAGGCCTACATGGAAAAGAAAAAACAACAAAATCAGA
ITGB4_d_60/30	GCTGAGGCCCGGCACGGTCAGCCGGCTCTCGGGGCTGTCTCCATCCACCCGGAATGCGGTGGCTGGCCCTGAGCAGGGAAGATGCCTTCA
PRDM10_a_60/30	CTGGACCCCCAGACCAACAGCCAACAGCAGACCACACAGTACATCATCACCACCACCACCAACGGGAACGGAAGCAGCGAAGTGCATATC
PRDM10_b_60/30	CTTCCGTTCCCGTTGGTGGTGGTGGTGATGATGTACTGTGTGGTCTGCTGTTGGCTGTTGGTCTGGGGGTCCAGGGAGTCACTGTGTGCA
TTLL5_b_60/30	CGGGGCACAGAACATCCCAAGCCCTACTGGCCTGCCACGCTGTCGATCAGGAAGTCACACCATTGGTCCCTTTTCTTCCTTCCAAAGTGC
SLC8A1_a_60/30	TTTCACCCACCTTTTCAATGGGATTTCATCTGTTAGTTACTGTGAGTCTCTTATTTTCCCATGTGGACCATGTAATTGCTGAGACAGAAA
SPAG5_b_60/30	GTCCAGGCGAATCTCACCTGCAGCCCCAGCTTGCACAGTGATGGGGTCAGCGAGGAGCAAGCGGGGGATCTTTTTCCAGAGTTGGTGAGG
GSR_b_60/30	AAAAGTTACCAGGAGACAGTAAGGAAGAATGAGTCACTGAGGTCAGGTCAGGTTGGCTTACCCGGGCAATTCTTCCAGCTGAAAAAATCC
ADSL_e_60/30	GTGACAATGACCTCATAGAGCGTATCCAGGTTGATGCCTACTTCAGTCCCATTCACTCCCAGTTGGATCATTTACTGGATCCTTCTTCTT
TKTL1_b_60/30	GGTACTCTACTTTCTCTGAGATATTCAACAAGGAGTACCCTGAGCGCTTCATCGAGTGCTTTATGGCTGAACAAAACATGGTGAGTGTGT
CASC5_a_60/30	TCAGGTCCATCTGGTTTTCATCTGAAAAAATGACTGTCTGGTCATTTGCATGTTTCCTTTCACGGGTATGTTCTATAATTGAAAACTATA
POLQ_a_60/30	CCGAGAACGAATCTGAGCCTGATTCTGAACGCCGCCGTTTCCCACTCCGACGCAGAAGATTCATGGCAAACTCTTCTCGGCCGATCAGGG
NOTO_a_60/30	CCAGTCTTCAGCCGTCCACTCCTGACTCGGCATCATCACTCTGGATACTGGCGATGGAGCTGCTGGAAGGCTCATCCAGGGAGGCAGCCT
NOTO_b_60/30	TCTTCAGCCGTCCACTCCTGACTCGGCATCATCACTCTGGATACTGGCGATGGAGCTGCTGGAAGGCTCATCCAGGGAGGCAGCCTCGGC
NOTO_c_60/30	TGCCTCCCTGGATGAGCCTTCCAGCAGCTCCATCGCCAGTATCCAGAGTGATGATGCCGAGTCAGGAGTGGACGGCTGAAGACTGGGACA
NOTO_d_60/30	CCCTGGATGAGCCTTCCAGCAGCTCCATCGCCAGTATCCAGAGTGATGATGCCGAGTCAGGAGTGGACGGCTGAAGACTGGGACAGAGGC
AHR_a_60/30	TGTTAAAACAGGAAACATTATTTGTGCTTACGTTAGTGGTCTCTGAGTTACAATGATATAATCTGGTCTTCCATTTTTATAAAGCAGGCG
NR6A1_a_60/30	CTGCGAGCTTGTTGGGGCAGAAGTGGTGAGTGGCCAGAATAGCTAAAAAGGTGCGGTATATATTGGTAATGTGGAGGCACAGACATTCCC
SOX2_a_60/30	AACCAGAAAAACAGCCCGGACCGCGTCAAGCGGCCCATGAATGCCTTCATGGTGTGGTCCCGCGGGCAGCGGCGCAAGATGGCCCAGGAG

## Sheet: dsDNA with U6 promoter
ID	sequence (dsDNA also includes reverse complement strand)
NF1-3190_GB	TGTACAAAAAAGCAGGCTTTAAAGGAACCAATTCAGTCGACTGGATCCGGTACCAAGGTCGGGCAGGAAGAGGGCCTATTTCCCATGATTCCTTCATATTTGCATATACGATACAAGGCTGTTAGAGAGATAATTAGAATTAATTTGACTGTAAACACAAAGATATTAGTACAAAATACGTGACGTAGAAAGTAATAATTTCTTGGGTAGTTTGCAGTTTTAAAATTATGTTTTAAAATGGACTATCATATGCTTACCGTAACTTGAAAGTATTTCGATTTCTTGGCTTTATATATCTTGTGGAAAGGACGAAACACCGGGGAAGTTGCAAGTGAGGTCAGATTTAGAGCTATGCTGTGAAAACAGCATAGCAAGTTAAATTAAGGCTAGTCCGTTATC…
MED12-1441_GB	TGTACAAAAAAGCAGGCTTTAAAGGAACCAATTCAGTCGACTGGATCCGGTACCAAGGTCGGGCAGGAAGAGGGCCTATTTCCCATGATTCCTTCATATTTGCATATACGATACAAGGCTGTTAGAGAGATAATTAGAATTAATTTGACTGTAAACACAAAGATATTAGTACAAAATACGTGACGTAGAAAGTAATAATTTCTTGGGTAGTTTGCAGTTTTAAAATTATGTTTTAAAATGGACTATCATATGCTTACCGTAACTTGAAAGTATTTCGATTTCTTGGCTTTATATATCTTGTGGAAAGGACGAAACACCGGCGCTGTTGCAGGTGGCGGGTGATTTAGAGCTATGCTGTGAAAACAGCATAGCAAGTTAAATTAAGGCTAGTCCGTTATC…
NF1-3160_GB	TGTACAAAAAAGCAGGCTTTAAAGGAACCAATTCAGTCGACTGGATCCGGTACCAAGGTCGGGCAGGAAGAGGGCCTATTTCCCATGATTCCTTCATATTTGCATATACGATACAAGGCTGTTAGAGAGATAATTAGAATTAATTTGACTGTAAACACAAAGATATTAGTACAAAATACGTGACGTAGAAAGTAATAATTTCTTGGGTAGTTTGCAGTTTTAAAATTATGTTTTAAAATGGACTATCATATGCTTACCGTAACTTGAAAGTATTTCGATTTCTTGGCTTTATATATCTTGTGGAAAGGACGAAACACCGGGTGAGGTCATGGAATTAGAAGATTTAGAGCTATGCTGTGAAAACAGCATAGCAAGTTAAATTAAGGCTAGTCCGTTATC…
TADA1-3785_GB	TGTACAAAAAAGCAGGCTTTAAAGGAACCAATTCAGTCGACTGGATCCGGTACCAAGGTCGGGCAGGAAGAGGGCCTATTTCCCATGATTCCTTCATATTTGCATATACGATACAAGGCTGTTAGAGAGATAATTAGAATTAATTTGACTGTAAACACAAAGATATTAGTACAAAATACGTGACGTAGAAAGTAATAATTTCTTGGGTAGTTTGCAGTTTTAAAATTATGTTTTAAAATGGACTATCATATGCTTACCGTAACTTGAAAGTATTTCGATTTCTTGGCTTTATATATCTTGTGGAAAGGACGAAACACCGGCTGACGTCAGTATATCTTTAGATTTAGAGCTATGCTGTGAAAACAGCATAGCAAGTTAAATTAAGGCTAGTCCGTTATC…
MED12-580_GB	TGTACAAAAAAGCAGGCTTTAAAGGAACCAATTCAGTCGACTGGATCCGGTACCAAGGTCGGGCAGGAAGAGGGCCTATTTCCCATGATTCCTTCATATTTGCATATACGATACAAGGCTGTTAGAGAGATAATTAGAATTAATTTGACTGTAAACACAAAGATATTAGTACAAAATACGTGACGTAGAAAGTAATAATTTCTTGGGTAGTTTGCAGTTTTAAAATTATGTTTTAAAATGGACTATCATATGCTTACCGTAACTTGAAAGTATTTCGATTTCTTGGCTTTATATATCTTGTGGAAAGGACGAAACACCGGACACTGCCGAGCGATGAGGAGATTTAGAGCTATGCTGTGAAAACAGCATAGCAAGTTAAATTAAGGCTAGTCCGTTATC…
MED12-633_GB	TGTACAAAAAAGCAGGCTTTAAAGGAACCAATTCAGTCGACTGGATCCGGTACCAAGGTCGGGCAGGAAGAGGGCCTATTTCCCATGATTCCTTCATATTTGCATATACGATACAAGGCTGTTAGAGAGATAATTAGAATTAATTTGACTGTAAACACAAAGATATTAGTACAAAATACGTGACGTAGAAAGTAATAATTTCTTGGGTAGTTTGCAGTTTTAAAATTATGTTTTAAAATGGACTATCATATGCTTACCGTAACTTGAAAGTATTTCGATTTCTTGGCTTTATATATCTTGTGGAAAGGACGAAACACCGGGTAGGGGTCCGTACTCAGCAGATTTAGAGCTATGCTGTGAAAACAGCATAGCAAGTTAAATTAAGGCTAGTCCGTTATC…
NF1-2449_GB	TGTACAAAAAAGCAGGCTTTAAAGGAACCAATTCAGTCGACTGGATCCGGTACCAAGGTCGGGCAGGAAGAGGGCCTATTTCCCATGATTCCTTCATATTTGCATATACGATACAAGGCTGTTAGAGAGATAATTAGAATTAATTTGACTGTAAACACAAAGATATTAGTACAAAATACGTGACGTAGAAAGTAATAATTTCTTGGGTAGTTTGCAGTTTTAAAATTATGTTTTAAAATGGACTATCATATGCTTACCGTAACTTGAAAGTATTTCGATTTCTTGGCTTTATATATCTTGTGGAAAGGACGAAACACCGGTCCGAAGTTCAGCTGCATGCGATTTAGAGCTATGCTGTGAAAACAGCATAGCAAGTTAAATTAAGGCTAGTCCGTTATC…
CTL3-363_GB	TGTACAAAAAAGCAGGCTTTAAAGGAACCAATTCAGTCGACTGGATCCGGTACCAAGGTCGGGCAGGAAGAGGGCCTATTTCCCATGATTCCTTCATATTTGCATATACGATACAAGGCTGTTAGAGAGATAATTAGAATTAATTTGACTGTAAACACAAAGATATTAGTACAAAATACGTGACGTAGAAAGTAATAATTTCTTGGGTAGTTTGCAGTTTTAAAATTATGTTTTAAAATGGACTATCATATGCTTACCGTAACTTGAAAGTATTTCGATTTCTTGGCTTTATATATCTTGTGGAAAGGACGAAACACCGGCAATTGTAAAGGTGGTTGAAGATTTAGAGCTATGCTGTGAAAACAGCATAGCAAGTTAAATTAAGGCTAGTCCGTTATC…

## Sheet: NGS primers
ID	sequence
Illumina adapter forward 5'	ACACTCTTTCCCTACACGACGCTCTTCCGATCT
Illumina adapter reverse 5'	GTGACTGGAGTTCAGACGTGTGCTCTTCCGATCT
SCAP_F	AAGCGTTCCCAGTCATTCTG
SCAP_R	CTTTGGCGATACCAGAGAGC
LYPLA_F	AAAAACTGCTGTACACAAAAGCA
LYPLA_R	TGTGTAGGTCTCAAGCAATTATCTG
TEX2_F	TGCTCACTAAGGCAGACAAAGA
TEX2_R	GGGCACTTGGAAAGCAATAA
C3_F	CAGATTCCCAGTGGATACGG
C3_R	TCCCAGCTCTGATTTGAACC
FAAH_F	TGGGCTAGGTCTGAGTGCTT
FAAH_R	GGGCTCTTCTTCCATTTCCT
OSBP2_F	AGTCTGCACCTACGCTGGTC
OSBP2_R	TCCTCCTTCCCTCTCCTTTG
SLC27A3_F	ACCACCCCGAATTGGTAGTA
SLC27A3_R	TGGATATGTGGGGTGAGGAT
PIGZ_F	GTGTGTAGTGGGTGGGTGTG
PIGZ_R	GCCCTGCTATCTGCCTTTAG
SV2C_F	GGGAGTTGCTCATTGCCTCT
SV2C_R	ACCTGCCATTGTCGTATTCCA
VCAN_F	GGCAGGATTCCACGATAGCA
VCAN_R	CGTGCCTTCCACTGACTCTT
SSH2_F	TCAGGACTCCTTCCTGCTGT
SSH2_R	GCACCAAAAGGGAAAAGTGA
GPR132_F	GCCTGGAGAAGGTGTAGTGG
GPR132_R	CAGCCTCTGTGGTGTTTCTG
CSGALNACT1_F	ATGAACTGCCGGAACTTGTC
CSGALNACT1_R	AAAACACTCAGCAGCCAAGG
ITGB4_1st_F	ATATCGTCGGCTACCTGGTG
ITGB4_1st_R	TCCTGGGACTCTATGGTGATG
ITGB4_2nd_F	CCATAGAGTCCCAGGATGGA
ITGB4_2nd_R	GTGCTCACCCACTAGGAAGG
RAD52_F	GCTGCTTGGATTTTTGAACC
RAD52_R	CCGCTCTCGTGTTTGAGTTC
FRMD7_F	TGCTCCTACCGCTAGTCCTG
FRMD7_R	GGTATTATGCCTCCCCAGGT
NFASC_F	ATCCCAACTGTCGCACCTAC
NFASC_R	CCTGTGGGTTCGTCTGGA
NOVA1_F	CCATCAGGTTTCTGGGAAAGC
NOVA1_R	TGTGATAAAAGTCACTTTAAAGTTGTG
SPAG5_F	GAACAGGGATTTGGTGGAGA
SPAG5_R	TGAGGCCCGTTTAGATACCA
SOD1_F	TAAGCAGCTTGCTGGAGGTT
SOD1_R	ATGCAGGCCTTCAGTCAGTC
OSBP2_2nd_F	GAGCATGTGTAGTGGCAAGG
OSBP2_2nd_R	CCCCAAAAGATTCAGGGTTT
KATNA1_F	CCTGACGGCAAAGGAATATAG
KATNA1_R	ACTGTGCTTCCTTGTATTGTTGT
CALD1_F	GCTAATCAGCTAGCATATGTATGAGAA
CALD1_R	TTGGACTTGATTATTGTCCTAAGTG
ADSL_F	CCGGAGATGTGGAGTGTTTC
ADSL_R	CTGTGGAGTGACTGGACCAC
ADSL_2nd_F	GTGGGAGCGTTCCTGTTACT
ADSL_2nd_R	TGACTAAACGGGGCTAAACG
KIF26B_F	GATGCTGTCAGTGGTCAGGA
KIF26B_R	TCTTACCGTGCAAAGAAGGAG
AAR2_F	GTGAGGAGCGTTGGAGAAAA
AAR2_R	TTGTTTCCCAGGAGCATTTC
XK_F	TCACCAAGAAGAGGCAAATG
XK_R	ATTTTGATCCCCAAATGCAG
GPC6_F	GAAGTGCAGGAAAATGATGCT
GPC6_R	TGAGGGAGGAATTGGACATC
OTX2P1_F	GGCTTTTTATCCGCATTTGA
OTX2P1_R	GCAGACCAGGAACAGGAAAG
ADSL_3rd_F	GCTGCTGCCTTTCATGAGTT
ADSL_3rd_R	CAGCTGAAAGCCATATGCAC
TEX2_2nd_F	GGCTGTGTGAACTGCTTGAA
TEX2_2nd_R	GTCTCCCATCCTCTCATCCA
NCOA6_F	TGGATTTTGACCACAGGACA
NCOA6_R	GTTATGGGCATTCAGGGACA
TTLL5_F	CCTTGCCACCATTCTTCTTT
TTLL5_R	CTTTGCTGAAGAGGGACGAG
SLITRK1_F	GGGCTTCAAATCAGCCAAG
SLITRK1_R	TTTCAAGACAAATGGGCAAG
PRDM10_F	ACAGACATGAGGTGGGTGCT
PRDM10_R	TCAGAATTGGAAGAAAAGCAAA
SLC8A1_F	AAGAAGGGTCTTGGGGTTCC
SLC8A1_R	TGCCCTCTCCCCCATCTTAT
GSR_F	TTGGGAGGAGAAGACGAAGA
GSR_R	TGTGAAAGTGTTTGGTTTTTGG
SPAG5_2nd_F	CAAACAGCCCAGTCGAGAAG
SPAG5_2nd_R	TCACACTCGCCCTCTTTCTT
GLDC_F	ACAGCAGAGATGAACATGACA
GLDC_R	CACCCGGCCTACTCAGTATT
ADSL_F	AAAGTGTTCAAACGCCCTGT
ADSL_R	AGAGAGTACCCCAGGTTCTGC
TKTL1_F	CCTTCCTTCTGTAGTCGTTCC
TKTL1_R	CCAGTGGGCCATTGATTCTA
CASC5_F	TGATTCAAGCAAACCAACGTGT
CASC5_R	TGATGTCAGGTCCATCTGGT
POLQ_F	CTTCAGGCAGCGACCAAG
POLQ_R	GAAGATGTCCGCAGCTGTT
NOTO_F	TGAGAGTCTGGTTCCAGAAC
NOTO_R	GTTGAGGTGTGAGGCAGG
AHR_F	ACTGGAGAAAGTGGCATGAT
AHR_R	AGTCTGCTTGAATTATTTTTATGCT
NR6A1_F	CCAATGGTTCCAGGTCCTC
NR6A1_R	AATGGATTCATGGCCTTCAG
SOX2_F	ATGATGGAGACGGAGCTGAA
SOX2_R	TTGCTGATCTCCGAGTTGTG
ITGB4_3rd_F	ATATCGTCGGCTACCTGGTG
ITGB4_3rd_R	TCCTGGGACTCTATGGTGATG
ADSL_4th_F	TGGGAGCGTTCCTGTTACTG
ADSL_4th_R	CCAGGTCGGCAAAAAGTACA
Fgold_F	CGAGCTGATCCTCAAACGAT
Fgold_R	GCTCCAGGATGTTGTGGTTT
LYST_F	CCAAATCTGGAGGAGATCCA
LYST_R	TGATCAGACTAGAGTAGTAAACCAACA
Marfan_F	GCCAGTGGAGGTCTTACCTG
Marfan_R	GAAGTGCCCAGATTGGTGTT
NF1-3190_F	TCCGATCTATTGACACGTACCTGCCTGG
NF1-3190_R	AGGGAATTCCTAATGTTGGTGTCT
MED12-1441_F	GGATTGCAGCAACACACAGG
MED12-1441_R	GCACAGGCTTTCCCAAGTCA
NF1-3160_F	ATTGACACGTACCTGCCTGG
NF1-3160_R	AGGGAATTCCTAATGTTGGTGTCT
TADA1-3785_F	TTCTTCAGGTATGGCTGCGG
TADA1-3785_R	TCTGCATCTCCATCTAAATGCCA
MED12-580_F	GTTCCGTAGAGTGGAGGCAC
MED12-580_R	GGCCGTCCAGTGTGTATTGA
MED12-633_F	ATCTTGCAGCGTTGTGGAGA
MED12-633_R	GCATAGAGCCCAAGAGAGA
NF1-2449_F	GCAACCAAAGGACACAATGAGA
NF1-2449_R	ACTTCAGTAGTCCCATGTGGA
CUL3-363_F	AACACTTACCTTCTGTCTTTCCA
CUL3-363_R	TGGAAAGCCAGAAATTTTTAGCAGA
Cas12a_A_F	AGGAGGAGGTAGCTGTTTGT
Cas12a_A_R	GACCACCTGCTGGGAACTTT
Cas12a_B_F	TGGCTGACCTTTGACTTGCA
Cas12a_B_R	GCCTCCTGTACCCAAACTCC
Cas12a_C_F	CCACTTTGGCTGCTAGAAGC
Cas12a_C_R	CCTGTAGGCACGCAAAAAGA
Cas12a_D_F	CTTGTGCTGACAGCGACTTG
Cas12a_D_R	AAGGCTGCAAAACCAAGCAC
Cas12a_E_F	AGGCCTTTTCATACACGGGG
Cas12a_E_R	AAGTCCAGGGACATGGGGT
Cas12a_F_F	TCACTCAGAGAGGGAAGGGC
Cas12a_F_R	TTTGCCATCCCCAAGCCTAC
Cas12a_G_F	GGTATCTCCCCTCTGGCTCA
Cas12a_G_R	GTCACCACCAACTACGGGG
Cas12a_H_F	GGCCTTGTCCAAAGTCAGGA
Cas12a_H_R	GCTGCTAATGACCTGGAGGG
Cas12a_I_F	GAGGAACGTCACCTTCAGGG
Cas12a_I_R	GCAACCCAGCGAAACTCC
Cas12a_J_F	CACAGCCAAGCCCTGAGAG
Cas12a_J_R	CACTCCCGTGCACTATAGGC
Cas12a_K_F	TGCAAATGTTCCTCATGCTCT
Cas12a_K_R	ACAGAATGCATAGACCAAAGTGT
Cas12a_L_F	ACGAGAGTCAGGTCCCCG
Cas12a_L_R	GAACGAAAGGGGCGCACTA
Cas12a_M_F	AGCTTTATTCGGCTCTCGCT
Cas12a_M_R	GAATGCATGTCACGCTCTGG
Cas12a_N_F	CCAGGGGATGGGAGAGAGAA
Cas12a_N_R	TGCAGGAAAGCATCTCCCAG
Cas12a_O_F	ATCGACAATGACGCAGAGGG
Cas12a_O_R	CCCAAGTGGTCATCCCCTTC
Cas12a_P_F	GGAGATCAAAGGAAGCAACCC
Cas12a_P_R	CTGCCTCCAGGAGACAATGA
Cas12a_Q_F	TGCTTGGTCTTCTGCTCCTG
Cas12a_Q_R	AGTGCTGAGACGCTTTTGGT
Cas12a_R_F	AAGACTGCAGGAGATTCGCC
Cas12a_R_R	CAAAGATCCAAAGCAAAGCCCA
Cas12a_S_F	ACAGACTTCACCAAATGCTCCT
Cas12a_S_T	TGCCTGAATTTTTCCCAAGCT
Cas12a_T_F	TGCTGTCACATTGATGAAAGAAGA
Cas12a_T_R	TGGACCAGTCATCTACCTGC
Cas12a_5targets_P1_F	ACTCATTTTCTTTGCTGCGCA
Cas12a_5targets_P1_R	GGGAGCAACAAGAAAACAAAGC
Cas12a_139targets_P2_F	AAACGTGATGTGGCTTCCCA
Cas12a_139targets_P2_R	TTCAAGCAACTGTCCTGCCT
Breastc_F	CATCCTGGGTTTTAGCCTGA
Breastc_R	GGACTCAGCCCATTTGTGTT
RCAD_F	CGTTGCTTTCTGACGTACCA
RCAD_R	TCCCCAGATGTCTCCCACTA
CREBBP_F	GAGCTGGGCGACTTCAGG
CREBBP_R	CCGACCCAACCAGGTGAG
LIFR_F	CCAAAAGTTCACTGATACCACCT
LIFR_R	TGTCTGCTGATTTCTCAACCTC
FRMD7_library_F	GCTTCTTTCAGCTGGCTTCA
FRMD7_library_R	CCAGATGGTCCCCAATTAGA
APOBR_F	CGGAGGCTGACAGAACATCC
APOBR_R	CCAAATTCTTGCCCACCTGC
ARRDC1_F	AGGTCGAATTCCTGTGCTGG
ARRDC1_R	GTCACCACTCGGGAACTGG
BBIP1_F	GCCGTTGATCCTTTTCTGCC
BBIP1_R	AGCTGCAAATCCAACTACAAACA
CDHR3_F	GAGGATGCTGGTCTGGGTTC
CDHR3_R	GAATCCCCTCAGCCCACATT
CRACR2A_F	CTGTACCCCCTGGTCAGAGA
CRACR2A_R	GAGGAGGAGGAGGAGGTGTT
DCHS1_1_F	CTGGACTATGCCCACACTGG
DCHS1_1_R	CCTCTCAGGGCTGTTGACAG
DCHS1_2_F	AAATATGGGTGGTGTGGGGG
DCHS1_2_R	GTCCTACCCACCTCCTCCAT
DNAH1_F	ACGATCTCCTTTTGCGCCTT
DNAH1_R	CCACACGCTGGTCCTCTTAG
FAAH_F	GTTAAAGAGCCTGGGGTGGG
FAAH_R	TCTTCCATTTCCTCGCAGCC
KATNA1_F	TTCGTTTCTCAAGGCGTCGT
KATNA1_R	AGGAGGCATTAAGACTGTGCT
KIF26B_F	AACCTGTTCCCTCTTGCCTC
KIF26B_R	ATGTGCCTGTGGAAGTCTCG
KPNA4_F	AGGGGTATCCTTTGCCTGGA
KPNA4_R	AGGCGTCTCCACTTAAAGGC
LAMA5_F	CAGGCCCAGAAGAGACAGAC
LAMA5_R	TTCTGTCCACATGGCTACGG
LMNB2_F	GATGCTGACGCTACCCGAG
LMNB2_R	ACTACCAGTCCCACCTTCCT
MCHR2_F	ATCGGTACACCTGCCCTTTC
MCHR2_R	CACTGGCCTTCTATGTGGGT
MEIOSIN_F	TCCTTCCTCTCTCACCACCC
MEIOSIN_R	TCCGGTTCATCCTGCAGAAC
MFSD12_F	CATCCGAGGATGGAACCCG
MFSD12_R	CCAAGGTGAGCAGATTGGGG
PDZD3_F	GACAGTTCCTGTGGGAGGTG
PDZD3_R	AATCTTTCGGACCTCAGCCC
RABL6_F	GAGGCATCTCATGTCCCCAC
RABL6_R	CCGAAGAGGTCCGAGTCATT
RSPH1_F	TGCCCCACACTCTCAGCT
RSPH1_R	TTCCAGACCAAGATGACACAA
SCAP_F	CGTTCCCAGTCATTCTGCCA
SCAP_R	TCAGGCTCTTTGGCGATACC
SH2D4A_F	GCGAAAATCCAAAGCAGCTGA
SH2D4A_R	ACCCATCTGTGTGGCTTCTT
SPAG17_F	GAAGCCAGGAAAGATGAAACGA
SPAG17_R	TGGAGAACACAACTTAATTGGGC
SPAG5_3_F	AGATGGGACGGAGATTCCTGA
SPAG5_3_R	GGAAGCAGTAGACCCACTGG
SPAG5_4_F	TATTGTAGCCCTGGCCCTCT
SPAG5_4_R	CACTCGCCCTCTTTCTTGGT
SV2C_F	GGGAGTTGCTCATTGCCTCT
SV2C_R	ACCTGCCATTGTCGTATTCCA
TENM4_F	ATCTGGGGACACTGAATGGC
TENM4_R	CGGCCTCCATTAACTCCCTG
TP53TG5_F	CAGATCCACTGGTCGGCTAC
TP53TG5_R	CAGGTGCAGTCAGGGATGAG
TTF1_F	CAAGTCGTCCCGGTACATCC
TTF1_R	AGTCAACCCAATTTTCTAACCCCT
ZNHIT2_1_F	GGGACATCTCCAAGAACCCG
ZNHIT2_1_R	GAAAAAGCTGCCTTCGAGCG
ZNHIT2_2_F	GGGACATCTCCAAGAACCCG
ZNHIT2_2_R	GAAAAAGCTGCCTTCGAGCG

## Sheet: ddPCR
ID	sequence
FOXP2_ddPCR_1L	GCAACAGCAATTGGCAGC
FOXP2_ddPCR_1R	CAGCGATTGGACAGGAAGTG
FOXP2_ddPCR_probe1	HEX-AGCAGCAGCAGCATCTGCTCAGCCT-BHQ_1
TEX2_ddPCR_1L	AAATCCTTCAGACTGCTCCC
TEX2_ddPCR_1R	AGTGTGATTCTGAGGGGGAT
TEX2_ddPCR_probe1	6FAM-TGGGTGGTCACTTCTGGGGATGTTGG-BHQ1
VCAN_ddPCR_1L	CAGAACAGCAAGTGGCAGCGA
VCAN_ddPCR_1R	GTCTCCAGAAGGGAAAATGGTGGTGT
VCAN_ddPCR_probe1	6FAM-CAGGCAACAGTAAACCCTGTGGAA-BHQ_1
FAAH_ddPCR_1L	GTACCGCAAAACCGTGATTG
FAAH_ddPCR_1R	ATGGCCAGATTCACAGAAGG
FAAH_ddPCR_probe1	6FAM-TGCCCCAGGCAGGGCCACAGG-BHQ_1
NCOA6_ddPCR_1L	ATGGCCTGAGAAGTGGTTTC
NCOA6_ddPCR_1R	GGTGATCCTGCTACTACAGC
NCOA6_ddPCR_probe1	6FAM-TCCCTGCATGGCCTGCACATGAGGG-BHQ_1
