# Supplementary material for: Robust prediction of synthetic gRNA activity and cryptic DNA repair by disentangling cellular CRISPR cleavage outcomes
Source: Nat Commun. 2025 May 21;16:4717. doi: 10.1038/s41467-025-59947-0 (PMC12095496; doi:10.1038/s41467-025-59947-0)
Supplement: Supplementary file 11 — Source Data [file 41467_2025_59947_MOESM11_ESM.zip]

Archive with 13 entries (13 files):
- 240225_Source Data Fig1.xlsx
- 240225_Source Data Fig2.xlsx
- 240225_Source Data Fig3.xlsx
- 240225_Source Data Fig4.xlsx
- 240225_Source Data Fig5.xlsx
- 240225_Source Data Fig6.xlsx
- 240225_Source Data SuppFig2.xlsx
- 240225_Source Data SuppFig3.xlsx
- 240225_Source Data SuppFig4.xlsx
- 240225_Source Data SuppFig5.xlsx
- 240225_Source Data SuppFig6.xlsx
- 240225_Source Data SuppFig7.xlsx
- 240225_Source Data SuppFig8.xlsx
