# Supplementary material for: Robust prediction of synthetic gRNA activity and cryptic DNA repair by disentangling cellular CRISPR cleavage outcomes
Source: Nat Commun. 2025 May 21;16:4717. doi: 10.1038/s41467-025-59947-0 (PMC12095496; doi:10.1038/s41467-025-59947-0)
Supplement: Supplementary file 11 — Source Data [file 41467_2025_59947_MOESM11_ESM.zip › 240225_Source Data Fig1.xlsx]

## Sheet: Fig1c_cell death
gRNA	rep1 [%]	rep2 [%]	rep3 [%]
SCAP_a	0	0	0
SCAP_b	0	1.10294	6.53846
LYPLA_a	0	0	1.53846
TEX2_a	0	14.7059	9.23077
C3_a	0	0	0
C3_b	0	3.30882	13.0769
FAAH_a	20.8955	16.1765	25.3846
FAAH_b	8.95522	9.19118	10
OSBP2_a	2.61194	1.83824	0
OSBP2_b	0	0	1.53846
SLC27A3_a	48.8806	50	51.5385
PIGZ_1st_a	15.6716	8.45588	21.5385
PIGZ_1st_b	5.97015	8.45588	12.3077
PIGZ_1st_c	17.5373	17.2794	23.0769
PIGZ_1st_d	18.2836	17.2794	18.0769
SV2C_a	7.08955	4.04412	0
SV2C_b	0.373134	1.83824	0
VCAN_a	1.86567	4.77941	5
VCAN_b	0	6.61765	5
SSH2_a	50.7463	36.0294	39.6154
SSH2_b	10.4478	2.20588	10.7692
GPR132_a	11.9403	6.61765	13.8462
SLC27A3_b	26.1194	11.7647	10.7692
CSGALNACT1_a	3.73134	0	0
ITGB4_a	14.1791	9.55882	14.6154
ITGB4_b	27.6119	20.2206	20
ITGB4_c	23.5075	11.3971	21.5385
RAD52_a	11.5672	0	5
RAD52_b	25.3731	6.98529	14.6154
FRMD7_a	29.4776	17.2794	18.4615
FRMD7_b	8.95522	9.55882	2.30769
NFASC_a	23.8806	15.0735	15
NFASC_b	40.2985	36.0294	39.6154
NOVA1_a	20.5224	12.1324	11.9231
SPAG5_a	8.58209	0	7.69231
SOD1_a	11.5672	6.25	10.7692
OSBP2_c	5.97015	0	4.61538
KATNA1_a	12.3134	6.25	8.84615
CALD1_a	1.1194	0	6.92308
ADSL_a	17.5373	12.8676	15.3846
ADSL_b	20.8955	14.7059	23.8462
ADSL_c	16.4179	4.41176	8.46154
KIF26B_a	8.95522	2.20588	11.1538
KIF26B_b	22.7612	2.20588	14.6154
AAR2_a	8.95522	5.14706	8.46154
XK_a	8.95522	1.83824	8.46154
GPC6_a	10.4478	0	7.69231
OTX2P1_a	10.4478	1.10294	8.46154
ADSL_d	24.2537	18.75	20.3846
TEX2_b	13.806	0	10.3846
OSBP2_d	7.83582	7.72059	7.69231
NCOA6_a	26.1194	26.4706	27.6923
TTLL5_a	0.373134	0	0
LYPLA_b	0	0	0
SLITRK1_a	15.6716	5.51471	12.6923
ITGB4_d	0	0	6.92308
ITGB4_e	21.2687	2.94118	8.84615
PRDM10_a	32.0896	15.0735	21.5385
PRDM10_b	14.9254	12.5	16.5385
TTLL5_b	16.4179	8.08824	11.5385
SLC8A1_a	5.97015	0	6.15385
SLC8A1_b	11.194	0	6.15385
GSR_a	15.2985	0.735294	9.61538
SPAG5_b	36.9403	24.2647	36.5385
GLDC_a	13.806	10.6618	5
GSR_b	8.20896	9.19118	11.5385
ADSL_e	15.6716	8.45588	12.3077
TKTL1_a	19.0299	8.45588	17.3077
TKTL1_b	7.46269	1.47059	8.07692
CASC5_a	15.6716	8.82353	13.4615
POLQ_a	5.22388	0	9.23077
NOTO_a	2.61194	0	0
NOTO_b	8.20896	1.83824	1.15385
NOTO_c	2.23881	0	1.92308
NOTO_d	3.73134	5.51471	10.3846
AHR_a	0.746269	0	0
NR6A1_a	11.194	0.367647	4.23077
SOX2_a	32.0896	27.5735	33.0769

## Sheet: Fig1c_indels
gRNA	rep1 [%]	rep2 [%]	rep3 [%]
SCAP_a	68.359	66.9813	66.8417
SCAP_b	79.092	81.8593	76.3986
LYPLA_a	58.8366	60.2889	53.8033
TEX2_a	71.4614	66.7955	66.9143
C3_a	39.2676	34.7408	37.3007
C3_b	40.8299	39.0863	38.6586
FAAH_a	59.6177	56.9006	55.7589
FAAH_b	36.1278	32.3268	32.6819
OSBP2_a	58.4912	48.8822	53.945
OSBP2_b	31.1532	32.9891	31.9991
SLC27A3_a	10.986	17.2619	10.7134
PIGZ_1st_a	38.159	46.6575	44.7616
PIGZ_1st_b	39.7044	40.5234	38.9919
PIGZ_1st_c	4.83793	5.05827	5.27523
PIGZ_1st_d	62.7021	61.7628	56.691
SV2C_a	60.3677	54.7242	59.9174
SV2C_b	34.9906	33.8972	29.8842
VCAN_a	53.1223	53.4875	49.1581
VCAN_b	45.2514	45.0677	41.829
SSH2_a	13.9942	14.6012	14.461
SSH2_b	46.3466	37.5152	36.3279
GPR132_a	31.3964	28.468	25.6524
SLC27A3_b	48.3692	45.4138	43.0196
CSGALNACT1_a	40.1461	38.7115	37.2501
ITGB4_a	60.0603	59.9307	60.1367
ITGB4_b	36.9087	42.9016	39.2735
ITGB4_c	37.8559	46.0462	35.4257
RAD52_a	66.3518	63.7966	58.3646
RAD52_b	43.0525	40.8352	37.701
FRMD7_a	54.7986	49.7467	57.9451
FRMD7_b	78.7661	79.5473	71.1553
NFASC_a	50.403	49.837	44.8648
NFASC_b	46.3307	32.4163	36.1998
NOVA1_a	72.5937	68.3848	67.4039
SPAG5_a	26.5166	24.14	25.7686
SOD1_a	55.8755	49.8187	54.2371
OSBP2_c	41.1006	35.1144	36.4388
KATNA1_a	55.7996	54.492	55.9833
CALD1_a	51.6055	52.4816	45.0491
ADSL_a	47.9872	47.1373	47.2603
ADSL_b	66.6232	58.7149	60.4886
ADSL_c	43.0008	41.402	40.2316
KIF26B_a	44.0981	39.8705	43.934
KIF26B_b	73.8413	70.7171	66.5485
AAR2_a	27.9287	24.9415	24.8135
XK_a	36.4771	34.5362	32.0186
GPC6_a	9.91588	9.59237	7.43832
OTX2P1_a	8.66857	8.96996	7.92568
ADSL_d	62.3376	53.2023	55.88
TEX2_b	83.8284	80.1708	74.0756
OSBP2_d	33.6489	32.7975	30.9052
NCOA6_a	47.584	39.4565	38.7268
TTLL5_a	39.8134	37.6939	34.0258
LYPLA_b	41.1085	36.9615	33.8279
SLITRK1_a	72.4006	73.0255	64.6646
ITGB4_d	20.0482	18.9771	16.9437
ITGB4_e	62.8086	62.9677	54.9753
PRDM10_a	31.5998	34.4637	32.0577
PRDM10_b	41.6197	29.0493	29.3256
TTLL5_b	37.0059	37.9331	38.1462
SLC8A1_a	36.0895	38.3382	34.3531
SLC8A1_b	62.2241	52.9053	49.2278
GSR_a	38.6362	37.9594	37.186
SPAG5_b	80.9311	69.3557	76.822
GLDC_a	37.1537	33.366	31.4006
GSR_b	70.1698	63.727	57.7206
ADSL_e	49.5314	53.5988	49.7938
TKTL1_a	63.2099	47.3725	52.2836
TKTL1_b	61.5402	59.8134	56.5754
CASC5_a	32.6998	30.9946	30.6101
POLQ_a	67.4659	61.7196	52.6923
NOTO_a	47.8708	47.4887	49.8739
NOTO_b	71.1785	73.047	67.2828
NOTO_c	40.9772	44.1381	41.867
NOTO_d	58.6541	63.6962	65.342
AHR_a	47.1776	46.9704	48.5905
NR6A1_a	45.6999	46.205	44.6785
SOX2_a	38.2175	22.2552	12.8205

## Sheet: Fig1c_substitutions
gRNA	rep1 [%]	rep2 [%]	rep3 [%]
SCAP_a	7.36272	7.89509	7.68622
SCAP_b	2.1618	2.70469	2.45504
LYPLA_a	16.4654	14.7613	14.3708
TEX2_a	14.8773	15.5149	13.6083
C3_a	47.1099	46.053	43.693
C3_b	31.6579	30.5041	24.7188
FAAH_a	4.69241	5.67433	5.25513
FAAH_b	0.2135	0.202177	0.157604
OSBP2_a	10.4881	10.7563	8.67255
OSBP2_b	30.4289	28.5217	26.8478
SLC27A3_a	1.70464	1.38311	1.58349
PIGZ_1st_a	4.97092	6.14719	5.76655
PIGZ_1st_b	6.76996	10.0216	5.33026
PIGZ_1st_c	0.0723519	0.10283	0.114679
PIGZ_1st_d	11.5539	10.0392	8.50855
SV2C_a	30.6092	29.9167	27.3075
SV2C_b	28.8742	28.6028	30.5835
VCAN_a	31.3141	33.5327	30.6994
VCAN_b	42.5786	42.1753	36.9578
SSH2_a	1.91039	4.14042	2.89219
SSH2_b	33.4378	34.8291	25.4462
GPR132_a	47.4203	44.6069	38.4857
SLC27A3_b	18.4134	21.7077	18.467
CSGALNACT1_a	30.3866	29.0116	22.9821
ITGB4_a	0.37679	0.390974	0.510152
ITGB4_b	11.1588	9.86417	9.62387
ITGB4_c	6.86147	7.47003	6.65109
RAD52_a	16.9023	14.6123	12.7409
RAD52_b	13.2305	17.4655	16.3352
FRMD7_a	9.14235	11.0425	8.82718
FRMD7_b	11.6406	11.0139	11.0216
NFASC_a	28.807	28.3477	26.4316
NFASC_b	8.6858	5.86511	5.87851
NOVA1_a	6.2943	6.89291	5.90837
SPAG5_a	27.8027	23.7387	19.1932
SOD1_a	28.0439	26.888	19.7054
OSBP2_c	36.2864	31.9546	28.7473
KATNA1_a	28.3823	20.8228	25.8031
CALD1_a	27.8086	29.3239	28.2167
ADSL_a	30.5301	32.3498	29.7945
ADSL_b	11.7626	11.475	11.6206
ADSL_c	47.2629	43.4059	41.9258
KIF26B_a	44.8117	38.3751	37.4508
KIF26B_b	16.3281	13.5918	13.7131
AAR2_a	10.6213	7.77666	6.68009
XK_a	17.898	15.2752	13.1773
GPC6_a	2.08833	1.63737	1.23058
OTX2P1_a	3.49511	3.93991	2.33225
ADSL_d	11.069	14.1185	9.59771
TEX2_b	8.37999	7.46371	8.43325
OSBP2_d	43.9084	34.8107	33.3621
NCOA6_a	15.289	19.6594	13.7006
TTLL5_a	15.0448	12.92	13.1412
LYPLA_b	2.98349	2.00971	1.7956
SLITRK1_a	6.27902	7.16561	6.73681
ITGB4_d	4.33368	3.60387	2.93452
ITGB4_e	4.37816	3.72043	3.57563
PRDM10_a	6.74526	9.63798	9.36732
PRDM10_b	5.4999	4.12755	5.26076
TTLL5_b	36.7255	38.618	41.8559
SLC8A1_a	37.4526	39.1274	32.6637
SLC8A1_b	21.2844	23.1022	20.5313
GSR_a	47.9835	46.4864	41.1973
SPAG5_b	3.71768	6.06959	3.91832
GLDC_a	29.0129	26.813	25.6752
GSR_b	14.8233	17.5406	15.3309
ADSL_e	20.2905	22.017	21.224
TKTL1_a	17.7744	15.5302	16.0443
TKTL1_b	19.4785	20.7825	19.8515
CASC5_a	46.5807	47.562	39.0693
POLQ_a	15.4598	17.7003	16.6667
NOTO_a	29.491	27.3052	26.1405
NOTO_b	9.15911	10.5263	8.62349
NOTO_c	39.6743	41.7484	39.7277
NOTO_d	9.71834	13.2306	11.4231
AHR_a	38.9981	36.6509	38.2221
NR6A1_a	36.5943	38.4953	37.6305
SOX2_a	2.19033	1.18694	0.641026

## Sheet: Fig1c_editing
gRNA	rep1 [%]	rep2 [%]	rep3 [%]
SCAP_a	75.7217	74.8763	74.5279
SCAP_b	81.2538	84.564	78.8536
LYPLA_a	75.3019	75.0502	68.1742
TEX2_a	86.3388	82.3105	80.5226
C3_a	86.3776	80.7937	80.9937
C3_b	72.4878	69.5904	63.3774
FAAH_a	64.3101	62.5749	61.0141
FAAH_b	36.3413	32.5289	32.8395
OSBP2_a	68.9793	59.6385	62.6176
OSBP2_b	61.582	61.5108	58.8469
SLC27A3_a	12.6906	18.645	12.2968
PIGZ_1st_a	43.13	52.8047	50.5281
PIGZ_1st_b	46.4744	50.545	44.3222
PIGZ_1st_c	4.91028	5.1611	5.38991
PIGZ_1st_d	74.256	71.802	65.1996
SV2C_a	90.9769	84.6409	87.2249
SV2C_b	63.8648	62.5	60.4677
VCAN_a	84.4364	87.0202	79.8575
VCAN_b	87.83	87.2431	78.7868
SSH2_a	15.9046	18.7416	17.3531
SSH2_b	79.7844	72.3443	61.7741
GPR132_a	78.8167	73.0749	64.1381
SLC27A3_b	66.7827	67.1215	61.4866
CSGALNACT1_a	70.5327	67.7231	60.2322
ITGB4_a	60.4371	60.3217	60.6469
ITGB4_b	48.0675	52.7657	48.8973
ITGB4_c	44.7174	53.5162	42.0768
RAD52_a	83.2541	78.4089	71.1055
RAD52_b	56.2829	58.3008	54.0363
FRMD7_a	63.941	60.7892	66.7723
FRMD7_b	90.4068	90.5613	82.1769
NFASC_a	79.21	78.1847	71.2964
NFASC_b	55.0165	38.2814	42.0783
NOVA1_a	78.888	75.2777	73.3122
SPAG5_a	54.3193	47.8787	44.9619
SOD1_a	83.9194	76.7068	73.9424
OSBP2_c	77.387	67.069	65.1861
KATNA1_a	84.1819	75.3149	81.7864
CALD1_a	79.4142	81.8055	73.2658
ADSL_a	78.5173	79.4872	77.0548
ADSL_b	78.3858	70.1899	72.1092
ADSL_c	90.2637	84.8079	82.1574
KIF26B_a	88.9098	78.2455	81.3849
KIF26B_b	90.1695	84.3089	80.2616
AAR2_a	38.55	32.7182	31.4935
XK_a	54.3751	49.8113	45.1959
GPC6_a	12.0042	11.2297	8.6689
OTX2P1_a	12.1637	12.9099	10.2579
ADSL_d	73.4066	67.3208	65.4777
TEX2_b	92.2084	87.6345	82.5088
OSBP2_d	77.5573	67.6082	64.2672
NCOA6_a	62.873	59.1159	52.4274
TTLL5_a	54.8582	50.614	47.167
LYPLA_b	44.092	38.9712	35.6235
SLITRK1_a	78.6796	80.1911	71.4014
ITGB4_d	24.3818	22.581	19.8782
ITGB4_e	67.1868	66.6882	58.5509
PRDM10_a	38.345	44.1016	41.4251
PRDM10_b	47.1196	33.1769	34.5863
TTLL5_b	73.7314	76.5512	80.0022
SLC8A1_a	73.5422	77.4656	67.0167
SLC8A1_b	83.5085	76.0075	69.7591
GSR_a	86.6197	84.4459	78.3833
SPAG5_b	84.6488	75.4253	80.7403
GLDC_a	66.1666	60.179	57.0759
GSR_b	84.9931	81.2676	73.0515
ADSL_e	69.8219	75.6158	71.0178
TKTL1_a	80.9843	62.9027	68.328
TKTL1_b	81.0187	80.5959	76.4269
CASC5_a	79.2805	78.5566	69.6794
POLQ_a	82.9256	79.4199	69.359
NOTO_a	77.3618	74.794	76.0144
NOTO_b	80.3376	83.5733	75.9063
NOTO_c	80.6515	85.8864	81.5947
NOTO_d	68.3724	76.9268	76.7651
AHR_a	86.1757	83.6212	86.8125
NR6A1_a	82.2942	84.7003	82.309
SOX2_a	40.4079	23.4421	13.4615

## Sheet: Fig1c_gRNA activity
gRNA	rep1 [%]	rep2 [%]	rep3 [%]
SCAP_a	75.7217	74.8763	74.5279
SCAP_b	81.2538	84.7343	80.2363
LYPLA_a	75.3019	75.0502	68.6638
TEX2_a	86.3388	84.9119	82.3205
C3_a	86.3776	80.7937	80.9937
C3_b	72.4878	70.5966	68.1665
FAAH_a	71.7677	68.629	70.9105
FAAH_b	42.0421	38.7303	39.5556
OSBP2_a	69.7896	60.3805	62.6176
OSBP2_b	61.582	61.5108	59.48
SLC27A3_a	55.368	59.3225	57.4977
PIGZ_1st_a	52.0424	56.7955	61.1836
PIGZ_1st_b	49.6699	54.7269	51.1749
PIGZ_1st_c	21.5865	21.5487	27.223
PIGZ_1st_d	78.9629	76.6744	71.4904
SV2C_a	91.6166	85.2621	87.2249
SV2C_b	63.9996	63.1893	60.4677
VCAN_a	84.7268	87.6405	80.8646
VCAN_b	87.83	88.0873	79.8475
SSH2_a	58.5799	48.0185	50.094
SSH2_b	81.8964	72.9543	65.8907
GPR132_a	81.346	74.8567	69.1036
SLC27A3_b	75.4588	70.9895	65.6342
CSGALNACT1_a	71.6323	67.7231	60.2322
ITGB4_a	66.0467	64.1145	66.3985
ITGB4_b	62.407	62.3168	59.1179
ITGB4_c	57.7129	58.814	54.5526
RAD52_a	85.1911	78.4089	72.5502
RAD52_b	67.3753	61.2136	60.7541
FRMD7_a	74.5703	67.5646	72.9066
FRMD7_b	91.2659	91.4635	82.5882
NFASC_a	84.1748	81.4731	75.6019
NFASC_b	73.1442	60.5183	65.0242
NOVA1_a	83.2207	78.2771	76.4942
SPAG5_a	58.2396	47.8787	49.1956
SOD1_a	85.7795	78.1626	76.7486
OSBP2_c	78.7371	67.069	66.7929
KATNA1_a	86.1297	76.8577	83.3976
CALD1_a	79.6446	81.8055	75.1166
ADSL_a	82.2848	82.1267	80.5848
ADSL_b	82.9022	74.5737	78.7601
ADSL_c	91.8622	85.4782	83.6672
KIF26B_a	89.903	78.7254	83.4612
KIF26B_b	92.407	84.655	83.1465
AAR2_a	44.053	36.1812	37.2902
XK_a	58.4609	50.7339	49.8331
GPC6_a	21.1978	11.2297	15.6944
OTX2P1_a	21.3406	13.8704	17.8515
ADSL_d	79.8565	73.4481	72.5149
TEX2_b	93.2841	87.6345	84.3252
OSBP2_d	79.3158	70.109	67.0159
NCOA6_a	72.5704	69.9382	65.6013
TTLL5_a	55.0267	50.614	47.167
LYPLA_b	44.092	38.9712	35.6235
SLITRK1_a	82.0208	81.2835	75.0313
ITGB4_d	24.3818	22.581	25.4251
ITGB4_e	74.1657	67.6679	62.2176
PRDM10_a	58.1298	52.5275	54.0412
PRDM10_b	55.0122	41.5298	45.4047
TTLL5_b	78.0442	78.4478	82.3096
SLC8A1_a	75.1217	77.4656	69.0465
SLC8A1_b	85.3546	76.0075	71.6201
GSR_a	88.6667	84.5603	80.4618
SPAG5_b	90.3196	81.3882	87.7775
GLDC_a	70.8376	64.4246	59.2221
GSR_b	86.225	82.9893	76.1609
ADSL_e	74.5513	77.6777	74.5848
TKTL1_a	84.603	66.0396	73.8097
TKTL1_b	82.4352	80.8813	78.3309
CASC5_a	82.5276	80.4487	73.761
POLQ_a	83.8176	79.4199	72.1874
NOTO_a	77.9531	74.794	76.0144
NOTO_b	81.9517	83.8753	76.1843
NOTO_c	81.0846	85.8864	81.9487
NOTO_d	69.5525	78.1992	79.178
AHR_a	86.2789	83.6212	86.8125
NR6A1_a	84.2762	84.7565	83.0574
SOX2_a	59.5307	44.5518	42.0858

## Sheet: Fig1d_cell death
cell death [%] bins	no. of gRNAs (just gRNA)	no. of gRNAs (DNA donor and gRNA)
0	8	10
2.5	7	8
4	4	11
6.5	11	11
80	15	9
10.5	9	6
12	6	7
14.5	6	2
16	4	5
18.5	3	3
20	2	0
22.5	2	1
24	0	1
26.5	1	1
28	0	0
30.5	1	1
32	1	0
34.5	0	1
36	0	0
38.5	1	0
40	0	1

## Sheet: Fig1d_indels
indels [%] bins	no. of gRNAs (just gRNA)	no. of gRNAs (DNA donor and gRNA)
0	0	0
5	1	1
10	3	2
15	1	2
20	1	1
25	1	2
30	1	3
35	3	8
40	4	10
45	5	6
50	5	6
55	5	7
60	3	6
65	9	3
70	10	8
75	3	2
80	18	10
85	3	0
90	2	1

## Sheet: Fig1d_editing
editing [%] bins	no. of gRNAs (DNA donor and gRNA)
0	0
5	1
10	2
15	2
20	1
25	1
30	0
35	2
40	3
45	3
50	5
55	1
60	5
65	6
70	9
75	13
80	10
85	12
90	2

## Sheet: Fig1d_substitutions
substitutions [%] bins	no. of gRNAs (DNA donor and gRNA)
0	3
2.5	8
5	5
7.5	9
10	6
12.5	4
15	7
17.5	3
20	3
22.5	2
25	2
27.5	6
30	5
32.5	2
35	0
37.5	4
40	4
42.5	1
45	4
47.5	0
50	0

## Sheet: Fig1d_gRNA activity
gRNA activity [%] bins	no. of gRNAs (DNA donor and gRNA)
0	0
5	0
10	0
15	1
20	1
25	2
30	0
35	0
40	3
45	1
50	5
55	5
60	2
65	7
70	8
75	11
80	17
85	12
90	3
95	0
