# Supplementary material for: Robust prediction of synthetic gRNA activity and cryptic DNA repair by disentangling cellular CRISPR cleavage outcomes
Source: Nat Commun. 2025 May 21;16:4717. doi: 10.1038/s41467-025-59947-0 (PMC12095496; doi:10.1038/s41467-025-59947-0)
Supplement: Supplementary file 11 — Source Data [file 41467_2025_59947_MOESM11_ESM.zip › 240225_Source Data Fig2.xlsx]

## Sheet: Fig2a
gRNA	sequence	indels [%]	in vivo gRNA activity [%]	IDT on-target score	Doench 2016 score	Doench 2022 score Chen tracrRNA	DeepHF	CRISPRscan score
SCAP_a	CTCTGGGATCAGGAGCTTGG	71.7736	75.042	12	51	3.37763	69	57
SCAP_b	GCTGCACAGGAGACAGGACA	80.8883	82.0748	19	63	3.472	64	53
LYPLA_a	TGAACGTGGCTATGCCTTCA	69.8769	73.0053	45	40	3.09944	42	43
TEX2_a	TAGAACTGAAAAGTTCCCAG	83.1918	84.5237	55	79	3.99087	69	52
C3_a	AAAGGACGCCCCTGACCACC	65.4266	82.7217	68	51	3.00468	54	48
C3_b	CAAGGCTTGGAACACCATGA	57.3726	70.417	100	62	3.5737	68	47
FAAH_a	GTCCAGAGCAGGGGCCAGCA	64.5046	70.4357	15	47	2.83769	43	53
FAAH_b	AATGCCCCAGGCAGGGCCAC	40.3059	40.1093	37	46	2.49743	33	69
OSBP2_a	CATTTGTTCATCCCACGAGC	63.0049	64.2625	72	57	3.20309	53	25
OSBP2_b	CCCAGCAGCCCCAGCTCTGA	48.2283	60.8576	34	44	2.33184	50	39
SLC27A3_a	CCAGCCCTGCCTTCATGCCC	9.05372	57.3961	42	36	3.2124	61	17
PIGZ_1st_a	GCCCTCGGTGCCCTCCTCTT	38.7613	56.6738	37	47	3.395	35	75
PIGZ_1st_b	ACAGTGCCCTTCCAAGGCAC	49.3387	51.8572	60	58	3.56397	65	60
PIGZ_1st_c	CATCAGGGGGGCCTGGTGCC	6.07633	23.4527	1	22	1.60054	0	47
PIGZ_1st_d	AGCCGAAGAGGAGGGCACCG	72.779	75.7093	28	59	3.01371	65	33
SV2C_a	GCAGAGGTTTAATGACATCA	88.9435	88.0345	42	66	3.47515	65	46
SV2C_b	TGCATTGCTAACCAGAAATG	45.6251	62.5522	36	58	3.1701	66	26
VCAN_a	GTTTACTGTTGCCTGATCAT	78.6202	84.4106	64	38	3.33657	50	40
VCAN_b	CCCTGTGGAATTTAATACTG	81.3436	85.2549	62	59	2.89795	68	57
SSH2_a	TGTTCCAGCTCCCAGGGTGC	12.537	52.2308	40	34	2.92375	57	31
SSH2_b	AGTGGCATTCTGCTCAGAAT	61.3035	73.5805	53	51	3.43476	58	43
GPR132_a	CCATGAAGACAGACGTCACC	54.6777	75.1021	66	53	3.0072	51	28
SLC27A3_b	TCTGCGTCCCCCCCACGCTT	46.7301	70.6942	33	37	2.98441	40	35
CSGALNACT1_a	CTCATCTTATTTCGACCATT	61.8102	66.5292	72	42	1.69974	17	31
ITGB4_a	CAGGGCCAGCCACCGCATTC	65.3583	65.5199	17	22	2.97427	37	62
ITGB4_b	GGGTCCTGGGGTGGGCAGAT	45.4935	61.2806	6	40	3.0603	46	62
ITGB4_c	CCGCAGCTGGGCAGCCGTGC	46.6252	57.0265	1	25	2.8193	50	72
RAD52_a	AGCGAGCCCTCAGGTGAGCG	80.5963	78.7167	13	54	2.78035	57	42
RAD52_b	CTTCTCCAAAGATAAAGCCT	54.5212	63.1143	75		2.71832	56
FRMD7_a	AGCCAGCTGAAAGAAGCCCA	62.1771	71.6805	60	68	3.83438	70	52
FRMD7_b	GTGGGCTCTACATAGCTATG	87.1599	88.4392	29	67	3.73192	69	49
NFASC_a	TGTAGTAGTTGTGGCGACGG	70.8051	80.4166	43	66	3.00882	72	86
NFASC_b	TGCTGCCGCCACCACCACCA	24.8898	66.2289	39	61	3.63677	65	52
NOVA1_a	TGCTACTGTGAAGGCTGTAA	77.7275	79.3307	54	45	2.97318	54	40
SPAG5_a	ACAAACAGCATATCTTTAAA	38.8907	51.7713	30	33	2.2947	30	7
SOD1_a	CAACTTTGCACTTTTCTTAA	76.6085	80.2302	72	10	1.16469	10	17
OSBP2_c	TCAGTTACTCCATTCTTTTC	66.4219	70.8663	56	6	1.28143	23	5
KATNA1_a	AAATGATGACCCTTCCAAAA	79.8003	82.1283	54	37	2.57805	36	46
CALD1_a	GCAGTATACCAGTGCAATTG	78.6999	78.8556	35	55	3.46102	60	50
ADSL_a	AGCTGGAGTTTCCTTCCCAC	65.5397	81.6654	79	40	3.03945	67	35
ADSL_b	ACAGGTAAAGGGAGTGGGTG	76.9187	78.7453	39	47	2.61024	60	82
ADSL_c	CCTCCACCACACAGGGACGC	79.4232	87.0025	51	46	2.4964	55	16
KIF26B_a	GGGAGATCTGACAAAGAAAA	71.0993	84.0299	56	32	2.51626	48	64
KIF26B_b	GCTGATGACAGAGAGTAGCC	84.047	86.7362	40	60	3.11046	47	42
AAR2_a	GAGAAGCCACAGGGTGGCTG	33.0531	39.1748	44	48	2.66562	60	53
XK_a	GGGCTGAGCCCAAGAAAGCC	47.5461	53.0093	43	47	1.94265	54	25
GPC6_a	GCCCAGGGTGCGGTGGGCCC	11.5551	16.0406	0	25	1.77102	27	52
OTX2P1_a	GCACCCCACAGAGGGGGGAG	9.89176	17.6875	16	45	1.87623	45	47
ADSL_d	TCGGCTTGCCGACTTTGCTA	69.9869	75.2732	45	53	3.16082	57	33
TEX2_b	TCAAGTGCCTGTGCCTTGCG	89.6716	88.4146	33	64	2.86017	69	72
OSBP2_d	GGGACTGCTATGCATGACCT	54.2406	72.1469	70	54	3.15749	64	41
NCOA6_a	GTTTGTTGAATGCTAACATC	50.3605	69.37	59	45	3.64045	52	45
TTLL5_a	CGTGGCAGGCCAGTAGGGCT	46.2876	50.9359	3	38	2.36385	53	46
LYPLA_b	ACAGGCCTAACAGGCCTACA	40.9886	39.5622	17	53	2.83889	36	56
SLITRK1_a	ACCCGTCGCTATCGCTGCTG	82.0623	79.4452	15	49	2.6209	60	44
ITGB4_d	TCCACCCGGAATGCGGTGGC	21.0856	24.1293	19	43	1.98493	47	34
ITGB4_e	CGAGAGCCGGCTGACCGTGC	66.9675	68.0171	30	40	2.92882	66	74
PRDM10_a	TCATCACCACCACCACCAAC	29.0822	54.8995	51	51	3.30768	50	34
PRDM10_b	TCTGCTGTTGGCTGTTGGTC	32.7953	47.3156	45	13	2.63231	51	43
TTLL5_b	CGATCAGGAAGTCACACCAT	62.8947	79.6005	92	60	3.23297	64	61
SLC8A1_a	GAGTCTCTTATTTTCCCATG	70.4021	73.8779	77	61	1.65854	60	49
SLC8A1_b	CAGATGAAATCCCATTGAAA	69.7166	77.6607	58	50	2.75121	44	35
GSR_a	CATTCTTCCTTACTGTCTCC	78.5894	84.5629	59	46	2.75686	43	1
SPAG5_b	GGGTCAGCGAGGAGCAAGCG	78.4577	86.4951	32	54	2.89787	71	54
GLDC_a	TCAACAGACACAACAAGAGG	50.2353	64.8281	46	60	2.73733	66	33
GSR_b	CAGGTCAGGTTGGCTTACCC	80.1933	81.7917	28	57	3.3992	64	59
ADSL_e	CAGTCCCATTCACTCCCAGT	68.9095	75.6046	62	55	3.288	58	49
TKTL1_a	CTCAGAGAAAGTAGAGTACC	68.3341	74.8174	43	52	2.8648	60	44
TKTL1_b	GCGCTTCATCGAGTGCTTTA	77.5118	80.5491	13	19	2.55242	23	47
CASC5_a	ATTTGCATGTTTCCTTTCAC	57.1797	78.9124	67	47	2.71378	38	47
POLQ_a	ACTCCGACGCAGAAGATTCA	80.1875	78.475	42	41	3.5383	48	30
NOTO_a	GATACTGGCGATGGAGCTGC	62.7184	76.2538	35	48	3.20057	64	45
NOTO_b	CTGGCGATGGAGCTGCTGGA	80.9232	80.6704	30	59	3.34583	69	53
NOTO_c	CAGAGTGATGATGCCGAGTC	71.0969	82.9732	26	44	2.70862	57	94
NOTO_d	TGATGATGCCGAGTCAGGAG	78.765	75.6432	30	61	3.16542	65	46
AHR_a	TGAGTTACAATGATATAATC	78.8417	85.5709	84	44	3.66765	44	18
NR6A1_a	TAAAAAGGTGCGGTATATAT	80.1916	84.03	51	36	3.4728	31	43
SOX2_a	CCTTCATGGTGTGGTCCCGC	37.3071	48.7228	33	55	2.98041	60	56

## Sheet: Fig2b
5mer (Moreb & Lynch 2021)	5mer average score			gRNAs (this study)	in vivo gRNA activity [%			gRNAs (Kurgan 2021)	indels [%]			gRNAs (Leenay 2019)	indels [%]
AAAAA	0.20649			CTCTGGGATCAGGAGCTTGG	75.042			AAGAATGCCACGCTTGTCGC	97.6584			GATTTCCTCAGCGGTCACAG	75.68
AAAAC	0.238718			GCTGCACAGGAGACAGGACA	82.0748			GTCAAAGGACGCCCTGAATC	75.3907			TTGATTTGCCAGAACCACTT	89.32
AAAAG	0.684782			TGAACGTGGCTATGCCTTCA	73.0053			CAGCTGGTGACTAACGCACA	97.0701			TACCTGAGTGGCTTGTGCCA	36.72
AAAAT	0.157514			TAGAACTGAAAAGTTCCCAG	84.5237			CCACGTTTTGCAACTAACGA	86.6653			GGTATTTAGTGAGCCTTACT	94.59
AAACA	0.600765			AAAGGACGCCCCTGACCACC	82.7217			GCACAAATTGTCGTCCTGAC	54.4128			GTGGTTTGCAGTGGTATCAT	35.69
AAACC	0.620768			CAAGGCTTGGAACACCATGA	70.417			CGCATGACCTCGACCATCTG	45.2636			AATTAAACTTACAAGAGGCA	46.57
AAACG	0.830855			GTCCAGAGCAGGGGCCAGCA	70.4357			ACCCTCGTGTGCCTCTTCGT	91.2647			TATGATCCTTCTTCATGGGT	79.13
AAACT	0.446805			AATGCCCCAGGCAGGGCCAC	40.1093			TGCCAGATAGCACCGTCCAA	93.6486			ATGCAGCCCAACAGTATCCA	69.64
AAAGA	0.558668			CATTTGTTCATCCCACGAGC	64.2625			ACTCGACTTCGAAGACCCAT	94.9616			ATGGATGGAGCTGCTATTAC	93.43
AAAGC	0.468463			CCCAGCAGCCCCAGCTCTGA	60.8576			ACCTGGTCTCAACGCCATCC	68.6927			CTGCAGTCTCATCAGCACGA	23.77
AAAGG	0.830981			CCAGCCCTGCCTTCATGCCC	57.3961			TCGTGTGGGAGCACGACATC	56.0808			ACTGGGTGATATGACCAAAG	84.33
AAAGT	0.507676			GCCCTCGGTGCCCTCCTCTT	56.6738			CGTGCAAAAAGACGACGGCC	89.3964			ATAACAGCGGAGCACCACAC	66.38
AAATA	0.245491			ACAGTGCCCTTCCAAGGCAC	51.8572			ATACATCCGCTTCCGACACC	83.7872			CTGTGAAGGCCGTGCAACAT	84.41
AAATC	0.189928			CATCAGGGGGGCCTGGTGCC	23.4527			TTGGACGAAGTAGTAGACCC	95.2921			CTACAGAGGAAGGCATTACT	49.14
AAATG	0.678168			AGCCGAAGAGGAGGGCACCG	75.7093			GCCTGGACGACATTGGCCAT	81.4639			AAGTGGAGCGGACACGAACA	50.71
AAATT	0.163923			GCAGAGGTTTAATGACATCA	88.0345			AGGGACGTGTGTATCACTAC	86.5122			GTGGTGAAGAGTAACCAATG	79.21
AACAA	0.734362			TGCATTGCTAACCAGAAATG	62.5522			TCGACACGCCGGATGCCAGA	92.2524			TATTGCTGGTATAACTGGGA	85.275
AACAC	0.766477			GTTTACTGTTGCCTGATCAT	84.4106			AAGCTGCTCTACTCATCGAC	71.1629			TATCTAAAGTATCACATCCA	64.045
AACAG	0.856839			CCCTGTGGAATTTAATACTG	85.2549			GCCGCCGAGACGATGACCAC	91.5142			CTGGTCCCAACAACAATTAT	81.59
AACAT	0.585592			TGTTCCAGCTCCCAGGGTGC	52.2308			GGATAGGTCGCGGTTGACAA	94.4517			GGGCCTTGATGTACACACGT	92.48
AACCA	0.859683			AGTGGCATTCTGCTCAGAAT	73.5805			GCATCTGACCCAAGAAACTA	94.0132			ATGGGCCGGACATAAGCCGT	3.03
AACCC	0.842306			CCATGAAGACAGACGTCACC	75.1021			TTGCACGTGAGCTCGCCCAT	82.4129			AAATGTCTGAGAAGGCGGCT	37.12
AACCG	0.905154			TCTGCGTCCCCCCCACGCTT	70.6942			GCAATAGGCACTCTCCACGG				GTCAAAGGCGGTAAGAACAT	54.88
AACCT	0.702025			CTCATCTTATTTCGACCATT	66.5292			GAGCGTCCCGGCTGTACCAA	89.7301			GTGTATGAATAGCCGTTAGA	19.185
AACGA	0.828784			CAGGGCCAGCCACCGCATTC	65.5199			TTTCCGGCTAGCACGTACCA	93.0638			GATGATTCTAGTAGCCACAG	75.315
AACGC	0.749059			GGGTCCTGGGGTGGGCAGAT	61.2806			ATGAAGCGCCCACACGAAAT	91.8295			TCCGTCCATGGGCCGCACAT	69.535
AACGG	0.910486			CCGCAGCTGGGCAGCCGTGC	57.0265			GGCTTGTTACACGTACTCTA	94.1683			CATGTAGAGGCTGGCATAAC	65.54
AACGT	0.78467			AGCGAGCCCTCAGGTGAGCG	78.7167			AATACAATGGACTCCACCGC	65.7473			TCCTACAGTACTGAACTCCA	92.78
AACTA	0.703591			CTTCTCCAAAGATAAAGCCT	63.1143			GTCTCTATGTGAACGGATCT	85.1644			AGGTGTATCACTAGGATTTA	0.1
AACTC	0.59984			AGCCAGCTGAAAGAAGCCCA	71.6805			TGGGACGTCCCACAATGGAT	86.938			GCCCATTCTTCAACCGATAC	25.09
AACTG	0.864317			GTGGGCTCTACATAGCTATG	88.4392			GTGCTTTGATCCACCGACAC	93.3734			GTGTCCAATGTTACACACAA	41.74
AACTT	0.533075			TGTAGTAGTTGTGGCGACGG	80.4166			TGTAGGAGCACTGTCGACCC	92.2252			GATGTCAATACAGCCTGTGG	44.94
AAGAA	0.669693			TGCTGCCGCCACCACCACCA	66.2289			ACTGGTGTTGAACCGTGTTA	92.4178			CTGACAGCTACAGTTCAGGT	60.565
AAGAC	0.613383			TGCTACTGTGAAGGCTGTAA	79.3307			CACCTCATATGGGTCGTCCG	92.2484			GTGATGGACAGAACAAAGGT	71.41
AAGAG	0.844778			ACAAACAGCATATCTTTAAA	51.7713			TACGAGTCAAACTCCCCTTC	80.7273			TACCACATCGATTTCTGTGT	2.67
AAGAT	0.611058			CAACTTTGCACTTTTCTTAA	80.2302			CCACGTAGTTGGCGACTTCC	87.9696			AATGGAGCCCATGGCTTTCA	56.9
AAGCA	0.757185			TCAGTTACTCCATTCTTTTC	70.8663			GACGCTAAGCACGATGGTGT	48.2555			TTGATTCACGGCAACAGTAG	79.87
AAGCC	0.41011			AAATGATGACCCTTCCAAAA	82.1283			TAACCGAACATGTGCTCCAC	83.4096			TACCACGTCAATCTCTGTGT	9.025
AAGCG	0.839726			GCAGTATACCAGTGCAATTG	78.8556			TCAAGGTTTTGAGTCGGTTC	95.1702			ACCAATTCGAAGATCCAGAC	35.48
AAGCT	0.688905			AGCTGGAGTTTCCTTCCCAC	81.6654			ACCGGATCAACGCCACGGTG	64.0827			TCCACTGCACGCTAATTCTA	48.88
AAGGA	0.854968			ACAGGTAAAGGGAGTGGGTG	78.7453			CTACGGACGCGCATCAAGAG	93.0183			TTCTTTGGTACCAGAAGATA	72.35
AAGGC	0.631408			CCTCCACCACACAGGGACGC	87.0025			TTTGAGTCCGACCACCAATC	64.482			GGCGCTGGCCACGTGCAGGT	93.61
AAGGG	0.824056			GGGAGATCTGACAAAGAAAA	84.0299			CTACGAGGAGCATTTGCACT	45.7747			GTGTTTGAATCATCTTGGAG	3.09
AAGGT	0.818674			GCTGATGACAGAGAGTAGCC	86.7362			CTTGCAGGACCTGAAGCAAC	91.5136			CCACCATGAGCTACACAGGT	92.24
AAGTA	0.575045			GAGAAGCCACAGGGTGGCTG	39.1748			CCTGATAGCCTATACGTTCA	92.6902			GACAACAGCGACTCAGACAA	19.33
AAGTC	0.381879			GGGCTGAGCCCAAGAAAGCC	53.0093			GCGGCCTCAACGACGAGACC	19.542			CTCAGGCTATGGGCGCATGT	44.09
AAGTG	0.845858			GCCCAGGGTGCGGTGGGCCC	16.0406			CAACGTGTTCGTGACTTCGC	36.1327			ACATAAGTCCCTTAGTACAG	57.35
AAGTT	0.442398			GCACCCCACAGAGGGGGGAG	17.6875			GAACTCCTCGATCTCGTCGT	93.3634			ATGGTCCTCTCCATCACTAT	42.65
AATAA	0.287432			TCGGCTTGCCGACTTTGCTA	75.2732			ATAAGAGCTGCTCATCGCAT	95.6705			ACAACTGCTGATAAATTACT	17.31
AATAC	0.385593			TCAAGTGCCTGTGCCTTGCG	88.4146			AAGGCGATGATGAGCACCGT	94.9827			CTGGTTATGGGCCTACAGCA	66.04
AATAG	0.672384			GGGACTGCTATGCATGACCT	72.1469			TGGTGCACCGCTATCTGACG	95.7016			CTATACAACACTGGCCCTGG	99.81
AATAT	0.207047			GTTTGTTGAATGCTAACATC	69.37			TGGAATATTGTGCTTGACTC	79.8518			TACCTCTGTTGATCCTGTGA	15.91
AATCA	0.516833			CGTGGCAGGCCAGTAGGGCT	50.9359			GATCGACGTGTACCACTACG	91.0641			TAACAATCTTGCCCACACGA	47.48
AATCC	0.562007			ACAGGCCTAACAGGCCTACA	39.5622			GTAGCACCACATCAACGGCA	92.3643			CTGCACATCCACCAGCACCG	40.66
AATCG	0.803175			ACCCGTCGCTATCGCTGCTG	79.4452			CATCGACCGGAAGCGCACGG	96.8326			AAGCTCTGCACGTTCACGAT	16.81
AATCT	0.333206			TCCACCCGGAATGCGGTGGC	24.1293			GTACCAATGAGTGCAAAGCG	94.7523			CTGTGTGAGTATGCACTAGA	59.45
AATGA	0.659627			CGAGAGCCGGCTGACCGTGC	68.0171			CGGATCTTCTTAAACACGTT	78.8954			GGTGTGCTCAGAAGTCACTA	55.05
AATGC	0.550674			TCATCACCACCACCACCAAC	54.8995			GGCCCCGCTGAACGACACCA	97.3255			TACCATTACTGATTTCAGGG	52.77
AATGG	0.832401			TCTGCTGTTGGCTGTTGGTC	47.3156			TGCGGAAATGAGATCCTTAT	94.4132			ACTGACATGTCTCCGCTGGT	45.55
AATGT	0.597281			CGATCAGGAAGTCACACCAT	79.6005			CCAAGGTTGCCATCGGAACC	77.6445			GTTCTGCACCAGCACATTCA	20.13
AATTA	0.150032			GAGTCTCTTATTTTCCCATG	73.8779			TCCTGATTGATGGCTACCCG	82.3538			TAGAGTCCCAGCTCCAGTTA	32.95
AATTC	0.205377			CAGATGAAATCCCATTGAAA	77.6607			GAGTGGCCGTTCCTACCACG	85.9065			GACAACGATGATTGCAGCAA	0
AATTG	0.595131			CATTCTTCCTTACTGTCTCC	84.5629			ATTCTGCACAATCTGTTTGC	63.615			GTTGTCTGGATGACTAATGT	80.97
AATTT	0.230649			GGGTCAGCGAGGAGCAAGCG	86.4951			AAGAATATAGTCGTTATCAG	94.9714			ATGCAGGAGCCGAGTCTCCA	9.15
ACAAA	0.401086			TCAACAGACACAACAAGAGG	64.8281			ACGGAGCTGACTTCGCCAAG	92.9767			AGTACCGGCGACGGGCATAC	37.34
ACAAC	0.438384			CAGGTCAGGTTGGCTTACCC	81.7917			TCGTTTATAACCACTACGAG	91.2814			AGATGATCCAGCGTCTGTAT	31.23
ACAAG	0.772861			CAGTCCCATTCACTCCCAGT	75.6046			TTCCATGGACGTTACGCCCC	87.1597			TACCATGCAGGCCTCCATTA	28.61
ACAAT	0.343094			CTCAGAGAAAGTAGAGTACC	74.8174			GTGGCACTCACTCTCTGTTC	2.84257			ACAATGCTGACTGATAGCGG	81.62
ACACA	0.719706			GCGCTTCATCGAGTGCTTTA	80.5491			ACATCCAGGTCTGCATCCCC	91.204			TGTGTTTGGCTTGTTCAGCA	62.21
ACACC	0.681197			ATTTGCATGTTTCCTTTCAC	78.9124			TGTCCCCGCACGGAGCCCAC	88.0998			ACATGAGCTGGATAAGAGGG	88.21
ACACG	0.821539			ACTCCGACGCAGAAGATTCA	78.475			ACGGAGACCCCGAAGTTTAC	87.5756			AGTCAATCACCTCTCATACT	78.46
ACACT	0.539577			GATACTGGCGATGGAGCTGC	76.2538			CCGCTACGAATACGATCACT	79.8512			GGAAAGGTCGAAGCGTTCGG	46.07
ACAGA	0.671152			CTGGCGATGGAGCTGCTGGA	80.6704			GCAAATGAGTACGGCTTGTT	94.0553			GCTGCTAACACTTCCTTAAT	50.65
ACAGC	0.504933			CAGAGTGATGATGCCGAGTC	82.9732			GGATTCATACGACGTGACTG	74.2621			AATGGATGCAGCAATACTGT	89.845
ACAGG	0.791019			TGATGATGCCGAGTCAGGAG	75.6432			CGTCGAGCCCATACAGGAAC	76.9701			GTGCATCAATATCAATGGCA	34.88
ACAGT	0.653392			TGAGTTACAATGATATAATC	85.5709			GATAACCCTAACCTACACCG	92.1023			TACCGCAGCGAGTACATGGA	26.95
ACATA	0.473051			TAAAAAGGTGCGGTATATAT	84.03			GAGTGGATATGGCCTCGACC	92.3685			GCTGAAACCCGATTCCTACC	37.42
ACATC	0.392188			CCTTCATGGTGTGGTCCCGC	48.7228			GCACCACCAAATCATCCCCG	93.3131			TGGCTTACCAAGTTCCAGGT	22.66
ACATG	0.802309							ACGATTACACCTGTCGCCTG	93.3794			GAGTCTGTCAACCTCTTGGT	42.33
ACATT	0.240554							GATTAAGTGCTGGAACGGCG	82.5785			CACAGGTACATCACTCAGGA	59.92
ACCAA	0.751487							ACATTGTGAGCCGGGTCAAC	53.6408			GGTCCGAAGGCATCAAGTAT	50.49
ACCAC	0.734939							CCCATTCGGTCTTGCACATC	53.4202			GGTCTGTCTGCTGTCCAACA	48.61
ACCAG	0.835396							GGTATTCTCACGGGATCCCG	93.4629			GTGCAACTGGAGTGGATACT	21.53
ACCAT	0.658107							CTTCGACACAATGCCAACGT	97.6665			GAGACCGTACAAGATTTATT	62.33
ACCCA	0.843958							TAGACTGGATGCTGCTCGAC	84.2083			CTACCTCATCAGTATCTACC	81.59
ACCCC	0.778865							CCATTCGAGTCAAGCTTGGT	95.8915			ATGTTGGACAGCTGCCCGGT	12.23
ACCCG	0.857683							CAAAGTTTCCAAACGACCCC	91.6278			CAGATTCCCAACGCTTGAAC	25.29
ACCCT	0.67767							GGCCACTCACGTGAACACTA	94.7144			CACATGCTCGAAATGCTTTA	59.7
ACCGA	0.790711							TCGGAAGGCATATATCGTCA	95.3769			GCACTTGTCAGGAACGAGAA	86.24
ACCGC	0.681582							CCACGTTGAGGCTGCTCAAC	29.4677			CTGATAGATACTCTTCAGGA	24.91
ACCGG	0.893048							AGAAGACTGCACTACGATCG	93.9574			TACAGTACCTCCAAGAACAA	3.27
ACCGT	0.797172							GCTATACGGTTCGGGCCAAG	85.6125			CATATATCCCAAGAACACGA	6.9
ACCTA	0.702361							GGACCGGTTTTTCAGATCAT	48.2437			GACGTTCAGCATCTGAGTAA	73.58
ACCTC	0.583956							AGTGAGTACTCTCCTAGTAC	96.3521			TTTAGAAACTCATCGCATAC	40
ACCTG	0.854423							AAGCGCTTGCACGAATTAGT	90.703			CATCTGAGTAAGGGTAGCCT	18.21
ACCTT	0.4909							ACAACCGTTCGAAGGATGGT	83.712			GTGATCGAATCATCAAGGTA	34.2
ACGAA	0.714041							TTTCCATCTAGTCCTCAAGC	96.3379			CTGTACTCAACTTAATGACA	37.88
ACGAC	0.642014							TCTTTGCACACGGTTGGATC	88.248			CCAGGTCTTCACGGCCATAG	33.33
ACGAG	0.809466							ACCAGGTGACATTGTACCGC	73.118			GACTACCTGAAGGACCGCAA	27.43
ACGAT	0.651439							CGGTCAAGATGGACCAGCAC	45.5904			GAGAAACCCGGGACCAGGTA	93.92
ACGCA	0.797737							TCCAAGGCACTGGAGACGTC	69.957			ACATCAGGATGTTCCTGTAC	9.52
ACGCC	0.492995							GAACCATTGCCACCCGTCTC	74.6666			ACAGGAACATCCTGATGTAC	10.73
ACGCG	0.797959							TGTAAAAGTGAACAGGTCGA	94.9765			TGGCTCTTCGGCGTTAACAA	10.62
ACGCT	0.769173							GCGGAATTGACAAGTTCCGA	10.6585			GGTGCTCGGACGCCTTCAGG	2.27
ACGGA	0.841636							CTGGGACGCAACCTCTCTCG	78.5254			TGCGCCCGCAGGTTACGCCA	66.57
ACGGC	0.648056							GGACTATTTATGACTACGTG	70.3328			TACCTGCTCCAACACATATG	92.55
ACGGG	0.790082							AGGACAAGATTCGACCCCTC	93.6218			GATCTGATCCAGAAACCACT	80.03
ACGGT	0.838353							CCCCCAACTTCAGTTTGTAC	93.4705			GACCCAGAAGAACCGTTAAC	4.85
ACGTA	0.732931							GTCCACCACGAGCGGAAGTA	80.3216			TTGCCGGCACAGCTTCACGG	91.44
ACGTC	0.437317							CATCGTGTACCCACCCGAGT	95.9488			TCAATGACCCGGTTCATGGA	91.06
ACGTG	0.750202							AAGGTGTTCGGACGGTCAAT	77.5148			CTCCTCAACGGCAGCCACAA	77.89
ACGTT	0.552042							TCGGATTTCCACACGACGTA	77.4229			CATGCCTACGCAGCCCACGA	44.27
ACTAA	0.418733							GATGGCTTGGATCATCGACA	92.1485			GCTCTGGACTACAACGAGGT	35.83
ACTAC	0.492336							TGCCAATTGGATACCGCTGT	94.6858			GTCCTGGCCTGGTTCGAGGA	70.01
ACTAG	0.644309							GTTCTCGTCAAGGACGGCGT	97.6841			AGCATCTGCACAGCCTTAAG	15.96
ACTAT	0.365506							CATGGCAACTAACTCTGATT	93.1517			TATACTTGTAATGGGCGACA	62.49
ACTCA	0.648635							TGGTCGACACGACGTTATCG	93.1491			AACCTTTCTTCAATTAGTAT	4.81
ACTCC	0.608703							TGCCACGATGTCAGTAAGAT	91.8903			GATGGCAATGATATCCTGGA	44.66
ACTCG	0.778039							CTACCCCACGACGTTCGTTA	95.6335			GTGGTAGTCCCTCATCAAAC	34.7
ACTCT	0.470637							TTACCTGCTGGAGTCAACGG	76.1739			TACAGTGGTAGCATCCAAAT	10.71
ACTGA	0.649937							ACTACTGAGTAGCCCTGACC	97.2044			GACCTGCAGCGTGGGCACGT	39.19
ACTGC	0.590412							CACACGGATGTCGTCATCGA	80.4886			GGCCTTCTCCAAGTTTGCCT	70.79
ACTGG	0.855124							TTGAACTTGCCTCTCCGGAC	50.8714			GTGGACGTGCCCACGCTGAC	54.64
ACTGT	0.723551							CTCACGCGGCTGGAAACCAC	94.3694			GCAACAAGGACCTTTCATAC	41.72
ACTTA	0.240578							CTAAGGATTCCACGGCCTCT	92.3253			AGCCCAGTTCCGAGTACATA	47.12
ACTTC	0.256662							TGATCACGGCGTATCGCAAC	90.9077			GACCCTATGTACTCGGAACT	6.4
ACTTG	0.719181							ATGGCTTTACCTCGTCTCAC	93.2286			ACATACTGACCTGGAGGTGA	15.85
ACTTT	0.171464							GCGAGTCAAGTGCGTCAACG	56.5725			GAATCCACCAGCTATCGACT	7.4
AGAAA	0.38202							AGAACCGGAGCAAAATTCGC	21.9302			TAGTAAGCCCAGTCGATAGC	15.79
AGAAC	0.494121							TGCCTACGACCGGCACCTTT	66.2027			TCCACAAAGAGTTTCTGTAT	3.91
AGAAG	0.723593							CGTGTGGTACTGTTATCACG	65.4941			TTACTTAACAGGACATCTGG	63.22
AGAAT	0.353705							TGGGATGGCTCGTAGACTAT	90.4022			TCAATACTTGGCCTTGACTT	47.39
AGACA	0.728078							CGGCTTTTAACCACCCAACC	93.4922			ACTGATCAGATTGGTAGTGA	21.05
AGACC	0.737025							GAGACCCACGCGTTCTTTGT	91.3981			CTGTAATAATCAAGAACCTA	9.73
AGACG	0.850306							TTCGGCGTCAACGAGAGTAC	92.1349			ATGCACCCAAACAATAGACT	14.82
AGACT	0.643162							TTGCACAGATCTGGGAGTAT	93.664			CCATCTTGCCGCTCACAGCT	98.35
AGAGA	0.69474							GCCAAGCTGGATCTTGATGC	92.7016			GTGTGGGCTCCTGACCACCC	25
AGAGC	0.572866							GTACTACACCACGGTTGAGC	92.5156			GCTGGTTGTGCGCAGCACGA	67.35
AGAGG	0.816748							GAAACAGGCGATTACGGAGC	86.7232			GCAGCCATTCCCATACAGGT	53.2
AGAGT	0.75914							TGTTTGGATAGGGGTACACG	85.078			GTGAACCTCCAGAACAATCC	37.99
AGATA	0.422677							TTCAGTGCTGCAACTGCCAC	92.5872			GTGGAGTTGTTAGTGTCCTA	47.69
AGATC	0.424882							GCCAACAACCGTGCCTACAA	95.9431			GTTGCTAGAAGGTTTCCCAC	87.73
AGATG	0.814546							TAATCAGGTTGTCAAACCGC	96.0087			TGTCTGGCCAGCAGAATACA	73.52
AGATT	0.311544							GTTCGGCAGCAACGTTGAGT	94.5774			GTGGCTCAGACTTCAGGCTA	34.94
AGCAA	0.730748							TGCGAAGCCCATAACGCCAA	93.9593			GAGGCCCTCAAACTCCACCT	74.39
AGCAC	0.735124							CCCACGGCGCAAGAGGTAGC	98.1241			CTCAGGTGGAGGAGTATACA	82.42
AGCAG	0.806246							GGAACTCTGAGTCATAGCGT	97.0948			GATGGAGAACCGTGATTACC	67.48
AGCAT	0.743945							GGTTTGGGGGACACACGGGT	77.6341			TAGGCTCAAGACTCCCAGGA	39.78
AGCCA	0.742823							GCCACCAATAATCGCAAGAG	94.4688			ATTGGATGATGTGCACTACC	69.37
AGCCC	0.746979							GGTGAATCACCAGTTCCCCC	78.1599			CTCTTCCTCTGAGTCGTAGG	24.8
AGCCG	0.727964							CTGCGGAACCCCACTTTCCA	96.8885			CTTGGCAGGCGGAGCCACCT	14.06
AGCCT	0.283496							TACCGCCCAAGGAGCATTAA	88.8543			GAGTGGTGCTCAAGACACTA	79.39
AGCGA	0.75778							GTCAACTATGTGCGGTACAA	93.3333			CTGAGCATCACGGTACTCAC	64.09
AGCGC	0.664308							TCACCGCCACGTTTGAGATC	34.7884			CCACCACCTCATGGTCAGGA	64.15
AGCGG	0.863911							GAATGGCCTGCAACGTTGAC	72.0914			ACTCAGCAGTGCGCGGTACT	65.94
AGCGT	0.804267							GTGTGCCTAGAGGAAATCGT	94.1593			GATGTCCCGCAAGTGTGCGC	45.76
AGCTA	0.754596							ATGTTATCGACAAGCCTATT	59.9865			GCTCGGGACTCAGCAGTGCG	84.2
AGCTC	0.664783							CAACGAGGCAGCCGACACGT	94.8805			GATGAGGCCTGTAGAGACGT	51.11
AGCTG	0.835897							GATCCACCAAAGCTTCTGTC	94.4601			GCTTCAGTGACATAGTTACT	13.83
AGCTT	0.566959							GTGTGTCTAACAATACAACT	94.7202			ATGAGTATGACTTTGAACGT	10.69
AGGAA	0.766526							ACACGAAGCCAATCAGGTTC	63.1234			TTGCTTGGGCACAATCATAC	41.81
AGGAC	0.678037							AGAGAGCAAGCTCCCGGGTT	62.8722			CAGCAAGGCTCTTACCACAA	1.97
AGGAG	0.874355							CTTCCTCAACGACGCGGACA	79.3244			TTAGCACACTCACCCATCAT	3.18
AGGAT	0.763641							TGGTGAAGAGCGTCCACCGG	95.2864			ACTCCAGACGGAGACTTTGA	92.45
AGGCA	0.77653							CGTCCACGAAGAACCCACTA	96.6887			TTGCCATTACGAGGGTTCTT	76.54
AGGCC	0.493031							GGTGTTCCGAATGGGACCAC	64.2364			ATTCCCAAGAACCCTCGTAA	84.5
AGGCG	0.813367							GGTGGGACCGAAGTTACCTC	94.7572			TCTGTCTGGTCCAAACTATT	91.01
AGGCT	0.786343							GTACGATGACTTCCCCCACG	50.904			CTGTGGCCCTGGCACCAAGA	90.81
AGGGA	0.800548							TTCTCCCTTGAACGTGGTAC	48.9564			TTGGACCAGACAGACATGCA	90.85
AGGGC	0.599366							GCAACCAAGAGGAAACGGCG	97.6881			TATGACCATGATGCCTTCTT	87.47
AGGGG	0.68857							CAGGACGTCCGCCACATACT	92.4352			TGCTTCTTCAGCACCCAAGA	66.37
AGGGT	0.841921							TCAACGCCAGATCTTGTCGT	90.91			GCTGAGGCTCATGATGTACA	94.27
AGGTA	0.668496							AAGCTTTTTGTCATCAGCTG	95.5661			ATGGAGGAACCCACCCAGAC	57.54
AGGTC	0.521092							GAGGGAACTTCTGATGGTAC	80.7003			TGCCTGTGCTGGTATCAGGT	14.42
AGGTG	0.830069							GTAGTCTACCACCATGCCAC	95.2531			CATATGCTACGTGGACAGGT	17.29
AGGTT	0.609169							AACTGAAACCGGTACTGATT	92.6494			AATGGCCATCCGCATCTCGT	74.09
AGTAA	0.517505							TCGGAGTCGCTGCAAAGTCG	89.519			GTCTATGGAGCAGCCCAGCA	78.76
AGTAC	0.590533							GGGGGACCTTTGGCACACGC	91.7472			GGAGCTGGTCCCGTTCATAT	80.75
AGTAG	0.779822							ACCATCACGGCCAGACGCGT	86.0166			CTGGCTGTTGACTGCATAGT	37.3
AGTAT	0.466721							ATGCTTACCGGGGGACCAAA	90.7111			GTGTTGGTCGGGATGGACAT	23.2
AGTCA	0.691435							CTGGGCCACAAAAGGGATAC				TTGCAGGATGGCGCGCTGGT	32.53
AGTCC	0.581245							GTCCTGGGTGCTGATGTCAT	71.6604			TCCCAGGTCCCAGTCTTAGT	72.75
AGTCG	0.825277							AGACGCTGGACAGCATACGA	93.5131			AACCACGGGAACTTCGAGGT	72.45
AGTCT	0.466439							TCGGTGCTGAAGTCCTCGTT	84.0276			GACCTCCACCTCAGTTTAAC	97.37
AGTGA	0.764322							GGGGTACGGCTGAAGACTCG	84.7994			GATTAAGTACACGGGCTTCA	76.71
AGTGC	0.623177							ACGGAATCCCACAGCTGGTA	92.09			CTAAATTGGAACCAGGACTA	8.67
AGTGG	0.857666							ATCCTCTGTCCAGAATGAGC	89.6046			TGCCTTGCAGATTAAGTACA	60.7
AGTGT	0.776333							CGCACCCCCCAACATCTACG	65.2916			AATGCCAGGCACCTTCAGGT	73.82
AGTTA	0.349046							AAGGATGCACGCTCCCCACC	89.0333			GCATGACCTGCCTCCTTACC	51.55
AGTTC	0.342245							GCGGGCCAACTTCACTCTGC	59.2556			GATCCGGCTTGGATGATGGA	51.52
AGTTG	0.785581							GCCCACCAAACCCCCGACGA	91.8957			TGTGCCAACAGCAAATACGT	56.49
AGTTT	0.306326							GTCCCCACAAAGTTCAGGGC	92.0618			CCATACTTTGCTCCAGACTT	46.96
ATAAA	0.21681							GCTACCGGAGCACAGTGCAC	93.8765			GACAGGATGGCCAAAGAGTC	38.33
ATAAC	0.234292							GGGGGCCTACACCTTCCAAC	81.5548			TCTGGTTGAAGCACTATGGA	94.825
ATAAG	0.66027							AACCCAAGGAGTTAATCCTA	91.1794			CCTCACTTCTAGTATCAGGA	23.22
ATAAT	0.156028							TTATTATGGACTGGTGCTTA	70.688			CCTGATACTAGAAGTGAGGT	46.695
ATACA	0.581591							TGTGCTGGTAGGATTTGTGC	90.7134			CTTCTTGTCCAGTTTCACGA	55.87
ATACC	0.48548							CACTAGAACGCCACCCAAAG	93.2182			CCTGAATGCAGTGATATAGA	75.23
ATACG	0.840886							CACCCTGGACATAGCACGTC	28.5691			CGAATCTTCTTCAACCTATT	31.24
ATACT	0.373966							GTTCACCAGCTCCGTGTCGA	82.516			GTTGACACAGCAGTGCGTGT	30.22
ATAGA	0.584577							GCCACCACACAGCCGACGAA	80.9376			GGTGTTTGGAGTTTCCATCC	55.66
ATAGC	0.331186							ACCTCTGGGACCTTGGCGGT	93.4009			GAAACAGCTTCCACTCTCGT	30.3
ATAGG	0.791729							CGACGCACACTGCATTAATG	88.0945			TTCCAGGAGATGGCTCAGGT	40.18
ATAGT	0.419674							TGGATGATCACTTAATACGA	94.3571			GGAAGGAGCCATTATATCCA	13.19
ATATA	0.308705							GGGTTGACCCCAAAGCTAAC	89.4933			TCCTAGGAATCTGTCCTATT	16.37
ATATC	0.188768							CGGCATTGAACTCGGTCAGT	82.0623			GATTCCTTTCAGATTAACGT	30.93
ATATG	0.702997							CCTTGTACAGATGCAAACGG	97.228			GACCAACTGTGGTAGTAACA	32.99
ATATT	0.0979868											CACCTTTGACCTGAAGAACA	16.26
ATCAA	0.592728											CTGCTGGAATCCAACATCAA	63.89
ATCAC	0.558246											GGCTACATGTCTTCTGAAAC	46.5
ATCAG	0.828919											GCAGAAAGCAATAAGCACCA	86.38
ATCAT	0.462921											GTCATGTACACAACCCAGGG	64
ATCCA	0.761971											GGTTGTCTACCTGAGCTACA	94.58
ATCCC	0.695019											TTGACCTGCTCATCTATACA	45.96
ATCCG	0.858753											TCATATTGCTCGTAACATCA	54.42
ATCCT	0.500662											ACAGCTTTACCTATAGAGAA	45.62
ATCGA	0.717096											GGCTGGTCTACTACTCTATA	66.42
ATCGC	0.583276											TTCTTTGTGACCCTCCAAAC	28.59
ATCGG	0.881925											GCTGCAGGAATTATGATAAT	59.38
ATCGT	0.671232											CTGCAAGGGTAGTATATACC	58.48
ATCTA	0.531338											GTCCACGTTTGGCCACACCT	54.385
ATCTC	0.332815											TGCGTATGGGTCACGCACAT	37.01
ATCTG	0.786455											AGATCGGCCAAGGCACCTTC	83.7638
ATCTT	0.17688											TTGTAGAAGCAGGCATGCGT	46.935
ATGAA	0.584939											AATGATCGGAAACCATTTGT	49.6
ATGAC	0.571603											GGTCGGAGGCCGATCCAGGT	13.11
ATGAG	0.834416											CTGCTTGAACAAGTTCCGCA	87.5
ATGAT	0.560198											GCCTTGCTCTTGACCTGCGA	76.25
ATGCA	0.766071											TCGTGGCACAGCTCCAGGGT	65.9
ATGCC	0.507019											GATGTAGGCGCTGAAGTCGA	66.96
ATGCG	0.838405											CCTGCGCCCTTCTACGAACC	53.78
ATGCT	0.608099											AAGTCGTGCTCTGCGCAAGA	65.16
ATGGA	0.864189											GCAAACGTTGGGTTTCACAG	62.21
ATGGC	0.650469											ATATGGGCAGCCGTCATGGT	13.18
ATGGG	0.814324											TGTGAATTGGAGGCATTAGT	84.68
ATGGT	0.800664											ACATGCACTGACTTCTGCAA	73.975
ATGTA	0.56062											TTCTAGACCAGTCTGCAACT	85.685
ATGTC	0.493687											TAGCTGCCTACTCACCAGAA	57.965
ATGTG	0.813969											ATGTAGTACCAATACTGGGA	14.3
ATGTT	0.416374											GAGCTCCAGTGGGTACACCA	89.19
ATTAA	0.206081											ACAGCAAACACCAGGCGGTA	65.78
ATTAC	0.16837											GATGGCTGTGTTATCCACAG	53.5
ATTAG	0.494772											GGATAACACAGCCATCATAT	78.39
ATTAT	0.124936											TCCAGAGGCGACTTGCATCA	62.75
ATTCA	0.324437											GGTTTATTGGGCTTCAGCAC	77.28
ATTCC	0.285377											GACTTGCATCACGGAGATGT	46.45
ATTCG	0.612579											GTTTCCAGGTACCTCATAAT	51.25
ATTCT	0.211018											ATGTAGAAGAATCCACCATA	90.09
ATTGA	0.397832											CTGAGGAACCATAACTTTGA	73.9
ATTGC	0.373821											AGAGAATGGGACTCTCAGGT	74.75
ATTGG	0.792981											TGAATCCACGGAAGTTTACC	17.44
ATTGT	0.337356											TACCTGTAACAGCTCATCAC	73.95
ATTTA	0.10694											GAATCGTCCGCCTAAGAGAT	37.89
ATTTC	0.115508											GGTGTGCGGCCAGGTCAAAG	33.64
ATTTG	0.400197											ATGACACAGTGAAGCTGTAC	38.36
ATTTT	0.0480256											GACGCCAGATACGCACAGTA	82.71
CAAAA	0.270598											AGTGGATTCATGGCCCTCAA	83.95
CAAAC	0.298629											ATGTTGGGAGCTTCTCAAGA	42.62
CAAAG	0.715561											CTCCTCCACCGTGTTCTCCA	53.61
CAAAT	0.24651											GAGAAGTACCCTTCAGACTA	42.39
CAACA	0.616882											AATCTTCTCTAACCTCTTTG	19.21
CAACC	0.647466											AATATCAAAGACACCGCCTG	17.14
CAACG	0.85886											GGAGTGGACACTGCTGCCAC	10.32
CAACT	0.414085											AGTCTTCTCTAACCTCTTTG	31.09
CAAGA	0.590651											AGTTGCACCAGCTCCACCTA	28.16
CAAGC	0.485192											TTGATAGTGGAAGGTTGGCT	66.58
CAAGG	0.844962											GTGAACTTTCCTCAGAGGTA	24.47
CAAGT	0.494649											TATAAGACACCTCAACCTAT	40.91
CAATA	0.299187											TCCAGGTACCTGGTCACCGA	87.94
CAATC	0.293082											TTCCAGGTACCTGGTCACCG	60.29
CAATG	0.740493											CGCCTCTTCCTGGACAGCAA	53.22
CAATT	0.186491											CTACCTCTCAGCGATGTAAA	70.09
CACAA	0.706669											ATGGTGAATGCCAAATTTGA	25.74
CACAC	0.7103											GCATAAGCGGGTGGTCACCA	59.24
CACAG	0.860665											ATGTTCATCGGAGGTCTGGT	56.695
CACAT	0.565577											CTGCGAACTGACGGGCTACA	38.905
CACCA	0.852702											GGTGGCTACGGACCACAACA	43.35
CACCC	0.803367											CATGTCTCGAGCTGATTTCA	70.74
CACCG	0.882894											GCCTTGCAGGGAGATCACGT	78.08
CACCT	0.624323											CTGGGACGCTCCAACCACAA	22.71
CACGA	0.790285											ACGTGGGCGACAAGAAAGGT	44.91
CACGC	0.691105											AAGGAGTGGGCCATGAACGT	57.75
CACGG	0.901727											CTGATAACTCCCATAATCAG	37.9
CACGT	0.700088											GTGGTTTAAGACAAACACAA	91.41
CACTA	0.625918											CCTGGTTGAGAGAATTTAGT	88.8
CACTC	0.537257											ATGGAGGGATGATCTATACT	63.55
CACTG	0.859812											CATGATATGACTGACCGCCA	94.35
CACTT	0.397482											ATCCACGTCAAGATATGGAA	93.16
CAGAA	0.611347											AATGCAGCCCAAGTGTTGGT	28.15
CAGAC	0.578096											AGGAATTCCCACCAACACTT	91.36
CAGAG	0.84614											GCTGTCTTATGGAAGCAACC	30.97
CAGAT	0.518414											TGCCAGATCGGGAGGCAACT	54.47
CAGCA	0.788313											GGCTGCTGCATATGAATACA	89.07
CAGCC	0.3882											GTGATGCATGCCAGATCGGG	59.265
CAGCG	0.849444											TTTGGTGATGGTGCCGAGGT	58.84
CAGCT	0.66433											TTGCTGTCATTCGGGCTACG	39.17
CAGGA	0.803022											ATCCGCATGCGCTCCCAGGA	81.74
CAGGC	0.698254											CCTCTAAGTGCTTCCATAAT	36.83
CAGGG	0.800612											CCAATTATGGAAGCACTTAG	94.11
CAGGT	0.755573											AGTATACGCTTGAGAGACCA	78.3
CAGTA	0.564854											GGTGAAACCGATGAAGAACA	57.94
CAGTC	0.395862											ATGAGCTCGTACACACACAG	91.6
CAGTG	0.85474											TTTGTCAAAGCTTTGCGGGA	40.1
CAGTT	0.393089											GGGCTCTGGAACCATATCAT	33.1
CATAA	0.348944											ATGCGGTTTACACTTTGTCA	44.575
CATAC	0.343233											AATTCCCAGGCATCTATATC	30.655
CATAG	0.648843											TCATTGCCTTCTGACAGCGG	43.14
CATAT	0.259206											AGAGATATCGCCTCCTTTAG	59.06
CATCA	0.568061											AACTGCTGGCAGAACTACCT	90.58
CATCC	0.476703											TACCTGCCATGGTGGTTATA	32.31
CATCG	0.785566											AATTGTTGGAACTCCTACCA	36.17
CATCT	0.338489											GGAGAAGCTGCCCACATAAA	47.47
CATGA	0.623376											AATCTCTGTGGTGCGCACGG	81.73
CATGC	0.523193											CTTCTGGCACTCACCTTACA	75.98
CATGG	0.844483											GGATGACGTTGTGTGCACCA	75.36
CATGT	0.501364											CCTGGCCTTCCAGCCATAAT	12.71
CATTA	0.234398											GTGCTGCTGAAGTACCATTA	30.945
CATTC	0.214703											CATCACCAGAGAACTCACTA	71.285
CATTG	0.628428											AACATGGTCACCTTCCAGCA	24.56
CATTT	0.137385											TACCAAGACCCAGCCCAACT	21.07
CCAAA	0.402907											CTGACAGGTGGATTTCGACA	9.04
CCAAC	0.409728											GCAGTTGTCCAAGTTGGGCT	40.23
CCAAG	0.78445											CTGAGAGTGATCGTGCGGAT	39.54
CCAAT	0.344225											TATCCGCACGATCACTCTCA	37.64
CCACA	0.684143											GCCACATCCTCAACCTGTAC	41.48
CCACC	0.614952											TCTCGTCACCGCAGCCAGCA	11.05
CCACG	0.833322											ACTTACCTCCAGCTCATCAA	13.65
CCACT	0.450981											TTGCTGCCTGAGGTTCTGGT	43.76
CCAGA	0.610461											GTTGCTAGGATCAATAGTAT	63.92
CCAGC	0.488234											AAGAACTGGAGCTTGCACAT	73.11
CCAGG	0.817777											GAACTCAATTCCAAATGCGT	16.33
CCAGT	0.564081											CTTGCGGGTGACATTCAGGT	79.24
CCATA	0.435588											CGAGGTACCATTCTTCACGT	80.22
CCATC	0.298396											GTTGAATGCAGACATTACCA	90.03
CCATG	0.787916											CATGGCCAAGTCCAGATATA	67.32
CCATT	0.201719											TATCCTGCTTCAGTACAACA	84.51
CCCAA	0.716447											TAAGGTTGCTGGTTGCTCGA	31.935
CCCAC	0.683712											ACTGACTCCACAAATAGTGT	72.645
CCCAG	0.836006											ACAGAAGCGGACCTTCAGTA	45.12
CCCAT	0.517614											GATGTACCAGCTGTTCAGCC	39.04
CCCCA	0.769909											TGTTCACTGTGAGGTCTATA	83.14
CCCCC	0.740213											TAGTGCTGGCCTGGCAGATA	36.36
CCCCG	0.827399											ATCAAGTCCTCCAGTTCAGT	8.94
CCCCT	0.579084											CCTAGCTTATGCTTGATACA	27.13
CCCGA	0.774466											ATGCTGATCCCAATGTAGTA	40.52
CCCGC	0.606939											GTCGGGAATAGTCAGCAGGA	87.56
CCCGG	0.893979											TACTCCATCATCTTCTTAAC	68.16
CCCGT	0.753103											GAAGCGTGATGACAAAGAGG	85.2288
CCCTA	0.612624											GCGGGACCTCCGAACCAAGT	41.99
CCCTC	0.517476											GTGTAAGTGAGCAACCCGCT	13.57
CCCTG	0.832851											CAGGTGTTCCCGGATCATGT	58.96
CCCTT	0.410724											GAGATGTCACCTGACCACGA	65.71
CCGAA	0.599437											TGTCTGTCCTCTAGGAGTAC	52.96
CCGAC	0.536433											GGTGGATGATCCTGCCGGGA	36.1
CCGAG	0.816286											GTGGATGATTACTACGACAC	68.07
CCGAT	0.628461											ATGCAACTCACCTTGATCCA	22.31
CCGCA	0.76589											CCTTGTGAAAGATGCCACAT	47.9
CCGCC	0.446955											AACCCGGACAGATTCATAAA	70.38
CCGCG	0.807925											GTTCACACAGCAATGCAGAC	47.38
CCGCT	0.582898											GGTTACCTCACCAAACAGGG	83.96
CCGGA	0.829269											TGAGTCGTTTGGGATCACGA	34.125
CCGGC	0.56343											AACATTGGCTCCTCCTTCAC	46.46
CCGGG	0.803972											GCAGTCTTCCGTCTCCAGTC	30.195
CCGGT	0.795231											GACCTATCTCTCGAAGTATA	13.36
CCGTA	0.622224											GAGTGGCTCTACTCAATGTT	33.08
CCGTC	0.419242											AGAGATCATGCCACTCTAAA	53.71
CCGTG	0.825793											TCCACCCACTGCAAACTGGT	27.65
CCGTT	0.468163											CCTGCAGATAAGAACGTACA	85.605
CCTAA	0.389305											GTGGACGAGATCAGTTTGTA	37.66
CCTAC	0.419456											GCCACTTACTCTGTTCAGAC	27.19
CCTAG	0.677117											TCAGACGGGTACTCGCGGGT	26.42
CCTAT	0.303013											CGGGTAGGCAGGTAGACTGA	49.59
CCTCA	0.586487											CTACCAACCTGCGATCACCA	68.315
CCTCC	0.510297											TCACCTTGGAGACTCATAGA	75.045
CCTCG	0.797135											GTCCATTGCTGTCTCCTAAT	51.68
CCTCT	0.370805											TTCCACGGCTGCTACATACA	26.63
CCTGA	0.614954											ATGCAGGCCTCTTTGGACCT	1.52
CCTGC	0.485074											TCATGACCAAGGGTTATGCA	63.82
CCTGG	0.845357											GTACTGGAGAGCTTACTACA	94.77
CCTGT	0.630546											ATGTATGTCTCCCAATCCAA	48.33
CCTTA	0.207564											TACTGCCAGCATCTGTTTAC	24.6
CCTTC	0.174337											CTGGATCAGGTGGACCAGGT	44.35
CCTTG	0.689215											TTGATGACCACCTGTACCGT	10.64
CCTTT	0.186148											GAACTGCTCTGCGATCTGGT	51.52
CGAAA	0.394178											TACCTACATCCTGAGCTACA	89.55
CGAAC	0.366355											ATGTAGCTCAGGATGTAGGT	64.8
CGAAG	0.773838											AAGCCTTCCAGGATTATATC	92.765
CGAAT	0.417224											ACAGAGAACCCTGTTATAAT	78.14
CGACA	0.726827											AGGTCTAGCCGTTCAAGTAA	84.12
CGACC	0.675847											ATGAACTTCTGTACACTAAG	63.47
CGACG	0.834346											TCATCAAGCTCAGGCAACAC	61.02
CGACT	0.587628											TTGGAACAGGCCGTACTTGT	78.75
CGAGA	0.634547											CATAATGACAGCCTCATCCA	90.26
CGAGC	0.468388											ACATGGTCTTGATTCCAAAC	49.105
CGAGG	0.831208											CTTGGTCCGAAATGACTATG	68.785
CGAGT	0.708272											ATTGAGATTGAGGGATTAAT	58.64
CGATA	0.421708											CTGCAGGGCTAGTTTCCTAT	38.87
CGATC	0.282886											GAGATGCGGACCACCCAGCT	6.5
CGATG	0.809293											GCAAACGGAAGTGCAATTGT	62.48
CGATT	0.252632											CTCCACTCCCAAAGAATTCC	41.35
CGCAA	0.705588											ATGGCCGGGAAGGGCTGACA	35.48
CGCAC	0.700443											CTGGGAAGAAACCCGCAGGT	22.37
CGCAG	0.830241											ACAGTTCGTGGTCTCCTAGT	47.92
CGCAT	0.619348											GGCCTCTGCTCGATCTTTCA	76.18
CGCCA	0.770466											TGTCACTAGAACTGACCTGA	50.4
CGCCC	0.648688											CCACTGAGCTCTTCTCAAGT	74.06
CGCCG	0.803729											TACATACAGAGCATCTGCAT	66.28
CGCCT	0.437382											GAGATGCACAACAGTCAGTG	19.86
CGCGA	0.759758											GCAGGGTCCACGGAGAGGTA	18.46
CGCGC	0.581642											CATGTTCGCCCTGCGCAACG	24.48
CGCGG	0.80216											GTATCGCTCGAAGAGCGGCC	6.94
CGCGT	0.719567											GCAATGCGCAGGGAGTCTAA	80.09
CGCTA	0.625414											GACCTGGGCCGTGCTCTACC	92.33
CGCTC	0.585079											ACTGTGGGCTCTCTAGAGTA	69.95
CGCTG	0.844567											GAGGTGGTGTCCACATTACA	99.04
CGCTT	0.409904											ATATGTTGGACGGTTACCAG	72.58
CGGAA	0.718654											AATGGAAGGGCGGCCGCCTC	49.54
CGGAC	0.686788											GTTGTAATTACCTTGCACGA	41.92
CGGAG	0.851826											TCTGGTGAAGTAGGCCACGT	71.58
CGGAT	0.715055											TTGCAGGCGACATGGCTGTA	31.7
CGGCA	0.840353											GGAGAGCACGGCGACCACGT	79.43
CGGCC	0.512915											GATGACAGCTGCGCAAGAAA	46.63
CGGCG	0.824039											CCTGCCACTCACCTGATATA	70.11
CGGCT	0.731832											TTGTCTGCCTCTAGTTTAGA	57.675
CGGGA	0.863881											GCAATCCTTGCAATATTACT	59.64
CGGGC	0.581599											CGTCTGCAGAGTGTCCATAT	32.22
CGGGG	0.711152											GATGCTGATTGAGGACAAGT	49.56
CGGGT	0.786821											TATACCACCTGTAGCTGCCT	15.17
CGGTA	0.758827											GGGAGCGGCTATAACCTTCC	30.81
CGGTC	0.527833											CTCAGCCGCGTTCAGCACAT	37.74
CGGTG	0.84424											CATGTGCTGAACGCGGCTGA	17.88
CGGTT	0.491602											CTGGAACCCTGTTGTCACAT	55.46
CGTAA	0.566857											GACCCATGAAGTTGAAGTTA	70.84
CGTAC	0.453814											CACCTGGTATACATTCTGGT	56.23
CGTAG	0.696204											CATGGTGTAGAACTCCACCA	71.05
CGTAT	0.264928											ATGTACTGCTTGTGGCACAA	59.78
CGTCA	0.700209											CTGCTAAGCGCTGTACATAT	68.83
CGTCC	0.560773											ATGTGTTTCACTGCCAGGTA	17.51
CGTCG	0.788722											TCTTTGGGTTGAGCCATAAC	51.92
CGTCT	0.429082											AGTTTAACCCACCTGTGGAT	14.01
CGTGA	0.641509											ACAACAGCAGGAATCTTATA	76.85
CGTGC	0.52786											GTGTGATGCCATTAGTGTAT	66.49
CGTGG	0.869075											GATGGAGACCTATATCACAA	70.73
CGTGT	0.653407											GGTCAAGGCTGCCTCCAGGA	54.97
CGTTA	0.37547											GATGTTAGCCAGATCAAGCA	51.95
CGTTC	0.324369											CTGGCTACTGCGAGCCACGA	13.84
CGTTG	0.781064											TCCAGTACGAACATCCTTCA	86.18
CGTTT	0.218592											ATCCTTACTACCTTGAAGTA	95.1
CTAAA	0.298651											CTCCAAATGGCAAAGCAGTT	57.45
CTAAC	0.251055											GGTGCATTTGGCGTGTTTGT	24.73
CTAAG	0.589146											ATGGCTCGTATTGCTATCAT	37.22
CTAAT	0.271066											ACAATGCAGTGTATAAAGGT	45.3
CTACA	0.583273											ATGTAAAGTTATACCCTGTA	65.68
CTACC	0.482978											TACAGGGTCACTCAAGTAGA	22.62
CTACG	0.804707											GAGCTACGGCCGGAAGATGG	90.42
CTACT	0.364295											ACATAGACGAGTGCACTGCA	85.23
CTAGA	0.52712											GCAAACAACTATACCTGCGT	55.05
CTAGC	0.186593											AGTGAACACAACGTGTGCCA	60.78
CTAGG	0.728034											CTGAGATGATGCCATCCCGT	40.48
CTAGT	0.374275											AATACATACCGTCAGAAGCA	41.49
CTATA	0.224543											AGGCATTGCGACTTGCAGGT	65.33
CTATC	0.270264											CGTCGCCTTGCAACACTACT	53.1
CTATG	0.643013											ATGCCTGGCTGCATCTACTA	58.3
CTATT	0.115918											TTGATGAAAGGTAGCCAGGT	62.95
CTCAA	0.600262											AGTAGGATCCCATTCGACGT	31.55
CTCAC	0.511831											GTGGACAATGTCCCTCAGGT	14.31
CTCAG	0.802429											CGTGCTCACAACGGACAATA	92.14
CTCAT	0.422743											GTTGATGAAGATGCGCTACT	47.4
CTCCA	0.743612											ATTGTCCGTTGTGAGCACGA	78.02
CTCCC	0.640078											CAGCCATGGAAGACCTTACA	81.02
CTCCG	0.868463											AGTAATTCCCACATTCGTAC	3.5
CTCCT	0.5022											CCTTCTTAGTGATACCAACA	85.7
CTCGA	0.663848											CTTCATGATCAGGTCAACTA	69.84
CTCGC	0.452347											TCCTTCCGCAGCACTTTAAT	11.34
CTCGG	0.886673											TACTACGACACTGAACGCAT	29.53
CTCGT	0.585999											GACCCTATGAACAAACTCAA	81.48
CTCTA	0.469251											GTGTCCTGCCGCATCTGCAA	41.23
CTCTC	0.324973											GCACCTTCAGGATTGAGACC	74.85
CTCTG	0.739553											AACATTGATCATCTTCACGT	76.025
CTCTT	0.193775											ACTATGGCTCATTCGTTACC	27.97
CTGAA	0.52757											AATGAGCAGCGAGTCCATCC	69.96
CTGAC	0.437163											ACCAACACCTCTCCAGACTA	60.69
CTGAG	0.777312											TTGCAAGGGATCTTCATGTA	59.26
CTGAT	0.425215											GGCACCTACATGGGCCATAC	13.75
CTGCA	0.758815											GATGTTGGCGAAGACCCGGA	73.66
CTGCC	0.490451											CCTGTTAGGAGATTACTACC	77.37
CTGCG	0.853744											CCTGGTAGTAATCTCCTAAC	68.98
CTGCT	0.608386											GTGGGCATCAACTCGAGCCT	2.64
CTGGA	0.805685											ATTGCTCGGAAGTTACACAG	84.79
CTGGC	0.531727											TCACTTGATCCAGCTCAGTT	70.76
CTGGG	0.837058											ACAGGCTATGATTCCCGGAT	32.75
CTGGT	0.757013											TATTTACAGGCTATGATTCC	5.02
CTGTA	0.529794											TGTGCCAAGTGGTCGAAACT	60.65
CTGTC	0.41432											CATCTCTCAGAGGCCATACA	75.08
CTGTG	0.815917											AGATAGGTTGAAGGCAGCGG	52.73
CTGTT	0.399808											ATAATTCTGGCGTTGCTCAT	20.52
CTTAA	0.218458											AGTGGTGGCAAAGCTCACTA	84.94
CTTAC	0.125253											GCTGAAGGGAACAACTCCGA	50.49
CTTAG	0.452196											GTGTGGCGCCATGTTGACAA	85.04
CTTAT	0.0993749											CGATGCAGCTGCTGTCACGA	76.23
CTTCA	0.339033											CTGGGTGCCTCGGCTCACCA	37.19
CTTCC	0.250173											TGAAACAGCTGAGGGTTAAA	88.09
CTTCG	0.613094											GCGCTGACAGATCTTCACGT	91.1
CTTCT	0.177809											CTGCCAGCCAAACAAACTCA	91.56
CTTGA	0.371531											ACTGAGAGCCGAGTGTTAGT	7.26
CTTGC	0.309972											TAGAGGTGCAGGCTGTTAAT	36.86
CTTGG	0.754248											GCTATTCACCAGCACGCTGT	25.88
CTTGT	0.298684											GGCCGACAGCAGCTTCACGT	22.88
CTTTA	0.129503											AGAGGGCTGTAGCAGCACAC	66.4
CTTTC	0.11112											GGCAGCTGCTGCGTCGCTAC	49.32
CTTTG	0.393357											TATGTTGACAGATTGATCAC	53.57
CTTTT	0.0518304											GGCCCAACTTCAAGTCTAAT	13.04
GAAAA	0.23673											CCAGTCAGTAGGTACCAAGT	44.56
GAAAC	0.295634											GTTGGCCACCGTGTACTGGT	97.05
GAAAG	0.755241											CATAGAGCTCGTTCACACTA	62.01
GAAAT	0.197847											TACGTCGCCTACAGCCACAC	84.49
GAACA	0.695542											AGATGTTGGAGCGGATGTAT	52.37
GAACC	0.628013											TACAGAATTGACAGGTTTAT	41.5
GAACG	0.845016											TCTCAGTATATCAAGATACA	65.38
GAACT	0.498467											AGATCACTCACCGTGCACAT	90.39
GAAGA	0.593896											TCATAGAGGACGAAGACTCC	86.23
GAAGC	0.512578											GCAGTATTACCTCACCACGG	80.62
GAAGG	0.826513											CCGCAGAGGACCAGTAACAC	93.83
GAAGT	0.589327											GTCATCGCTGAGTTGAGGAA	92.57
GAATA	0.324976											GGGATGTCATCGCTGAGTTG	75
GAATC	0.252489											TCAGCGATCAGTGAAAGCAT	69.97
GAATG	0.735671											GCTCCCAAGTACACCATATC	42.72
GAATT	0.213164											CCCATTACGAAACAATTTGA	3.16
GACAA	0.737922											CCAATCAAACCTGGCCAGCA	74.47
GACAC	0.755138											GTCCAAGTCGAAGGCATCCA	34.57
GACAG	0.799414											CGATGACACCAGTAAGAAAT	72.53
GACAT	0.6608											AGTAGACTGACCTGGTAGGA	74.38
GACCA	0.854598											GACTGACCTGGTAGGAGGGT	66.8
GACCC	0.765824											TATGGGCAACCGAGCAGCTA	67.45
GACCG	0.870457											GATGCTGCTGCACTGCAAAC	65.83
GACCT	0.651945											GTCACGGTCACATTTCTCGT	54.03
GACGA	0.816616											AACAGAAGCATCTTTCACGA	33.18
GACGC	0.715032											GTCCATTCCACAGGCTCCGA	25.08
GACGG	0.870724											AGTTGTTGAAGTAGGTGCCA	53.15
GACGT	0.771617											GGGTTCATGAGCTCATCTGT	33.87
GACTA	0.619946											CTGGGCCTGCTACTGTTATT	39.91
GACTC	0.56981											AATAATTGCACTTACGATGT	27.4
GACTG	0.768042											GATTCCAGCACATTAATGGT	24.27
GACTT	0.471681											TGATGGAGCGAATCAGATGT	48.275
GAGAA	0.671672											GATGGACAGACCAATAAGGG	65.2
GAGAC	0.692953											GGTGGTGGTTCCGCGATGGT	92.57
GAGAG	0.790591											CTGTATATGAAGAAGATGTT	34.43
GAGAT	0.586788											TATGAACATTCCTCATACGG	42.81
GAGCA	0.753285											GACCACCACCACGATCACCA	71.47
GAGCC	0.309672											GTGCTCCTTAGAGCCGAGGT	4.2
GAGCG	0.819863											CACGTGTATCATGAAGACTA	26.98
GAGCT	0.656957											AGCCACATCTGTAGCCACCC	9.89
GAGGA	0.779614											TGTATGCTCCTCAGGTTATT	12.29
GAGGC	0.514151											GATGCTGTGGAAGCGCAGAT	34.01
GAGGG	0.708475											TATGAACATCGATAATCGTC	13.67
GAGGT	0.780649											GTTCAGTTTGCCTTACTCGT	59.385
GAGTA	0.526515											TTTGTCACATCCTACGAGTA	27.955
GAGTC	0.395118											GGTTCCTATGCAGGCTCCGT	15.47
GAGTG	0.833664											CTGATGATCCACTAACAACC	88.37
GAGTT	0.344106											GACTTTATTACCGCTTTACC	16.59
GATAA	0.363613											CCTTAATAGAATTATCTCGT	42.7
GATAC	0.455418											CTTCAGTCGACAGTAGAGGA	78.58
GATAG	0.67702											GATGCCATCCTGTTTCTGTA	30.05
GATAT	0.391021											GGACAATTCCATACAGAAAC	44.2
GATCA	0.619147											GGAGAAGGTGGGATCCAAAT	3.35
GATCC	0.529096											ATGTATGTCCCAGAAACCTG	48.18
GATCG	0.817464											ATCCAAATGGGAGAATTTCT	1.55
GATCT	0.411486											CAATCATTTGACGTCCAGGT	12.75
GATGA	0.710248											TGGAGCACGTTGATCCACTA	64.86
GATGC	0.588826											CTGAGAGCGACTCCATTCCG	20.01
GATGG	0.811746											GATTGCCACACCAGTCGGTA	25.32
GATGT	0.620296											ATAGTGCTCCACTTCATCGT	24.05
GATTA	0.329788											ATGTTCTTACTTACAGACAT	65.79
GATTC	0.248934											GATGACCTCACCTTCACCAA	71.16
GATTG	0.648926											GATGCAGGCCGGGCCTTAGT	81.74
GATTT	0.12725											CTGTTCCATGGCCTCGTACA	30.59
GCAAA	0.412109											CCTGGGCTTGAGGTACACGA	64.56
GCAAC	0.443458											TACACTGGCTGGCTATTAGA	86.24
GCAAG	0.702502											ATGAGGCCATCAGTACTGTA	86.77
GCAAT	0.410581											GGGCAAACGGGCAGTCAGGT	37.22
GCACA	0.678637											GATCTGGTTAGAGAAGACTA	88.04
GCACC	0.627433											TATCATGGCTGATATATCCC	49.38
GCACG	0.775218											GGAATCATCGATGAGCTCCA	82.24
GCACT	0.514834											TCACTTGCTGCAGGGCACCC	30.79
GCAGA	0.620223											GTTGACCTCGATGTCATAGG	86.6
GCAGC	0.369467											CTGCTTAGTCTTGGCCACCT	96.8
GCAGG	0.733841											ATTGCCCTGGAGACGTTAGA	79.63
GCAGT	0.587899											CCATGGATTCGGGCTCACCT	38.63
GCATA	0.402769											TATCTTCACCACTTTCCCGT	12.36
GCATC	0.361564											TCAGTGGCAAGAAACGACAC	57.2
GCATG	0.73492											TGTGCCCAAAGTGGGTTATA	14.32
GCATT	0.227328											TACTGTGCCTGGCATAACGA	91.21
GCCAA	0.672642											GGGTCTGAATGATTCCAACA	53.56
GCCAC	0.644962											ATGAGCGCGATGTAGCTATA	93.07
GCCAG	0.746631											TTCTACCGGGACAACAAGCA	88.42
GCCAT	0.68105											GTACTCTTCAATGGGATGGA	71.07
GCCCA	0.789795											GTGGATGGGAGACTGTATTT	66.64
GCCCC	0.66524											ATGATATCTCCAGGTTCCAT	20.08
GCCCG	0.820304											ACTGGGTGGAAGATTCTTAC	93.29
GCCCT	0.595668											AGACATAGCTCAGACAGTAC	75.94
GCCGA	0.779197											GCTTCTCTCTAACAACAACC	62.75
GCCGC	0.5671											GTGATGATCGCAGGGATATT	29.5
GCCGG	0.813477											CTGGATAGCGAATTATTCTA	95.39
GCCGT	0.718801											AGCCCAGTCCGCTGCTTGTA	61.45
GCCTA	0.709232											CATGCTGAACATGTACACGG	66.78
GCCTC	0.525934											ACACGCTGGACTGGCAGGGT	19.88
GCCTG	0.785076											TTGCTCCGGAGCCACCAGGT	23.89
GCCTT	0.232928											GGGCTCCAGAGTCTGATACA	42.33
GCGAA	0.619569											AAAGACTTCGGTCCTCTAGT	72.01
GCGAC	0.442393											TCGTCGCCCAGTGTCCAAGT	36.09
GCGAG	0.753517											AGTGGTTGCTGCTGCCACCT	31.16
GCGAT	0.59357											CTCCACCGCCGCCTCCACCT	92.44
GCGCA	0.750533											TTTAACAAAGGCCAAGACCA	85.52
GCGCC	0.471681											TAGGCATTGAATGGATGCGT	39.28
GCGCG	0.750141											CCCTTAGAGGAAGTGATAGT	63.2
GCGCT	0.604998											GTGACATGGTCGGTCAGGGT	16.98
GCGGA	0.806559											ATGGCCTACCCGGGATACGG	91.46
GCGGC	0.47507											CTGGCCCAGAGTATCCATCG	20.32
GCGGG	0.686807											TATGGGCAGCTCTTAATGCC	66.04
GCGGT	0.79793											GGTACCAGCGGAGTCCGCAG	94.38
GCGTA	0.644698											GAATGAGCCTCAGGTAACAA	67.96
GCGTC	0.435313											GTTGATGCCTCGGCTATTGC	95.815
GCGTG	0.756895											CTGCTCTTCCACAAACCTAA	44.09
GCGTT	0.567783											TATGACCAGGCGGGCCACGG	61.54
GCTAA	0.551817											CGTCCGACACAGAGACACGG	91.615
GCTAC	0.372575											ATGTCTGTGACCGGAATTAT	13.805
GCTAG	0.625949											CAGACATGCTGCCATCTTCA	29.565
GCTAT	0.387343											TCAGCTTCTCCCTCACTCTA	77.55
GCTCA	0.689507											TCCCATAGCTCAAGAATCCC	22.69
GCTCC	0.522345											TCAAGAATCCCTGGAATCCC	27.88
GCTCG	0.771435											ACATTCCCGTGCCTGTGCTC	21.535
GCTCT	0.493425											GCATTGAGGATTATCCTAGT	48.05
GCTGA	0.590299											GCCTGTGACTCAAAGATGGA	24.04
GCTGC	0.451957											GATCACCAGAAGCAGGACGT	51.62
GCTGG	0.762125											CAATGCGGTAATCTGCACCA	90.02
GCTGT	0.590387											CCATGAAGCCACAGATTAAA	68.84
GCTTA	0.331012											GTGGAGTGTAGAGATATAGT	80.505
GCTTC	0.241656											GAAGAGTTCCAGCAACAGGT	50.15
GCTTG	0.662775											CTGCTCTTGAAATTTCCGCA	41.13
GCTTT	0.23612											AGAGGCCAGGAGGTGCTACT	63.18
GGAAA	0.401183											GAGCAGGACGACGACGACAA	95.2
GGAAC	0.544852											GTAAGTCAGATGCTCCAACA	59.3
GGAAG	0.754242											TGTATATCATCTGGATTACG	87.01
GGAAT	0.436999											GCCTTTGAGACGAGCCAGGA	48.58
GGACA	0.732797											CAACAAGACTGCGGCCAACT	79.27
GGACC	0.655276											GGGCTTGGGATGATTATAAC	74.92
GGACG	0.781514											ATGCATGTCGGCTGACACGT	80.7
GGACT	0.520912											ATGCTGGACGAGATGAAGGT	44.1
GGAGA	0.720255											GTTGCGAATCTGGGTGTACA	55.79
GGAGC	0.560813											GAGATAGGTACTGCACTGCA	91.56
GGAGG	0.607251											CCTTAGACCCGGCACTACGT	77.14
GGAGT	0.743192											ATGTGATCAGAACTGGTACA	90.05
GGATA	0.541225											AATTGAACTTCACCACCCAG	71.88
GGATC	0.472007											AGTACTTCCCGGCTCCATCT	45.51
GGATG	0.706939											GTTGACGCCGCATGTCTACT	77.36
GGATT	0.423839											CTGTTTACAAACTGACCCAG	82.07
GGCAA	0.737401											CAAACATCCCAGTGGATATA	22.07
GGCAC	0.65415											ACTTACACTTCAGACTTAGG	20.48
GGCAG	0.726242											TAGAAGCATTCGTGCAGACA	51.34
GGCAT	0.722306											CGGACTTACACTTCAGACTT	22.23
GGCCA	0.611591											GTTTCTGGTTGGCTCCTATA	94.95
GGCCC	0.551916											CGTTAGCCAAACCCAATATA	31.68
GGCCG	0.508138											CTGGTTGGCTCCTATATGGA	9.94
GGCCT	0.235279											CTCCCAACTGCAATCCACTT	22.33
GGCGA	0.718473											ATGACCGGCGGATTGTGGAT	15.45
GGCGC	0.609845											CCTGAAACATTTGCTCTACT	11.245
GGCGG	0.702432											TACCAGCAATATAGTATAAC	25.97
GGCGT	0.746433											CTTGAAAGTCCTACCTTATA	54.26
GGCTA	0.758149											TGTTGGACTGAGAACTGAGT	95.71
GGCTC	0.607724											GCACGTACACAGGACAGTGT	31.28
GGCTG	0.704796											GGTGGGACTCACTCTTGTAG	8.16
GGCTT	0.637256											GGGTGGTCCTTACCACTATA	49.36
GGGAA	0.769435											AGCCTCATCAGTCCTGTCAT	28.48
GGGAC	0.612282											AAAGTACTCGAAGTATTCTT	83.585
GGGAG	0.623236											TGCAGTTCCTGCGGCTGGTA	51.69
GGGAT	0.838685											CATGTACCGGATGGCAGTTA	52.87
GGGCA	0.662845											ATGGTGTTGAGTACCTGCTG	45.95
GGGCC	0.264166											GCTGGCATCACTTTGAGGGA	66.73
GGGCG	0.381747											CTTCCCAGCCTCTTAATAGA	28
GGGCT	0.495404											ATGTCCTTGTAGGTGATATA	46.15
GGGGA	0.654663											CTGGACACCAAACACATAGT	58.37
GGGGC	0.467358											TATTCAGGGAATTTCCACCT	19.645
GGGGG	0.39338											CTGGATTGGACCAATCACAT	69.68
GGGGT	0.680894											CCTCAAACTAGCAACTGTAC	94.8
GGGTA	0.694127											TAGTCTCCAAACTTGGAAAG	81.38
GGGTC	0.500795											CTGCCGGTGCAGTTCGTTCT	66.48
GGGTG	0.568226											TACCCGGCTCCTCATCACAG	71.81
GGGTT	0.472818											GCCCAGCTCAGCTCCAGGTA	8.1
GGTAA	0.771022											GCTGGGCTGAGAAACAACAG	81.15
GGTAC	0.603046											TAATCATTCGGCAGACAGCT	48.52
GGTAG	0.656906											TTGTGCCAATGTAGGCAGCT	6.9
GGTAT	0.477723											GAGAGAGTCGCTGACTTGGA	68.6
GGTCA	0.598389											AGCAGAGTGTCGCTCGACAT	70.44
GGTCC	0.528549											CTCACAAGCCGTCCGCACGT	13.44
GGTCG	0.724848											CTGCTCGCAAGTCCACGGGT	83.16
GGTCT	0.406284											GCTTGGCGTGAATGGCGCAT	82.75
GGTGA	0.702772											GGGCTTCTTCACGCCGCCGG	64.23
GGTGC	0.554194											TAGCTTCCGGATTAGCAGCT	93.18
GGTGG	0.609145											GGCGTGAATGGCGCACAGGT	74.73
GGTGT	0.701642											AGTCGACCGAGCTGCTAATC	89.37
GGTTA	0.422079											GCCCTCAGCGATCCGCATAA	86.55
GGTTC	0.306829											GGCGCAGCGTACGGAGCGCA	87.5
GGTTG	0.64647											GCTGCGCCCGCGGCAAGGTA	31.37
GGTTT	0.200718											GACTGCGGGAGTCATCTCCA	17.09
GTAAA	0.314612											CACCAAGGAGGTGCACACCC	84.76
GTAAC	0.2433											GGAGGAGATTGAGCGCAACA	42.08
GTAAG	0.613372											ACATTGACGATGGACTACCA	87.915
GTAAT	0.153005											AACATTGACGATGGACTACC	43.61
GTACA	0.639252											TTGTCCTTGGGTTAAAGGGT	11.94
GTACC	0.549635											TACCTTGGTTGCAGAATAGA	49.64
GTACG	0.810632											CTGATCCATGCTCTTATGGT	12.99
GTACT	0.408299											AGTGCCTCCATGAGGAGTAT	11.39
GTAGA	0.475535											AGTCGTCTGTGATGAATACA	91.39
GTAGC	0.270324											CATGTCACAGACACCGGTGT	55.64
GTAGG	0.748612											AATAGAAACCGACACCAAAC	54.49
GTAGT	0.407065											GCATATCAGCATACCCAGCA	89.1
GTATA	0.299945											TATGGCCTATGGTCTCCACA	76.9
GTATC	0.278596											AGAGAGATGACGATCTTAGG	97
GTATG	0.697298											TCCTGGAAACGTATCTTAAT	19.99
GTATT	0.149485											GCATTTGACACGACATTGGG	82.8
GTCAA	0.583925											ATCCTGAGGAGAGCTGTAGT	12.38
GTCAC	0.511802											CACATTCCTGATACAGACGT	89.98
GTCAG	0.751401											TCCTGAAACCGAACTTTAAC	92.44
GTCAT	0.422379											TACACGAATTCCAGCTGTGA	82.29
GTCCA	0.743716											GATGTCAACATGGACATAGA	71.96
GTCCC	0.538828											GATGAAGACGATGACGACGA	35.83
GTCCG	0.8411											CTGTACAGTTCCATAGAGGT	34.25
GTCCT	0.425439											GCAACTGGACTGCCTCACTA	55.06
GTCGA	0.692798											AGATTTGGATGGGATTGCCA	76.26
GTCGC	0.489777											AACATACCACAGGTAAGCCA	64.64
GTCGG	0.849875											ATGGGTGACCGGCTGCTATT	23.75
GTCGT	0.63088											GTTGCAGCCAGACTCACCTA	50.4
GTCTA	0.547511											GTTGTTCCGGGCATACTCAA	73.595
GTCTC	0.354322											GGACAGCATCCAGTAATAAT	60.05
GTCTG	0.728941											GAGGTCACCCATCTTCAGGT	58.57
GTCTT	0.263139											GTGGACGTGTCAAGCGAAAC	29.41
GTGAA	0.578949											CAGCACCACAGCTAACTATA	69.14
GTGAC	0.552798											ATCATCCAGGTCTACCACAT	44.5
GTGAG	0.814615											AATGCCGGAGCGAGATAGTA	82.8
GTGAT	0.548968											GTGGAATTGCGCTTCTTACC	33.49
GTGCA	0.780982											GATTCTCCCATTGCACATAT	40.59
GTGCC	0.381276											CATTATCCTTGACCATTATT	41.15
GTGCG	0.861311											CTGATAGAGAGGATCCTTCA	79.28
GTGCT	0.656762											TTCCAGGGTCACTGACACAT	80.87
GTGGA	0.787236											GGCAATGGCTGACACTGCAT	10.46
GTGGC	0.516319											ATGTCCCGCACATCTTTCTA	40.58
GTGGG	0.746733											GCAATGGAAACAAACCTCGT	57.81
GTGGT	0.73804											TCTCGCTTTAGGCTCCTAGT	92.72
GTGTA	0.543503											CTGAATTCCTGAGAGCACTT	91.53
GTGTC	0.454059											TCTCCTGCCTGAAGACAACA	91.9
GTGTG	0.807289											ATCTACCAGAGAAGACAGGT	88.46
GTGTT	0.348678											TTGGCTGGAGGAATGTTACA	70.16
GTTAA	0.16282											TCTGCGGACAGTGTGTTTGT	14.58
GTTAC	0.194205											CTTCGGACTTCAGAATTGGT	31.02
GTTAG	0.403198											CGCTTTACCTGCGACCAGGT	52.86
GTTAT	0.201326											ATTGCTGCAGAAGGAGTCGT	56.33
GTTCA	0.419713											ATGGGTTTCGCAGCTTATCA	72.69
GTTCC	0.371336											AGCACTCACAGAGCCGACCT	76.415
GTTCG	0.676775											GACAGTGACATACTCCACAT	42.295
GTTCT	0.300818											ACCTGCATACACCACATTGT	57.525
GTTGA	0.418799											GTTGAACGTCACCTTCACCA	95.2
GTTGC	0.36792											GTTTCTGGGTGGCATAACAA	87.6
GTTGG	0.736434											AGTAACTCCAGTAGGTTTCT	29.01
GTTGT	0.412191											GTGATCAGCTGAGTAGTACA	75.79
GTTTA	0.127392											CTTGATGGGAACCTACTAGA	17.99
GTTTC	0.129313											GCGTACTGCATAGGAGACAT	61.37
GTTTG	0.459115											CTTCTTGTGAGGTGTCACCA	75.42
GTTTT	0.0683865											TTTGGAGTCGAGGTTGTAGT	19.95
TAAAA	0.199658											TAGGTTGTCTCCAAACACCA	87.96
TAAAC	0.252783											TCACCTCTTGCAGATCTCAT	79.34
TAAAG	0.637897											CTGCCGTTCGTGGTACACGG	46.42
TAAAT	0.106913											CTGCTGCAGAACGTTGTTGA	18.41
TAACA	0.511858											GTGCCTGCCAAATCCCACTC	26.55
TAACC	0.516266											GGCCAGAGCTGACACCACAT	52.94
TAACG	0.836637											GTTGGACTCAGCTGCCTACT	32.6
TAACT	0.32901											ACCCTTCCGGCGAATCAACA	69.79
TAAGA	0.410858											CACCACCTGTGAGTTCTACA	51.645
TAAGC	0.41951											GGCCCAGGGAACTCACATTT	80.595
TAAGG	0.812146											TTGTGGCTTGCAGCACACCA	86.28
TAAGT	0.448208											TATGGATCATATGTCATAGG	73.965
TAATA	0.185076											TGTCTTACCTAAAGAGAACA	52.51
TAATC	0.169464											CTTGCAGCCACGCTTCTGGA	67.81
TAATG	0.587852											GTGGAAGAGGGTGATTAGGG	46.19
TAATT	0.133735											TCCACGGACACGTGTAGGTA	33.89
TACAA	0.619989											CGTAATTCCACAACTTTACC	40.91
TACAC	0.619142											GGTGGTGCACGTTCCCTACA	26.51
TACAG	0.818381											CTGCTTCATCAGGGCCACCT	57.57
TACAT	0.428818											CAGAGGGCCGGTCCACACAT	50
TACCA	0.802117											GGACTCACCCATGTGTGGAC	2.96
TACCC	0.725256											GGGAAGGACTCACCCATGTG	1.47
TACCG	0.898877											CCTGCAAGGACAGGCATCAA	38.31
TACCT	0.636882											CTTGAGTTTGACCACACGCA	47.66
TACGA	0.693318											TTCCAGGAGAGCTTCATCAT	11.69
TACGC	0.570457											GGCCTTATGAAGGACATTGT	48.84
TACGG	0.895196											ATGCCACCCAACGGATGAGA	21.47
TACGT	0.663455											GCTTATCTTCCTCATCTAGG	4.88
TACTA	0.561209											TACAATGAACGAAGCAAGCA	1.99
TACTC	0.443389											TGTGTCTCCCTCACAGGAAT	56.44
TACTG	0.83029											AGATAAGGCAGCTGCCTTCA	0.93
TACTT	0.336267											GCTTACCTGAAGTCAGAACA	35.34
TAGAA	0.40308											GTGATCACGAACAAAGGTAT	48.755
TAGAC	0.426508											ATACTCACCCACAACTCTTA	21.425
TAGAG	0.783399											TATTCTCCGTCTGTACACCT	76.355
TAGAT	0.427445											TTTACGTAGAACAGACAGGG	53.155
TAGCA	0.601738											GTGTTTACGTAGAACAGACA	73.275
TAGCC	0.158373											GTACTACAACGGGCACACGA	47.02
TAGCG	0.739731											TCTGGCGCTGTCCACTTAAT	15.385
TAGCT	0.418364											AGCTATGAGCCCTCTCACGA	57.045
TAGGA	0.779411											ATGAACAGGATCCACCACGA	47.99
TAGGC	0.481207											CTGTCCTGCGAACATACCTA	90.06
TAGGG	0.819311											CGTGGTCGCTCTGGACACGG	89.02
TAGGT	0.601123											ATGACTCGCGATTTCAAACC	74.7306
TAGTA	0.48334											AGACAAGGTACTGGTCTACA	58.97
TAGTC	0.226709											CTGTGCTGATCTACATCTGA	14.61
TAGTG	0.762408											CCAAACAGTTCCTTATTACT	43.28
TAGTT	0.224362											GGTGTCCACGGCCTTCAGTA	43.33
TATAA	0.356847											GTCACAAAGGCACTCCAGGT	25.95
TATAC	0.250574											GGCCTCGTGGCTCCAGTACA	37.97
TATAG	0.603944											ACTGGGTAGAGACCACTCAT	99.71
TATAT	0.154307											CTGGGTAGAGACCACTCATA	12.13
TATCA	0.463345											ATGCCACCTGTGAGTCACAC	44.23
TATCC	0.371843											ATGGATAAGTATGACGACCT	87.42
TATCG	0.749383											GGTCTGGACGGTTCACAGCA	93.54
TATCT	0.263268											ACTGGATGGACAAGACTGGT	93.04
TATGA	0.507543											ATATGATTATCCCTGCACAA	56.42
TATGC	0.473288											TTGAAATCAAGCAGCTGAAC	70.325
TATGG	0.791291											CTGCCGCTTCTGGAACACCA	89.79
TATGT	0.432196											GACTTGAGGAAGTTGACGCT	51.39
TATTA	0.113404											AGACAGGTCGCCGGTGCCGG	23.94
TATTC	0.13325											TGCTAACCCTAGAGTCACGA	34.5
TATTG	0.518872											TATTCAGTGCCCTTGTGACA	48.68
TATTT	0.115871											TCAGCGCACGACAGTCACGT	21.53
TCAAA	0.232734											GTCCGGGTGGTGGATCTGGA	39.89
TCAAC	0.276643											TCCGGGTGGTGGATCTGGAA	28.59
TCAAG	0.742344											CGTGCTTTGCTGGCAAGCTA	81.89
TCAAT	0.157026											CTCACGTCTTGTGAATGGTC	36.54
TCACA	0.56934											CCGTGCTTTGCTGGCAAGCT	13.14
TCACC	0.542106											TTGGTGGCTCACAAACAGTA	76.83
TCACG	0.753842											TTCAGTCCGAGTTCCTTAGT	14.09
TCACT	0.373472											CTGAAGTACACAAAGTTTCA	77.27
TCAGA	0.492138											TTAATCATGTCGCTGATACA	20.96
TCAGC	0.354271											GGACAGGGCGGTCATCACGT	0.12
TCAGG	0.747366											TCTGGAGCCGTCCACTTAAT	16.77
TCAGT	0.457758											GTGGATTCGGCCAGACAACA	78.59
TCATA	0.29947											ACTGTGCAGTCCAGTCACGA	22.01
TCATC	0.211099											CTGGGTTCTGCCAGATTACT	77
TCATG	0.75247											GTGTGTTTCAGCTACAAACT	86.68
TCATT	0.233691											CATATGGTGGTCCTCTTATA	81.72
TCCAA	0.620634											GATGAGCAGCGCCACCACCA	96.35
TCCAC	0.652921											ACAAGGCTCAGTAGAGTAAT	22.52
TCCAG	0.823042											AGCCAATTAACAGACGATGT	36.97
TCCAT	0.572998											GCTTTCTATACATACCTTAT	24
TCCCA	0.792359											GGCCAGCCCGGTAGAGAAGG	13.97
TCCCC	0.720193											GAAGGCGAGGCTGCCGAGCC	2.37
TCCCG	0.864408											TTGGACCACTAAATAGTACA	78.69
TCCCT	0.584074											ATGCACAGTTCTCACCAGGG	17.5
TCCGA	0.704611											ATCTGTCCCACACAGATAGA	61.77
TCCGC	0.597189											TATTGAAATGGCAACCACAG	67.54
TCCGG	0.83524											GGACCTAGACACATGCAGAA	63.07
TCCGT	0.704073											CATTGTCAGGATTCCATTCT	63.46
TCCTA	0.584762											TTCCATGTAGAGGACCTAGA	91.73
TCCTC	0.450893											GAGGCCGGCGCGGTGATTGG	61.15
TCCTG	0.82805											TCGGACTCAACCTCTACTGT	99.62
TCCTT	0.319924											CTGCATCTCGGGAATCAGCT	48.66
TCGAA	0.517413											CATGATGGTGCTGTGCGCGT	61.19
TCGAC	0.452307											GATGTTCTAAGATTGAGTCA	74.08
TCGAG	0.805892											GTGTTAGGGACCTTTCTTAT	52.73
TCGAT	0.434823											AGCCTGTTCCCTACTATACA	72.05
TCGCA	0.67571											CCATTCAAGAGGAGTTCTAT	68.6
TCGCC	0.405116											TTTACTCTCAGAAACCTACC	71.86
TCGCG	0.848984											AATCCGATGGGCTTCCAGGT	16
TCGCT	0.600503											ACAGGCACCTGATCACTCTA	83.37
TCGGA	0.76185											GCTGATTACTGAGCCCAAAC	24.45
TCGGC	0.668649											CACCACGGACATACGCATAC	49.07
TCGGG	0.751732											TTGGCTCGAAACTTGTCGCA	3.1
TCGGT	0.72118											GACCCAGGAGACCTACACAG	68.23
TCGTA	0.412734											GATGTGTCCGCTCCATCCAA	43.6967
TCGTC	0.375971											GTGACGAAGACAACATTGTT	61.6767
TCGTG	0.81406											CGCTCCATCCAAGGGCACTT	38.88
TCGTT	0.308047											GAAATTACGAGCCTCTGGCA	94.51
TCTAA	0.337427											CTGATCCCACAATGAACCTT	87.75
TCTAC	0.284215											TTACCTCTGGACGTCATAGT	97.25
TCTAG	0.689636											GCTCTGGTGTGTTACCAAGA	81.72
TCTAT	0.238596											TGATGAGTATGTCTAATATA	87.69
TCTCA	0.544469											TACTGCCCGCTTTAGCACAG	61.08
TCTCC	0.458244											GTCCTCCACCATGGAGCGCA	31.955
TCTCG	0.789837											GGAGTTGGACGGGCTTGACT	42.215
TCTCT	0.330532											ATGAGCTGGTGGAGCTACAC	71.53
TCTGA	0.532742											AATATGAACTATACCGTAAC	63.97
TCTGC	0.431418											GAAGAATTTGCTGTATCCGA	51.48
TCTGG	0.808616											ACCGTAACAGGTAACTGCAA	77.62
TCTGT	0.492101											AACTGACATCGGAAGCAAGA	30.18
TCTTA	0.12648											GGAGTAAACGAAGTGTTGGA	12.01
TCTTC	0.185827											TACATCAATTAAGTCCTTAC	29.27
TCTTG	0.592107											TATGGCTGGGAGTTCCACGA	92.48
TCTTT	0.131227											CATCCCAAAGGAAGCCTCGT	26.63
TGAAA	0.307261											CGTGGGAAGAATGACCGGGA	62.32
TGAAC	0.334563											TACCTGTCCCAGAAATGCCC	88.24
TGAAG	0.696212											TGCATGGCCGACGCCCACCC	49.06
TGAAT	0.302981											GCTGGCGGTGCCTTTCCGGA	70.23
TGACA	0.641773											GATGACAGCAATTGGTGGCA	16.17
TGACC	0.634305											ATGGCAGGCTCCCTTCACGT	17.55
TGACG	0.809478											GAGCCGAACGACTTCCTCGT	39.29
TGACT	0.493563											CATCATGTCAAAGCTCGGCC	67.11
TGAGA	0.56726											GGAGCGGACAACAGACGACA	77.1
TGAGC	0.515055											AGAACGGGCAGACCCGATGA	31.67
TGAGG	0.796101											CTCTACCAGATGACTATAAT	69.95
TGAGT	0.599265											TATGCACAGGATCTGGCCGA	35.075
TGATA	0.316814											AGTATGCTACCACCCTTCTG	27.01
TGATC	0.263664											ACTGAGAGTGGATCCGAAAG	45.68
TGATG	0.739895											TAGATCTTGAACTTACGTCT	34.48
TGATT	0.224774											TACACAGATGGGACCTGCAA	24.51
TGCAA	0.651454											GTACGAAACTGCTCCGCCGT	92.18
TGCAC	0.662004											GTTTGTTTGAGAAACGAGCC	6.95
TGCAG	0.769505											TTCCCAGCCGGTCAACAAAG	38.05
TGCAT	0.591145											AGACGTCAGAGGTTCTAAAC	71.47
TGCCA	0.72273											AGTGGCTTGAGAGACGTCAG	28.5
TGCCC	0.667128											CATATCCTTCATACCATAGG	25.66
TGCCG	0.837859											TGCTAACCCAAATCCATCGT	41.095
TGCCT	0.378924											GGCTAAGATGCAGTCCACAA	54.615
TGCGA	0.62708											CTGGATTCCAGTGCACAGTT	48.06
TGCGC	0.530035											CTGTCGGGCCATCTCCAGCT	40.86
TGCGG	0.852916											TAAGTATGGCGACTTCAATA	31.14
TGCGT	0.69114											TTGGGAGGCACACTCACCGT	43.84
TGCTA	0.58669											CACGCTGTCATCCACCAGGT	18.11
TGCTC	0.553428											ACACTGCATCATCATCTCGT	21.78
TGCTG	0.796698											AAATAATCAAGCGAACTGGT	78.56
TGCTT	0.375962											GTGATCAGATTTGGAATACC	38.2
TGGAA	0.686125											TTATAGGCATTCCAACCCTA	71.2
TGGAC	0.586956											AGCCACTCTCGGAGCCATCA	89.53
TGGAG	0.839013											GATCAATGAGATGGTGAACA	69.47
TGGAT	0.604533											GATACTCACTCACCTGTATA	23.95
TGGCA	0.698102											ATACCAGCCTCTCTTTGACA	74.89
TGGCC	0.373441											ATGTACCTCTTCATAGAACT	46.09
TGGCG	0.809085											GCTGAAGAGCCAGATCCCAA	19.14
TGGCT	0.6374											GCACAGATCCAAATCGACGA	17.64
TGGGA	0.852204											CTTCAAGATCTTATGCAGGT	48.9
TGGGC	0.544832											ATCACATCCAATGACTCTGA	47.96
TGGGG	0.701746											CTAAGATCCAGCGGACACCA	82.59
TGGGT	0.775024											GCTGACAAATCGGAAGAACA	56.84
TGGTA	0.566659											CACCTCGAGCTCTCGCACCA	80.11
TGGTC	0.433722											GCCCACTGGTACCTTCATGT	51.95
TGGTG	0.786144											CTCCAGCAGGTCTTTCAATA	19.26
TGGTT	0.428803											CATGGAACTGGCGGTAGCGG	41.37
TGTAA	0.423524											TCTGCATCAAACATCATAGG	69.01
TGTAC	0.485263											GATGTTCTCATGGTACACCT	72.38
TGTAG	0.658583											CCCATAATTCCTTCTGACGA	51.005
TGTAT	0.334038											GGGCTTCGTACCTCTCACGA	87.655
TGTCA	0.614681											GCACGCGGCGGTACTGCCGG	65.54
TGTCC	0.539448											GCACGCACAGCGGTCCTGGT	100
TGTCG	0.797931											CATGAAGTCAGTGACTGACC	55.03
TGTCT	0.436721											GGCCTCACGTGCCTCGACGA	51.48
TGTGA	0.639481											TCAGCGGGCCCTTCTCGAAC	44.04
TGTGC	0.563373											ACATGAGGTCCAGCTCAGTA	66.4
TGTGG	0.837906											CATGACCTCAACCTTGAGGA	46.16
TGTGT	0.598481											CTGTGACAAACTGCAGTAAC	72.46
TGTTA	0.26455											TAGGGCTGTTCTGGACAGCT	6.69
TGTTC	0.265146											GAGCTGTACAGACTCCACCT	47.43
TGTTG	0.685628											GTCATCCTTACTTTCTGGGT	5.94
TGTTT	0.172794											GTGGAGTCATCAGGGCATTA	34.19
TTAAA	0.165367											CTGGGTTTGAATAGTTGTCA	62.62
TTAAC	0.12962											GCTGATGTCGAAGCCAGAAT	24.28
TTAAG	0.447116											AGGTGTTTCCTCAGTAACCA	69.33
TTAAT	0.0668414											ATTGTACAGCTGAAACTCCA	80.18
TTACA	0.408261											GATCTGATGACTGCCCTTGA	93.78
TTACC	0.318797											TTGGGAATCGATTGCTGAAC	66.39
TTACG	0.715285											TACTTCGAGACACTATTAAT	69.71
TTACT	0.234175											GCAGCTTCTTGTGGACACAC	12
TTAGA	0.391246											GGTCATATTTCTGCTCAGGT	15.04
TTAGC	0.144201											GTGCTTACGTGTCATAGATA	15.28
TTAGG	0.633042											CTGTGAGGGAGGAGATCCTA	56.41
TTAGT	0.24313											GTCACGGTGACTGTGTGGTT	3.62
TTATA	0.178811											GTGGTACCAGCTGGCTTAGA	38.83
TTATC	0.132316											TTCCCAGAGACTTCTTTGGT	27.25
TTATG	0.418734											TCCAGCAAAGAAGGCTGGTA	0.98
TTATT	0.0872186											GAAGTCATCCAGACTGAGCT	57.14
TTCAA	0.468963											CGCTAAGGCAGCTGCAGTAC	98.47
TTCAC	0.393655											TGGCCGGAGAGCTCACAGCC	64.15
TTCAG	0.740919											GTGTGAACTTCCGGCTGAAA	25.92
TTCAT	0.262395											ACTCACGTCCAGCTCCGACA	74.53
TTCCA	0.685787											TCTGTGCCAGCTGATTGTGG	63.71
TTCCC	0.599898											GATGATATCACGCACGTTGA	51.115
TTCCG	0.858099											AGTGCGTGCATGGACCATCA	88.915
TTCCT	0.37143											GTCAATACCACAAACCAGCA	56.98
TTCGA	0.495923											CATGTACTCCTCAGGCTGTA	90.01
TTCGC	0.407749											CTTGGTCTCACTCCACACTT	86.21
TTCGG	0.856746											GGACTGAAGAGGGTGCACGT	80.7
TTCGT	0.443094											GCATGACACGCAGAGATAGG	60.66
TTCTA	0.396132											GTGAGACACGAGTTCCATTA	84.16
TTCTC	0.204123											TTTGTTGGAACAGGACAGCT	57.7
TTCTG	0.677288											ATGCAAGCGAACTGGTGACA	18.41
TTCTT	0.151355											GTCCATGGGAGCATAGATGT	18.78
TTGAA	0.427927											ACAAGCGGGTCACAAGACGA	59.46
TTGAC	0.457003											TGTGTCCTGAAGTCTCATCA	62.24
TTGAG	0.755556											TTGTGGCCCGAGTAAATCGT	30.03
TTGAT	0.36027											GATTTACTCGGGCCACAACA	78.6
TTGCA	0.716072											AGAAGGTTCCGAGATCAGGT	59.14
TTGCC	0.360262											TCTGACCTGGCCCAGCAGTA	87.22
TTGCG	0.870501											TTCCTGAAGAACTTGATGGT	34.63
TTGCT	0.500678											AGTGACAATGATTCAGACAG	55.66
TTGGA	0.755622											GACAGAGGACAGGCCCAAGG	65.87
TTGGC	0.508146											TCTGTCCTCATCATCAGAGT	30.72
TTGGG	0.824357											GCATATCACAAGCAATACCA	96.11
TTGGT	0.6734											AGTATCAAGTACTCACACCC	74.53
TTGTA	0.441454											AGAAGGCGAGCAGTTCTGGT	53.26
TTGTC	0.243341											CTGTACTTACCTTTGCTAAT	35.38
TTGTG	0.781234											CGTGAGTTCTAGCACGTCGG	86.43
TTGTT	0.204326											GTCCGTGAGTTCTAGCACGT	89.72
TTTAA	0.0954526											ACTGTAGTAGACGACCACCA	86.19
TTTAC	0.104541											TCTGGTGGAGGCGTCCAGTC	56.77
TTTAG	0.263506											GAACTCCTGGACCTGCTTCA	55.94
TTTAT	0.0769865											GTCTGCTGCTCTTCCCACGT	47.11
TTTCA	0.228934											TACATCCGCTTCTCCATGGA	13.81
TTTCC	0.191209											GATGTGGAATCTTTCTGCCA	55.69
TTTCG	0.513544											GATAAGCATCATTCCCTAGG	50.61
TTTCT	0.115927											CATTCCCTAGGAGGTCAGTA	48.95
TTTGA	0.276232											CCAAGGCTCTCTCTCAACGA	68.85
TTTGC	0.17952											AAAGGCGGCTAGCCACAGTA	77.1
TTTGG	0.716828											ACTTACAACCTCGTGCAGGT	91.86
TTTGT	0.214024											GAGTCCTCCACGGGCAGCGT	72.685
TTTTA	0.0458078											CCAGTCAAGTATCATCACGT	79.51
TTTTC	0.0606366											TACCGGGCCCGTAGAATTTG	23.45
TTTTG	0.0721294											CCAAAGGCCGCAAATTCTAC	18.1
TTTTT	0.0413855											CCATGCCTCACCATTATATA	60.065
												TAATTGGTTTCTGTACCCAC	88.89
												GTGAACTCTGCCTTATATAA	82.7
												GCCCGAATGTCATAGATAAT	49.56
												GTGCGCGAATCTGTGTTCAC	62.08
												ACCTACCTTTGGAGCCTGTA	71.15
												AATGCTGGCGGCAGCAGCAA	37.84
												TCCGTGTGTCCAGCTCAACT	99.31
												CGGCAGCAGCAAGGGCAGTA	31.96
												ATGGACTACAGTCTGCTGGT	59.7
												ATACTGTTCTGGGTTCACGG	63.51
												TCCTATACACAGACAAACGG	85.96
												TATCAGTGGAGTGTTAGTGA	43.76
												GTCTCGGGACACGGACACAA	89.71
												GTGTGCTGCGCCTATCCGCC	87.48
												GAGGCTGCCTCCACACACGT	62.73
												CTGTAGATGGCCGCAAACCA	67.76
												TTGAGAACTAGATACGAACA	41.87
												AGCATCCACGCTGAAGTAGT	19.26
												CATTCTCTTCGCAGACAGGT	18.5
												GTGGCCACTAAGGAGACCGA	56.71
												CCAGAGGTCATTGTTATAAT	11.44
												TAATGGAAATGGACCCACCA	100
												TTTCATAACCACCAGATATA	29.5
												TATCCACCGACAGCATTCCA	21.32
												ATTGATCACAGACCTCCTGA	95.11
												TATACTGGCTGATTATACAC	92.63
												GCAGGTGCTCCGAGCCACAT	33.71
												CTGGGAGCCCGTGTCCAGGT	10.65
												CAGGGTTCCTCCCTGCACGT	5.68
												GATGACCTCAGGAAGCACGT	15.94
												TTGTAGGTGACCATGATGGT	17.24
												GTGTTTGAGGCCTTCCTCAA	38.11
												CGTGATCACCAGGATCATCA	70.24
												GATCACCAGGATCATCAAGG	61.47
												GCATATAGGCGGGAGCAGAA	45.57
												GCCTACTGTTGCGCTCAGCA	91.46
												GTCGGGATCTGCCTTCACCA	92.91
												GTTGCCTCTGGCGCGAGTGA	42.96
												GAGGCTTCTGGCACTCAGGT	87.14
												TATGATGGGAAGCTGCTCAT	90.85
												GTGCAAAGCTGTGGAGTCCT	12.25
												AGACAAGATGCGCATGACAT	26.61
												GATTATGGAGAAGTCTGGCG	20.95
												CACCGCTTCATCTGAGACCT	2.22
												TACGGGCAGAACTGTCACAA	50.18
												CTGTAGCTTGCCTTCCTTGT	12.12
												CAAAGATCAGAAGGCCTACA	75.17
												TGCAGCTGCTAAAGGCTATA	70.15
												TATGGAGATGGTCAACAAAG	86.18
												GAGATGGTCAACAAAGTGGT	78.275
												ATGAATGTCTGCGAAAGTAT	19.51
												TACCTCCATTACAAGCTGGT	85.715
												GGACGACAAGGCGTTCACCA	76.82
												GTGTGGCCACGATGCCTCAA	33.59
												GCAAAGCCATTGATAATACT	37.38
												ATTCATTGCTGTCACTAGGA	18.02
												TTCCAAGCCAGCGCCCTACT	74.71
												AGATACTGACCAGGCCAAAT	75.19
												AGTGGTCGGCGACCGATACC	78.26
												CTGGAGTTCAAAGCCCACGA	97.28
												TTCCAGGCACATCAACAGCA	90.24
												ATGTCTCACACCTGACATCG	42.11
												ACCTCCACGGCCCAGCACAT	92.05
												TATAGCCAGTGTTGGTGCAG	18.25
												CATCGTTGACCTGATCAAAT	68.65
												ACTGTCTGCCAAATATGACA	89.56
												TATGTCTTCCCTGTCATATT	39.1
												TACGTTCCTGCACTGCAGGT	18.525
												GTGGATGCCAAAGTGTGCGT	72.405
												GCAACTCCATGTTTCATAAC	52.215
												GATGTTGAAGTAGGCCACCA	60.34
												TTGGCCTTCACGTACCGTTA	66.38
												AAAGCAGTTCCTACCTTAAT	6.06
												TGGCCTTCACGTACCGTTAT	15.87
												AAAGAGGACGACCTGCAGGT	44.91
												TAGGTAGACGAAGTTCCTGA	45.65
												TACCAATATGGTTGTCAACA	56.03
												CCGCAATTGAGATACCAATA	63.95
												CCAATCAGCTCGTACTTACT	79.18
												CTATGTTGATGCTACCTACC	82.96
												CTTGGTCATGCCTTCCCGGT	33.76
												CCTGTGGAAACCGAGCTGGT	87.95
												ATGTGAAGCCGAAGGACCTA	89.96
												TAGATGATCTGGTGGTTGAT	63.53
												ATGACAAAGACGATTCTGTA	39.48
												ATTGGGCATCACAAACACCT	74.29
												CTGATTCCCAGGATAGAAGA	40.55
												CTTCTCACCAATAGCCATGA	75.51
												CTGCAAAGTGGTACGATCGA	15.37
												GAAATGCCAGATCTGGAGTA	18.03
												GAACAACATGGGTGGTGATG	8.07
												GATGGGTCCTGGCTTCACCA	37.76
												TACTATCCATGCCAGCACCA	54.33
												GCGAGAGAAGGCATCCACCA	37.37
												CAAACTGACGCATTGTTACT	6.985
												TCTGGAGCCATCCATTTAAT	30.085
												ACTTAAAGCTCAGCTCAGGT	64.04
												GGCACCAGTCTGATCATAAT	49.17
												ACTATCCAGACCTTGGACCA	8.59
												GGAACCGACAATGCAGAGAT	64.47
												GTGAACAATGACCCTATGGT	28.23
												ACTTGACTCGATAGGCTACA	61.05
												AGTTGTTGATGGCCTCAGGT	30.8
												GTGACTCCGCACATACTCAA	74.07
												ATTGCTGATAGAGCGATACC	24.12
												TGGTGCCTCTCGCTCCAGGT	31.84
												AGATGGCAGGCGGAAGACAC	80.29
												AGCTGAGCCTCGATAGTACA	23.23
												CATGACCCGAGTATACTACA	78.73
												TTTGCAGAATTGGTCCACCT	51.09
												AATCTTCTCCACTAGGAACC	100
												ATTGGTGACTATAAGCAGGT	86.33
												GAACTTTGCGATCCAGACTG	75.43
												TTTGTGACCCTTAGATTGTA	78.99
												CTGAGAACGATCTCCCAGAA	54.175
												TTGGCTCACTCTCAGCATTC	30.615
												GTTCATGCCACCTACTGTAG	57.125
												GATCTGAAATCACTGTTAAT	34.205
												GGTGATAGTGAATATCTGGT	56.205
												CAAAGCCGTTGAATGTTACA	64.785
												GCTGCAGCCTGTACTACACT	60.42
												TCTTCAGGATCCTCATCCAA	60.91
												TTCTTCAGGATCCTCATCCA	31.45
												GGTGTGCTATATCCACTAAC	87.62
												CACACCCAGACTTACTGGCT	39.16
												GAGGCACCGGGTACCCATTG	27.69
												AGCCAGGTCAGATGTATCAT	20.32
												ATGCTGACCTTTCCCATAAC	12.53
												GCTAGAATAAATTCGCTGTA	34.53
												TCTGCGGCATGTAACGAGCA	71.87
												GATGCTAAAGCCATCTTTAC	40.08
												ATGAACGGTAGTCCATGTCC	85.93
												GGTGACAGGACTGGCCGCTA	31.91
												CTTAGTAAGACCACTTTAGT	26.94
												ATGTCCCTGTACGATGACCT	71.45
												CGTGGCGGCAAGATCATCGT	14.77
												GTGGCTCTCGTACTCCACGA	7.61
												GAGATTGCCAAGGTCACCGA	27.04
												CGTGGCTGCGAGGTCTTCGT	13.55
												GATGTCCTCCAGGGTTTCCT	69.37
												ATGGTGACCTGACAGCTACT	87.655
												ACCTAGGTAGTAACCATAGG	32.705
												ACATGAACTCACCTTCCTAA	75.59
												TCATAGGTGAACTCAGTTCA	44.46
												GTGGATGAATATGTTAAACT	87.19
												TTGCCCATTGATCTCTCTTA	94.58
												CTTATCTTCTGGCTCCAAAT	45.23
												TTCCCTAACGCATCACTAAT	39.51
												GTGTGGGAGAATCCGTCCAT	24.585
												GGTACATCCCGTTCACACAT	20.18
												CCTTAATGGAAGACTCAGGT	56.695
												GATGACATCAGTGTCCGGGT	70.27
												ACTGCGGCCTCTCTCCTACC	72.66
												CTGGCCAAGATGAAGCAGGT	90.82
												CCTGGATGCCATCATCACAC	69.87
												CCCGTCACTGAGGAGCACGT	71.61
												TTTCAGACACACAGTCAGGT	71.06
												GTAGCAGACTAAACCAGGAC	77.08
												TATGGAGGTCAGGATTGAAT	43.75
												CCAAATGGCTGGAATCCCTA	99.65
												GTGTGTGTGGCCACCTGTAC	100
												CTCATGGGCATTGAAGACGG	86.61
												TTCCTCTCCGTCTTCCACGT	97.66
												CACCGCGTTCCACTTCTTGA	80.49
												CGATACGTGCGCCATCTGCA	92.87
												CTGGCAGCCAGGTTCCAGCA	26.22
												AACCTGCGCAGCAACGAGCT	10.61
												GGCCAGCACTGAGCTGAAGT	24.31
												GTTGTAGCCAACGATGTAAT	29.89
												TGCCCAGGATGTTTATTACC	59.47
												CTGAGGACCTACTGGATTAT	30.88
												TTGTCGATTGAGGTGCTAGT	33.16
												CCATCAGAAGGCTGCTTATA	37.01
												GGCAGCAGGGCTAGTATTGT	0.96
												CTTGGTCGACAAGGAGAACA	85.64
												GGCAAGGGTCTCCTTACCAT	26.88
												ATATCTCTCCTCGGGTTTCA	25.79
												CGTAGCCATGGCGGAGCCGT	34.32
												TCCATCTCCTCGTCGTCCTT	49.755
												AGCCATGGCGGAGCCGTCGG	24.88
												TAGTGTCAGACCATTAAACA	15.46
												TGATGCCGTTCATAAATAAC	36.9
												TATGTTGGTGCCTTGTTTAA	6.33
												TTGTTGCAGCGCCAGTGCGT	76
												TACCGCAGCCATGAAGAACC	68.63
												GGACGTCATCTGGCTCAGGT	76.66
												CTGACCGCCTCAGTGATTTA	43.73
												GATCGTTGAACCTTGCTACT	44.18
												GTGAACAAGTACATCGACCA	62.4
												GCTGCGAATAAAGGAGACCA	34.46
												GTTGGATGCAAAGATGACGA	55.45
												TAAAGCCTCACAGCCCACCT	56.085
												TATGGAGTGTACAGCTGCGA	34.71
												TGTCCCGCAGGCAAGCACTA	80.295
												CATATGGACAAACTCCACCT	69.86
												CTCCGCGTCACACTTCAGGA	49.49
												CTCCAGGTCAAGCTTCTTAC	74.74
												TACCAGCAGACAAAGGAGCA	10.2
												CTGTATGAGCCATAGTTCTT	0.98
												AGAAACAGGAGGAGCTCAAC	24.25
												TGCTGGGCCTGAACGCAGGT	88.46
												CTCCATGTTCACAAAGACGT	27.66
												CATTGGTCTAGAGCTTTATA	61.17
												CCTGGGTGCTCGAGACCATA	68.89
												GATGGCACGTGCCCACTCGT	9.41
												CCACAATCAGATATGCACTT	14.62
												TCTGCTCCTATCCCTCACGA	64.18
												ACCTTCCAGTATAAACTATA	68.93
												CTATCCCTCACGATGGAAGT	49.29
												CTGCATATGAACATTAGTAT	20.13
												AGTGACATCGCCTTCTTTCA	28.25
												TGAACAAGGTCGTGCATAGT	9.69
												GTGAAGTGAAGTGGTGACTA	61.1
												CGTATTGAGTAGCTTCACCA	84.75
												ACTCACACGACGTGCGCTAT	93.3
												TCAGTCACGGGTGAGCAGTA	75.23
												GTGCCAACACGCACAATACG	73.57
												GCAGGTCACGAGCTCCGCAC	78.84
												GGTGGCGATGGCGTCCAGGT	20.79
												CTCATTGACTCCAACCACGA	62.42
												GGGTGGATGTGAACACTGAC	70.32
												CGGCCTTACCCTTCCATATA	25.95
												TCAGTTCCACCCTACAGGTA	26.08
												ATGCCCGACCAAAGACAACC	24.87
												GACATAAAGGTTGGACACCA	89.84
												TATGTGATGACCGGGATGTA	31.71
												ACATCTGTGAAACCATCGTA	81.51
												AACCCGGTGACCCATCATAT	51.07
												ACAAAGTCCACCAATATGAT	43.525
												GGTGTTTATTACCTCAGTGT	63.59
												TATCGAACTGAGCCACTATA	87.36
												TGACCGAACAGCTGCTGTAT	39.38
												GCATTGTACTGCTAGCTGGA	79.33
												ATGTGCTGTGCCTTCAATGG	56.54
												GACATCAGATGAGTCAGTAA	58.73
												GCAGCAGCGTCAGCCCTATC	25.95
												TTGCACAGCAGAAATATCAC	37.3
												ATGGACAGCAACAATTTCTT	33.8
												TGATGATGCACCGGACAGGT	71.3
												CATCATGACACCCACGGTAT	24.08
												GCTGCAGTCCATCAACGAGT	20.99
												TCTCTGGGCTCGCTCTTCTA	50.57
												TGAAGCTTATACAGCCAGTA	31.62
												ATGAGCATGACGCCATTCCT	46.5
												AAGATCGCCAAGACTCACGA	77.47
												TATGACCAGGAAATTTATGG	69.43
												TATCATTAAGCAATGCCACA	57.4
												GATGGCCTGCAAAGCATATC	44.435
												CTTACCTTACGACCAATAAT	68.495
												GTTCTCACCGAAGTGCATCA	82.74
												TTGACCTCCTCATTGTTATT	9.39
												TAATATCTGAGGCACTTCAT	25.62
												GTGGCAGTAACAGTGATAGT	63.36
												ACTATTAAGACCATGTTGGA	72.405
												TGTGACTATTAAGACCATGT	80.07
												AATGAACTTACCTTCCAACA	77.765
												AGTCCCAGCCTAGCGCACGT	91.28
												GCAAATCGCTAATTCCAGCA	63.57
												GCGCAGGGCGGTGGGCACAA	91.39
												CTGACAAGGGCTTCACAGGT	18.11
												GAGAACCGCAATGAGTTCGT	11.03
												CTGCCTCCAGGAAACATCGT	49.23
												TTGTCGGACAGTATAGACCT	64.29
												TACTGTCCGACAAGACTTCC	84.79
												CTCACCCTCTGATAGCACTG	0.24
												CATGTCTAGCACAGTATAAT	44.47
												CTGGTGTGAACCGCTCAACA	100
												GATCAAGAATCCTGAGAGGT	27.45
												ACTGGAGGCGGATCTCACCA	95.48
												TTTGCTGCTGCGTTTCTGGT	26.13
												CACCTCCACAATGCGATCCT	15.4
												GTGCTTTAGTCTGAAGATGG	83.7
												ATGGCGGCCTCAGCAGCGAG	44.75
												TTGGCCTTCTAGTGTGAACC	69.89
												CATCCCAGCCTTCCTCACGT	23.115
												TGCCCACAGAGGAGCCAATC	53.18
												TTGTGAGCGCCTTCACACGC	34.34
												ATGGCCACGAAATTCCTTCA	21.685
												CTTGCCTCGAAACAAATCTA	51.0567
												GGTGCTGCCCAGGGATTTAA	51.095
												CTTGGAGCGCACAAACACGT	66.985
												TTGGAGCGCACAAACACGTA	60.12
												GTGACAGAACAGGCGATGAC	34.37
												GCAGCATCCCGAAGCATCGA	63.2
												TTCCAGCACCCTAGAAACCT	73.35
												GACATTTCTGGCCTGCTGTA	82.16
												TACCTCCCGAAGTGGCTGGT	11.35
												AGATGGAGCACTCTGATACC	22.48
												GATGCCGTTACTTGGTTCTG	14.6
												GCGGCGGCAGCTGTACAGGG	95.595
												GCCACTTCCTGTCCCGCAGT	30.14
												GGAGACGATCGCGATGAACA	76.87
												TGGTACGACGTTCCAAGACA	47.45
												CTTCAAAGACAGGAGCGTCC	86.54
												GCTTGCTGCAGGACAGACAT	80.875
												TCTGCCACTGACACGCTCGT	61.94
												ACATCTTTCAAGAACCAAAC	48.61
												AAGTAAGTGCACACGATTCA	50.29
												GTTTCGAAGACCTGTATTAC	54.17
												AACCTCATAGGTGCCTGCGT	40.73
												ACGAGCTCCCATGAACACGA	76.85
												GCCATGACATCTGTATTTGG	62.82
												CCAGGTCAGCTTCTGCAAGA	63.49
												ATGGGCGACTATCTGCTGCG	79.26
												CTCTGTGGATGAATCCAAGT	82.77
												CAGGCAGGAACTCCATGATT	57.19
												GATGATTACTTGTGGCCACT	23.98
												GTGACATCGCCAGGGTTGGA	80.29
												CTGCATAGACTCTTTCACCC	32.95
												GCGCATCATGGACCCTTACA	74.93
												CTGAAGGCCAAATCAACCAC	87.2733
												TAATATGTCTGTTAGTAGTA	36.36
												CTGATTAAGAAATACCCATA	47.315
												TGCCAGGGTCCTGTATTAAT	58.87
												ATGGCGGCCTCCATGTTCTA	92.775
												GCTGATTCCACAATATTAGG	59.33
												ACATGTGCTGAGATGCGTTT	39.59
												GCATGATCCAGTGTTTGTCC	24.25
												GCACATGGGTGTGGTCACGA	21.42
												AACTCCCACTCTTCCTCCGT	59.36
												GAATTGCGCTGTTTGCAACA	36.66
												ACTGCCGCTGCGGTGCATGA	91.86
												TCCGTGGAGAATCAAATACA	76.25
												GATTCGTGAACAGACCACAG	82.76
												CGTGTCGAGAGTTTATTCTA	78.96
												TACCGTGTCTGTGAACTGGT	75.97
												TGTGTGGGTTGTAGCCACCA	17.93
												CACCACCTGTGTATCCAGGT	44.48
												CGAAGAGTGAACTGCAACGT	43.91
												TTCACCATATGGCTGTTACT	48.02
												ATCCTGAGGATTTCCTGCAT	40.34
												AGGGACTTGACTGGAAGGGT	36.54
												GTGCTAGGGACTTGACTGGA	35.57
												GCTATCGTCCTGAATCACAA	6.01
												GCTGGAAAGATCAAGCAGGT	29.78
												TATGCAAATCGACAGTGGAT	39.26
												TAGAGAGGGAAATTTCGGGA	12.96
												CCACATCTTGGATTTCACTT	84.3
												CCATGTATGTGCAAAGATGT	80.17
												TTGAAAGTGTATTTCGTATT	26.72
												TCAGAATTCCTCCACGTACT	24.04
												TATGGTGGATGTTTATGCTA	55.18
												GGTCCTCATGTTAGACACAC	72
												ATGAAGGCCAAGATAATCCA	79.09
												ATGCTCCAAGTCATAGAAAT	4.72
												GGTGGTCGTTGATGTGTAGA	20.97
												GATGCTAGGAGATCACTAAC	74.605
												TATTCTGGCAAACCCATCAT	65.9
												CGCAACACAACAGCTTTATT	61.615
												TGTCTGCTCAACAGTCAGGT	50.34
												CATGACGGTCACTAATGTGT	15.96
												ATGCCAGACCGAGGCAATCT	73.45
												CTTACCTGGGCCACTCAACA	51.74
												AGGTCCTTCACAGCCACCAT	57.04
												AATTGCACCTGAAATTGCAC	11.63
												GAACTGAAGCGCATCGTCGA	94.25
												CTTGGCGTCCGTGAAGATGG	56.55
												CTGTGGCCGTGCTGTTTGAC	48.49
												GTGCCAAGTGAAGCCAGGGT	35.03
												GATGTGTATAGCGGTGAACA	4.66
												AACCGTGCCAAGTGAAGCCA	60.4
												CTGTACAACCAGCATAACCC	51.3
												CTGCCCATCGTGTACTACGT	34.42
												GCTGCCCATCGTGTACTACG	23.24
												CTGATCACCACTGGTATATG	61.48
												AATCAATGTAAAGTGGACGT	100
												TGTGACTCAAGTCTGTAGGA	19.48
												GTGTGTCCCAGACTGATACC	66.51
												TATCAGTCTGGGACACACCA	71.28
												ATGGTGGACTCTTACCCACA	35.72
												TAAGCTGTGACGGATCCTTA	49.33
												TACAGCCTCCTCAACGAATA	37.15
												AATACGGCGACGACATGTAT	97.94
												CATGTGCATGGACCGCTACA	84.49
												GCTGGACCCAGGGCTCATAA	61.18
												GCAGTTGCAGCATTTCATCG	76.75
												CACTGCACCCAAACCCGCCG	89.44
												ACCCGCCGCGGAGGAAGAGG	80.92
												GGCGAGCCTGAGGCGAACAA	94.19
												GCGCAAACACAGCTGTCGGA	78.42
												GAGCCTGAGGCGAACAATGG	96.5
												AGGCACTTGCGAGAGTTAAT	82.35
												CCTTGTGAATCTCCTCACGG	80.4533
												CCTCTTTGGAGTAGAGAATA	71.93
												TTGATGGTCACCGGGCGTGT	62.365
												GTGCATCTCGACATCCAGGT	24.25
												TCTGAGCAATGGACCACCAT	51.775
												GTTCACCTGGACATCCAGGT	0.745
												GACAGATCTGGTGCTCACCA	62.885
												AGCGCGCTCTACTTTCACAT	51.5567
												CTGCCAGGAGATCCCATAGA	93.61
												TTGTGCATGAGATCTACAAT	29.26
												ACTGCCAGGAGATCCCATAG	63.18
												GGCAGCGCCTCGTACGCCGT	10.42
												GCCTCCCATGATTCGCACTA	97.9
												CTGCTCTGGGCGTGCGCCGT	31.4
												GATGAGTTCCAGTGCCAAGA	54.86
												GCAGTAAACCAGCTTGAAAT	22.1
												AATGACCCAACGCCATTGGA	88.88
												GTGTAGTCATCATGGTTATC	20.35
												GCACCCGTGTCCGAGCAACA	77.25
												ATTGAAGACGGCAACCTCAT	39.61
												GCACGTGGAGATGTACCAAT	87.27
												GGCAGCAACAAGACCGAGGT	53.42
												GTACTATGTTCCCAGCTACG	42.48
												CCTTATGCCTCTTACCAGTA	14.65
												CTGCCAATCTCTCATCAACG	80.39
												CTGTCTGAGCCCATCGACGG	31.27
												ATGATGCCTGAGAGAGAACA	86.05
												GATGATGCCTGAGAGAGAAC	70.96
												TCACCGTCTCCTCCACAGCT	45.07
												GAGTGCCACCGGAAGTGCAA	66.335
												GTGGAGAGCTGGTCTACCAC	51.695
												CCTCCTCTCCAGGCCGCCGG	53.135
												TATGAACATGGCTTTCTGGT	40.18
												TATGAAGATGGACCTCGCAC	83.96
												AGTGCAATGTGGCCACAAAC	79.82
												GACCAGGGCCACATCTTTAA	92.64
												CATTCTCCAAGTGACAAGGT	82.7
												AGATCAAAGTGGAGCCGGCA	61.6
												CTTCTGACCTCCTCTCTAAC	56.28
												ACAACGGTGAGCAGATTATT	75.43
												GATGTCACCAAAGGCTACAG	76.35
												TTCCTGCTGAACAGTATTAC	0.52
												GAGATCTTCGTGGAGCTGCA	79.41
												CGCCTCTCGGATGTCCTGCT	80.46
												CTGATAGCTCTTGGGCTACC	26.95
												TACCTGTAGTAATGGCTCGA	10.69
												CTGGGAGTGGCTGACTTAAC	13.58
												TACTACTTGAGAAGAGGCAA	64.97
												CTGTCTGACCTGTCGCCGCT	90.86
												TTAGAGAGTTCCTCCCAAGT	50.7
												GCAAAGCCCTGGCTCCAACC	21.55
												ACAGCGACCTCAACACACAG	74.79
												CGTGCTGGCAGGGATCGTGA	35.03
												GTGCTGGCAGGGATCGTGAT	62.64
												GGGAATGCTGAAGTTCAGGT	37.49
												CAGCGCGGTCCAGCTCACGG	56.42
												GGTCTGGCTGTACTGCTGCA	79.72
												AGTGAAGCAGACATAGACGA	35.705
												GGGTGTGCTCGATGGCATTA	37.19
												TATGGTTTCTATGGTTACCA	58.91
												CCTGATAGCGCATATCAAGG	13.84
												TCGATATTCTGAGGTCACAA	46.95
												TGTGCAATATCTGGTACTAA	22.47
												GATGCTTTGACCATGCTCAG	42.68
												TATCTACCACGAAGTCTCCA	53.89
												TTGTACGGAACCTAAAGTCA	27.88
												CATGCTCCGAGAATTCTATT	39.77
												CTTGGCCCGCCACTTCAGTG	21.29
												ACTAGGTTGAGCTTGGAGTT	32.49
												TCACAGAGATCATCGATATA	20.64
												ATTGCCAGCAGATTTAGAGA	62.48
												GTATTATTGGATATTCAGGT	93.87
												GCATGGATCTCATTGCAGTA	45.92
												GCTGTGTCCAGCAAACTACA	87.755
												GCTCCAGCCTCAGACGACGA	70.72
												CTCCAATATTGCATGATAGT	48.61
												ATCCAAGCCTTCCAGCAGGT	77.18
												AATGAAGCTCGGGTAATGGA	89.4
												CTGGCTTTCCACGCCCAGGA	31.47
												GATCCCAGCCAGGTTTGTTA	18.32
												GTGGCAACCCTGAGCATACT	42.59
												GATGAGCCGTCTGTAGTACA	92.29
												TCGGCACTCAGCGGCGAGGA	94.94
												ATGGACCTAATCAAGCTCAC	97.26
												AGCTACTGGTAGCACCAGGA	83.77
												GGACTTACTAGCGGATTCCA	36.56
												GTACTATCCTAATGGCTACT	75.1
												GTGGCTCTGTCCAAACACAC	51.76
												GCTGGGCGACCGGATCAGGT	71.85
												GGTCTCCATGATGATCAACT	73.6
												TCATACATATCCAACATAAG	55.59
												TTTGCCGAGAAAGGTGAACA	35.63
												GCCTGCCAGACAGAAAGTTA	55.65
												GCATCCTTCAGCTCCAAGTA	44.17
												CCAGGTTGTATATGAGAGGA	67.58
												GAGCCCAGGTTGTATATGAG	35.17
												CAGACCTCAAATTCAAAGGT	89.29
												TACCGAAACAAGGAAACTAA	81.1
												CCCACAGACCTCAAATTCAA	83.22
												AATGGGCGGCGGCTCCACCT	20.175
												CACAGACACACTTTATCGGT	73.045
												CAACCACAGACACACTTTAT	83.025
												TGGGTGCTCCACAGGATACT	23.45
												TTTGGCATGACACCTTCCAA	57.38
												AGCCTTGAGGATGGCAACAC	83.1
												GCTCTGGTGCTAGGTTACGA	89.57
												TGCTCTGGTGCTAGGTTACG	16.46
												CCACCGAGAAGCAGGCGTCA	52.29
												AATCAAGTCTTCTTACAAGA	94.91
												CTACCTTCTCACCAAACACA	76.3
												AGAAATCGCAATTGAAGACC	99.96
												TAATTTCGCCCTGGGTTACA	77.87
												GGAACACAGACAATACTCTA	96.01
												TGACCTAGGAAAGGCTGCTA	91.42
												ACTGCGAGACAGGCCCACTA	70.715
												CTGGTCCCACCTTGCATAAT	35.435
												CTGGCCTGCAAAGCCCTAGT	48.705
												GATCACCAGCAAGATTGCGA	82.29
												CTGCTCGTAACCTTCGAAGT	28.535
												GCCATGTCGTCCGACTTCGA	37.595
												GCTCAGCGTGCCAGCCAAAT	34.65
												TCTCTGAACAGAGTCCTGAT	45.5
												TTGATCACCAGGATCAGGTA	43.37
												GGATGCCAAGCCAGCGAGGT	79.46
												TGTACTCTTGGTGTCCACAA	81.69
												ACAAAGAACAGTACCTGTGT	54.25
												CTTCCAAGGAACCAGTGCGA	6.69
												GTGATATTGTTGGAGCAAGT	27.25
												CATATCCTGGACTCCATCAT	52.27
												ACTGAATACTATCAATGGGT	36.64
												GTGTGTGAGGCAGTTAACAA	77.14
												CTGTAAGCCTTTCAGCACAC	63.73
												TATGAAGCATGGGTCTGAGT	81.41
												TTGTGTCAGGAGTAGCTCAT	81.89
												GGATGCACTTCTACACTAGA	72.94
												CTGGGTAGCTCCTCGTAACA	35.24
												GTGTCTGGTCTCAGGATAAG	50.78
												GTGCCAGACCAAGACGAATT	61.74
												TGATATGGCTGCAGCCATGA	48.26
												GGCGCCTACCACATTCTTGT	73.63
												ATCCTCTCGATCATCCATAG	56.07
												CCAACGCATCCTATTCGCTT	78.98
												ATCCATAGCGGCAGCGGCTC	34.44
												GATGAGCGTGGAGTCCTTGT	56.54
												AGTTAAGAGCCAGGCCTAAT	46.2
												CTGAGACATGCCTTTCTAAG	15.14
												GGGTGTTCTCTGTATCACGA	49.96
												TTGCCTACTCACTTCCTTGG	20.79
												GTGGTCTTGGCTGTCGAAAC	51.55
												ATGGAGCACTGGTGTCGCTT	34.82
												GTGCGCCTTGAGCTCGCCCT	12.24

## Sheet: Fig2d
gRNA	sequence	in vivo gRNA activity [%]	20mer free energy [-ΔG)	MIT specificity score (off-target)	number 'GA'
SCAP_a	CTCTGGGATCAGGAGCTTGG	75.042	-2.1	54	2
SCAP_b	GCTGCACAGGAGACAGGACA	82.0748	-0.3	44	3
LYPLA_a	TGAACGTGGCTATGCCTTCA	73.0053	-2.6	79	1
TEX2_a	TAGAACTGAAAAGTTCCCAG	84.5237	-4.5	61	2
C3_a	AAAGGACGCCCCTGACCACC	82.7217	-1.8	74	2
C3_b	CAAGGCTTGGAACACCATGA	70.417	-1.2	72	2
FAAH_a	GTCCAGAGCAGGGGCCAGCA	70.4357	-3.5	39	1
FAAH_b	AATGCCCCAGGCAGGGCCAC	40.1093	-6.4	47	0
OSBP2_a	CATTTGTTCATCCCACGAGC	64.2625	-1	84	1
OSBP2_b	CCCAGCAGCCCCAGCTCTGA	60.8576	-5.2	28	1
SLC27A3_a	CCAGCCCTGCCTTCATGCCC	57.3961	0	50	0
PIGZ_1st_a	GCCCTCGGTGCCCTCCTCTT	56.6738	-0.9	67	0
PIGZ_1st_b	ACAGTGCCCTTCCAAGGCAC	51.8572	-6.2	55	0
PIGZ_1st_c	CATCAGGGGGGCCTGGTGCC	23.4527	-9.5	32	0
PIGZ_1st_d	AGCCGAAGAGGAGGGCACCG	75.7093	-4.4	71	3
SV2C_a	GCAGAGGTTTAATGACATCA	88.0345	-1.7	66	2
SV2C_b	TGCATTGCTAACCAGAAATG	62.5522	0	65	1
VCAN_a	GTTTACTGTTGCCTGATCAT	84.4106	0	76	1
VCAN_b	CCCTGTGGAATTTAATACTG	85.2549	0	77	1
SSH2_a	TGTTCCAGCTCCCAGGGTGC	52.2308	-1.6	47	0
SSH2_b	AGTGGCATTCTGCTCAGAAT	73.5805	-1.7	54	1
GPR132_a	CCATGAAGACAGACGTCACC	75.1021	-2.2	68	3
SLC27A3_b	TCTGCGTCCCCCCCACGCTT	70.6942	-1.7	90	0
CSGALNACT1_a	CTCATCTTATTTCGACCATT	66.5292	0	91	1
ITGB4_a	CAGGGCCAGCCACCGCATTC	65.5199	-2	70	0
ITGB4_b	GGGTCCTGGGGTGGGCAGAT	61.2806	-5.7	39	1
ITGB4_c	CCGCAGCTGGGCAGCCGTGC	57.0265	-4.3	62	0
RAD52_a	AGCGAGCCCTCAGGTGAGCG	78.7167	-6.6	80	2
RAD52_b	CTTCTCCAAAGATAAAGCCT	63.1143	0	39	1
FRMD7_a	AGCCAGCTGAAAGAAGCCCA	71.6805	-2.6	57	2
FRMD7_b	GTGGGCTCTACATAGCTATG	88.4392	-2.8	86	0
NFASC_a	TGTAGTAGTTGTGGCGACGG	80.4166	-1.2	87	1
NFASC_b	TGCTGCCGCCACCACCACCA	66.2289	0	19	0
NOVA1_a	TGCTACTGTGAAGGCTGTAA	79.3307	-1.7	63	1
SPAG5_a	ACAAACAGCATATCTTTAAA	51.7713	0	49	0
SOD1_a	CAACTTTGCACTTTTCTTAA	80.2302	0	50	0
OSBP2_c	TCAGTTACTCCATTCTTTTC	70.8663	0	54	0
KATNA1_a	AAATGATGACCCTTCCAAAA	82.1283	0	39	2
CALD1_a	GCAGTATACCAGTGCAATTG	78.8556	-1.9	86	0
ADSL_a	AGCTGGAGTTTCCTTCCCAC	81.6654	-1.7	63	1
ADSL_b	ACAGGTAAAGGGAGTGGGTG	78.7453	0	41	1
ADSL_c	CCTCCACCACACAGGGACGC	87.0025	-1.3	71	1
KIF26B_a	GGGAGATCTGACAAAGAAAA	84.0299	-0.6	28	4
KIF26B_b	GCTGATGACAGAGAGTAGCC	86.7362	-1	74	4
AAR2_a	GAGAAGCCACAGGGTGGCTG	39.1748	-8.3	37	2
XK_a	GGGCTGAGCCCAAGAAAGCC	53.0093	-6.3	49	2
GPC6_a	GCCCAGGGTGCGGTGGGCCC	16.0406	-8.5	31	0
OTX2P1_a	GCACCCCACAGAGGGGGGAG	17.6875	-7.3	61	2
ADSL_d	TCGGCTTGCCGACTTTGCTA	75.2732	-3.6	92	1
TEX2_b	TCAAGTGCCTGTGCCTTGCG	88.4146	-3.7	79	0
OSBP2_d	GGGACTGCTATGCATGACCT	72.1469	-2.9	75	2
NCOA6_a	GTTTGTTGAATGCTAACATC	69.37	-1.3	52	1
TTLL5_a	CGTGGCAGGCCAGTAGGGCT	50.9359	-4.3	73	0
LYPLA_b	ACAGGCCTAACAGGCCTACA	39.5622	-8.6	87	0
SLITRK1_a	ACCCGTCGCTATCGCTGCTG	79.4452	-1.9	94	0
ITGB4_d	TCCACCCGGAATGCGGTGGC	24.1293	-8	88	1
ITGB4_e	CGAGAGCCGGCTGACCGTGC	68.0171	-4.3	83	3
PRDM10_a	TCATCACCACCACCACCAAC	54.8995	0	16	0
PRDM10_b	TCTGCTGTTGGCTGTTGGTC	47.3156	-0.8	62	0
TTLL5_b	CGATCAGGAAGTCACACCAT	79.6005	-0.6	80	2
SLC8A1_a	GAGTCTCTTATTTTCCCATG	73.8779	0	57	1
SLC8A1_b	CAGATGAAATCCCATTGAAA	77.6607	-0.8	51	3
GSR_a	CATTCTTCCTTACTGTCTCC	84.5629	0	53	0
SPAG5_b	GGGTCAGCGAGGAGCAAGCG	86.4951	-2.2	73	2
GLDC_a	TCAACAGACACAACAAGAGG	64.8281	0	41	2
GSR_b	CAGGTCAGGTTGGCTTACCC	81.7917	-3.2	78	0
ADSL_e	CAGTCCCATTCACTCCCAGT	75.6046	0	64	0
TKTL1_a	CTCAGAGAAAGTAGAGTACC	74.8174	-0.1	75	3
TKTL1_b	GCGCTTCATCGAGTGCTTTA	80.5491	-6.4	88	1
CASC5_a	ATTTGCATGTTTCCTTTCAC	78.9124	0	50	0
POLQ_a	ACTCCGACGCAGAAGATTCA	78.475	0	86	3
NOTO_a	GATACTGGCGATGGAGCTGC	76.2538	-2.7	59	3
NOTO_b	CTGGCGATGGAGCTGCTGGA	80.6704	-4.3	50	3
NOTO_c	CAGAGTGATGATGCCGAGTC	82.9732	0	89	4
NOTO_d	TGATGATGCCGAGTCAGGAG	75.6432	-1.6	76	4
AHR_a	TGAGTTACAATGATATAATC	85.5709	0	69	2
NR6A1_a	TAAAAAGGTGCGGTATATAT	84.03	0	88	0
SOX2_a	CCTTCATGGTGTGGTCCCGC	48.7228	-0.4	0	0
