# Supplementary material for: Robust prediction of synthetic gRNA activity and cryptic DNA repair by disentangling cellular CRISPR cleavage outcomes
Source: Nat Commun. 2025 May 21;16:4717. doi: 10.1038/s41467-025-59947-0 (PMC12095496; doi:10.1038/s41467-025-59947-0)
Supplement: Supplementary file 11 — Source Data [file 41467_2025_59947_MOESM11_ESM.zip › 240225_Source Data Fig3.xlsx]

## Sheet: Fig3a
feature	potential gRNA activity [%	unique penalty
free energy	63.8	35.2
GA	47	16.8
MIT	38.2	8.8
G17	29.8	8.4
C20	24.2	5.4

## Sheet: Fig3b
gRNA ID	in vivo gRNA activity [%]	EVA score
SCAP_a	75.3499	79.7367
SCAP_b	82.0748	72.063
LYPLA_a	73.0053	81.3338
TEX2_a	84.5237	71.5271
C3_a	82.7217	78.5541
C3_b	70.417	83.4964
FAAH_a	70.4357	70.5905
FAAH_b	40.1093	45.4136
OSBP2_a	64.2625	67.5994
OSBP2_b	60.8576	57.3317
SLC27A3_a	57.3961	59.5884
PIGZ_1st_a	56.6739	76.8736
PIGZ_1st_b	51.8572	39.9998
PIGZ_1st_c	23.4527	22.2924
PIGZ_1st_d	75.7092	77.0499
SV2C_a	88.0345	82.2432
SV2C_b	62.5522	79.2451
VCAN_a	84.4106	81.3338
VCAN_b	85.2549	81.3338
SSH2_a	52.2308	58.9618
SSH2_b	73.5805	68.5732
GPR132_a	75.1021	80.0901
SLC27A3_b	70.6942	70.1702
CSGALNACT1_a	66.5292	81.3338
ITGB4_a	65.5199	72.1401
ITGB4_b	61.2806	56.4054
ITGB4_c	57.0265	53.7127
RAD52_a	78.7167	60.9109
RAD52_b	63.1143	65.4401
FRMD7_a	71.6805	80.3634
FRMD7_b	88.4392	78.5445
NFASC_a	80.4166	81.3338
NFASC_b	66.2289	66.8478
NOVA1_a	79.3307	70.453
SPAG5_a	51.7713	73.1139
SOD1_a	80.2302	73.3228
OSBP2_c	70.8663	68.7982
KATNA1_a	82.1283	76.6037
CALD1_a	78.8556	78.5445
ADSL_a	81.6654	73.4673
ADSL_b	78.7453	65.8579
ADSL_c	87.0025	75.1382
KIF26B_a	84.0298	79.8846
KIF26B_b	86.7362	84.1326
AAR2_a	39.1748	33.6383
XK_a	53.0093	52.0546
GPC6_a	16.0406	20.157
OTX2P1_a	17.6875	45.099
ADSL_d	75.2732	69.0908
TEX2_b	88.4146	74.0311
OSBP2_d	72.1469	84.123
NCOA6_a	69.37	71.1697
TTLL5_a	50.9359	61.3703
LYPLA_b	39.5622	42.4369
SLITRK1_a	79.4452	70.1702
ITGB4_d	24.1293	43.7347
ITGB4_e	68.0171	64.7957
PRDM10_a	54.8995	60.8611
PRDM10_b	47.3156	62.0948
TTLL5_b	79.6005	84.123
SLC8A1_a	73.8779	77.5741
SLC8A1_b	77.6607	73.5251
GSR_a	84.5629	68.5893
SPAG5_b	86.4951	83.7053
GLDC_a	64.8281	68.6471
GSR_b	81.7917	71.8949
ADSL_e	75.6046	76.2469
TKTL1_a	74.8174	81.5522
TKTL1_b	80.5491	59.4113
CASC5_a	78.9124	67.9627
POLQ_a	78.475	86.9123
NOTO_a	76.2538	78.2103
NOTO_b	80.6704	73.3084
NOTO_c	82.9732	84.3414
NOTO_d	75.6432	81.3272
AHR_a	85.5709	77.5097
NR6A1_a	84.03	78.5445
SOX2_a	48.7228	57.5192

## Sheet: Fig3c
	EVA score	409B2	eHAP	HEK293
GPC6_a	20.157	16.1	0.43	2.72
PIGZ_1st_c	22.2924	16.9	2.43	0.85
AAR2_a	33.6383	28.7	0.58	2.99
OSBP2_b	57.3317	89.6	41.9	85
SLC27A3_a	59.5884	76.6	33.5	85.7
ITGB4_e	64.7957	94.7	25.4	72.6
SV2C_a	82.2432	96.5	81	97.3
NOTO_c	84.3414	84.3	32.3	86.3
TTLL5_b	84.123	97.2	52.9	88.3

## Sheet: Fig3d
gRNA ID	in vivo gRNA activity [%]	EVA score
ITGB4_v	17.1888	43.7347
SLITRK1_v	74.6828	64.8101
ADSL_v	62.9416	47.1416
SPAG5_v1	77.3722	65.4563
SPAG5_v2	76.2484	78.3356
SOX2_v	53.8789	57.5031
FGOLD_v	81.4215	78.5445
LYST_v	81.5072	81.3338
MARFAN_v	80.1294	78.5445
APOBR_v	95.7237	71
ARRDC1_v	99.262	73
BBIP1_v	99.5006	82
CDHR3_v	99.6666	73
CRACR2A_v	99.5949	75
DCHS1_v1	99.0631	70
DCHS1_v2	92.5001	62
DNAH1_v	98.1061	66
FAAH_v	99.5788	70
KATNA1_v	99.3527	76
KIF26B_v	99.7017	81
KPNA4_v	99.7425	69
LAMA5_v	92.8372	79
LMNB2_v	58.353	51
MCHR2_v	97.3379	83
MEIOSIN_v	99.1076	68
MFSD12_v	95.4504	76
PDZD3_v	99.8367	83
RABL6_v	99.2467	76
RSPH1_v	97.9669	80
SCAP_v	89.4706	63
SH2D4A_v	98.0003	63
SPAG17_v	97.0509	84
SPAG5_v3	99.4518	78
SPAG5_v4	99.7363	61
SV2_v	98.9588	73
TENM4_v	99.6509	69
TP53TG5_v	46.3698	22
TTF1_v	99.5874	77
ZNHIT2_v1	98.6422	66
ZNHIT2_v2	38.1894	46

## Sheet: Fig3f
EVA score	number of gRNAs (hg38)
<50	15396725
≥50-60	45220161
>60-70	95704715
>70-80	113889352
>80	35494490

## Sheet: Fig3g
feature	number of ClinVar sites (hg38)					no gRNA with ≥ 25% Doench score
no PAM	4745					EVA score	number of gRNAs
no gRNA with ≥ 25% Doench score	4140					<50	35
at least one gRNA with ≥ 25% Doench score	53707					≥50-60	133
						>60-70	995
						>70-80	2324
						>80	653
