# Supplementary material for: Robust prediction of synthetic gRNA activity and cryptic DNA repair by disentangling cellular CRISPR cleavage outcomes
Source: Nat Commun. 2025 May 21;16:4717. doi: 10.1038/s41467-025-59947-0 (PMC12095496; doi:10.1038/s41467-025-59947-0)
Supplement: Supplementary file 11 — Source Data [file 41467_2025_59947_MOESM11_ESM.zip › 240225_Source Data Fig4.xlsx]

## Sheet: Fig4a_Riesenberg2022
gRNA ID	indels [%]	EVA score	gRNA target sequence
ADSL_2_t0	37	65.8579	ACAGGTAAAGGGAGTGGGTG
ADSL_3_t0	28	69.0908	TCGGCTTGCCGACTTTGCTA
CREBBP_t0	7.1	47.0029	AGCCTGGCATGGGCTGCTGC
FRMD7_I_t0	1.2	34.2727	AAAGCACCGACTCGGTGCCA
FRMD7_II_t0	3.2	57.2751	GGACTTCGGTCCGGCCCGTC
FRMD7_III_t0	23	78.5445	AGCATAGCTCTAAAACCAAG
FRMD7_IV_t0	1.9	0	GACGGGCCGAACGGCCCGTC
GGCX_t0	17	66.0829	CTCCCCTTGCCCACCTCTGC
GPC6_t0	2.8	20.157	GCCCAGGGTGCGGTGGGCCC
ITGB4_t0	35	72.1401	CAGGGCCAGCCACCGCATTC
LIFR_t0	25	73.1844	CACACCGCTCAAATGTTATC
LYPLA1_2_t0	5	81.3338	TGAACGTGGCTATGCCTTCA
MIR548H3_t0	2.3	43.8094	GCACCCCACAGAGGGGGGAG
NOTO_t0	21	84.3414	CAGAGTGATGATGCCGAGTC
NOVA1_t0	67	70.453	TGCTACTGTGAAGGCTGTAA
POLR3A_t0	78	78.5445	GTAAATAAACTAACCCTTAT
XK_t0	14	52.0546	GGGCTGAGCCCAAGAAAGCC

## Sheet: Fig4a_Kurgan2021
gRNA ID	indels [%]	EVA score	gRNA target sequence
ATAD3A.1	97.6584	75.9737	AAGAATGCCACGCTTGTCGC
ATAD3C.1	75.3907	78.7629	GTCAAAGGACGCCCTGAATC
Hs.Cas9.AAGAB.1	97.0701	81.3338	CAGCTGGTGACTAACGCACA
Hs.Cas9.ABCA12.1	86.6653	81.3338	CCACGTTTTGCAACTAACGA
Hs.Cas9.ABCA9.1	54.4128	75.9737	GCACAAATTGTCGTCCTGAC
Hs.Cas9.ABCB11.1	45.2636	84.123	CGCATGACCTCGACCATCTG
Hs.Cas9.ABCB9.1	91.2647	78.5445	ACCCTCGTGTGCCTCTTCGT
Hs.Cas9.ABCC10.1	93.6486	81.3338	TGCCAGATAGCACCGTCCAA
Hs.Cas9.ABCD3.1	94.9616	86.9123	ACTCGACTTCGAAGACCCAT
Hs.Cas9.ABCG2.1	68.6927	73.1844	ACCTGGTCTCAACGCCATCC
Hs.Cas9.ABCG4.1	56.0808	53.6165	TCGTGTGGGAGCACGACATC
Hs.Cas9.ABHD11.1	89.3964	70.3886	CGTGCAAAAAGACGACGGCC
Hs.Cas9.ABHD15.1	83.7872	75.9737	ATACATCCGCTTCCGACACC
Hs.Cas9.ABHD5.1	95.2921	81.5522	TTGGACGAAGTAGTAGACCC
Hs.Cas9.ABI3.1	81.4639	83.4782	GCCTGGACGACATTGGCCAT
Hs.Cas9.ABL2.1	86.5122	75.9737	AGGGACGTGTGTATCACTAC
Hs.Cas9.ABLIM2.1	92.2524	86.9123	TCGACACGCCGGATGCCAGA
Hs.Cas9.ABRAXAS1.1	71.1629	70.5431	AAGCTGCTCTACTCATCGAC
Hs.Cas9.ACAT2.1	91.5142	84.3414	GCCGCCGAGACGATGACCAC
Hs.Cas9.ACCSL.1	94.4517	84.123	GGATAGGTCGCGGTTGACAA
Hs.Cas9.ACER2.1	94.0132	80.3634	GCATCTGACCCAAGAAACTA
Hs.Cas9.ACKR3.1	82.4129	81.3338	TTGCACGTGAGCTCGCCCAT
Hs.Cas9.ACOT13.1		78.5445	GCAATAGGCACTCTCCACGG
Hs.Cas9.ACOT2.1	89.7301	80.0442	GAGCGTCCCGGCTGTACCAA
Hs.Cas9.ACP5.1	93.0638	78.5445	TTTCCGGCTAGCACGTACCA
Hs.Cas9.ACR.1	91.8295	84.123	ATGAAGCGCCCACACGAAAT
Hs.Cas9.ACSL5.1	94.1683	78.5445	GGCTTGTTACACGTACTCTA
Hs.Cas9.ACSM4.1	65.7473	75.9737	AATACAATGGACTCCACCGC
Hs.Cas9.ACSS2.1	85.1644	84.123	GTCTCTATGTGAACGGATCT
Hs.Cas9.ACTA2.1	86.938	65.4322	TGGGACGTCCCACAATGGAT
Hs.Cas9.ACTN1.1	93.3734	78.7629	GTGCTTTGATCCACCGACAC
Hs.Cas9.ACVR1C.1	92.2252	78.7629	TGTAGGAGCACTGTCGACCC
Hs.Cas9.ACVR2A.1	92.4178	72.9594	ACTGGTGTTGAACCGTGTTA
Hs.Cas9.ACY3.1	92.2484	78.5445	CACCTCATATGGGTCGTCCG
Hs.Cas9.ADAM30.1	80.7273	75.9737	TACGAGTCAAACTCCCCTTC
Hs.Cas9.ADAM33.1	87.9696	75.9737	CCACGTAGTTGGCGACTTCC
Hs.Cas9.ADCY2.1	48.2555	73.1696	GACGCTAAGCACGATGGTGT
Hs.Cas9.ADGRB3.1	83.4096	75.9737	TAACCGAACATGTGCTCCAC
Hs.Cas9.ADGRF1.1	95.1702	67.5994	TCAAGGTTTTGAGTCGGTTC
Hs.Cas9.ADGRG1.1	64.0827	66.5116	ACCGGATCAACGCCACGGTG
Hs.Cas9.ADGRL1.1	93.0183	84.123	CTACGGACGCGCATCAAGAG
Hs.Cas9.ADGRL3.1	64.482	78.7629	TTTGAGTCCGACCACCAATC
Hs.Cas9.ADI1.1	45.7747	84.123	CTACGAGGAGCATTTGCACT
Hs.Cas9.ADIRF.1	91.5136	76.8831	CTTGCAGGACCTGAAGCAAC
Hs.Cas9.ADNP.1	92.6902	81.3338	CCTGATAGCCTATACGTTCA
Hs.Cas9.ADRA2C.1	19.542	68.6644	GCGGCCTCAACGACGAGACC
Hs.Cas9.ADRB3.1	36.1327	75.9737	CAACGTGTTCGTGACTTCGC
Hs.Cas9.AEBP1.1	93.3634	84.123	GAACTCCTCGATCTCGTCGT
Hs.Cas9.AFAP1.1	95.6705	72.9594	ATAAGAGCTGCTCATCGCAT
Hs.Cas9.AFG3L2.1	94.9827	86.9123	AAGGCGATGATGAGCACCGT
Hs.Cas9.AGAP3.1	95.7016	72.9594	TGGTGCACCGCTATCTGACG
Hs.Cas9.AGAP6.1	79.8518	66.0219	TGGAATATTGTGCTTGACTC
Hs.Cas9.AGO1.1	91.0641	84.123	GATCGACGTGTACCACTACG
Hs.Cas9.AGO3.1	92.3643	70.1702	GTAGCACCACATCAACGGCA
Hs.Cas9.AGPAT1.1	96.8326	82.8335	CATCGACCGGAAGCGCACGG
Hs.Cas9.AGPS.1	94.7523	81.3338	GTACCAATGAGTGCAAAGCG
Hs.Cas9.AHCYL1.1	78.8954	81.3338	CGGATCTTCTTAAACACGTT
Hs.Cas9.AHSG.1	97.3255	84.123	GGCCCCGCTGAACGACACCA
Hs.Cas9.AHSP.1	94.4132	86.9123	TGCGGAAATGAGATCCTTAT
Hs.Cas9.AIDA.1	77.6445	59.6637	CCAAGGTTGCCATCGGAACC
Hs.Cas9.AK1.1	82.3538	84.123	TCCTGATTGATGGCTACCCG
Hs.Cas9.AK2.1	85.9065	69.4554	GAGTGGCCGTTCCTACCACG
Hs.Cas9.AKAIN1.1	63.615	72.7667	ATTCTGCACAATCTGTTTGC
Hs.Cas9.AKIRIN1.1	94.9714	80.2894	AAGAATATAGTCGTTATCAG
Hs.Cas9.ALDOA.1	92.9767	78.32	ACGGAGCTGACTTCGCCAAG
Hs.Cas9.ALG13.1	91.2814	81.3338	TCGTTTATAACCACTACGAG
Hs.Cas9.ALG14.1	87.1597	75.9737	TTCCATGGACGTTACGCCCC
Hs.Cas9.ALG1L.1	2.84257	64.1835	GTGGCACTCACTCTCTGTTC
Hs.Cas9.ALG1L2.1	91.204	64.6208	ACATCCAGGTCTGCATCCCC
Hs.Cas9.ALKAL1.1	88.0998	75.9737	TGTCCCCGCACGGAGCCCAC
Hs.Cas9.ALKBH1.1	87.5756	81.5522	ACGGAGACCCCGAAGTTTAC
Hs.Cas9.ALKBH7.1	79.8512	84.123	CCGCTACGAATACGATCACT
Hs.Cas9.ALKBH8.1	94.0553	81.3338	GCAAATGAGTACGGCTTGTT
Hs.Cas9.ALOX5.1	74.2621	86.9123	GGATTCATACGACGTGACTG
Hs.Cas9.ALPK1.1	76.9701	70.3886	CGTCGAGCCCATACAGGAAC
Hs.Cas9.ALPK2.1	92.1023	81.3338	GATAACCCTAACCTACACCG
Hs.Cas9.AMDHD1.1	92.3685	73.1779	GAGTGGATATGGCCTCGACC
Hs.Cas9.AMELY.1	93.3131	78.5445	GCACCACCAAATCATCCCCG
Hs.Cas9.AMIGO2.1	93.3794	81.3338	ACGATTACACCTGTCGCCTG
Hs.Cas9.ANAPC11.1	82.5785	74.4591	GATTAAGTGCTGGAACGGCG
Hs.Cas9.ANGPTL4.1	53.6408	75.9737	ACATTGTGAGCCGGGTCAAC
Hs.Cas9.ANKEF1.1	53.4202	73.1844	CCCATTCGGTCTTGCACATC
Hs.Cas9.ANKIB1.1	93.4629	75.5307	GGTATTCTCACGGGATCCCG
Hs.Cas9.ANKRD13D.1	97.6665	81.3338	CTTCGACACAATGCCAACGT
Hs.Cas9.ANKRD27.1	84.2083	81.5522	TAGACTGGATGCTGCTCGAC
Hs.Cas9.ANKRD35.1	95.8915	81.3338	CCATTCGAGTCAAGCTTGGT
Hs.Cas9.ANKRD45.1	91.6278	75.9737	CAAAGTTTCCAAACGACCCC
Hs.Cas9.ANKRD49.1	94.7144	81.3338	GGCCACTCACGTGAACACTA
Hs.Cas9.ANKRD50.1	95.3769	72.9594	TCGGAAGGCATATATCGTCA
Hs.Cas9.ANKRD52.1	29.4677	52.7616	CCACGTTGAGGCTGCTCAAC
Hs.Cas9.ANKRD61.1	93.9574	86.9123	AGAAGACTGCACTACGATCG
Hs.Cas9.ANKZF1.1	85.6125	78.5445	GCTATACGGTTCGGGCCAAG
Hs.Cas9.ANO6.1	48.2437	84.123	GGACCGGTTTTTCAGATCAT
Hs.Cas9.ANXA2R.1	96.3521	67.5994	AGTGAGTACTCTCCTAGTAC
Hs.Cas9.AP3B1.1	90.703	81.3338	AAGCGCTTGCACGAATTAGT
Hs.Cas9.AP3M2.1	83.712	68.0035	ACAACCGTTCGAAGGATGGT
Hs.Cas9.AP3S2.1	96.3379	72.7667	TTTCCATCTAGTCCTCAAGC
Hs.Cas9.APAF1.1	88.248	67.5994	TCTTTGCACACGGTTGGATC
Hs.Cas9.APOBEC2.1	73.118	75.3289	ACCAGGTGACATTGTACCGC
Hs.Cas9.APOBEC3A.1	45.5904	53.6244	CGGTCAAGATGGACCAGCAC
Hs.Cas9.APOC1.1	69.957	77.4734	TCCAAGGCACTGGAGACGTC
Hs.Cas9.APOC4.1	74.6666	75.9737	GAACCATTGCCACCCGTCTC
Hs.Cas9.APOPT1.1	94.9765	84.123	TGTAAAAGTGAACAGGTCGA
Hs.Cas9.APP.1	10.6585	53.3837	GCGGAATTGACAAGTTCCGA
Hs.Cas9.AR.1	78.5254	81.3338	CTGGGACGCAACCTCTCTCG
Hs.Cas9.AREL1.1	70.3328	84.123	GGACTATTTATGACTACGTG
Hs.Cas9.ARF3.1	93.6218	81.5522	AGGACAAGATTCGACCCCTC
Hs.Cas9.ARF5.1	93.4705	64.8101	CCCCCAACTTCAGTTTGTAC
Hs.Cas9.ARHGAP22.1	80.3216	84.123	GTCCACCACGAGCGGAAGTA
Hs.Cas9.ARHGAP23.1	95.9488	72.9594	CATCGTGTACCCACCCGAGT
Hs.Cas9.ARHGAP36.1	77.5148	81.3338	AAGGTGTTCGGACGGTCAAT
Hs.Cas9.ARHGAP6.1	77.4229	84.123	TCGGATTTCCACACGACGTA
Hs.Cas9.ARHGEF33.1	92.1485	75.314	GATGGCTTGGATCATCGACA
Hs.Cas9.ARID1B.1	94.6858	81.3338	TGCCAATTGGATACCGCTGT
Hs.Cas9.ARIH2.1	97.6841	71.0251	GTTCTCGTCAAGGACGGCGT
Hs.Cas9.ARL1.1	93.1517	72.9594	CATGGCAACTAACTCTGATT
Hs.Cas9.ARL15.1	93.1491	82.1887	TGGTCGACACGACGTTATCG
Hs.Cas9.ARL16.1	91.8903	84.123	TGCCACGATGTCAGTAAGAT
Hs.Cas9.ARL6IP5.1	95.6335	72.9594	CTACCCCACGACGTTCGTTA
Hs.Cas9.ARMC10.1	76.1739	80.0805	TTACCTGCTGGAGTCAACGG
Hs.Cas9.ARMC3.1	97.2044	70.3886	ACTACTGAGTAGCCCTGACC
Hs.Cas9.ARMC6.1	80.4886	82.1887	CACACGGATGTCGTCATCGA
Hs.Cas9.ARMCX1.1	50.8714	70.3886	TTGAACTTGCCTCTCCGGAC
Hs.Cas9.ARNTL2.1	94.3694	75.9737	CTCACGCGGCTGGAAACCAC
Hs.Cas9.ASAP3.1	92.3253	81.3338	CTAAGGATTCCACGGCCTCT
Hs.Cas9.ASB7.1	90.9077	75.9737	TGATCACGGCGTATCGCAAC
Hs.Cas9.ASCC3.1	93.2286	73.1844	ATGGCTTTACCTCGTCTCAC
Hs.Cas9.ASCL5.1	56.5725	81.3338	GCGAGTCAAGTGCGTCAACG
Hs.Cas9.ASIC5.1	21.9302	78.7629	AGAACCGGAGCAAAATTCGC
Hs.Cas9.ASL.1	66.2027	73.5964	TGCCTACGACCGGCACCTTT
Hs.Cas9.ASPHD2.1	65.4941	66.9385	CGTGTGGTACTGTTATCACG
Hs.Cas9.ATF5.1	90.4022	84.123	TGGGATGGCTCGTAGACTAT
Hs.Cas9.ATG4D.1	93.4922	73.1844	CGGCTTTTAACCACCCAACC
Hs.Cas9.ATP10D.1	91.3981	84.123	GAGACCCACGCGTTCTTTGT
Hs.Cas9.ATP2A2.1	92.1349	70.3886	TTCGGCGTCAACGAGAGTAC
Hs.Cas9.ATP5E.1	93.664	60.0835	TTGCACAGATCTGGGAGTAT
Hs.Cas9.ATP5J2.1	92.7016	63.0977	GCCAAGCTGGATCTTGATGC
Hs.Cas9.ATP5L2.1	92.5156	67.5994	GTACTACACCACGGTTGAGC
Hs.Cas9.ATP6AP2.1	86.7232	73.1779	GAAACAGGCGATTACGGAGC
Hs.Cas9.ATP6V0A2.1	85.078	81.3338	TGTTTGGATAGGGGTACACG
Hs.Cas9.ATP6V1G1.1	92.5872	72.5578	TTCAGTGCTGCAACTGCCAC
Hs.Cas9.ATP8B3.1	95.9431	78.5445	GCCAACAACCGTGCCTACAA
Hs.Cas9.ATXN7.1	96.0087	66.7366	TAATCAGGTTGTCAAACCGC
Hs.Cas9.AVEN.1	94.5774	69.0908	GTTCGGCAGCAACGTTGAGT
Hs.Cas9.AXL.1	93.9593	81.3338	TGCGAAGCCCATAACGCCAA
Hs.Cas9.B4GALNT1.1	98.1241	75.9737	CCCACGGCGCAAGAGGTAGC
Hs.Cas9.BAK1.1	97.0948	60.0835	GGAACTCTGAGTCATAGCGT
Hs.Cas9.BATF2.1	77.6341	72.9594	GGTTTGGGGGACACACGGGT
Hs.Cas9.BBS2.1	94.4688	81.3338	GCCACCAATAATCGCAAGAG
Hs.Cas9.BCAR3.1	78.1599	70.1707	GGTGAATCACCAGTTCCCCC
Hs.Cas9.BCCIP.1	96.8885	81.3338	CTGCGGAACCCCACTTTCCA
Hs.Cas9.BCHE.1	88.8543	81.3338	TACCGCCCAAGGAGCATTAA
Hs.Cas9.BCO2.1	93.3333	78.5445	GTCAACTATGTGCGGTACAA
Hs.Cas9.BECN2.1	34.7884	70.3886	TCACCGCCACGTTTGAGATC
Hs.Cas9.BEND7.1	72.0914	78.7629	GAATGGCCTGCAACGTTGAC
Hs.Cas9.BEX1.1	94.1593	82.6609	GTGTGCCTAGAGGAAATCGT
Hs.Cas9.BEX5.1	59.9865	81.3338	ATGTTATCGACAAGCCTATT
Hs.Cas9.BICDL2.1	94.8805	84.123	CAACGAGGCAGCCGACACGT
Hs.Cas9.BLOC1S1.1	94.4601	73.0495	GATCCACCAAAGCTTCTGTC
Hs.Cas9.BLOC1S6.1	94.7202	78.5445	GTGTGTCTAACAATACAACT
Hs.Cas9.BLVRA.1	63.1234	67.5994	ACACGAAGCCAATCAGGTTC
Hs.Cas9.BMF.1	62.8722	75.7487	AGAGAGCAAGCTCCCGGGTT
Hs.Cas9.BMP6.1	79.3244	75.7487	CTTCCTCAACGACGCGGACA
Hs.Cas9.BMT2.1	95.2864	75.0961	TGGTGAAGAGCGTCCACCGG
Hs.Cas9.BMX.1	96.6887	84.123	CGTCCACGAAGAACCCACTA
Hs.Cas9.BNIPL.1	64.2364	59.4196	GGTGTTCCGAATGGGACCAC
Hs.Cas9.BOLL.1	94.7572	73.6047	GGTGGGACCGAAGTTACCTC
Hs.Cas9.BOP1.1	50.904	84.123	GTACGATGACTTCCCCCACG
Hs.Cas9.BRDT.1	48.9564	67.5994	TTCTCCCTTGAACGTGGTAC
Hs.Cas9.BRIX1.1	97.6881	75.7487	GCAACCAAGAGGAAACGGCG
Hs.Cas9.BSPRY.1	92.4352	81.3338	CAGGACGTCCGCCACATACT
Hs.Cas9.BTBD3.1	90.91	81.3338	TCAACGCCAGATCTTGTCGT
Hs.Cas9.BTF3L4.1	95.5661	54.505	AAGCTTTTTGTCATCAGCTG
Hs.Cas9.BTN3A1.1	80.7003	73.1779	GAGGGAACTTCTGATGGTAC
Hs.Cas9.BUD23.1	95.2531	73.1844	GTAGTCTACCACCATGCCAC
Hs.Cas9.BZW1.1	92.6494	70.3181	AACTGAAACCGGTACTGATT
Hs.Cas9.C10orf111.1	89.519	72.9594	TCGGAGTCGCTGCAAAGTCG
Hs.Cas9.C10orf67.1	91.7472	75.9737	GGGGGACCTTTGGCACACGC
Hs.Cas9.C10orf90.1	86.0166	72.9594	ACCATCACGGCCAGACGCGT
Hs.Cas9.C11orf57.1	90.7111	81.3338	ATGCTTACCGGGGGACCAAA
Hs.Cas9.C11orf74.1		75.9737	CTGGGCCACAAAAGGGATAC
Hs.Cas9.C12orf54.1	71.6604	80.4983	GTCCTGGGTGCTGATGTCAT
Hs.Cas9.C12orf77.1	93.5131	86.9123	AGACGCTGGACAGCATACGA
Hs.Cas9.C14orf132.1	84.0276	81.3338	TCGGTGCTGAAGTCCTCGTT
Hs.Cas9.C15orf38-AP3S2.1	84.7994	84.123	GGGGTACGGCTGAAGACTCG
Hs.Cas9.C16orf58.1	92.09	72.7506	ACGGAATCCCACAGCTGGTA
Hs.Cas9.C16orf82.1	89.6046	70.3886	ATCCTCTGTCCAGAATGAGC
Hs.Cas9.C16orf90.1	65.2916	78.5445	CGCACCCCCCAACATCTACG
Hs.Cas9.C17orf102.1	89.0333	75.9737	AAGGATGCACGCTCCCCACC
Hs.Cas9.C17orf99.1	59.2556	64.8023	GCGGGCCAACTTCACTCTGC
Hs.Cas9.C19orf12.1	91.8957	84.123	GCCCACCAAACCCCCGACGA
Hs.Cas9.C19orf33.1	92.0618	63.5569	GTCCCCACAAAGTTCAGGGC
Hs.Cas9.C19orf60.1	93.8765	67.5994	GCTACCGGAGCACAGTGCAC
Hs.Cas9.C19orf84.1	81.5548	65.4471	GGGGGCCTACACCTTCCAAC
Hs.Cas9.C1D.1	91.1794	60.5103	AACCCAAGGAGTTAATCCTA
Hs.Cas9.C1orf112.1	70.688	81.3338	TTATTATGGACTGGTGCTTA
Hs.Cas9.C1orf210.1	90.7134	63.8397	TGTGCTGGTAGGATTTGTGC
Hs.Cas9.C1orf27.1	93.2182	81.3338	CACTAGAACGCCACCCAAAG
Hs.Cas9.C1orf68.1	28.5691	75.9737	CACCCTGGACATAGCACGTC
Hs.Cas9.C1QTNF8.1	82.516	81.3338	GTTCACCAGCTCCGTGTCGA
Hs.Cas9.C20orf173.1	80.9376	84.123	GCCACCACACAGCCGACGAA
Hs.Cas9.C20orf203.1	93.4009	81.3338	ACCTCTGGGACCTTGGCGGT
Hs.Cas9.C2CD2.1	88.0945	81.3338	CGACGCACACTGCATTAATG
Hs.Cas9.C2orf15.1	94.3571	86.9123	TGGATGATCACTTAATACGA
Hs.Cas9.C2orf16.1	89.4933	72.105	GGGTTGACCCCAAAGCTAAC
Hs.Cas9.C2orf70.1	82.0623	81.3338	CGGCATTGAACTCGGTCAGT
Hs.Cas9.C2orf74.1	97.228	81.3338	CCTTGTACAGATGCAAACGG

## Sheet: Fig4a_Leenay2019
gRNA ID	indels [%]	EVA score	gRNA target sequence
ABCB10-01-1891	75.68	80.916	GATTTCCTCAGCGGTCACAG
ABCB10-02-1892	89.32	77.648	TTGATTTGCCAGAACCACTT
ABCB10-03-1893	36.72	60.0639	TACCTGAGTGGCTTGTGCCA
ABCD3-01-1862	94.59	81.3338	GGTATTTAGTGAGCCTTACT
ABCD3-02-1863	35.69	78.5445	GTGGTTTGCAGTGGTATCAT
ABCD3-03-1864	46.57	68.3643	AATTAAACTTACAAGAGGCA
ACBD3-01-88	79.13	72.3328	TATGATCCTTCTTCATGGGT
ACBD3-02-89	69.64	78.5445	ATGCAGCCCAACAGTATCCA
ACBD3-03-90	93.43	78.5541	ATGGATGGAGCTGCTATTAC
ACBD5-01-1856	23.77	81.3338	CTGCAGTCTCATCAGCACGA
ACBD5-02-1857	84.33	78.6379	ACTGGGTGATATGACCAAAG
ACBD5-03-1858	66.38	75.9737	ATAACAGCGGAGCACCACAC
ACOT8-01-2160	84.41	81.3338	CTGTGAAGGCCGTGCAACAT
ACOT8-02-2161	49.14	84.123	CTACAGAGGAAGGCATTACT
ACOT8-03-2162	50.71	86.9123	AAGTGGAGCGGACACGAACA
ACSL3-01-1102	79.21	78.32	GTGGTGAAGAGTAACCAATG
ACSL3-02-482	85.275	72.124	TATTGCTGGTATAACTGGGA
ACSL3-03-483	64.045	77.5002	TATCTAAAGTATCACATCCA
AEBP2-01-989	81.59	78.5445	CTGGTCCCAACAACAATTAT
AEBP2-03-1026	92.48	81.3338	GGGCCTTGATGTACACACGT
AFF1-01-937	3.03	81.3338	ATGGGCCGGACATAAGCCGT
AFF1-02-874	37.12	71.2352	AAATGTCTGAGAAGGCGGCT
AFF1-03-956	54.88	81.3338	GTCAAAGGCGGTAAGAACAT
AFF4-01-2048	19.185	84.123	GTGTATGAATAGCCGTTAGA
AFF4-02-955	75.315	82.8698	GATGATTCTAGTAGCCACAG
AFF4-03-2050	69.535	78.5445	TCCGTCCATGGGCCGCACAT
AGPS-01-1823	65.54	75.9737	CATGTAGAGGCTGGCATAAC
AGPS-02-1824	92.78	79.4539	TCCTACAGTACTGAACTCCA
AGPS-03-1825	0.1	81.3338	AGGTGTATCACTAGGATTTA
AHCY-01-1625	25.09	75.9737	GCCCATTCTTCAACCGATAC
AHCY-02-1626	41.74	78.5445	GTGTCCAATGTTACACACAA
AHCY-03-1627	44.94	66.6933	GATGTCAATACAGCCTGTGG
AHCYL1-01-2051	60.565	80.0805	CTGACAGCTACAGTTCAGGT
AHCYL1-02-2052	71.41	83.5703	GTGATGGACAGAACAAAGGT
AHCYL1-03-2053	2.67	72.9594	TACCACATCGATTTCTGTGT
AHCYL2-01-2054	56.9	65.6865	AATGGAGCCCATGGCTTTCA
AHCYL2-02-2055	79.87	72.9594	TTGATTCACGGCAACAGTAG
AHCYL2-03-1051	9.025	70.1702	TACCACGTCAATCTCTGTGT
AIMP1-01-609	35.48	78.2103	ACCAATTCGAAGATCCAGAC
AIMP1-02-611	48.88	78.5445	TCCACTGCACGCTAATTCTA
AIMP1-03-612	72.35	74.0777	TTCTTTGGTACCAGAAGATA
AIMP2-02-636	93.61	63.1061	GGCGCTGGCCACGTGCAGGT
AIMP2-03-637	3.09	75.7487	GTGTTTGAATCATCTTGGAG
AKAP8L-01-1754	92.24	81.3338	CCACCATGAGCTACACAGGT
AKAP8L-02-1755	19.33	85.2413	GACAACAGCGACTCAGACAA
AKAP8L-03-1756	44.09	78.5445	CTCAGGCTATGGGCGCATGT
AKAP9-01-1612	57.35	77.2913	ACATAAGTCCCTTAGTACAG
AKAP9-02-1613	42.65	78.5445	ATGGTCCTCTCCATCACTAT
AKAP9-03-1614	17.31	79.6628	ACAACTGCTGATAAATTACT
ALDH1A1-01-682	66.04	78.5445	CTGGTTATGGGCCTACAGCA
ALDH1A1-02-746	99.81	77.5002	CTATACAACACTGGCCCTGG
ALDH1A1-03-740	15.91	75.7487	TACCTCTGTTGATCCTGTGA
ALDH3B1-01-766	47.48	75.6943	TAACAATCTTGCCCACACGA
ALDH3B1-02-713	40.66	71.6518	CTGCACATCCACCAGCACCG
ALDH3B1-03-741	16.81	75.9031	AAGCTCTGCACGTTCACGAT
ALMS1-01-1533	59.45	82.8335	CTGTGTGAGTATGCACTAGA
ALMS1-02-1534	55.05	77.6921	GGTGTGCTCAGAAGTCACTA
AMBRA1-01-1721	52.77	78.8273	TACCATTACTGATTTCAGGG
AMBRA1-02-1722	45.55	81.3338	ACTGACATGTCTCCGCTGGT
AMBRA1-03-1723	20.13	77.709	GTTCTGCACCAGCACATTCA
ANAPC1-01-1549	32.95	65.0224	TAGAGTCCCAGCTCCAGTTA
ANAPC1-02-1550	0	76.2404	GACAACGATGATTGCAGCAA
ANAPC1-03-1551	80.97	74.9327	GTTGTCTGGATGACTAATGT
ANAPC2-01-1447	9.15	72.7622	ATGCAGGAGCCGAGTCTCCA
ANAPC2-02-1448	37.34	66.302	AGTACCGGCGACGGGCATAC
ANAPC2-03-1449	31.23	73.1696	AGATGATCCAGCGTCTGTAT
ANKHD1-01-1783	28.61	78.5445	TACCATGCAGGCCTCCATTA
ANKHD1-02-1784	81.62	75.7487	ACAATGCTGACTGATAGCGG
ANKHD1-03-1785	62.21	77.9179	TGTGTTTGGCTTGTTCAGCA
ANKRD13A-01-1810	88.21	85.8679	ACATGAGCTGGATAAGAGGG
ANKRD13A-02-1811	78.46	78.5445	AGTCAATCACCTCTCATACT
ANKRD13A-03-1812	46.07	84.123	GGAAAGGTCGAAGCGTTCGG
ANKRD17-01-1153	50.65	78.5445	GCTGCTAACACTTCCTTAAT
ANKRD17-02-1154	89.845	81.3338	AATGGATGCAGCAATACTGT
ANKRD17-03-1155	34.88	69.7525	GTGCATCAATATCAATGGCA
ANPEP-01-755	26.95	84.123	TACCGCAGCGAGTACATGGA
ANPEP-02-703	37.42	78.7629	GCTGAAACCCGATTCCTACC
ANPEP-03-739	22.66	75.2026	TGGCTTACCAAGTTCCAGGT
AP1M1-01-155	42.33	81.3338	GAGTCTGTCAACCTCTTGGT
AP1M1-02-156	59.92	81.3338	CACAGGTACATCACTCAGGA
AP1M1-03-157	50.49	72.9594	GGTCCGAAGGCATCAAGTAT
AP3B1-01-904	48.61	78.3356	GGTCTGTCTGCTGTCCAACA
AP3B1-02-957	21.53	84.123	GTGCAACTGGAGTGGATACT
AP3B1-03-915	62.33	86.9123	GAGACCGTACAAGATTTATT
AP3M1-01-899	81.59	73.1844	CTACCTCATCAGTATCTACC
AP3M1-02-879	12.23	81.3338	ATGTTGGACAGCTGCCCGGT
AP3M1-03-931	25.29	70.3886	CAGATTCCCAACGCTTGAAC
APP-01-97	59.7	81.3338	CACATGCTCGAAATGCTTTA
APP-02-98	86.24	86.9123	GCACTTGTCAGGAACGAGAA
ARFGEF1-01-1975	24.91	82.2081	CTGATAGATACTCTTCAGGA
ARFGEF1-02-1976	3.27	79.2451	TACAGTACCTCCAAGAACAA
ARFGEF1-03-1977	6.9	84.123	CATATATCCCAAGAACACGA
ARFGEF2-01-1993	73.58	75.7487	GACGTTCAGCATCTGAGTAA
ARFGEF2-02-1994	40	75.9737	TTTAGAAACTCATCGCATAC
ARFGEF2-03-1995	18.21	72.9594	CATCTGAGTAAGGGTAGCCT
ARHGEF12-01-1511	34.2	75.7487	GTGATCGAATCATCAAGGTA
ARHGEF12-02-1512	37.88	72.9594	CTGTACTCAACTTAATGACA
ARRB2-01-1457	33.33	67.5833	CCAGGTCTTCACGGCCATAG
ARRB2-02-1458	27.43	78.5379	GACTACCTGAAGGACCGCAA
ARRB2-03-1459	93.92	78.5379	GAGAAACCCGGGACCAGGTA
ATAD3A-01-1916	9.52	54.9672	ACATCAGGATGTTCCTGTAC
ATAD3A-03-1918	10.73	54.3418	ACAGGAACATCCTGATGTAC
ATAD3B-01-1946	10.62	77.5002	TGGCTCTTCGGCGTTAACAA
ATAD3B-02-1947	2.27	68.3928	GGTGCTCGGACGCCTTCAGG
ATAD3B-03-1948	66.57	68.8806	TGCGCCCGCAGGTTACGCCA
ATL3-01-75	92.55	78.3356	TACCTGCTCCAACACATATG
ATL3-02-76	80.03	86.9123	GATCTGATCCAGAAACCACT
ATL3-03-77	4.85	81.5522	GACCCAGAAGAACCGTTAAC
ATP2A2-01-59	91.44	78.5445	TTGCCGGCACAGCTTCACGG
ATP2A2-02-60	91.06	84.123	TCAATGACCCGGTTCATGGA
ATP2A2-03-61	77.89	77.0824	CTCCTCAACGGCAGCCACAA
ATP2A3-01-178	44.27	81.3338	CATGCCTACGCAGCCCACGA
ATP2A3-02-179	35.83	84.123	GCTCTGGACTACAACGAGGT
ATP2A3-03-180	70.01	84.123	GTCCTGGCCTGGTTCGAGGA
ATP2B1-01-1987	15.96	78.5445	AGCATCTGCACAGCCTTAAG
ATP2B1-02-1988	62.49	72.9594	TATACTTGTAATGGGCGACA
ATP2B1-03-1989	4.81	68.4992	AACCTTTCTTCAATTAGTAT
ATP5B-01-1981	44.66	86.9123	GATGGCAATGATATCCTGGA
ATP5B-02-1982	34.7	67.3361	GTGGTAGTCCCTCATCAAAC
ATP5B-03-1983	10.71	78.5445	TACAGTGGTAGCATCCAAAT
ATP5D-01-1999	39.19	79.3994	GACCTGCAGCGTGGGCACGT
ATP5D-02-2000	70.79	69.1258	GGCCTTCTCCAAGTTTGCCT
ATP5D-03-2001	54.64	63.2882	GTGGACGTGCCCACGCTGAC
ATP5F1-01-1949	41.72	72.0052	GCAACAAGGACCTTTCATAC
ATP5F1-02-1950	47.12	79.8717	AGCCCAGTTCCGAGTACATA
ATP5F1-03-1951	6.4	84.123	GACCCTATGTACTCGGAACT
ATP5H-01-1968	15.85	74.3605	ACATACTGACCTGGAGGTGA
ATP5H-02-1969	7.4	75.7487	GAATCCACCAGCTATCGACT
ATP5H-03-1970	15.79	75.556	TAGTAAGCCCAGTCGATAGC
ATP5J-01-1942	3.91	67.1111	TCCACAAAGAGTTTCTGTAT
ATP5J-03-1945	63.22	81.3338	TTACTTAACAGGACATCTGG
ATP5O-02-1017	47.39	77.5741	TCAATACTTGGCCTTGACTT
ATP5O-03-1967	21.05	78.5379	ACTGATCAGATTGGTAGTGA
ATXN10-01-1936	9.73	81.3338	CTGTAATAATCAAGAACCTA
ATXN10-02-1937	14.82	72.9594	ATGCACCCAAACAATAGACT
ATXN10-03-1938	98.35	78.5445	CCATCTTGCCGCTCACAGCT
BAG6-01-1757	25	58.2014	GTGTGGGCTCCTGACCACCC
BAG6-02-1758	67.35	61.9904	GCTGGTTGTGCGCAGCACGA
BAG6-03-1759	53.2	78.5445	GCAGCCATTCCCATACAGGT
BCAP31-01-376	37.99	78.7629	GTGAACCTCCAGAACAATCC
BCAP31-02-377	47.69	81.1249	GTGGAGTTGTTAGTGTCCTA
BCAP31-03-378	87.73	75.9737	GTTGCTAGAAGGTTTCCCAC
BICD2-01-1628	73.52	77.9192	TGTCTGGCCAGCAGAATACA
BICD2-02-1629	34.94	71.2885	GTGGCTCAGACTTCAGGCTA
BICD2-03-1630	74.39	79.4539	GAGGCCCTCAAACTCCACCT
BRD2-01-927	82.42	82.4521	CTCAGGTGGAGGAGTATACA
BRD2-02-944	67.48	84.3414	GATGGAGAACCGTGATTACC
BRD2-03-907	39.78	82.2432	TAGGCTCAAGACTCCCAGGA
BRD3-01-948	69.37	78.7629	ATTGGATGATGTGCACTACC
BRD3-02-959	24.8	81.3338	CTCTTCCTCTGAGTCGTAGG
BRD3-03-876	14.06	71.6621	CTTGGCAGGCGGAGCCACCT
BRD4-01-872	79.39	84.123	GAGTGGTGCTCAAGACACTA
BRD4-02-884	64.09	75.9737	CTGAGCATCACGGTACTCAC
BRD4-03-942	64.15	80.2712	CCACCACCTCATGGTCAGGA
BST1-01-725	65.94	78.5445	ACTCAGCAGTGCGCGGTACT
BST1-02-747	45.76	65.665	GATGTCCCGCAAGTGTGCGC
BST1-03-756	84.2	81.1249	GCTCGGGACTCAGCAGTGCG
BTK-01-913	51.11	89.7015	GATGAGGCCTGTAGAGACGT
BTK-02-939	13.83	80.0442	GCTTCAGTGACATAGTTACT
BTK-03-936	10.69	86.9123	ATGAGTATGACTTTGAACGT
BTRC-01-1939	41.81	73.1844	TTGCTTGGGCACAATCATAC
BTRC-02-1940	1.97	78.5445	CAGCAAGGCTCTTACCACAA
BTRC-03-1941	3.18	78.5445	TTAGCACACTCACCCATCAT
C20orf24-01-168	92.45	78.0955	ACTCCAGACGGAGACTTTGA
C20orf24-02-169	76.54	81.3338	TTGCCATTACGAGGGTTCTT
C20orf24-03-170	84.5	72.9594	ATTCCCAAGAACCCTCGTAA
CALR-01-23	91.01	78.5445	TCTGTCTGGTCCAAACTATT
CALR-02-24	90.81	78.4096	CTGTGGCCCTGGCACCAAGA
CALR-03-25	90.85	85.8679	TTGGACCAGACAGACATGCA
CALU-01-209	87.47	77.0214	TATGACCATGATGCCTTCTT
CALU-02-210	66.37	80.4983	TGCTTCTTCAGCACCCAAGA
CALU-03-211	94.27	84.123	GCTGAGGCTCATGATGTACA
CAND2-01-1661	57.54	81.5522	ATGGAGGAACCCACCCAGAC
CAND2-02-1662	14.42	66.2937	TGCCTGTGCTGGTATCAGGT
CAND2-03-1663	17.29	81.3338	CATATGCTACGTGGACAGGT
CAPN1-01-100	74.09	78.5445	AATGGCCATCCGCATCTCGT
CAPN1-02-101	78.76	77.5741	GTCTATGGAGCAGCCCAGCA
CAPN1-03-102	80.75	81.3338	GGAGCTGGTCCCGTTCATAT
CARM1-01-1540	37.3	81.3338	CTGGCTGTTGACTGCATAGT
CARM1-02-1541	23.2	82.1887	GTGTTGGTCGGGATGGACAT
CARM1-03-1542	32.53	81.3338	TTGCAGGATGGCGCGCTGGT
CASC3-01-267	72.75	71.8607	TCCCAGGTCCCAGTCTTAGT
CASC3-02-268	72.45	70.5826	AACCACGGGAACTTCGAGGT
CASC3-03-269	97.37	75.9737	GACCTCCACCTCAGTTTAAC
CBFB-01-1711	76.71	81.3338	GATTAAGTACACGGGCTTCA
CBFB-02-1712	8.67	80.3634	CTAAATTGGAACCAGGACTA
CBFB-03-1713	60.7	80.7072	TGCCTTGCAGATTAAGTACA
CCAR2-01-1400	73.82	78.3356	AATGCCAGGCACCTTCAGGT
CCAR2-02-1401	51.55	75.1382	GCATGACCTGCCTCCTTACC
CCAR2-03-1402	51.52	87.7672	GATCCGGCTTGGATGATGGA
CCDC47-01-1869	56.49	78.5445	TGTGCCAACAGCAAATACGT
CCDC47-02-1870	46.96	76.112	CCATACTTTGCTCCAGACTT
CCDC47-03-1871	38.33	81.1345	GACAGGATGGCCAAAGAGTC
CCNT1-01-2042	94.825	84.123	TCTGGTTGAAGCACTATGGA
CCNT1-02-908	23.22	81.3338	CCTCACTTCTAGTATCAGGA
CCNT1-03-2044	46.695	85.8679	CCTGATACTAGAAGTGAGGT
CCNT2-01-868	55.87	81.3338	CTTCTTGTCCAGTTTCACGA
CCNT2-02-881	75.23	83.1526	CCTGAATGCAGTGATATAGA
CCNT2-03-891	31.24	81.3338	CGAATCTTCTTCAACCTATT
CCR1-01-726	30.22	72.9594	GTTGACACAGCAGTGCGTGT
CCR1-02-732	55.66	75.1382	GGTGTTTGGAGTTTCCATCC
CCR1-03-738	30.3	81.3338	GAAACAGCTTCCACTCTCGT
CD33-01-852	40.18	80.1363	TTCCAGGAGATGGCTCAGGT
CD33-02-778	13.19	77.4392	GGAAGGAGCCATTATATCCA
CD36-01-710	16.37	74.886	TCCTAGGAATCTGTCCTATT
CD36-02-680	30.93	84.123	GATTCCTTTCAGATTAACGT
CD36-03-691	32.99	81.3338	GACCAACTGTGGTAGTAACA
CD4-01-1135	16.26	85.4502	CACCTTTGACCTGAAGAACA
CD4-02-1136	63.89	81.1249	CTGCTGGAATCCAACATCAA
CD4-03-1137	46.5	75.9737	GGCTACATGTCTTCTGAAAC
CD68-01-759	86.38	79.6628	GCAGAAAGCAATAAGCACCA
CD68-02-728	64	78.5445	GTCATGTACACAACCCAGGG
CD68-03-767	94.58	80.916	GGTTGTCTACCTGAGCTACA
CD86-01-737	45.96	80.7072	TTGACCTGCTCATCTATACA
CD86-02-712	54.42	76.2469	TCATATTGCTCGTAACATCA
CD86-03-714	45.62	81.6166	ACAGCTTTACCTATAGAGAA
CDC73-01-951	66.42	78.5445	GGCTGGTCTACTACTCTATA
CDC73-02-893	28.59	75.9737	TTCTTTGTGACCCTCCAAAC
CDC73-03-910	59.38	84.123	GCTGCAGGAATTATGATAAT
CDK9-01-2045	58.48	73.1844	CTGCAAGGGTAGTATATACC
CDK9-02-2046	54.385	78.5445	GTCCACGTTTGGCCACACCT
CDK9-03-2047	37.01	69.5176	TGCGTATGGGTCACGCACAT
CDK9-1293	83.7638	75.9737	AGATCGGCCAAGGCACCTTC
CDKN2A-01-969	46.935	72.9594	TTGTAGAAGCAGGCATGCGT
CDKN2A-02-2174	49.6	84.123	AATGATCGGAAACCATTTGT
CDKN2A-03-2175	13.11	62.2005	GGTCGGAGGCCGATCCAGGT
CEBPB-01-704	87.5	81.3338	CTGCTTGAACAAGTTCCGCA
CEBPB-03-673	76.25	75.7487	GCCTTGCTCTTGACCTGCGA
CEBPD-01-760	65.9	67.4549	TCGTGGCACAGCTCCAGGGT
CEBPD-02-757	66.96	86.0768	GATGTAGGCGCTGAAGTCGA
CEBPD-03-763	53.78	75.9737	CCTGCGCCCTTCTACGAACC
CEP170-01-1795	65.16	72.0345	AAGTCGTGCTCTGCGCAAGA
CEP170-02-1796	62.21	71.6518	GCAAACGTTGGGTTTCACAG
CEP170-03-1797	13.18	78.5445	ATATGGGCAGCCGTCATGGT
CEP57-01-1156	84.68	81.6166	TGTGAATTGGAGGCATTAGT
CEP57-02-488	73.975	71.0796	ACATGCACTGACTTCTGCAA
CEP57-03-1158	85.685	78.4096	TTCTAGACCAGTCTGCAACT
CERS2-01-1955	57.965	77.5741	TAGCTGCCTACTCACCAGAA
CERS2-02-1956	14.3	69.4087	ATGTAGTACCAATACTGGGA
CERS2-03-1957	89.19	81.3338	GAGCTCCAGTGGGTACACCA
CHAF1B-01-82	65.78	64.9484	ACAGCAAACACCAGGCGGTA
CHAF1B-02-1028	53.5	70.082	GATGGCTGTGTTATCCACAG
CHAF1B-03-1047	78.39	74.8588	GGATAACACAGCCATCATAT
CHCHD1-01-2134	62.75	84.123	TCCAGAGGCGACTTGCATCA
CHCHD1-02-2136	77.28	64.8101	GGTTTATTGGGCTTCAGCAC
CHCHD1-03-2137	46.45	83.0436	GACTTGCATCACGGAGATGT
CHI3L2-01-158	51.25	78.5445	GTTTCCAGGTACCTCATAAT
CHI3L2-02-159	90.09	84.123	ATGTAGAAGAATCCACCATA
CHI3L2-03-160	73.9	86.9123	CTGAGGAACCATAACTTTGA
CHP1-01-2002	74.75	84.5965	AGAGAATGGGACTCTCAGGT
CHP1-02-2003	17.44	70.8259	TGAATCCACGGAAGTTTACC
CHP1-03-2004	73.95	73.1844	TACCTGTAACAGCTCATCAC
CHST15-01-754	37.89	86.9123	GAATCGTCCGCCTAAGAGAT
CHST15-02-718	33.64	78.5445	GGTGTGCGGCCAGGTCAAAG
CIAO1-01-1683	38.36	68.4543	ATGACACAGTGAAGCTGTAC
CIAO1-02-1684	82.71	84.123	GACGCCAGATACGCACAGTA
CIAO1-03-1685	83.95	81.3338	AGTGGATTCATGGCCCTCAA
CKAP4-01-26	42.62	79.0375	ATGTTGGGAGCTTCTCAAGA
CKAP4-02-27	53.61	75.2026	CTCCTCCACCGTGTTCTCCA
CKAP4-03-29	42.39	86.9123	GAGAAGTACCCTTCAGACTA
CKMT1A-01-1648	19.21	70.6075	AATCTTCTCTAACCTCTTTG
CKMT1A-02-1649	17.14	81.3338	AATATCAAAGACACCGCCTG
CKMT1A-03-1650	10.32	63.6425	GGAGTGGACACTGCTGCCAC
CKMT1B-01-456	31.09	71.0252	AGTCTTCTCTAACCTCTTTG
CKMT1B-02-457	28.16	74.1582	AGTTGCACCAGCTCCACCTA
CLGN-01-126	66.58	74.9132	TTGATAGTGGAAGGTTGGCT
CLGN-02-127	24.47	75.7487	GTGAACTTTCCTCAGAGGTA
CLGN-03-128	40.91	81.3338	TATAAGACACCTCAACCTAT
CLN6-01-149	87.94	74.2412	TCCAGGTACCTGGTCACCGA
CLN6-02-150	60.29	71.4519	TTCCAGGTACCTGGTCACCG
CLN6-03-151	53.22	71.9151	CGCCTCTTCCTGGACAGCAA
CLNS1A-02-1297	70.09	81.3338	CTACCTCTCAGCGATGTAAA
CLNS1A-03-1255	25.74	79.319	ATGGTGAATGCCAAATTTGA
CNTNAP1-01-1159	59.24	77.8997	GCATAAGCGGGTGGTCACCA
CNTNAP1-02-1160	56.695	81.3338	ATGTTCATCGGAGGTCTGGT
CNTNAP1-03-1161	38.905	84.123	CTGCGAACTGACGGGCTACA
COLGALT1-01-232	43.35	72.3068	GGTGGCTACGGACCACAACA
COLGALT1-02-233	70.74	84.123	CATGTCTCGAGCTGATTTCA
COLGALT1-03-234	78.08	84.123	GCCTTGCAGGGAGATCACGT
COMT-01-1801	22.71	71.6621	CTGGGACGCTCCAACCACAA
COMT-02-1802	44.91	84.123	ACGTGGGCGACAAGAAAGGT
COMT-03-1803	57.75	84.123	AAGGAGTGGGCCATGAACGT
COPS2-01-1840	37.9	81.3338	CTGATAACTCCCATAATCAG
COPS2-02-1841	91.41	79.0362	GTGGTTTAAGACAAACACAA
COPS2-03-1842	88.8	86.9123	CCTGGTTGAGAGAATTTAGT
COPS3-01-1833	63.55	86.9123	ATGGAGGGATGATCTATACT
COPS3-02-1835	94.35	78.5379	CATGATATGACTGACCGCCA
COPS3-03-1836	93.16	75.7487	ATCCACGTCAAGATATGGAA
COPS4-01-1826	28.15	78.5445	AATGCAGCCCAAGTGTTGGT
COPS4-02-1827	91.36	80.0805	AGGAATTCCCACCAACACTT
COPS4-03-1829	30.97	74.0394	GCTGTCTTATGGAAGCAACC
COPS5-01-1162	54.47	76.3857	TGCCAGATCGGGAGGCAACT
COPS5-02-494	89.07	81.3338	GGCTGCTGCATATGAATACA
COPS5-03-1164	59.265	84.123	GTGATGCATGCCAGATCGGG
COPS6-01-1830	58.84	74.6965	TTTGGTGATGGTGCCGAGGT
COPS6-02-1831	39.17	78.5445	TTGCTGTCATTCGGGCTACG
COPS6-03-1832	81.74	81.3338	ATCCGCATGCGCTCCCAGGA
COPS8-01-1846	36.83	71.4429	CCTCTAAGTGCTTCCATAAT
COPS8-02-1848	94.11	77.3652	CCAATTATGGAAGCACTTAG
COPS8-03-1849	78.3	82.7349	AGTATACGCTTGAGAGACCA
COX4I1-01-53	57.94	89.0749	GGTGAAACCGATGAAGAACA
COX4I1-02-54	91.6	80.2894	ATGAGCTCGTACACACACAG
COX4I1-03-55	40.1	72.9594	TTTGTCAAAGCTTTGCGGGA
COX5A-01-1066	33.1	81.3338	GGGCTCTGGAACCATATCAT
COX5A-02-395	44.575	63.9041	ATGCGGTTTACACTTTGTCA
COX5A-03-396	30.655	63.5764	AATTCCCAGGCATCTATATC
COX6B1-01-341	43.14	72.9594	TCATTGCCTTCTGACAGCGG
COX6B1-02-342	59.06	78.6924	AGAGATATCGCCTCCTTTAG
COX6B1-03-343	90.58	77.783	AACTGCTGGCAGAACTACCT
CPSF7-01-1271	32.31	74.4851	TACCTGCCATGGTGGTTATA
CPSF7-02-1305	36.17	81.3338	AATTGTTGGAACTCCTACCA
CPSF7-03-1316	47.47	82.0343	GGAGAAGCTGCCCACATAAA
CRABP2-01-1111	81.73	69.5176	AATCTCTGTGGTGCGCACGG
CRABP2-02-1112	75.98	78.5445	CTTCTGGCACTCACCTTACA
CRABP2-03-442	75.36	84.123	GGATGACGTTGTGTGCACCA
CREG1-02-824	12.71	67.5833	CCTGGCCTTCCAGCCATAAT
CSDE1-01-1304	30.945	72.3068	GTGCTGCTGAAGTACCATTA
CSDE1-02-659	71.285	82.2432	CATCACCAGAGAACTCACTA
CSDE1-03-660	24.56	77.0824	AACATGGTCACCTTCCAGCA
CST3-01-690	21.07	70.4725	TACCAAGACCCAGCCCAACT
CST3-02-733	9.04	78.5379	CTGACAGGTGGATTTCGACA
CST3-03-768	40.23	49.3921	GCAGTTGTCCAAGTTGGGCT
CTBP2-01-727	39.54	81.1183	CTGAGAGTGATCGTGCGGAT
CTBP2-02-693	37.64	74.0233	TATCCGCACGATCACTCTCA
CTBP2-03-684	41.48	58.3352	GCCACATCCTCAACCTGTAC
CTNNA3-01-664	11.05	76.4558	TCTCGTCACCGCAGCCAGCA
CTNNA3-02-665	13.65	77.9179	ACTTACCTCCAGCTCATCAA
CTNNA3-03-666	43.76	80.0805	TTGCTGCCTGAGGTTCTGGT
CTR9-01-911	63.92	72.9594	GTTGCTAGGATCAATAGTAT
CTR9-02-928	73.11	84.123	AAGAACTGGAGCTTGCACAT
CTR9-03-882	16.33	72.9594	GAACTCAATTCCAAATGCGT
CTSD-01-133	79.24	80.4983	CTTGCGGGTGACATTCAGGT
CTSD-02-134	80.22	81.3338	CGAGGTACCATTCTTCACGT
CUL1-01-497	90.03	68.4578	GTTGAATGCAGACATTACCA
CUL1-02-498	67.32	81.3338	CATGGCCAAGTCCAGATATA
CUL1-03-499	84.51	76.8736	TATCCTGCTTCAGTACAACA
CUL2-01-1168	31.935	81.3338	TAAGGTTGCTGGTTGCTCGA
CUL2-02-1169	72.645	72.5417	ACTGACTCCACAAATAGTGT
CUL2-03-502	45.12	84.123	ACAGAAGCGGACCTTCAGTA
CUL4A-02-1854	39.04	75.9737	GATGTACCAGCTGTTCAGCC
CUL4A-03-1855	83.14	81.1249	TGTTCACTGTGAGGTCTATA
CUL5-01-1724	36.36	72.5417	TAGTGCTGGCCTGGCAGATA
CUL5-02-1725	8.94	78.5445	ATCAAGTCCTCCAGTTCAGT
CUL5-03-1726	27.13	81.3338	CCTAGCTTATGCTTGATACA
CXCR4-01-854	40.52	81.3338	ATGCTGATCCCAATGTAGTA
CXCR4-02-795	87.56	83.7053	GTCGGGAATAGTCAGCAGGA
CXCR4-03-853	68.16	71.5135	TACTCCATCATCTTCTTAAC
CXCR4-1289	85.2288	79.6562	GAAGCGTGATGACAAAGAGG
CYB5R1-01-1922	41.99	72.517	GCGGGACCTCCGAACCAAGT
CYB5R1-02-1923	13.57	81.3338	GTGTAAGTGAGCAACCCGCT
CYB5R1-03-1925	58.96	81.3338	CAGGTGTTCCCGGATCATGT
DAGLB-01-2029	65.71	89.7015	GAGATGTCACCTGACCACGA
DAGLB-02-2030	52.96	67.5994	TGTCTGTCCTCTAGGAGTAC
DAGLB-03-2031	36.1	63.0632	GGTGGATGATCCTGCCGGGA
DAPK1-01-683	68.07	81.5522	GTGGATGATTACTACGACAC
DAPK1-02-700	22.31	81.3338	ATGCAACTCACCTTGATCCA
DAPK1-03-748	47.9	83.0787	CCTTGTGAAAGATGCCACAT
DAPP1-01-831	70.38	84.123	AACCCGGACAGATTCATAAA
DAPP1-02-794	47.38	68.8721	GTTCACACAGCAATGCAGAC
DAPP1-03-805	83.96	78.5445	GGTTACCTCACCAAACAGGG
DARS-01-1171	34.125	86.9123	TGAGTCGTTTGGGATCACGA
DARS-02-504	46.46	71.3046	AACATTGGCTCCTCCTTCAC
DARS-03-1173	30.195	73.1844	GCAGTCTTCCGTCTCCAGTC
DCAF16-01-2080	13.36	84.123	GACCTATCTCTCGAAGTATA
DCAF16-02-2081	33.08	72.9516	GAGTGGCTCTACTCAATGTT
DCAF16-03-2082	53.71	83.9141	AGAGATCATGCCACTCTAAA
DCAF8-01-1174	27.65	77.9179	TCCACCCACTGCAAACTGGT
DCAF8-02-1175	85.605	84.123	CCTGCAGATAAGAACGTACA
DCAF8-03-1176	37.66	82.9437	GTGGACGAGATCAGTTTGTA
DDA1-01-1773	27.19	75.9737	GCCACTTACTCTGTTCAGAC
DDA1-02-1774	26.42	72.9594	TCAGACGGGTACTCGCGGGT
DDA1-03-1775	49.59	78.2747	CGGGTAGGCAGGTAGACTGA
DDB1-01-1177	68.315	81.3338	CTACCAACCTGCGATCACCA
DDB1-02-1178	75.045	86.7034	TCACCTTGGAGACTCATAGA
DDB1-03-1179	51.68	78.5445	GTCCATTGCTGTCTCCTAAT
DDX1-01-1312	26.63	78.5445	TTCCACGGCTGCTACATACA
DDX1-02-1332	1.52	70.2	ATGCAGGCCTCTTTGGACCT
DDX1-03-1301	63.82	61.3456	TCATGACCAAGGGTTATGCA
DDX20-01-1341	94.77	84.123	GTACTGGAGAGCTTACTACA
DDX20-02-1867	48.33	78.5445	ATGTATGTCTCCCAATCCAA
DDX20-03-1868	24.6	73.1844	TACTGCCAGCATCTGTTTAC
DDX49-01-586	44.35	67.4133	CTGGATCAGGTGGACCAGGT
DDX49-02-587	10.64	84.123	TTGATGACCACCTGTACCGT
DDX49-03-1256	51.52	84.123	GAACTGCTCTGCGATCTGGT
DDX58-01-453	89.55	81.3338	TACCTACATCCTGAGCTACA
DDX58-02-454	64.8	78.4096	ATGTAGCTCAGGATGTAGGT
DDX58-03-455	92.765	75.9737	AAGCCTTCCAGGATTATATC
DDX6-01-264	78.14	75.7682	ACAGAGAACCCTGTTATAAT
DDX6-02-265	84.12	70.1702	AGGTCTAGCCGTTCAAGTAA
DDX6-03-266	63.47	77.1564	ATGAACTTCTGTACACTAAG
DHCR24-01-129	61.02	72.5578	TCATCAAGCTCAGGCAACAC
DHCR24-02-131	78.75	81.3338	TTGGAACAGGCCGTACTTGT
DHCR24-03-132	90.26	79.2451	CATAATGACAGCCTCATCCA
DIAPH1-01-867	49.105	75.9737	ACATGGTCTTGATTCCAAAC
DIAPH1-02-1490	68.785	80.4995	CTTGGTCCGAAATGACTATG
DIAPH1-03-920	58.64	86.5685	ATTGAGATTGAGGGATTAAT
DNAJB11-01-997	38.87	70.8072	CTGCAGGGCTAGTTTCCTAT
DNAJB11-02-2	6.5	86.9123	GAGATGCGGACCACCCAGCT
DNAJB11-03-3	62.48	81.3338	GCAAACGGAAGTGCAATTGT
DNAJB2-01-1763	41.35	74.5116	CTCCACTCCCAAAGAATTCC
DNAJB2-02-1764	35.48	50.3299	ATGGCCGGGAAGGGCTGACA
DNAJB2-03-1765	22.37	77.6752	CTGGGAAGAAACCCGCAGGT
DNAJC3-01-242	47.92	78.5445	ACAGTTCGTGGTCTCCTAGT
DNAJC3-02-243	76.18	81.3338	GGCCTCTGCTCGATCTTTCA
DNAJC3-03-244	50.4	86.9123	TGTCACTAGAACTGACCTGA
DNAJC7-01-1727	74.06	74.0233	CCACTGAGCTCTTCTCAAGT
DNAJC7-02-1728	66.28	67.7377	TACATACAGAGCATCTGCAT
DNAJC7-03-1729	19.86	82.6609	GAGATGCACAACAGTCAGTG
DOHH-01-1514	18.46	75.5398	GCAGGGTCCACGGAGAGGTA
DOHH-02-1515	24.48	73.3863	CATGTTCGCCCTGCGCAACG
DOHH-03-1516	6.94	47.8213	GTATCGCTCGAAGAGCGGCC
DOK1-01-1615	80.09	76.9475	GCAATGCGCAGGGAGTCTAA
DOK1-02-1616	92.33	72.214	GACCTGGGCCGTGCTCTACC
DOK1-03-1617	69.95	59.8835	ACTGTGGGCTCTCTAGAGTA
DPY19L1-01-1817	99.04	65.4141	GAGGTGGTGTCCACATTACA
DPY19L1-02-1818	72.58	77.3652	ATATGTTGGACGGTTACCAG
DPY19L1-03-1819	49.54	63.7229	AATGGAAGGGCGGCCGCCTC
DPY19L3-01-1859	41.92	81.3338	GTTGTAATTACCTTGCACGA
DPY19L3-02-1860	71.58	80.0442	TCTGGTGAAGTAGGCCACGT
DPY19L3-03-1861	31.7	65.2143	TTGCAGGCGACATGGCTGTA
DRAM1-01-717	79.43	86.9123	GGAGAGCACGGCGACCACGT
DRAM1-02-701	46.63	78.5379	GATGACAGCTGCGCAAGAAA
DRAM1-03-709	70.11	81.3338	CCTGCCACTCACCTGATATA
DSC3-01-85	57.675	81.3338	TTGTCTGCCTCTAGTTTAGA
DSC3-02-86	59.64	78.3356	GCAATCCTTGCAATATTACT
DSP-01-1705	32.22	81.3338	CGTCTGCAGAGTGTCCATAT
DSP-02-1706	49.56	89.2838	GATGCTGATTGAGGACAAGT
DSP-03-1707	15.17	69.1258	TATACCACCTGTAGCTGCCT
DUSP3-01-782	30.81	72.105	GGGAGCGGCTATAACCTTCC
DUSP3-02-785	37.74	78.5445	CTCAGCCGCGTTCAGCACAT
DUSP3-03-802	17.88	78.9648	CATGTGCTGAACGCGGCTGA
DUSP6-01-720	55.46	81.3338	CTGGAACCCTGTTGTCACAT
DUSP6-02-761	70.84	77.2847	GACCCATGAAGTTGAAGTTA
DUSP6-03-735	56.23	78.1268	CACCTGGTATACATTCTGGT
DYNC1H1-01-1776	71.05	64.8874	CATGGTGTAGAACTCCACCA
DYNC1H1-02-1777	59.78	78.5445	ATGTACTGCTTGTGGCACAA
DYNC1H1-03-1778	68.83	78.5445	CTGCTAAGCGCTGTACATAT
DYNC1I2-01-1789	17.51	68.7081	ATGTGTTTCACTGCCAGGTA
DYNC1I2-02-1790	51.92	69.9165	TCTTTGGGTTGAGCCATAAC
DYNC1I2-03-1791	14.01	72.9594	AGTTTAACCCACCTGTGGAT
DYNC1LI1-01-1792	76.85	80.4983	ACAACAGCAGGAATCTTATA
DYNC1LI1-02-1793	66.49	72.9594	GTGTGATGCCATTAGTGTAT
DYNC1LI1-03-1794	70.73	86.9123	GATGGAGACCTATATCACAA
EDC4-01-1053	54.97	77.1564	GGTCAAGGCTGCCTCCAGGA
EDC4-02-2023	51.95	84.123	GATGTTAGCCAGATCAAGCA
EDC4-03-2024	13.84	63.4901	CTGGCTACTGCGAGCCACGA
EDEM3-01-238	86.18	81.3338	TCCAGTACGAACATCCTTCA
EDEM3-02-240	95.1	81.3338	ATCCTTACTACCTTGAAGTA
EDEM3-03-241	57.45	76.6647	CTCCAAATGGCAAAGCAGTT
EED-01-996	24.73	75.4115	GGTGCATTTGGCGTGTTTGT
EED-02-1002	37.22	76.6102	ATGGCTCGTATTGCTATCAT
EED-03-1048	45.3	78.5445	ACAATGCAGTGTATAAAGGT
EEF1E1-01-602	65.68	78.5445	ATGTAAAGTTATACCCTGTA
EEF1E1-02-603	22.62	81.3338	TACAGGGTCACTCAAGTAGA
EEF1E1-03-605	90.42	86.9123	GAGCTACGGCCGGAAGATGG
EFEMP1-01-271	85.23	84.123	ACATAGACGAGTGCACTGCA
EFEMP1-02-272	55.05	70.1702	GCAAACAACTATACCTGCGT
EFEMP1-03-273	60.78	72.9594	AGTGAACACAACGTGTGCCA
EIF2AK2-02-594	40.48	81.0639	CTGAGATGATGCCATCCCGT
EIF2AK2-03-595	41.49	81.3338	AATACATACCGTCAGAAGCA
EIF3A-01-1354	65.33	81.3338	AGGCATTGCGACTTGCAGGT
EIF3A-02-1355	53.1	78.5445	CGTCGCCTTGCAACACTACT
EIF3A-03-1356	58.3	78.5445	ATGCCTGGCTGCATCTACTA
EIF3B-01-1377	62.95	82.6609	TTGATGAAAGGTAGCCAGGT
EIF3B-02-1379	31.55	84.123	AGTAGGATCCCATTCGACGT
EIF3B-03-1380	14.31	76.893	GTGGACAATGTCCCTCAGGT
EIF3D-01-1351	92.14	81.3338	CGTGCTCACAACGGACAATA
EIF3D-02-1352	47.4	86.9123	GTTGATGAAGATGCGCTACT
EIF3D-03-1353	78.02	84.123	ATTGTCCGTTGTGAGCACGA
EIF3E-01-1374	81.02	77.648	CAGCCATGGAAGACCTTACA
EIF3E-02-1375	3.5	63.5569	AGTAATTCCCACATTCGTAC
EIF3E-03-1376	85.7	80.7072	CCTTCTTAGTGATACCAACA
EIF3F-01-513	69.84	81.3338	CTTCATGATCAGGTCAACTA
EIF3F-02-515	11.34	78.5445	TCCTTCCGCAGCACTTTAAT
EIF3F-03-1182	29.53	72.4068	TACTACGACACTGAACGCAT
EIF3G-01-1423	81.48	84.123	GACCCTATGAACAAACTCAA
EIF3G-02-1424	41.23	70.1702	GTGTCCTGCCGCATCTGCAA
EIF3G-03-1425	74.85	73.1779	GCACCTTCAGGATTGAGACC
EIF3H-01-1370	76.025	81.3338	AACATTGATCATCTTCACGT
EIF3H-02-1371	27.97	73.1844	ACTATGGCTCATTCGTTACC
EIF3H-03-1373	69.96	78.7629	AATGAGCAGCGAGTCCATCC
EIF3I-01-1406	60.69	81.3338	ACCAACACCTCTCCAGACTA
EIF3I-02-1407	59.26	81.3338	TTGCAAGGGATCTTCATGTA
EIF3I-03-1408	13.75	42.898	GGCACCTACATGGGCCATAC
EIF3L-01-1357	73.66	83.6443	GATGTTGGCGAAGACCCGGA
EIF3L-02-1358	77.37	78.7629	CCTGTTAGGAGATTACTACC
EIF3L-03-1056	68.98	67.1272	CCTGGTAGTAATCTCCTAAC
EIF3M-01-1505	2.64	60.0639	GTGGGCATCAACTCGAGCCT
EIF3M-02-1506	84.79	81.3338	ATTGCTCGGAAGTTACACAG
EIF3M-03-1507	70.76	81.1249	TCACTTGATCCAGCTCAGTT
EIF4B-01-1269	32.75	65.0963	ACAGGCTATGATTCCCGGAT
EIF4B-02-1298	5.02	75.9737	TATTTACAGGCTATGATTCC
EIF4B-03-1253	60.65	81.3338	TGTGCCAAGTGGTCGAAACT
ELL2-01-954	75.08	80.0805	CATCTCTCAGAGGCCATACA
ELL2-02-898	52.73	75.7487	AGATAGGTTGAAGGCAGCGG
ELL2-03-902	20.52	72.6962	ATAATTCTGGCGTTGCTCAT
EMC1-01-360	84.94	68.228	AGTGGTGGCAAAGCTCACTA
EMC1-02-361	50.49	81.754	GCTGAAGGGAACAACTCCGA
EMC1-03-362	85.04	80.2894	GTGTGGCGCCATGTTGACAA
EML3-01-1641	76.23	84.123	CGATGCAGCTGCTGTCACGA
EML3-02-1643	37.19	66.5207	CTGGGTGCCTCGGCTCACCA
ENDOD1-01-318	88.09	81.4077	TGAAACAGCTGAGGGTTAAA
ENDOD1-02-319	91.1	84.123	GCGCTGACAGATCTTCACGT
ENDOD1-03-320	91.56	76.0381	CTGCCAGCCAAACAAACTCA
EPHB6-01-935	7.26	86.9123	ACTGAGAGCCGAGTGTTAGT
EPHB6-02-924	36.86	81.3338	TAGAGGTGCAGGCTGTTAAT
EPHB6-03-952	25.88	78.5445	GCTATTCACCAGCACGCTGT
EPPK1-01-1518	22.88	81.3338	GGCCGACAGCAGCTTCACGT
EPPK1-02-1519	66.4	68.2908	AGAGGGCTGTAGCAGCACAC
EPPK1-03-1520	49.32	65.4471	GGCAGCTGCTGCGTCGCTAC
EPRS-01-599	53.57	81.5522	TATGTTGACAGATTGATCAC
EPRS-02-600	13.04	78.5445	GGCCCAACTTCAAGTCTAAT
EPRS-03-601	44.56	78.5445	CCAGTCAGTAGGTACCAAGT
ERGIC1-01-2170	97.05	78.5445	GTTGGCCACCGTGTACTGGT
ERGIC1-02-2171	62.01	81.3338	CATAGAGCTCGTTCACACTA
ERGIC1-03-2172	84.49	73.1844	TACGTCGCCTACAGCCACAC
ERGIC2-01-152	52.37	78.5379	AGATGTTGGAGCGGATGTAT
ERGIC2-02-153	41.5	80.3634	TACAGAATTGACAGGTTTAT
ERGIC2-03-154	65.38	80.7072	TCTCAGTATATCAAGATACA
ERGIC3-01-184	90.39	81.3338	AGATCACTCACCGTGCACAT
ERGIC3-02-185	86.23	84.3414	TCATAGAGGACGAAGACTCC
ERGIC3-03-186	80.62	78.5445	GCAGTATTACCTCACCACGG
ERLEC1-01-4	93.83	78.7629	CCGCAGAGGACCAGTAACAC
ERLEC1-02-5	92.57	78.5379	GTCATCGCTGAGTTGAGGAA
ERLEC1-03-6	75	75.7487	GGGATGTCATCGCTGAGTTG
ERP44-01-292	69.97	75.7487	TCAGCGATCAGTGAAAGCAT
ERP44-02-293	42.72	73.1844	GCTCCCAAGTACACCATATC
ERP44-03-294	3.16	84.123	CCCATTACGAAACAATTTGA
EVL-01-308	74.47	67.0567	CCAATCAAACCTGGCCAGCA
EVL-02-309	34.57	80.916	GTCCAAGTCGAAGGCATCCA
EVL-03-310	72.53	86.7034	CGATGACACCAGTAAGAAAT
EWSR1-01-1266	74.38	86.9123	AGTAGACTGACCTGGTAGGA
EWSR1-02-1260	66.8	76.2222	GACTGACCTGGTAGGAGGGT
EWSR1-03-1334	67.45	68.3643	TATGGGCAACCGAGCAGCTA
EXOC4-01-517	65.83	68.4544	GATGCTGCTGCACTGCAAAC
EXOC4-02-1184	54.03	78.5445	GTCACGGTCACATTTCTCGT
EXOC4-03-1185	33.18	84.123	AACAGAAGCATCTTTCACGA
EZH1-01-1037	25.08	81.3338	GTCCATTCCACAGGCTCCGA
EZH1-02-1029	53.15	72.7506	AGTTGTTGAAGTAGGTGCCA
EZH1-03-985	33.87	81.3338	GGGTTCATGAGCTCATCTGT
EZH2-01-1034	39.91	78.5445	CTGGGCCTGCTACTGTTATT
EZH2-02-971	27.4	81.3338	AATAATTGCACTTACGATGT
EZH2-03-1011	24.27	75.9031	GATTCCAGCACATTAATGGT
FAM96B-01-1036	48.275	89.7015	TGATGGAGCGAATCAGATGT
FAM96B-02-1659	65.2	86.9123	GATGGACAGACCAATAAGGG
FAM96B-03-1660	92.57	69.7277	GGTGGTGGTTCCGCGATGGT
FAM98A-01-2092	34.43	84.6147	CTGTATATGAAGAAGATGTT
FAM98A-02-2093	42.81	81.3338	TATGAACATTCCTCATACGG
FAM98A-03-2094	71.47	79.7367	GACCACCACCACGATCACCA
FBN2-01-2083	4.2	77.0304	GTGCTCCTTAGAGCCGAGGT
FBN2-02-2084	26.98	84.123	CACGTGTATCATGAAGACTA
FBN2-03-2085	9.89	65.4563	AGCCACATCTGTAGCCACCC
FBXO3-01-2098	12.29	78.5445	TGTATGCTCCTCAGGTTATT
FBXO3-02-2099	34.01	67.5689	GATGCTGTGGAAGCGCAGAT
FBXO3-03-2100	13.67	78.7629	TATGAACATCGATAATCGTC
FBXO6-01-397	59.385	78.5445	GTTCAGTTTGCCTTACTCGT
FBXO6-02-398	27.955	81.3338	TTTGTCACATCCTACGAGTA
FBXO6-03-1147	15.47	66.5207	GGTTCCTATGCAGGCTCCGT
FBXW11-01-1903	88.37	78.7629	CTGATGATCCACTAACAACC
FBXW11-02-1904	16.59	75.9737	GACTTTATTACCGCTTTACC
FBXW11-03-1905	42.7	81.3338	CCTTAATAGAATTATCTCGT
FCER1G-01-811	78.58	86.9123	CTTCAGTCGACAGTAGAGGA
FCER1G-02-781	30.05	79.8717	GATGCCATCCTGTTTCTGTA
FCER1G-03-825	44.2	78.7629	GGACAATTCCATACAGAAAC
FCGR2A-01-864	3.35	86.2857	GGAGAAGGTGGGATCCAAAT
FCGR2A-02-796	48.18	79.4539	ATGTATGTCCCAGAAACCTG
FCGR2A-03-773	1.55	79.9456	ATCCAAATGGGAGAATTTCT
FCGR2C-01-822	12.75	81.3338	CAATCATTTGACGTCCAGGT
FCGR2C-02-840	64.86	82.8698	TGGAGCACGTTGATCCACTA
FCGR2C-03-817	20.01	83.3615	CTGAGAGCGACTCCATTCCG
FECH-01-1410	25.32	69.7355	GATTGCCACACCAGTCGGTA
FECH-02-1411	24.05	78.5445	ATAGTGCTCCACTTCATCGT
FECH-03-1412	65.79	80.4983	ATGTTCTTACTTACAGACAT
FGR-01-695	71.16	80.99	GATGACCTCACCTTCACCAA
FGR-02-762	81.74	78.1099	GATGCAGGCCGGGCCTTAGT
FGR-03-675	30.59	78.5445	CTGTTCCATGGCCTCGTACA
FKBP4-01-1631	64.56	84.123	CCTGGGCTTGAGGTACACGA
FKBP4-02-1632	86.24	73.8144	TACACTGGCTGGCTATTAGA
FLAD1-01-1621	86.77	81.3338	ATGAGGCCATCAGTACTGTA
FLAD1-02-1622	37.22	77.9179	GGGCAAACGGGCAGTCAGGT
FLAD1-03-1624	88.04	89.7015	GATCTGGTTAGAGAAGACTA
FLCN-01-1492	49.38	75.9737	TATCATGGCTGATATATCCC
FLCN-02-1494	82.24	81.754	GGAATCATCGATGAGCTCCA
FLCN-03-1501	30.79	65.6106	TCACTTGCTGCAGGGCACCC
FLOT1-01-175	86.6	84.123	GTTGACCTCGATGTCATAGG
FLOT1-02-176	96.8	76.8736	CTGCTTAGTCTTGGCCACCT
FLOT1-03-177	79.63	86.9123	ATTGCCCTGGAGACGTTAGA
FLT3-01-933	38.63	81.3338	CCATGGATTCGGGCTCACCT
FLT3-02-894	12.36	78.5445	TATCTTCACCACTTTCCCGT
FLT3-03-940	57.2	78.5541	TCAGTGGCAAGAAACGACAC
FNIP1-01-1486	14.32	63.7146	TGTGCCCAAAGTGGGTTATA
FNIP1-02-1487	91.21	81.3338	TACTGTGCCTGGCATAACGA
FNIP1-03-1488	53.56	82.1887	GGGTCTGAATGATTCCAACA
FOXC1-01-1524	93.07	81.1988	ATGAGCGCGATGTAGCTATA
FOXC1-03-1532	88.42	77.9918	TTCTACCGGGACAACAAGCA
FUT8-01-106	71.07	82.4521	GTACTCTTCAATGGGATGGA
FUT8-02-107	66.64	85.8679	GTGGATGGGAGACTGTATTT
FUT8-03-108	20.08	81.3338	ATGATATCTCCAGGTTCCAT
G3BP1-01-301	93.29	78.7629	ACTGGGTGGAAGATTCTTAC
G3BP1-02-302	75.94	70.3886	AGACATAGCTCAGACAGTAC
G3BP1-03-304	62.75	68.5893	GCTTCTCTCTAACAACAACC
G3BP2-01-280	29.5	86.9123	GTGATGATCGCAGGGATATT
G3BP2-02-281	95.39	84.123	CTGGATAGCGAATTATTCTA
G3BP2-03-282	61.45	78.5445	AGCCCAGTCCGCTGCTTGTA
GAK-01-1634	66.78	81.3338	CATGCTGAACATGTACACGG
GAK-02-1635	19.88	56.4767	ACACGCTGGACTGGCAGGGT
GAK-03-1637	23.89	81.3338	TTGCTCCGGAGCCACCAGGT
GANAB-01-2182	42.33	84.123	GGGCTCCAGAGTCTGATACA
GANAB-02-2183	72.01	81.3338	AAAGACTTCGGTCCTCTAGT
GANAB-03-2184	36.09	78.5445	TCGTCGCCCAGTGTCCAAGT
GAR1-01-1249	31.16	54.8149	AGTGGTTGCTGCTGCCACCT
GAR1-02-1279	92.44	69.1454	CTCCACCGCCGCCTCCACCT
GAR1-03-1270	85.52	77.3652	TTTAACAAAGGCCAAGACCA
GATM-01-849	39.28	62.8531	TAGGCATTGAATGGATGCGT
GATM-02-839	63.2	86.9123	CCCTTAGAGGAAGTGATAGT
GATM-03-838	16.98	72.9594	GTGACATGGTCGGTCAGGGT
GCA-01-719	91.46	81.3338	ATGGCCTACCCGGGATACGG
GCA-02-722	20.32	81.3338	CTGGCCCAGAGTATCCATCG
GCA-03-721	66.04	63.5128	TATGGGCAGCTCTTAATGCC
GEMIN2-01-1264	94.38	57.4847	GGTACCAGCGGAGTCCGCAG
GEMIN2-02-1337	67.96	84.123	GAATGAGCCTCAGGTAACAA
GEMIN2-03-1251	95.815	73.0495	GTTGATGCCTCGGCTATTGC
GEMIN4-01-1303	44.09	77.0824	CTGCTCTTCCACAAACCTAA
GEMIN4-02-1310	61.54	77.783	TATGACCAGGCGGGCCACGG
GEMIN4-03-1877	91.615	86.9123	CGTCCGACACAGAGACACGG
GEMIN6-01-1820	13.805	84.123	ATGTCTGTGACCGGAATTAT
GEMIN6-02-1336	29.565	73.8144	CAGACATGCTGCCATCTTCA
GEMIN6-03-1282	77.55	73.9494	TCAGCTTCTCCCTCACTCTA
GEMIN7-01-1885	22.69	74.5116	TCCCATAGCTCAAGAATCCC
GEMIN7-02-1886	27.88	73.9589	TCAAGAATCCCTGGAATCCC
GEMIN7-03-1313	21.535	62.5126	ACATTCCCGTGCCTGTGCTC
GIMAP5-01-2005	48.05	84.123	GCATTGAGGATTATCCTAGT
GIMAP5-02-2006	24.04	85.8679	GCCTGTGACTCAAAGATGGA
GIMAP5-03-2008	51.62	86.9123	GATCACCAGAAGCAGGACGT
GLG1-01-1078	90.02	65.0041	CAATGCGGTAATCTGCACCA
GLG1-02-408	68.84	76.3948	CCATGAAGCCACAGATTAAA
GLG1-03-409	80.505	86.9123	GTGGAGTGTAGAGATATAGT
GOLGA1-01-1463	50.15	83.9141	GAAGAGTTCCAGCAACAGGT
GOLGA1-02-1464	41.13	81.3338	CTGCTCTTGAAATTTCCGCA
GOLGA1-03-1471	63.18	83.9141	AGAGGCCAGGAGGTGCTACT
GOLPH3-01-1786	95.2	92.073	GAGCAGGACGACGACGACAA
GOLPH3-02-1787	59.3	81.1249	GTAAGTCAGATGCTCCAACA
GOLPH3-03-1788	87.01	81.3338	TGTATATCATCTGGATTACG
GPATCH4-01-2157	48.58	83.2265	GCCTTTGAGACGAGCCAGGA
GPATCH4-02-2158	79.27	81.3338	CAACAAGACTGCGGCCAACT
GPATCH4-03-2159	74.92	78.7629	GGGCTTGGGATGATTATAAC
GPS1-01-1850	80.7	77.4651	ATGCATGTCGGCTGACACGT
GPS1-02-1851	44.1	89.0749	ATGCTGGACGAGATGAAGGT
GPS1-03-1852	55.79	79.8717	GTTGCGAATCTGGGTGTACA
GPS2-02-1761	91.56	80.1545	GAGATAGGTACTGCACTGCA
GPS2-03-1762	77.14	81.3338	CCTTAGACCCGGCACTACGT
GRB2-01-1441	90.05	84.123	ATGTGATCAGAACTGGTACA
GRB2-02-1442	71.88	81.1249	AATTGAACTTCACCACCCAG
GRB2-03-1443	45.51	76.0381	AGTACTTCCCGGCTCCATCT
HACD3-01-321	77.36	81.3338	GTTGACGCCGCATGTCTACT
HACD3-02-323	82.07	81.3338	CTGTTTACAAACTGACCCAG
HACD3-03-324	22.07	80.0805	CAAACATCCCAGTGGATATA
HADHA-01-1909	20.48	81.3338	ACTTACACTTCAGACTTAGG
HADHA-02-1910	51.34	75.7487	TAGAAGCATTCGTGCAGACA
HADHA-03-1912	22.23	84.123	CGGACTTACACTTCAGACTT
HADHB-01-1926	94.95	78.5445	GTTTCTGGTTGGCTCCTATA
HADHB-02-1927	31.68	72.6962	CGTTAGCCAAACCCAATATA
HADHB-03-1928	9.94	81.3338	CTGGTTGGCTCCTATATGGA
HARS2-01-613	22.33	76.6647	CTCCCAACTGCAATCCACTT
HARS2-02-614	15.45	78.5379	ATGACCGGCGGATTGTGGAT
HARS2-03-1014	11.245	79.0362	CCTGAAACATTTGCTCTACT
HAT1-01-1798	25.97	73.1844	TACCAGCAATATAGTATAAC
HAT1-02-1799	54.26	79.6628	CTTGAAAGTCCTACCTTATA
HAT1-03-1800	95.71	79.2385	TGTTGGACTGAGAACTGAGT
HCK-02-742	31.28	72.9594	GCACGTACACAGGACAGTGT
HCK-03-697	8.16	72.9594	GGTGGGACTCACTCTTGTAG
HDAC3-01-520	49.36	53.3981	GGGTGGTCCTTACCACTATA
HDAC3-02-1187	28.48	78.5445	AGCCTCATCAGTCCTGTCAT
HDAC3-03-1188	83.585	81.3338	AAAGTACTCGAAGTATTCTT
HDDC2-01-1664	51.69	64.3672	TGCAGTTCCTGCGGCTGGTA
HDDC2-02-1665	52.87	72.9594	CATGTACCGGATGGCAGTTA
HDDC2-03-1666	45.95	70.2441	ATGGTGTTGAGTACCTGCTG
HEATR1-01-1674	66.73	73.8689	GCTGGCATCACTTTGAGGGA
HEATR1-02-1675	28	81.3338	CTTCCCAGCCTCTTAATAGA
HEATR1-03-1676	46.15	81.3338	ATGTCCTTGTAGGTGATATA
HERC2-01-1189	58.37	80.2894	CTGGACACCAAACACATAGT
HERC2-02-524	19.645	76.2119	TATTCAGGGAATTTCCACCT
HERC2-03-525	69.68	84.123	CTGGATTGGACCAATCACAT
HEXIM1-01-946	94.8	64.8101	CCTCAAACTAGCAACTGTAC
HEXIM1-02-901	81.38	78.1644	TAGTCTCCAAACTTGGAAAG
HEXIM1-03-905	66.48	75.9654	CTGCCGGTGCAGTTCGTTCT
HEXIM2-01-871	71.81	78.5445	TACCCGGCTCCTCATCACAG
HEXIM2-02-947	8.1	65.1391	GCCCAGCTCAGCTCCAGGTA
HEXIM2-03-890	81.15	82.2432	GCTGGGCTGAGAAACAACAG
HFE2-01-1032	48.52	81.3338	TAATCATTCGGCAGACAGCT
HFE2-02-1052	6.9	64.1505	TTGTGCCAATGTAGGCAGCT
HFE2-03-1003	68.6	92.073	GAGAGAGTCGCTGACTTGGA
HGH1-01-1479	70.44	78.9648	AGCAGAGTGTCGCTCGACAT
HGH1-02-1481	13.44	78.5445	CTCACAAGCCGTCCGCACGT
HIST1H3D-01-305	83.16	65.012	CTGCTCGCAAGTCCACGGGT
HIST1H3D-02-306	82.75	57.4847	GCTTGGCGTGAATGGCGCAT
HIST1H3D-03-307	64.23	63.0608	GGGCTTCTTCACGCCGCCGG
HIST1H3I-01-379	93.18	80.2894	TAGCTTCCGGATTAGCAGCT
HIST1H3I-02-380	74.73	59.1752	GGCGTGAATGGCGCACAGGT
HIST1H3I-03-381	89.37	74.1678	AGTCGACCGAGCTGCTAATC
HM13-01-165	86.55	81.3338	GCCCTCAGCGATCCGCATAA
HM13-02-166	87.5	62.6352	GGCGCAGCGTACGGAGCGCA
HM13-03-167	31.37	38.576	GCTGCGCCCGCGGCAAGGTA
HMOX1-01-702	17.09	68.0035	GACTGCGGGAGTCATCTCCA
HMOX1-02-758	84.76	69.3534	CACCAAGGAGGTGCACACCC
HMOX1-03-750	42.08	89.7015	GGAGGAGATTGAGCGCAACA
HNRNPH3-01-965	87.915	86.9123	ACATTGACGATGGACTACCA
HNRNPH3-02-2106	43.61	81.5522	AACATTGACGATGGACTACC
HNRNPH3-03-2107	11.94	61.8426	TTGTCCTTGGGTTAAAGGGT
HSD17B12-01-1990	49.64	82.6609	TACCTTGGTTGCAGAATAGA
HSD17B12-02-1991	12.99	81.3338	CTGATCCATGCTCTTATGGT
HSD17B12-03-1992	11.39	49.3219	AGTGCCTCCATGAGGAGTAT
HSP90B1-01-212	91.39	82.4521	AGTCGTCTGTGATGAATACA
HSP90B1-02-213	55.64	72.3328	CATGTCACAGACACCGGTGT
HSP90B1-03-214	54.49	71.8702	AATAGAAACCGACACCAAAC
HSPA13-01-261	89.1	78.5445	GCATATCAGCATACCCAGCA
HSPA13-02-262	76.9	77.8997	TATGGCCTATGGTCTCCACA
HSPA13-03-263	97	90.5564	AGAGAGATGACGATCTTAGG
HSPA4-01-1287	19.99	81.3338	TCCTGGAAACGTATCTTAAT
HSPA4-02-1323	82.8	84.123	GCATTTGACACGACATTGGG
HSPA4-03-1306	12.38	86.9123	ATCCTGAGGAGAGCTGTAGT
HSPH1-01-146	89.98	84.123	CACATTCCTGATACAGACGT
HSPH1-02-147	92.44	78.7629	TCCTGAAACCGAACTTTAAC
HSPH1-03-148	82.29	71.5713	TACACGAATTCCAGCTGTGA
HUWE1-01-1734	71.96	74.1257	GATGTCAACATGGACATAGA
HUWE1-02-1735	35.83	89.2967	GATGAAGACGATGACGACGA
HUWE1-03-1736	34.25	81.3338	CTGTACAGTTCCATAGAGGT
IARS-01-629	55.06	81.3338	GCAACTGGACTGCCTCACTA
IARS-02-630	76.26	77.7025	AGATTTGGATGGGATTGCCA
IARS-03-631	64.64	70.1702	AACATACCACAGGTAAGCCA
IDH3A-01-1453	23.75	81.3338	ATGGGTGACCGGCTGCTATT
IDH3A-02-1454	50.4	81.1249	GTTGCAGCCAGACTCACCTA
IDH3A-03-975	73.595	78.5445	GTTGTTCCGGGCATACTCAA
IFT122-01-1508	60.05	81.3338	GGACAGCATCCAGTAATAAT
IFT122-02-1509	58.57	80.4983	GAGGTCACCCATCTTCAGGT
IFT122-03-1510	29.41	78.7629	GTGGACGTGTCAAGCGAAAC
IK-01-2131	69.14	78.5445	CAGCACCACAGCTAACTATA
IK-02-2132	44.5	74.7849	ATCATCCAGGTCTACCACAT
IK-03-2133	82.8	86.9123	AATGCCGGAGCGAGATAGTA
IL13RA1-01-689	33.49	75.9737	GTGGAATTGCGCTTCTTACC
IL13RA1-02-694	40.59	80.7072	GATTCTCCCATTGCACATAT
IL13RA1-03-708	41.15	81.3338	CATTATCCTTGACCATTATT
IPO9-01-1913	79.28	89.7015	CTGATAGAGAGGATCCTTCA
IPO9-02-1914	80.87	81.3338	TTCCAGGGTCACTGACACAT
IPO9-03-1915	10.46	63.76	GGCAATGGCTGACACTGCAT
ITGA4-01-245	40.58	78.5445	ATGTCCCGCACATCTTTCTA
ITGA4-02-246	57.81	81.3338	GCAATGGAAACAAACCTCGT
ITGA4-03-247	92.72	78.5445	TCTCGCTTTAGGCTCCTAGT
ITGAL-01-116	91.53	86.7034	CTGAATTCCTGAGAGCACTT
ITGAL-02-117	91.9	81.4077	TCTCCTGCCTGAAGACAACA
ITGAL-03-118	88.46	83.9881	ATCTACCAGAGAAGACAGGT
ITGB1-01-1132	70.16	83.4964	TTGGCTGGAGGAATGTTACA
ITGB1-02-1133	14.58	71.1626	TCTGCGGACAGTGTGTTTGT
ITGB1-03-1152	31.02	83.2875	CTTCGGACTTCAGAATTGGT
ITGB2-01-113	52.86	71.6621	CGCTTTACCTGCGACCAGGT
ITGB2-02-114	56.33	84.123	ATTGCTGCAGAAGGAGTCGT
ITGB2-03-115	72.69	78.5445	ATGGGTTTCGCAGCTTATCA
ITGB7-01-1105	76.415	84.123	AGCACTCACAGAGCCGACCT
ITGB7-02-1106	42.295	84.123	GACAGTGACATACTCCACAT
ITGB7-03-436	57.525	74.1582	ACCTGCATACACCACATTGT
ITM2B-01-37	95.2	81.3338	GTTGAACGTCACCTTCACCA
ITM2B-02-38	87.6	78.5445	GTTTCTGGGTGGCATAACAA
ITM2B-03-39	29.01	78.5445	AGTAACTCCAGTAGGTTTCT
IVNS1ABP-01-583	75.79	84.123	GTGATCAGCTGAGTAGTACA
IVNS1ABP-02-584	17.99	86.9123	CTTGATGGGAACCTACTAGA
IVNS1ABP-03-585	61.37	84.123	GCGTACTGCATAGGAGACAT
JOSD1-01-1027	75.42	81.1249	CTTCTTGTGAGGTGTCACCA
JOSD1-02-1012	19.95	83.0787	TTTGGAGTCGAGGTTGTAGT
JOSD1-03-1042	87.96	78.5445	TAGGTTGTCTCCAAACACCA
JOSD2-01-1054	79.34	81.3338	TCACCTCTTGCAGATCTCAT
JOSD2-02-1055	46.42	77.8997	CTGCCGTTCGTGGTACACGG
JOSD2-03-1020	18.41	84.123	CTGCTGCAGAACGTTGTTGA
JRK-01-1005	26.55	71.0957	GTGCCTGCCAAATCCCACTC
JRK-02-1000	52.94	83.7053	GGCCAGAGCTGACACCACAT
JRK-03-1015	32.6	81.3338	GTTGGACTCAGCTGCCTACT
KARS-01-1192	69.79	81.3338	ACCCTTCCGGCGAATCAACA
KARS-02-1193	51.645	81.3338	CACCACCTGTGAGTTCTACA
KARS-03-529	80.595	80.916	GGCCCAGGGAACTCACATTT
KIAA1429-01-530	86.28	69.9717	TTGTGGCTTGCAGCACACCA
KIAA1429-02-1196	73.965	81.3338	TATGGATCATATGTCATAGG
KIAA1429-03-1197	52.51	81.6166	TGTCTTACCTAAAGAGAACA
KIAA2013-01-1060	67.81	76.5298	CTTGCAGCCACGCTTCTGGA
KIAA2013-02-1061	46.19	83.3615	GTGGAAGAGGGTGATTAGGG
KIAA2013-03-390	33.89	57.6301	TCCACGGACACGTGTAGGTA
KIF21B-01-2144	40.91	72.5578	CGTAATTCCACAACTTTACC
KIF21B-02-2145	26.51	78.5445	GGTGGTGCACGTTCCCTACA
KIF21B-03-2146	57.57	75.8292	CTGCTTCATCAGGGCCACCT
KIR3DL1-01-193	50	80.0442	CAGAGGGCCGGTCCACACAT
KIR3DL1-02-194	2.96	70.3886	GGACTCACCCATGTGTGGAC
KIR3DL1-03-195	1.47	83.4964	GGGAAGGACTCACCCATGTG
KIR3DL2-01-162	38.31	73.0788	CCTGCAAGGACAGGCATCAA
KIR3DL2-02-163	47.66	84.123	CTTGAGTTTGACCACACGCA
KIR3DL2-03-164	11.69	84.123	TTCCAGGAGAGCTTCATCAT
KYNU-01-730	48.84	83.2875	GGCCTTATGAAGGACATTGT
KYNU-02-745	21.47	78.5379	ATGCCACCCAACGGATGAGA
KYNU-03-753	4.88	78.5445	GCTTATCTTCCTCATCTAGG
LARP6-01-1325	1.99	80.99	TACAATGAACGAAGCAAGCA
LARP6-02-1339	56.44	71.4974	TGTGTCTCCCTCACAGGAAT
LARP6-03-1321	0.93	57.8857	AGATAAGGCAGCTGCCTTCA
LARP7-01-896	35.34	77.2303	GCTTACCTGAAGTCAGAACA
LARP7-02-873	48.755	75.7487	GTGATCACGAACAAAGGTAT
LARP7-03-923	21.425	78.5445	ATACTCACCCACAACTCTTA
LARS-01-833	76.355	78.5445	TATTCTCCGTCTGTACACCT
LARS-02-620	53.155	84.123	TTTACGTAGAACAGACAGGG
LARS-03-844	73.275	75.7487	GTGTTTACGTAGAACAGACA
LCK-01-1117	47.02	81.3338	GTACTACAACGGGCACACGA
LCK-02-1118	15.385	74.576	TCTGGCGCTGTCCACTTAAT
LCK-03-1119	57.045	84.123	AGCTATGAGCCCTCTCACGA
LDLR-01-136	47.99	86.9123	ATGAACAGGATCCACCACGA
LDLR-02-137	90.06	81.3338	CTGTCCTGCGAACATACCTA
LDLR-03-138	89.02	60.7008	CGTGGTCGCTCTGGACACGG
LEDGF-705	74.7306	73.1235	ATGACTCGCGATTTCAAACC
LEO1-01-875	58.97	81.3338	AGACAAGGTACTGGTCTACA
LEO1-02-943	14.61	84.123	CTGTGCTGATCTACATCTGA
LEO1-03-945	43.28	78.5445	CCAAACAGTTCCTTATTACT
LGALS3BP-01-1416	43.33	78.5445	GGTGTCCACGGCCTTCAGTA
LGALS3BP-02-1417	25.95	75.6203	GTCACAAAGGCACTCCAGGT
LGALS3BP-03-1418	37.97	66.2937	GGCCTCGTGGCTCCAGTACA
LILRB1-01-857	99.71	78.9013	ACTGGGTAGAGACCACTCAT
LILRB1-02-837	12.13	84.123	CTGGGTAGAGACCACTCATA
LILRB1-03-769	44.23	67.41	ATGCCACCTGTGAGTCACAC
LIMD1-01-1419	87.42	86.9123	ATGGATAAGTATGACGACCT
LIMD1-02-1420	93.54	81.3338	GGTCTGGACGGTTCACAGCA
LIMD1-03-1421	93.04	86.9123	ACTGGATGGACAAGACTGGT
LMAN1-01-7	56.42	81.1249	ATATGATTATCCCTGCACAA
LMAN1-02-977	70.325	69.1354	TTGAAATCAAGCAGCTGAAC
LMAN2-01-103	89.79	80.4983	CTGCCGCTTCTGGAACACCA
LMAN2-02-104	51.39	89.7015	GACTTGAGGAAGTTGACGCT
LMAN2-03-105	23.94	81.3338	AGACAGGTCGCCGGTGCCGG
LRPPRC-02-1898	34.5	84.123	TGCTAACCCTAGAGTCACGA
LRPPRC-03-1899	48.68	71.4974	TATTCAGTGCCCTTGTGACA
LRRC47-01-655	21.53	81.3338	TCAGCGCACGACAGTCACGT
LRRC47-02-656	39.89	52.7922	GTCCGGGTGGTGGATCTGGA
LRRC47-03-657	28.59	42.2202	TCCGGGTGGTGGATCTGGAA
LSM12-01-218	81.89	66.1835	CGTGCTTTGCTGGCAAGCTA
LSM12-02-219	36.54	67.5994	CTCACGTCTTGTGAATGGTC
LSM12-03-221	13.14	77.8997	CCGTGCTTTGCTGGCAAGCT
LSM14A-01-1278	76.83	78.5445	TTGGTGGCTCACAAACAGTA
LSM14A-02-1267	14.09	77.1564	TTCAGTCCGAGTTCCTTAGT
LSM14A-03-1277	77.27	79.6628	CTGAAGTACACAAAGTTTCA
LYN-01-836	20.96	81.3338	TTAATCATGTCGCTGATACA
LYN-02-832	0.12	81.3338	GGACAGGGCGGTCATCACGT
LYN-03-851	16.77	77.6921	TCTGGAGCCGTCCACTTAAT
MAGED1-01-1747	78.59	84.123	GTGGATTCGGCCAGACAACA
MAGED1-02-1748	22.01	81.3338	ACTGTGCAGTCCAGTCACGA
MAGED1-03-1749	77	65.8591	CTGGGTTCTGCCAGATTACT
MAGT1-01-235	86.68	77.5002	GTGTGTTTCAGCTACAAACT
MAGT1-02-236	81.72	78.5445	CATATGGTGGTCCTCTTATA
MAGT1-03-237	96.35	82.2432	GATGAGCAGCGCCACCACCA
MAPK6-01-1766	22.52	68.5019	ACAAGGCTCAGTAGAGTAAT
MAPK6-02-1767	36.97	83.7053	AGCCAATTAACAGACGATGT
MAPK6-03-1768	24	78.5445	GCTTTCTATACATACCTTAT
MARCKS-02-770	13.97	80.5722	GGCCAGCCCGGTAGAGAAGG
MARCKS-03-829	2.37	64.5972	GAAGGCGAGGCTGCCGAGCC
MARS-01-616	78.69	81.3338	TTGGACCACTAAATAGTACA
MARS-02-617	17.5	76.8736	ATGCACAGTTCTCACCAGGG
MARS-03-618	61.77	74.4513	ATCTGTCCCACACAGATAGA
MATR3-01-1804	67.54	75.2765	TATTGAAATGGCAACCACAG
MATR3-02-1805	63.07	85.659	GGACCTAGACACATGCAGAA
MATR3-03-1806	63.46	76.7386	CATTGTCAGGATTCCATTCT
MCL1-01-1618	91.73	86.9123	TTCCATGTAGAGGACCTAGA
MCL1-02-1619	61.15	83.4782	GAGGCCGGCGCGGTGATTGG
MCL1-03-1620	99.62	81.3338	TCGGACTCAACCTCTACTGT
MCM4-01-1435	48.66	81.3338	CTGCATCTCGGGAATCAGCT
MCM4-02-1436	61.19	69.0908	CATGATGGTGCTGTGCGCGT
MCM4-03-1437	74.08	78.5379	GATGTTCTAAGATTGAGTCA
MCM6-01-1444	52.73	81.3338	GTGTTAGGGACCTTTCTTAT
MCM6-02-1445	72.05	78.5445	AGCCTGTTCCCTACTATACA
MCM6-03-1446	68.6	84.123	CCATTCAAGAGGAGTTCTAT
MCM7-01-1394	71.86	74.9293	TTTACTCTCAGAAACCTACC
MCM7-02-1395	16	80.2894	AATCCGATGGGCTTCCAGGT
MCM7-03-1396	83.37	81.3338	ACAGGCACCTGATCACTCTA
MCOLN1-01-685	24.45	78.7629	GCTGATTACTGAGCCCAAAC
MCOLN1-02-679	49.07	75.9737	CACCACGGACATACGCATAC
MCOLN1-03-752	3.1	81.3338	TTGGCTCGAAACTTGTCGCA
MCRIP2-01-274	68.23	82.9437	GACCCAGGAGACCTACACAG
MEPCE-01-1198	43.6967	81.3338	GATGTGTCCGCTCCATCCAA
MEPCE-02-938	61.6767	86.9123	GTGACGAAGACAACATTGTT
MEPCE-03-926	38.88	72.0967	CGCTCCATCCAAGGGCACTT
MESDC2-01-181	94.51	75.7487	GAAATTACGAGCCTCTGGCA
MESDC2-02-182	87.75	81.1988	CTGATCCCACAATGAACCTT
MESDC2-03-183	97.25	81.3338	TTACCTCTGGACGTCATAGT
MITD1-01-2141	81.72	78.7546	GCTCTGGTGTGTTACCAAGA
MITD1-02-2142	87.69	84.123	TGATGAGTATGTCTAATATA
MITD1-03-2143	61.08	78.5445	TACTGCCCGCTTTAGCACAG
MLLT1-01-886	31.955	55.5426	GTCCTCCACCATGGAGCGCA
MLLT1-02-929	42.215	78.5379	GGAGTTGGACGGGCTTGACT
MLLT1-03-880	71.53	71.0256	ATGAGCTGGTGGAGCTACAC
MMGT1-01-367	63.97	75.9737	AATATGAACTATACCGTAAC
MMGT1-02-368	51.48	86.9123	GAAGAATTTGCTGTATCCGA
MMGT1-03-369	77.62	70.1702	ACCGTAACAGGTAACTGCAA
MNDA-01-771	30.18	86.9123	AACTGACATCGGAAGCAAGA
MNDA-02-859	12.01	86.2857	GGAGTAAACGAAGTGTTGGA
MNDA-03-788	29.27	73.1844	TACATCAATTAAGTCCTTAC
MOGS-01-1807	92.48	81.5439	TATGGCTGGGAGTTCCACGA
MOGS-02-1808	26.63	81.3338	CATCCCAAAGGAAGCCTCGT
MOGS-03-1809	62.32	81.3272	CGTGGGAAGAATGACCGGGA
MPG-01-2147	88.24	66.3462	TACCTGTCCCAGAAATGCCC
MPG-02-2148	49.06	75.3471	TGCATGGCCGACGCCCACCC
MPG-03-2149	70.23	81.3338	GCTGGCGGTGCCTTTCCGGA
MPP1-01-813	16.17	73.4511	GATGACAGCAATTGGTGGCA
MPP1-02-803	17.55	78.5445	ATGGCAGGCTCCCTTCACGT
MPP1-03-863	39.29	86.9123	GAGCCGAACGACTTCCTCGT
MRPL11-01-1348	67.11	64.8101	CATCATGTCAAAGCTCGGCC
MRPL11-02-1349	77.1	81.3272	GGAGCGGACAACAGACGACA
MRPL11-03-1350	31.67	72.9372	AGAACGGGCAGACCCGATGA
MRPL42-01-1201	69.95	84.123	CTCTACCAGATGACTATAAT
MRPL42-02-1202	35.075	84.123	TATGCACAGGATCTGGCCGA
MRPL42-03-1203	27.01	78.5445	AGTATGCTACCACCCTTCTG
MRPS28-01-2125	45.68	89.7015	ACTGAGAGTGGATCCGAAAG
MRPS28-02-2126	34.48	75.7487	TAGATCTTGAACTTACGTCT
MRPS28-03-2127	24.51	75.331	TACACAGATGGGACCTGCAA
MRPS9-01-2118	92.18	81.3338	GTACGAAACTGCTCCGCCGT
MRPS9-02-2119	6.95	70.5909	GTTTGTTTGAGAAACGAGCC
MRPS9-03-2120	38.05	78.5445	TTCCCAGCCGGTCAACAAAG
MRS2-01-2150	71.47	78.7629	AGACGTCAGAGGTTCTAAAC
MRS2-02-2151	28.5	86.9123	AGTGGCTTGAGAGACGTCAG
MRS2-03-2152	25.66	78.5445	CATATCCTTCATACCATAGG
MSH2-01-912	41.095	78.5445	TGCTAACCCAAATCCATCGT
MSH2-02-916	54.615	81.3338	GGCTAAGATGCAGTCCACAA
MSH2-03-1554	48.06	80.4983	CTGGATTCCAGTGCACAGTT
MSN-01-2012	40.86	72.7415	CTGTCGGGCCATCTCCAGCT
MSN-03-2014	31.14	81.3338	TAAGTATGGCGACTTCAATA
MTCH1-01-2179	43.84	63.2799	TTGGGAGGCACACTCACCGT
MTCH1-02-2180	18.11	77.9179	CACGCTGTCATCCACCAGGT
MTCH1-03-2181	21.78	78.5445	ACACTGCATCATCATCTCGT
MTHFD2-01-2167	78.56	81.3338	AAATAATCAAGCGAACTGGT
MTHFD2-02-2168	38.2	81.5522	GTGATCAGATTTGGAATACC
MTHFD2-03-2169	71.2	78.5445	TTATAGGCATTCCAACCCTA
NAGK-01-855	89.53	81.3338	AGCCACTCTCGGAGCCATCA
NAGK-02-784	69.47	86.7773	GATCAATGAGATGGTGAACA
NAGK-03-800	23.95	81.3338	GATACTCACTCACCTGTATA
NAP1L4-01-2064	74.89	72.5417	ATACCAGCCTCTCTTTGACA
NAP1L4-02-2065	46.09	80.916	ATGTACCTCTTCATAGAACT
NAP1L4-03-2066	19.14	81.2728	GCTGAAGAGCCAGATCCCAA
NARS2-01-632	17.64	86.9123	GCACAGATCCAAATCGACGA
NARS2-02-633	48.9	81.3338	CTTCAAGATCTTATGCAGGT
NARS2-03-634	47.96	84.123	ATCACATCCAATGACTCTGA
NCAPD3-01-1984	82.59	84.123	CTAAGATCCAGCGGACACCA
NCAPD3-02-1985	56.84	86.9123	GCTGACAAATCGGAAGAACA
NCAPD3-03-1986	80.11	81.3338	CACCTCGAGCTCTCGCACCA
NCF4-01-790	51.95	78.5445	GCCCACTGGTACCTTCATGT
NCF4-02-809	19.26	78.5445	CTCCAGCAGGTCTTTCAATA
NCF4-03-818	41.37	72.9594	CATGGAACTGGCGGTAGCGG
NCOR1-01-539	69.01	78.1268	TCTGCATCAAACATCATAGG
NCOR1-02-540	72.38	81.3338	GATGTTCTCATGGTACACCT
NCOR1-03-541	51.005	84.123	CCCATAATTCCTTCTGACGA
NDUFB10-01-391	87.655	81.3338	GGGCTTCGTACCTCTCACGA
NDUFB10-02-1064	65.54	48.8211	GCACGCGGCGGTACTGCCGG
NDUFB10-03-1065	100	78.5445	GCACGCACAGCGGTCCTGGT
NDUFS8-01-1813	55.03	63.5244	CATGAAGTCAGTGACTGACC
NDUFS8-02-1814	51.48	84.123	GGCCTCACGTGCCTCGACGA
NDUFS8-03-1816	44.04	67.5994	TCAGCGGGCCCTTCTCGAAC
NEDD4L-01-1879	66.4	74.2412	ACATGAGGTCCAGCTCAGTA
NEDD4L-02-1880	46.16	68.2137	CATGACCTCAACCTTGAGGA
NEDD4L-03-1881	72.46	75.9737	CTGTGACAAACTGCAGTAAC
NELFE-01-897	6.69	53.8353	TAGGGCTGTTCTGGACAGCT
NELFE-02-900	47.43	82.6609	GAGCTGTACAGACTCCACCT
NELFE-03-950	5.94	69.5436	GTCATCCTTACTTTCTGGGT
NFAT5-01-1638	34.19	81.3338	GTGGAGTCATCAGGGCATTA
NFAT5-02-1639	62.62	71.7062	CTGGGTTTGAATAGTTGTCA
NFAT5-03-1640	24.28	78.5379	GCTGATGTCGAAGCCAGAAT
NFU1-02-1385	69.33	76.0381	AGGTGTTTCCTCAGTAACCA
NFU1-03-1386	80.18	79.0362	ATTGTACAGCTGAAACTCCA
NGLY1-01-109	93.78	88.0306	GATCTGATGACTGCCCTTGA
NGLY1-02-110	66.39	73.1779	TTGGGAATCGATTGCTGAAC
NGLY1-03-112	69.71	84.123	TACTTCGAGACACTATTAAT
NMT1-01-2163	12	75.7648	GCAGCTTCTTGTGGACACAC
NMT1-02-2164	15.04	78.5445	GGTCATATTTCTGCTCAGGT
NMT1-03-2165	15.28	72.9594	GTGCTTACGTGTCATAGATA
NOL12-01-670	56.41	82.6089	CTGTGAGGGAGGAGATCCTA
NOL12-03-672	3.62	70.6437	GTCACGGTGACTGTGTGGTT
NOLC1-01-642	38.83	81.3338	GTGGTACCAGCTGGCTTAGA
NOLC1-02-643	27.25	58.459	TTCCCAGAGACTTCTTTGGT
NOLC1-03-644	0.98	45.915	TCCAGCAAAGAAGGCTGGTA
NPM3-01-2067	57.14	85.6409	GAAGTCATCCAGACTGAGCT
NPM3-02-2068	98.47	64.8101	CGCTAAGGCAGCTGCAGTAC
NPM3-03-2069	64.15	75.421	TGGCCGGAGAGCTCACAGCC
NUDC-01-1450	25.92	69.6915	GTGTGAACTTCCGGCTGAAA
NUDC-02-1451	74.53	72.9594	ACTCACGTCCAGCTCCGACA
NUDC-03-914	63.71	69.8264	TCTGTGCCAGCTGATTGTGG
OLA1-01-1207	51.115	86.9123	GATGATATCACGCACGTTGA
OLA1-02-1208	88.915	81.3338	AGTGCGTGCATGGACCATCA
OLA1-03-544	56.98	71.4429	GTCAATACCACAAACCAGCA
OS9-01-72	90.01	78.5445	CATGTACTCCTCAGGCTGTA
OS9-02-73	86.21	78.3356	CTTGGTCTCACTCCACACTT
OS9-03-74	80.7	86.9123	GGACTGAAGAGGGTGCACGT
OSBPL3-01-1367	60.66	86.9123	GCATGACACGCAGAGATAGG
OSBPL3-02-1368	84.16	86.9123	GTGAGACACGAGTTCCATTA
OSBPL3-03-1369	57.7	80.2907	TTTGTTGGAACAGGACAGCT
OSBPL6-01-1537	18.41	75.7487	ATGCAAGCGAACTGGTGACA
OSBPL6-02-1538	18.78	84.123	GTCCATGGGAGCATAGATGT
OSBPL6-03-1539	59.46	84.123	ACAAGCGGGTCACAAGACGA
P4HA2-01-298	62.24	80.2894	TGTGTCCTGAAGTCTCATCA
P4HA2-02-299	30.03	81.3338	TTGTGGCCCGAGTAAATCGT
P4HA2-03-300	78.6	81.3338	GATTTACTCGGGCCACAACA
P4HB-01-62	59.14	86.9123	AGAAGGTTCCGAGATCAGGT
P4HB-02-63	87.22	80.4983	TCTGACCTGGCCCAGCAGTA
P4HB-03-64	34.63	85.8679	TTCCTGAAGAACTTGATGGT
PAF1-01-909	55.66	83.7792	AGTGACAATGATTCAGACAG
PAF1-02-878	65.87	82.7349	GACAGAGGACAGGCCCAAGG
PAF1-03-883	30.72	71.9151	TCTGTCCTCATCATCAGAGT
PARP4-01-1609	96.11	77.2913	GCATATCACAAGCAATACCA
PARP4-02-1610	74.53	70.2603	AGTATCAAGTACTCACACCC
PARP4-03-1611	53.26	84.123	AGAAGGCGAGCAGTTCTGGT
PDIA3-01-91	35.38	78.5445	CTGTACTTACCTTTGCTAAT
PDIA3-02-92	86.43	80.689	CGTGAGTTCTAGCACGTCGG
PDIA3-03-93	89.72	78.1099	GTCCGTGAGTTCTAGCACGT
PDIA4-01-1381	86.19	84.123	ACTGTAGTAGACGACCACCA
PDIA4-02-1382	56.77	63.7229	TCTGGTGGAGGCGTCCAGTC
PDIA4-03-1383	55.94	81.6166	GAACTCCTGGACCTGCTTCA
PDIA5-01-251	47.11	77.5002	GTCTGCTGCTCTTCCCACGT
PDIA5-02-252	13.81	81.3338	TACATCCGCTTCTCCATGGA
PDIA5-03-253	55.69	74.4955	GATGTGGAATCTTTCTGCCA
PDIA6-01-1390	50.61	81.3338	GATAAGCATCATTCCCTAGG
PDIA6-02-1392	48.95	81.3338	CATTCCCTAGGAGGTCAGTA
PDIA6-03-1393	68.85	81.3338	CCAAGGCTCTCTCTCAACGA
PELO-01-1397	77.1	65.6489	AAAGGCGGCTAGCCACAGTA
PELO-02-1398	91.86	78.5445	ACTTACAACCTCGTGCAGGT
PELO-03-1399	72.685	61.9982	GAGTCCTCCACGGGCAGCGT
PGRMC1-01-66	79.51	78.5445	CCAGTCAAGTATCATCACGT
PGRMC1-02-67	23.45	81.3338	TACCGGGCCCGTAGAATTTG
PGRMC1-03-68	18.1	73.1844	CCAAAGGCCGCAAATTCTAC
PHB-01-1004	60.065	78.5445	CCATGCCTCACCATTATATA
PHB-02-51	88.89	62.741	TAATTGGTTTCTGTACCCAC
PHB-03-52	82.7	81.3338	GTGAACTCTGCCTTATATAA
PHB2-01-314	49.56	84.123	GCCCGAATGTCATAGATAAT
PHB2-02-315	62.08	75.9737	GTGCGCGAATCTGTGTTCAC
PHB2-03-317	71.15	81.3338	ACCTACCTTTGGAGCCTGTA
PILRA-01-828	37.84	42.5537	AATGCTGGCGGCAGCAGCAA
PILRA-02-856	99.31	78.5445	TCCGTGTGTCCAGCTCAACT
PILRA-03-830	31.96	75.4115	CGGCAGCAGCAAGGGCAGTA
PIP4K2A-01-357	59.7	76.5298	ATGGACTACAGTCTGCTGGT
PIP4K2A-02-358	63.51	78.5445	ATACTGTTCTGGGTTCACGG
PIP4K2A-03-359	85.96	81.3338	TCCTATACACAGACAAACGG
PLAA-01-1670	43.76	75.7487	TATCAGTGGAGTGTTAGTGA
PLAA-02-1671	89.71	71.2274	GTCTCGGGACACGGACACAA
PLAA-03-1672	87.48	73.1844	GTGTGCTGCGCCTATCCGCC
PLAU-01-699	62.73	80.0442	GAGGCTGCCTCCACACACGT
PLAU-02-686	67.76	81.3338	CTGTAGATGGCCGCAAACCA
PLAU-03-681	41.87	89.7015	TTGAGAACTAGATACGAACA
PLOD1-01-1654	19.26	81.3338	AGCATCCACGCTGAAGTAGT
PLOD1-02-1656	18.5	81.3338	CATTCTCTTCGCAGACAGGT
PLOD1-03-1657	56.71	86.9123	GTGGCCACTAAGGAGACCGA
PLOD2-01-1696	11.44	78.4096	CCAGAGGTCATTGTTATAAT
PLOD2-02-1697	100	84.123	TAATGGAAATGGACCCACCA
PLOD2-03-1698	29.5	79.8717	TTTCATAACCACCAGATATA
PLSCR1-01-363	21.32	81.3338	TATCCACCGACAGCATTCCA
PLSCR1-02-364	95.11	85.4502	ATTGATCACAGACCTCCTGA
PLSCR1-03-365	92.63	75.9737	TATACTGGCTGATTATACAC
PLXNB2-01-806	33.71	80.689	GCAGGTGCTCCGAGCCACAT
PLXNB2-02-821	10.65	52.7728	CTGGGAGCCCGTGTCCAGGT
PLXNB2-03-848	5.68	52.1086	CAGGGTTCCTCCCTGCACGT
POLE-01-1476	15.94	86.9123	GATGACCTCAGGAAGCACGT
POLE-02-1477	17.24	83.9141	TTGTAGGTGACCATGATGGT
POLE-03-1478	38.11	62.3083	GTGTTTGAGGCCTTCCTCAA
POLE3-01-1472	70.24	69.9379	CGTGATCACCAGGATCATCA
POLE3-02-1473	61.47	82.1887	GATCACCAGGATCATCAAGG
POLE3-03-1475	45.57	79.5279	GCATATAGGCGGGAGCAGAA
POLE4-01-1502	91.46	78.5445	GCCTACTGTTGCGCTCAGCA
POLE4-02-1503	92.91	81.1249	GTCGGGATCTGCCTTCACCA
POLE4-03-1504	42.96	72.5248	GTTGCCTCTGGCGCGAGTGA
PON2-01-69	87.14	65.8772	GAGGCTTCTGGCACTCAGGT
PON2-02-70	90.85	84.123	TATGATGGGAAGCTGCTCAT
PON2-03-71	12.25	80.4983	GTGCAAAGCTGTGGAGTCCT
PPM1B-01-1307	26.61	86.9123	AGACAAGATGCGCATGACAT
PPM1B-02-1302	20.95	78.5379	GATTATGGAGAAGTCTGGCG
PPM1B-03-1326	2.22	84.123	CACCGCTTCATCTGAGACCT
PPM1G-01-2077	50.18	81.3338	TACGGGCAGAACTGTCACAA
PPM1G-02-2078	12.12	76.0381	CTGTAGCTTGCCTTCCTTGT
PPM1G-03-2079	75.17	82.6609	CAAAGATCAGAAGGCCTACA
PPP1R12A-01-546	70.15	75.9654	TGCAGCTGCTAAAGGCTATA
PPP1R12A-02-547	86.18	80.99	TATGGAGATGGTCAACAAAG
PPP1R12A-03-548	78.275	76.3948	GAGATGGTCAACAAAGTGGT
PPP2CB-01-549	19.51	70.1092	ATGAATGTCTGCGAAAGTAT
PPP2CB-02-1214	85.715	72.2784	TACCTCCATTACAAGCTGGT
PPP2CB-03-551	76.82	71.2274	GGACGACAAGGCGTTCACCA
PPP2R5E-01-2035	33.59	71.0173	GTGTGGCCACGATGCCTCAA
PPP2R5E-02-2036	37.38	74.6499	GCAAAGCCATTGATAATACT
PPP2R5E-03-2037	18.02	81.3338	ATTCATTGCTGTCACTAGGA
PRDX4-01-370	74.71	78.5445	TTCCAAGCCAGCGCCCTACT
PRDX4-02-371	75.19	84.123	AGATACTGACCAGGCCAAAT
PRDX4-03-372	78.26	66.5121	AGTGGTCGGCGACCGATACC
PREB-01-2032	97.28	84.123	CTGGAGTTCAAAGCCCACGA
PREB-02-968	90.24	77.2913	TTCCAGGCACATCAACAGCA
PREB-03-2034	42.11	74.6771	ATGTCTCACACCTGACATCG
PRKCSH-01-17	92.05	75.2026	ACCTCCACGGCCCAGCACAT
PRKCSH-02-18	18.25	68.917	TATAGCCAGTGTTGGTGCAG
PRKCSH-03-19	68.65	84.123	CATCGTTGACCTGATCAAAT
PRKDC-01-1962	89.56	71.4974	ACTGTCTGCCAAATATGACA
PRKDC-02-1963	39.1	77.5002	TATGTCTTCCCTGTCATATT
PRKDC-03-986	18.525	55.614	TACGTTCCTGCACTGCAGGT
PRMT1-01-589	72.405	72.9594	GTGGATGCCAAAGTGTGCGT
PRMT1-02-992	52.215	73.1844	GCAACTCCATGTTTCATAAC
PRMT1-03-1046	60.34	80.3634	GATGTTGAAGTAGGCCACCA
PRMT5-01-1265	66.38	70.1702	TTGGCCTTCACGTACCGTTA
PRMT5-02-1300	6.06	77.2913	AAAGCAGTTCCTACCTTAAT
PRMT5-03-1322	15.87	78.5445	TGGCCTTCACGTACCGTTAT
PSIP1-01-1432	44.91	86.9123	AAAGAGGACGACCTGCAGGT
PSIP1-02-1433	45.65	86.9123	TAGGTAGACGAAGTTCCTGA
PSMA1-01-46	56.03	78.5445	TACCAATATGGTTGTCAACA
PSMA1-02-48	63.95	84.123	CCGCAATTGAGATACCAATA
PSMA1-03-49	79.18	78.5445	CCAATCAGCTCGTACTTACT
PSMB6-01-199	82.96	75.9737	CTATGTTGATGCTACCTACC
PSMB6-02-200	33.76	78.5445	CTTGGTCATGCCTTCCCGGT
PSMB6-03-201	87.95	84.123	CCTGTGGAAACCGAGCTGGT
PSMD7-01-295	89.96	86.9123	ATGTGAAGCCGAAGGACCTA
PSMD7-02-296	63.53	86.4945	TAGATGATCTGGTGGTTGAT
PSMD7-03-297	39.48	86.9123	ATGACAAAGACGATTCTGTA
PSME3-01-1744	74.29	76.4558	ATTGGGCATCACAAACACCT
PSME3-02-1745	40.55	87.6128	CTGATTCCCAGGATAGAAGA
PSME3-03-1746	75.51	80.916	CTTCTCACCAATAGCCATGA
PTGES3-01-2009	15.37	76.3948	CTGCAAAGTGGTACGATCGA
PTGES3-02-2010	18.03	78.9752	GAAATGCCAGATCTGGAGTA
PTGES3-03-2011	8.07	66.9762	GAACAACATGGGTGGTGATG
PTGS1-01-804	37.76	77.5741	GATGGGTCCTGGCTTCACCA
PTGS1-02-808	54.33	76.4558	TACTATCCATGCCAGCACCA
PTGS1-03-826	37.37	86.7034	GCGAGAGAAGGCATCCACCA
PTK2-01-450	6.985	81.3338	CAAACTGACGCATTGTTACT
PTK2-02-1149	30.085	76.4026	TCTGGAGCCATCCATTTAAT
PTK2-03-452	64.04	77.0824	ACTTAAAGCTCAGCTCAGGT
PUM2-03-1548	49.17	81.3338	GGCACCAGTCTGATCATAAT
PYGL-01-698	8.59	84.123	ACTATCCAGACCTTGGACCA
PYGL-02-674	64.47	89.7015	GGAACCGACAATGCAGAGAT
PYGL-03-711	28.23	84.123	GTGAACAATGACCCTATGGT
QARS-01-622	61.05	84.123	ACTTGACTCGATAGGCTACA
QARS-02-624	30.8	80.916	AGTTGTTGATGGCCTCAGGT
QARS-03-625	74.07	81.3338	GTGACTCCGCACATACTCAA
QPCT-01-820	24.12	66.7223	ATTGCTGATAGAGCGATACC
QPCT-02-792	31.84	68.228	TGGTGCCTCTCGCTCCAGGT
QPCT-03-791	80.29	79.0458	AGATGGCAGGCGGAAGACAC
RAB31-02-850	23.23	84.123	AGCTGAGCCTCGATAGTACA
RAB32-01-799	78.73	84.123	CATGACCCGAGTATACTACA
RAB32-02-843	51.09	81.3338	TTTGCAGAATTGGTCCACCT
RAB32-03-779	100	75.9737	AATCTTCTCCACTAGGAACC
RABGAP1-01-373	86.33	81.3338	ATTGGTGACTATAAGCAGGT
RABGAP1-02-374	75.43	86.9123	GAACTTTGCGATCCAGACTG
RABGAP1-03-375	78.99	84.123	TTTGTGACCCTTAGATTGTA
RANBP1-01-1216	54.175	79.8846	CTGAGAACGATCTCCCAGAA
RANBP1-02-553	30.615	70.2603	TTGGCTCACTCTCAGCATTC
RANBP1-03-554	57.125	70.1702	GTTCATGCCACCTACTGTAG
RANBP2-01-555	34.205	82.4521	GATCTGAAATCACTGTTAAT
RANBP2-02-1220	56.205	77.2303	GGTGATAGTGAATATCTGGT
RANBP2-03-1221	64.785	68.175	CAAAGCCGTTGAATGTTACA
RANBP6-01-1677	60.42	72.2784	GCTGCAGCCTGTACTACACT
RANBP6-02-1678	60.91	81.1249	TCTTCAGGATCCTCATCCAA
RANBP6-03-1679	31.45	77.5741	TTCTTCAGGATCCTCATCCA
RARA-01-437	87.62	70.8869	GGTGTGCTATATCCACTAAC
RARA-02-438	39.16	69.0908	CACACCCAGACTTACTGGCT
RARA-03-439	27.69	81.3338	GAGGCACCGGGTACCCATTG
RARS-01-606	20.32	81.3338	AGCCAGGTCAGATGTATCAT
RARS-02-607	12.53	75.9737	ATGCTGACCTTTCCCATAAC
RBBP7-01-1779	34.53	81.3338	GCTAGAATAAATTCGCTGTA
RBBP7-02-1780	71.87	81.3338	TCTGCGGCATGTAACGAGCA
RBBP7-03-1781	40.08	73.8668	GATGCTAAAGCCATCTTTAC
RBM10-01-1284	85.93	67.5994	ATGAACGGTAGTCCATGTCC
RBM10-03-1281	31.91	75.7487	GGTGACAGGACTGGCCGCTA
RBM17-01-596	26.94	81.3338	CTTAGTAAGACCACTTTAGT
RBM17-02-597	71.45	84.123	ATGTCCCTGTACGATGACCT
RBM17-03-598	14.77	81.3338	CGTGGCGGCAAGATCATCGT
RBM47-01-696	7.61	79.3994	GTGGCTCTCGTACTCCACGA
RBM47-02-743	27.04	86.9123	GAGATTGCCAAGGTCACCGA
RBM47-03-765	13.55	81.3338	CGTGGCTGCGAGGTCTTCGT
RCN1-01-1222	69.37	78.6185	GATGTCCTCCAGGGTTTCCT
RCN1-02-560	87.655	82.2432	ATGGTGACCTGACAGCTACT
RCN1-03-1224	32.705	59.8459	ACCTAGGTAGTAACCATAGG
RCN2-01-215	75.59	80.4983	ACATGAACTCACCTTCCTAA
RCN2-02-216	44.46	80.2894	TCATAGGTGAACTCAGTTCA
RCN2-03-217	87.19	81.6166	GTGGATGAATATGTTAAACT
RECQL-01-1413	94.58	81.1249	TTGCCCATTGATCTCTCTTA
RECQL-02-1414	45.23	77.5002	CTTATCTTCTGGCTCCAAAT
RECQL-03-1415	39.51	78.5445	TTCCCTAACGCATCACTAAT
RER1-01-1150	24.585	71.2274	GTGTGGGAGAATCCGTCCAT
RER1-02-1085	20.18	78.5445	GGTACATCCCGTTCACACAT
RER1-03-1086	56.695	84.123	CCTTAATGGAAGACTCAGGT
RHOC-01-142	70.27	75.7487	GATGACATCAGTGTCCGGGT
RHOC-02-144	72.66	70.678	ACTGCGGCCTCTCTCCTACC
RHOC-03-145	90.82	80.7811	CTGGCCAAGATGAAGCAGGT
RNF126-02-249	69.87	73.2584	CCTGGATGCCATCATCACAC
RNF126-03-250	71.61	79.319	CCCGTCACTGAGGAGCACGT
RNF213-01-2018	71.06	79.4539	TTTCAGACACACAGTCAGGT
RNF213-02-2019	77.08	70.3886	GTAGCAGACTAAACCAGGAC
RNF213-03-2021	43.75	76.6581	TATGGAGGTCAGGATTGAAT
RNF5-01-171	99.65	81.3338	CCAAATGGCTGGAATCCCTA
RNF5-02-172	100	64.8101	GTGTGTGTGGCCACCTGTAC
RNF5-03-173	86.61	81.1988	CTCATGGGCATTGAAGACGG
RNF7-01-1717	97.66	73.7405	TTCCTCTCCGTCTTCCACGT
RNF7-02-1718	80.49	81.3338	CACCGCGTTCCACTTCTTGA
RNF7-03-1720	92.87	81.3338	CGATACGTGCGCCATCTGCA
RNH1-01-648	26.22	67.4652	CTGGCAGCCAGGTTCCAGCA
RNH1-02-649	10.61	81.3338	AACCTGCGCAGCAACGAGCT
RNH1-03-650	24.31	70.8279	GGCCAGCACTGAGCTGAAGT
RPN1-01-56	29.89	81.3338	GTTGTAGCCAACGATGTAAT
RPN1-02-995	59.47	75.9737	TGCCCAGGATGTTTATTACC
RPN1-03-58	30.88	86.9123	CTGAGGACCTACTGGATTAT
RPRD2-01-1311	33.16	84.123	TTGTCGATTGAGGTGCTAGT
RPRD2-02-1275	37.01	81.3338	CCATCAGAAGGCTGCTTATA
RPRD2-03-1331	0.96	78.5445	GGCAGCAGGGCTAGTATTGT
RRM2-01-1429	85.64	84.7872	CTTGGTCGACAAGGAGAACA
RRM2-02-1430	26.88	59.2011	GGCAAGGGTCTCCTTACCAT
RRM2-03-1431	25.79	77.709	ATATCTCTCCTCGGGTTTCA
RTN3-01-1929	34.32	74.9041	CGTAGCCATGGCGGAGCCGT
RTN3-02-1010	49.755	75.4115	TCCATCTCCTCGTCGTCCTT
RTN3-03-1932	24.88	62.6352	AGCCATGGCGGAGCCGTCGG
RTN4-01-1933	15.46	81.3338	TAGTGTCAGACCATTAAACA
RTN4-02-1934	36.9	75.9737	TGATGCCGTTCATAAATAAC
RTN4-03-1935	6.33	76.8736	TATGTTGGTGCCTTGTTTAA
RUNX1-01-973	76	63.4318	TTGTTGCAGCGCCAGTGCGT
RUNX1-02-1044	68.63	78.7629	TACCGCAGCCATGAAGAACC
RUNX2-01-982	76.66	81.3338	GGACGTCATCTGGCTCAGGT
RUNX2-02-1008	43.73	84.123	CTGACCGCCTCAGTGATTTA
RUNX2-03-1039	44.18	84.123	GATCGTTGAACCTTGCTACT
RUVBL1-01-562	62.4	84.123	GTGAACAAGTACATCGACCA
RUVBL1-02-1226	34.46	85.659	GCTGCGAATAAAGGAGACCA
RUVBL1-03-1227	55.45	89.7015	GTTGGATGCAAAGATGACGA
RXRA-01-1114	56.085	76.4558	TAAAGCCTCACAGCCCACCT
RXRA-02-444	34.71	75.7487	TATGGAGTGTACAGCTGCGA
RXRA-03-1116	80.295	78.5445	TGTCCCGCAGGCAAGCACTA
SARS-01-1228	69.86	81.3338	CATATGGACAAACTCCACCT
SARS-02-566	49.49	81.3338	CTCCGCGTCACACTTCAGGA
SARS-03-1248	74.74	73.1844	CTCCAGGTCAAGCTTCTTAC
SCAMP3-01-1906	10.2	79.5279	TACCAGCAGACAAAGGAGCA
SCAMP3-02-1907	0.98	81.3338	CTGTATGAGCCATAGTTCTT
SCAMP3-03-1908	24.25	79.4635	AGAAACAGGAGGAGCTCAAC
SCPEP1-01-707	88.46	64.5695	TGCTGGGCCTGAACGCAGGT
SCPEP1-02-751	27.66	81.3338	CTCCATGTTCACAAAGACGT
SCPEP1-03-687	61.17	81.3338	CATTGGTCTAGAGCTTTATA
SCRN1-01-810	68.89	84.123	CCTGGGTGCTCGAGACCATA
SCRN1-02-775	9.41	76.1755	GATGGCACGTGCCCACTCGT
SCRN1-03-793	14.62	81.3338	CCACAATCAGATATGCACTT
SDCBP-01-638	64.18	81.3338	TCTGCTCCTATCCCTCACGA
SDCBP-02-639	68.93	74.3671	ACCTTCCAGTATAAACTATA
SDCBP-03-640	49.29	81.5439	CTATCCCTCACGATGGAAGT
SDCCAG8-01-645	20.13	72.9594	CTGCATATGAACATTAGTAT
SDCCAG8-02-646	28.25	81.3338	AGTGACATCGCCTTCTTTCA
SDCCAG8-03-647	9.69	81.3338	TGAACAAGGTCGTGCATAGT
SDF2-01-20	61.1	85.659	GTGAAGTGAAGTGGTGACTA
SDF2-02-21	84.75	81.3338	CGTATTGAGTAGCTTCACCA
SDF2-03-22	93.3	81.3338	ACTCACACGACGTGCGCTAT
SDF2L1-01-10	75.23	81.3338	TCAGTCACGGGTGAGCAGTA
SDF2L1-02-11	73.57	65.0041	GTGCCAACACGCACAATACG
SDF2L1-03-12	78.84	67.5994	GCAGGTCACGAGCTCCGCAC
SDF4-01-205	20.79	76.1755	GGTGGCGATGGCGTCCAGGT
SDF4-02-206	62.42	84.123	CTCATTGACTCCAACCACGA
SDF4-03-208	70.32	76.2033	GGGTGGATGTGAACACTGAC
SDHA-01-2176	25.95	78.5445	CGGCCTTACCCTTCCATATA
SDHA-02-2177	26.08	64.7396	TCAGTTCCACCCTACAGGTA
SDHA-03-2178	24.87	78.7629	ATGCCCGACCAAAGACAACC
SEC61A1-01-119	89.84	82.4521	GACATAAAGGTTGGACACCA
SEC61A1-02-120	31.71	86.9123	TATGTGATGACCGGGATGTA
SEC61A1-03-121	81.51	81.3338	ACATCTGTGAAACCATCGTA
SEC62-01-410	51.07	81.3338	AACCCGGTGACCCATCATAT
SEC62-02-1082	43.525	81.3338	ACAAAGTCCACCAATATGAT
SEC62-03-1083	63.59	67.4549	GGTGTTTATTACCTCAGTGT
SEH1L-01-79	87.36	84.123	TATCGAACTGAGCCACTATA
SEH1L-02-80	39.38	75.7487	TGACCGAACAGCTGCTGTAT
SEH1L-03-81	79.33	81.3338	GCATTGTACTGCTAGCTGGA
SEL1L-01-13	56.54	78.1268	ATGTGCTGTGCCTTCAATGG
SEL1L-02-14	58.73	78.1202	GACATCAGATGAGTCAGTAA
SEL1L-03-16	25.95	73.1844	GCAGCAGCGTCAGCCCTATC
SEPSECS-02-581	37.3	73.4673	TTGCACAGCAGAAATATCAC
SEPSECS-03-582	33.8	79.4539	ATGGACAGCAACAATTTCTT
SERPINH1-01-229	71.3	86.9123	TGATGATGCACCGGACAGGT
SERPINH1-02-230	24.08	72.9594	CATCATGACACCCACGGTAT
SERPINH1-03-231	20.99	72.9594	GCTGCAGTCCATCAACGAGT
SF3A3-01-1483	50.57	73.1139	TCTCTGGGCTCGCTCTTCTA
SF3A3-02-1484	31.62	73.6056	TGAAGCTTATACAGCCAGTA
SF3A3-03-1485	46.5	84.123	ATGAGCATGACGCCATTCCT
SF3B1-01-1144	77.47	86.9123	AAGATCGCCAAGACTCACGA
SF3B1-02-1145	69.43	83.0787	TATGACCAGGAAATTTATGG
SF3B1-03-1146	57.4	78.5445	TATCATTAAGCAATGCCACA
SGPL1-01-1231	44.435	75.9737	GATGGCCTGCAAAGCATATC
SGPL1-02-1232	68.495	81.3338	CTTACCTTACGACCAATAAT
SGPL1-03-1233	82.74	81.3338	GTTCTCACCGAAGTGCATCA
SIRT1-01-2061	9.39	80.2894	TTGACCTCCTCATTGTTATT
SIRT1-02-2062	25.62	81.3338	TAATATCTGAGGCACTTCAT
SIRT1-03-2063	63.36	81.3338	GTGGCAGTAACAGTGATAGT
SKP1-01-1234	72.405	81.4077	ACTATTAAGACCATGTTGGA
SKP1-02-1235	80.07	74.9327	TGTGACTATTAAGACCATGT
SKP1-03-573	77.765	79.6628	AATGAACTTACCTTCCAACA
SLC27A3-01-749	91.28	78.5445	AGTCCCAGCCTAGCGCACGT
SLC27A3-02-744	63.57	78.5445	GCAAATCGCTAATTCCAGCA
SLC27A3-03-729	91.39	63.9598	GCGCAGGGCGGTGGGCACAA
SLC27A4-01-2025	18.11	76.3209	CTGACAAGGGCTTCACAGGT
SLC27A4-02-2027	11.03	86.9123	GAGAACCGCAATGAGTTCGT
SLC27A4-03-2028	49.23	81.3338	CTGCCTCCAGGAAACATCGT
SLC30A7-01-1690	64.29	84.123	TTGTCGGACAGTATAGACCT
SLC30A7-02-1691	84.79	78.7629	TACTGTCCGACAAGACTTCC
SLC30A7-03-1692	0.24	76.9475	CTCACCCTCTGATAGCACTG
SLC7A7-01-834	44.47	78.5445	CATGTCTAGCACAGTATAAT
SLC7A7-02-776	100	80.689	CTGGTGTGAACCGCTCAACA
SLC7A7-03-858	27.45	86.3596	GATCAAGAATCCTGAGAGGT
SLC9A3R1-01-1645	95.48	84.123	ACTGGAGGCGGATCTCACCA
SLC9A3R1-02-1646	26.13	77.9179	TTTGCTGCTGCGTTTCTGGT
SLC9A3R1-03-1647	15.4	81.3338	CACCTCCACAATGCGATCCT
SLIRP-01-1900	83.7	82.6609	GTGCTTTAGTCTGAAGATGG
SLIRP-02-1901	44.75	78.7546	ATGGCGGCCTCAGCAGCGAG
SLIRP-03-1902	69.89	75.9737	TTGGCCTTCTAGTGTGAACC
SMG6-01-1543	23.115	78.5445	CATCCCAGCCTTCCTCACGT
SMG6-02-1544	53.18	78.5541	TGCCCACAGAGGAGCCAATC
SMG6-03-1545	34.34	68.2363	TTGTGAGCGCCTTCACACGC
SMU1-01-2154	21.685	81.3338	ATGGCCACGAAATTCCTTCA
SMU1-02-2155	51.0567	81.3338	CTTGCCTCGAAACAAATCTA
SMU1-03-877	51.095	74.8588	GGTGCTGCCCAGGGATTTAA
SNU13-01-1345	66.985	81.3338	CTTGGAGCGCACAAACACGT
SNU13-02-1346	60.12	81.3338	TTGGAGCGCACAAACACGTA
SNU13-03-1347	34.37	79.7463	GTGACAGAACAGGCGATGAC
SPAG5-01-334	63.2	84.123	GCAGCATCCCGAAGCATCGA
SPAG5-02-336	73.35	81.1249	TTCCAGCACCCTAGAAACCT
SPAG5-03-337	82.16	81.3338	GACATTTCTGGCCTGCTGTA
SPATS2-01-2138	11.35	74.886	TACCTCCCGAAGTGGCTGGT
SPATS2-02-2139	22.48	81.5522	AGATGGAGCACTCTGATACC
SPATS2-03-2140	14.6	81.3338	GATGCCGTTACTTGGTTCTG
SPCS2-02-1058	95.595	53.0894	GCGGCGGCAGCTGTACAGGG
SPCS2-03-1059	30.14	73.9494	GCCACTTCCTGTCCCGCAGT
SPCS3-01-347	76.87	92.4908	GGAGACGATCGCGATGAACA
SPCS3-02-348	47.45	75.7487	TGGTACGACGTTCCAAGACA
SPCS3-03-349	86.54	70.3886	CTTCAAAGACAGGAGCGTCC
SRRM2-02-419	80.875	82.2432	GCTTGCTGCAGGACAGACAT
SRRM2-03-1089	61.94	81.3338	TCTGCCACTGACACGCTCGT
SSBP1-01-2121	48.61	74.5116	ACATCTTTCAAGAACCAAAC
SSBP1-02-1023	50.29	81.3338	AAGTAAGTGCACACGATTCA
SSBP1-03-2124	54.17	74.5855	GTTTCGAAGACCTGTATTAC
SSR4-01-94	40.73	60.5622	AACCTCATAGGTGCCTGCGT
SSR4-03-96	76.85	86.9123	ACGAGCTCCCATGAACACGA
SSSCA1-01-1460	62.82	80.2894	GCCATGACATCTGTATTTGG
SSSCA1-02-1461	63.49	79.4539	CCAGGTCAGCTTCTGCAAGA
SSSCA1-03-1462	79.26	81.3338	ATGGGCGACTATCTGCTGCG
STK38-01-1276	82.77	84.123	CTCTGTGGATGAATCCAAGT
STK38-02-1333	57.19	75.7487	CAGGCAGGAACTCCATGATT
STK38-03-1329	23.98	82.4521	GATGATTACTTGTGGCCACT
STOML2-01-328	80.29	84.123	GTGACATCGCCAGGGTTGGA
STOML2-02-329	32.95	75.9737	CTGCATAGACTCTTTCACCC
STOML2-03-330	74.93	81.3338	GCGCATCATGGACCCTTACA
STRAP-01-1335	87.2733	73.2584	CTGAAGGCCAAATCAACCAC
STRAP-02-662	36.36	77.5002	TAATATGTCTGTTAGTAGTA
STRAP-03-1309	47.315	84.123	CTGATTAAGAAATACCCATA
SUCLA2-01-961	58.87	78.5445	TGCCAGGGTCCTGTATTAAT
SUCLA2-02-1388	92.775	78.5445	ATGGCGGCCTCCATGTTCTA
SUCLA2-03-1389	59.33	81.3338	GCTGATTCCACAATATTAGG
SULF2-01-1019	39.59	75.7487	ACATGTGCTGAGATGCGTTT
SULF2-02-981	24.25	67.5994	GCATGATCCAGTGTTTGTCC
SULF2-03-1013	21.42	81.3338	GCACATGGGTGTGGTCACGA
SUMF2-01-222	59.36	78.5445	AACTCCCACTCTTCCTCCGT
SUMF2-02-223	36.66	81.3338	GAATTGCGCTGTTTGCAACA
SUMF2-03-224	91.86	71.6621	ACTGCCGCTGCGGTGCATGA
SUN1-01-30	76.25	84.123	TCCGTGGAGAATCAAATACA
SUN1-02-31	82.76	86.9123	GATTCGTGAACAGACCACAG
SUN1-03-32	78.96	84.123	CGTGTCGAGAGTTTATTCTA
SUPT5H-01-866	75.97	81.3338	TACCGTGTCTGTGAACTGGT
SUPT5H-02-953	17.93	65.6489	TGTGTGGGTTGTAGCCACCA
SUPT5H-03-960	44.48	65.0041	CACCACCTGTGTATCCAGGT
SUZ12-01-1007	43.91	86.9123	CGAAGAGTGAACTGCAACGT
SUZ12-02-984	48.02	74.1582	TTCACCATATGGCTGTTACT
SUZ12-03-1022	40.34	73.0334	ATCCTGAGGATTTCCTGCAT
SZRD1-01-1252	36.54	70.6009	AGGGACTTGACTGGAAGGGT
SZRD1-02-1319	35.57	77.2134	GTGCTAGGGACTTGACTGGA
SZRD1-03-1317	6.01	81.3338	GCTATCGTCCTGAATCACAA
TAB1-01-1257	29.78	82.4339	GCTGGAAAGATCAAGCAGGT
TAB1-02-1261	39.26	73.8689	TATGCAAATCGACAGTGGAT
TAB1-03-1280	12.96	81.3272	TAGAGAGGGAAATTTCGGGA
TAB2-01-277	84.3	80.0805	CCACATCTTGGATTTCACTT
TAB2-02-278	80.17	79.2451	CCATGTATGTGCAAAGATGT
TAB2-03-279	26.72	81.3338	TTGAAAGTGTATTTCGTATT
TARS-01-626	24.04	81.3338	TCAGAATTCCTCCACGTACT
TARS-02-627	55.18	72.9594	TATGGTGGATGTTTATGCTA
TARS-03-628	72	75.9737	GGTCCTCATGTTAGACACAC
TBC1D15-01-1958	79.09	83.0787	ATGAAGGCCAAGATAATCCA
TBC1D15-02-1959	4.72	78.6185	ATGCTCCAAGTCATAGAAAT
TBC1D15-03-1960	20.97	84.123	GGTGGTCGTTGATGTGTAGA
TBL1XR1-01-421	74.605	81.5522	GATGCTAGGAGATCACTAAC
TBL1XR1-02-422	65.9	77.9179	TATTCTGGCAAACCCATCAT
TBL1XR1-03-1092	61.615	77.9179	CGCAACACAACAGCTTTATT
TBRG4-01-1971	50.34	78.5445	TGTCTGCTCAACAGTCAGGT
TBRG4-02-1972	15.96	72.9594	CATGACGGTCACTAATGTGT
TBRG4-03-1973	73.45	73.8065	ATGCCAGACCGAGGCAATCT
TCEB1-01-1708	51.74	69.1454	CTTACCTGGGCCACTCAACA
TCEB1-02-1709	57.04	67.0567	AGGTCCTTCACAGCCACCAT
TCEB1-03-1710	11.63	60.0801	AATTGCACCTGAAATTGCAC
TCEB2-01-1714	94.25	86.9123	GAACTGAAGCGCATCGTCGA
TCEB2-02-1715	56.55	75.3141	CTTGGCGTCCGTGAAGATGG
TCEB2-03-1716	48.49	74.3027	CTGTGGCCGTGCTGTTTGAC
TFEC-01-801	35.03	66.2756	GTGCCAAGTGAAGCCAGGGT
TFEC-02-847	4.66	84.123	GATGTGTATAGCGGTGAACA
TFEC-03-827	60.4	70.6619	AACCGTGCCAAGTGAAGCCA
TGFB1-01-1138	51.3	71.9312	CTGTACAACCAGCATAACCC
TGFB1-02-1139	34.42	78.5445	CTGCCCATCGTGTACTACGT
TGFB1-03-1140	23.24	78.5445	GCTGCCCATCGTGTACTACG
TGFB2-01-1141	61.48	81.3338	CTGATCACCACTGGTATATG
TGFB2-02-1142	100	81.3338	AATCAATGTAAAGTGGACGT
TGFB2-03-1143	19.48	84.123	TGTGACTCAAGTCTGTAGGA
THRAP3-01-577	66.51	78.7629	GTGTGTCCCAGACTGATACC
THRAP3-02-578	71.28	81.3338	TATCAGTCTGGGACACACCA
THRAP3-03-579	35.72	66.5038	ATGGTGGACTCTTACCCACA
THUMPD1-01-651	49.33	84.123	TAAGCTGTGACGGATCCTTA
THUMPD1-02-652	37.15	81.3338	TACAGCCTCCTCAACGAATA
THUMPD1-03-653	97.94	75.7487	AATACGGCGACGACATGTAT
TIMM13-02-312	84.49	81.3338	CATGTGCATGGACCGCTACA
TIMM13-03-313	61.18	81.3338	GCTGGACCCAGGGCTCATAA
TIMM8A-01-338	76.75	78.5445	GCAGTTGCAGCATTTCATCG
TIMM8A-02-339	89.44	70.1702	CACTGCACCCAAACCCGCCG
TIMM8A-03-340	80.92	73.5251	ACCCGCCGCGGAGGAAGAGG
TIMM8B-01-354	94.19	86.9123	GGCGAGCCTGAGGCGAACAA
TIMM8B-02-355	78.42	81.3338	GCGCAAACACAGCTGTCGGA
TIMM8B-03-356	96.5	86.9123	GAGCCTGAGGCGAACAATGG
TMED10-01-2114	82.35	84.123	AGGCACTTGCGAGAGTTAAT
TMED10-02-1033	80.4533	76.8203	CCTTGTGAATCTCCTCACGG
TMED10-03-2117	71.93	82.3171	CCTCTTTGGAGTAGAGAATA
TMED4-01-724	62.365	72.9594	TTGATGGTCACCGGGCGTGT
TMED4-02-2129	24.25	81.3338	GTGCATCTCGACATCCAGGT
TMED4-03-2130	51.775	84.123	TCTGAGCAATGGACCACCAT
TMED9-01-2111	0.745	41.4483	GTTCACCTGGACATCCAGGT
TMED9-02-2112	62.885	84.123	GACAGATCTGGTGCTCACCA
TMED9-03-1239	51.5567	78.5445	AGCGCGCTCTACTTTCACAT
TMEM11-01-1872	93.61	86.2857	CTGCCAGGAGATCCCATAGA
TMEM11-02-1873	29.26	84.123	TTGTGCATGAGATCTACAAT
TMEM11-03-1874	63.18	84.123	ACTGCCAGGAGATCCCATAG
TMEM160-01-1894	10.42	66.2937	GGCAGCGCCTCGTACGCCGT
TMEM160-02-1895	97.9	81.3338	GCCTCCCATGATTCGCACTA
TMEM160-03-1896	31.4	69.3269	CTGCTCTGGGCGTGCGCCGT
TMEM192-01-1996	54.86	86.0768	GATGAGTTCCAGTGCCAAGA
TMEM38B-01-139	22.1	74.0233	GCAGTAAACCAGCTTGAAAT
TMEM38B-02-140	88.88	84.123	AATGACCCAACGCCATTGGA
TMEM38B-03-141	20.35	73.1844	GTGTAGTCATCATGGTTATC
TMEM43-01-254	77.25	81.3338	GCACCCGTGTCCGAGCAACA
TMEM43-02-255	39.61	84.123	ATTGAAGACGGCAACCTCAT
TMEM43-03-256	87.27	84.123	GCACGTGGAGATGTACCAAT
TMEM51-01-862	53.42	84.123	GGCAGCAACAAGACCGAGGT
TMEM51-03-841	42.48	71.4429	GTACTATGTTCCCAGCTACG
TMEM55B-01-1919	14.65	78.5445	CCTTATGCCTCTTACCAGTA
TMEM55B-02-1920	80.39	78.5445	CTGCCAATCTCTCATCAACG
TMEM55B-03-1921	31.27	73.8065	CTGTCTGAGCCCATCGACGG
TNFRSF10B-01-816	86.05	83.9271	ATGATGCCTGAGAGAGAACA
TNFRSF10B-02-814	70.96	76.7416	GATGATGCCTGAGAGAGAAC
TNFRSF10B-03-787	45.07	74.576	TCACCGTCTCCTCCACAGCT
TOMM40-01-404	66.335	69.0649	GAGTGCCACCGGAAGTGCAA
TOMM40-02-405	51.695	58.7748	GTGGAGAGCTGGTCTACCAC
TOMM40-03-1077	53.135	78.1268	CCTCCTCTCCAGGCCGCCGG
TOR1A-01-258	40.18	79.6628	TATGAACATGGCTTTCTGGT
TOR1A-02-259	83.96	73.1779	TATGAAGATGGACCTCGCAC
TOR1A-03-260	79.82	73.1844	AGTGCAATGTGGCCACAAAC
TOR1AIP2-01-289	92.64	81.3338	GACCAGGGCCACATCTTTAA
TOR1AIP2-02-290	82.7	80.4983	CATTCTCCAAGTGACAAGGT
TOR1AIP2-03-291	61.6	75.7487	AGATCAAAGTGGAGCCGGCA
TRPS1-01-1521	56.28	75.9737	CTTCTGACCTCCTCTCTAAC
TRPS1-02-1522	75.43	84.123	ACAACGGTGAGCAGATTATT
TRPS1-03-1523	76.35	79.8717	GATGTCACCAAAGGCTACAG
TSN-01-1328	0.52	75.9737	TTCCTGCTGAACAGTATTAC
TSN-02-1285	79.41	82.7349	GAGATCTTCGTGGAGCTGCA
TSN-03-1315	80.46	81.3338	CGCCTCTCGGATGTCCTGCT
TSNAX-01-1343	26.95	72.105	CTGATAGCTCTTGGGCTACC
TSNAX-02-1342	10.69	81.3338	TACCTGTAGTAATGGCTCGA
TSNAX-03-1308	13.58	78.7629	CTGGGAGTGGCTGACTTAAC
TULP3-01-1888	64.97	76.0315	TACTACTTGAGAAGAGGCAA
TULP3-03-1890	90.86	81.3338	CTGTCTGACCTGTCGCCGCT
TXNDC5-01-225	50.7	84.123	TTAGAGAGTTCCTCCCAAGT
TXNDC5-02-227	21.55	70.678	GCAAAGCCCTGGCTCCAACC
TYROBP-01-823	74.79	81.3338	ACAGCGACCTCAACACACAG
TYROBP-02-786	35.03	75.7487	CGTGCTGGCAGGGATCGTGA
TYROBP-03-797	62.64	84.123	GTGCTGGCAGGGATCGTGAT
TYSND1-01-1403	37.49	81.4077	GGGAATGCTGAAGTTCAGGT
TYSND1-02-1404	56.42	78.5445	CAGCGCGGTCCAGCTCACGG
TYSND1-03-1405	79.72	77.2913	GGTCTGGCTGTACTGCTGCA
UBA1-01-1093	35.705	89.7015	AGTGAAGCAGACATAGACGA
UBA1-02-1094	37.19	78.7546	GGGTGTGCTCGATGGCATTA
UBA1-03-426	58.91	73.9494	TATGGTTTCTATGGTTACCA
UBE2D1-01-676	13.84	72.3068	CCTGATAGCGCATATCAAGG
UBE2D1-02-723	46.95	84.123	TCGATATTCTGAGGTCACAA
UBE2D1-03-692	22.47	78.5445	TGTGCAATATCTGGTACTAA
UBE2O-01-2101	42.68	83.2875	GATGCTTTGACCATGCTCAG
UBE2O-02-2102	53.89	81.3338	TATCTACCACGAAGTCTCCA
UBE2O-03-2104	27.88	72.9594	TTGTACGGAACCTAAAGTCA
UBL4A-01-1770	39.77	84.123	CATGCTCCGAGAATTCTATT
UBL4A-02-1771	21.29	78.1268	CTTGGCCCGCCACTTCAGTG
UBL4A-03-1772	32.49	80.4814	ACTAGGTTGAGCTTGGAGTT
UBR2-01-1737	20.64	86.9123	TCACAGAGATCATCGATATA
UBR2-02-1739	62.48	76.6581	ATTGCCAGCAGATTTAGAGA
UBR2-03-1740	93.87	78.8273	GTATTATTGGATATTCAGGT
UBR4-01-1364	45.92	81.3338	GCATGGATCTCATTGCAGTA
UBR4-02-1365	87.755	65.4946	GCTGTGTCCAGCAAACTACA
UBR4-03-1366	70.72	86.9123	GCTCCAGCCTCAGACGACGA
UGGT1-01-33	48.61	81.3338	CTCCAATATTGCATGATAGT
UGGT1-02-35	77.18	76.6647	ATCCAAGCCTTCCAGCAGGT
UGGT1-03-36	89.4	84.123	AATGAAGCTCGGGTAATGGA
UNC45A-01-983	31.47	65.8772	CTGGCTTTCCACGCCCAGGA
UNC45A-02-1652	18.32	72.9594	GATCCCAGCCAGGTTTGTTA
UNC45A-03-1653	42.59	81.3338	GTGGCAACCCTGAGCATACT
UNG-01-1882	92.29	84.123	GATGAGCCGTCTGTAGTACA
UNG-02-1883	94.94	84.123	TCGGCACTCAGCGGCGAGGA
UNG-03-1884	97.26	75.9737	ATGGACCTAATCAAGCTCAC
USO1-01-1258	83.77	63.7704	AGCTACTGGTAGCACCAGGA
USO1-02-1318	36.56	84.123	GGACTTACTAGCGGATTCCA
USO1-03-1268	75.1	78.5445	GTACTATCCTAATGGCTACT
USP11-01-966	51.76	72.349	GTGGCTCTGTCCAAACACAC
USP11-02-2090	71.85	71.2274	GCTGGGCGACCGGATCAGGT
USP11-03-2091	73.6	80.0455	GGTCTCCATGATGATCAACT
USP14-01-1129	55.59	77.9179	TCATACATATCCAACATAAG
USP14-02-1130	35.63	76.5958	TTTGCCGAGAAAGGTGAACA
USP14-03-1131	55.65	71.989	GCCTGCCAGACAGAAAGTTA
USP4-01-1126	44.17	76.4558	GCATCCTTCAGCTCCAAGTA
USP4-02-1127	67.58	86.9123	CCAGGTTGTATATGAGAGGA
USP4-03-1128	35.17	84.123	GAGCCCAGGTTGTATATGAG
VAPA-01-344	89.29	80.0805	CAGACCTCAAATTCAAAGGT
VAPA-02-345	81.1	79.7367	TACCGAAACAAGGAAACTAA
VAPA-03-346	83.22	74.4411	CCCACAGACCTCAAATTCAA
VBP1-01-427	20.175	64.3594	AATGGGCGGCGGCTCCACCT
VBP1-02-1097	73.045	81.3338	CACAGACACACTTTATCGGT
VBP1-03-429	83.025	78.8273	CAACCACAGACACACTTTAT
VCP-01-325	23.45	79.2087	TGGGTGCTCCACAGGATACT
VCP-02-326	57.38	81.3338	TTTGGCATGACACCTTCCAA
VCP-03-327	83.1	60.4367	AGCCTTGAGGATGGCAACAC
VDAC1-01-196	89.57	78.4096	GCTCTGGTGCTAGGTTACGA
VDAC1-02-197	16.46	76.2469	TGCTCTGGTGCTAGGTTACG
VDAC1-03-198	52.29	75.7487	CCACCGAGAAGCAGGCGTCA
VDAC2-01-43	94.91	79.8717	AATCAAGTCTTCTTACAAGA
VDAC2-02-44	76.3	69.9808	CTACCTTCTCACCAAACACA
VDAC2-03-45	99.96	71.9247	AGAAATCGCAATTGAAGACC
VDAC3-01-331	77.87	75.6203	TAATTTCGCCCTGGGTTACA
VDAC3-02-332	96.01	80.1545	GGAACACAGACAATACTCTA
VDAC3-03-333	91.42	75.7487	TGACCTAGGAAAGGCTGCTA
VPRBP-01-1099	70.715	84.123	ACTGCGAGACAGGCCCACTA
VPRBP-02-432	35.435	78.5445	CTGGTCCCACCTTGCATAAT
VPRBP-03-1101	48.705	77.5002	CTGGCCTGCAAAGCCCTAGT
VTI1A-01-1072	82.29	78.5379	GATCACCAGCAAGATTGCGA
VTI1A-02-1073	28.535	81.3338	CTGCTCGTAACCTTCGAAGT
VTI1A-03-403	37.595	84.123	GCCATGTCGTCCGACTTCGA
WDR61-01-1667	34.65	78.5445	GCTCAGCGTGCCAGCCAAAT
WDR61-02-1668	45.5	86.4945	TCTCTGAACAGAGTCCTGAT
WDR61-03-1669	43.37	64.8056	TTGATCACCAGGATCAGGTA
WDR77-01-1283	79.46	82.0343	GGATGCCAAGCCAGCGAGGT
WDR77-02-1338	81.69	77.9179	TGTACTCTTGGTGTCCACAA
WDR77-03-1250	54.25	72.3328	ACAAAGAACAGTACCTGTGT
XPO1-01-1952	6.69	75.7487	CTTCCAAGGAACCAGTGCGA
XPO1-02-1953	27.25	83.9141	GTGATATTGTTGGAGCAAGT
XPO1-03-1954	52.27	79.8717	CATATCCTGGACTCCATCAT
XPO4-01-2038	36.64	72.9594	ACTGAATACTATCAATGGGT
XPO4-02-2040	77.14	80.7072	GTGTGTGAGGCAGTTAACAA
XPO5-01-2015	63.73	73.1844	CTGTAAGCCTTTCAGCACAC
XPO5-02-2016	81.41	75.7487	TATGAAGCATGGGTCTGAGT
XPO5-03-2017	81.89	81.3338	TTGTGTCAGGAGTAGCTCAT
YTHDF3-01-667	72.94	84.123	GGATGCACTTCTACACTAGA
YTHDF3-02-668	35.24	78.5445	CTGGGTAGCTCCTCGTAACA
YTHDF3-03-669	50.78	78.6185	GTGTCTGGTCTCAGGATAAG
YWHAB-01-1687	61.74	86.9123	GTGCCAGACCAAGACGAATT
YWHAB-02-1688	48.26	58.4045	TGATATGGCTGCAGCCATGA
YWHAB-03-1689	73.63	78.5445	GGCGCCTACCACATTCTTGT
YWHAE-01-1680	56.07	80.916	ATCCTCTCGATCATCCATAG
YWHAE-02-1681	78.98	64.5307	CCAACGCATCCTATTCGCTT
YWHAE-03-1682	34.44	64.8101	ATCCATAGCGGCAGCGGCTC
YWHAG-02-1700	56.54	86.9123	GATGAGCGTGGAGTCCTTGT
YWHAG-03-1701	46.2	81.3338	AGTTAAGAGCCAGGCCTAAT
ZFP91-01-2071	15.14	83.7053	CTGAGACATGCCTTTCTAAG
ZFP91-02-988	49.96	81.3338	GGGTGTTCTCTGTATCACGA
ZFP91-03-2073	20.79	76.4558	TTGCCTACTCACTTCCTTGG
ZNF579-01-2095	51.55	75.9737	GTGGTCTTGGCTGTCGAAAC
ZNF579-02-2096	34.82	68.446	ATGGAGCACTGGTGTCGCTT
ZNF579-03-2097	12.24	78.7546	GTGCGCCTTGAGCTCGCCCT

## Sheet: Fig4a_Chari2015
gRNA ID	indels [%]	EVA score	gRNA target sequence
ABCC8_chr11_17483303	0.583628	73.1844	AGCGTACCCCCAGGTCTTGC
ABCC9_chr12_22068672	0	81.3338	CCAATTGCCTTCAGATCAAT
ABI1_chr10_27066055	11.0693	73.1844	ACAGGGCGCTCCATATTCGC
ABL1_chr9_133710887	0.947916	73.1844	CTCGTCCTCCAGCTGTTATC
ABL2_chr1_179086468	9.86945	75.9737	TCTCAATTAAATCTGACGTC
ACKR2_chr3_42906210	0.503796	62.643	TCCGCCTGCGAGGCACGTAA
ACKR3_chr2_237489282	7.88925	72.9594	CATGATTGCCAACTCCGTGG
ACSL3_chr2_223783789	5.72149	78.5445	TTTCTTTGGTCCCACGCCTG
ACSL6_chr5_131326586	10.5122	78.7629	CCCACTACTATGATGATGCC
ACVR1_chr2_158636893	53.3117	72.9594	CAAGCCGTGGAGTGCTGCCA
ACVR1B_chr12_52369155	7.45012	78.5445	GCGCACCTGCATCCCCAAAG
ACVR1C_chr2_158412719	8.05055	78.7629	TGTAGGAGCACTGTCGACCC
ACVR2A_chr2_148653939	2.83029	81.3338	CGGTTCAACACCAGTTTGAT
ACVR2B_chr3_38519728	4.48409	81.3338	GCGATGCCGGTACATCCAAA
ACVRL1_chr12_52307061	18.2834	75.7487	AGTGGTTGACGAACTCGGTG
ADCYAP1R1_chr7_31102886	2.51891	73.1844	TGGTGTCGTGCACGTTTCCC
ADORA1_chr1_203098271	9.63772	75.9737	TTGCTGTGGACCGCTACCTC
ADORA2A_chr22_24829384	13.903	78.5445	GGGCTCCTCGGTGTACATCA
ADORA2B_chr17_15848574	28.7845	80.8991	GACACAGGACGCGCTGTACG
ADORA3_chr1_112045892	0.0176741	81.3338	CATTGGACTCTGCGCCATAG
ADRA1A_chr8_26722416	3.829	81.3338	GAAATGTTCACCGGTGCCGG
ADRA1B_chr5_159343913	2.82902	81.5522	ATGAATCCCGACCTGGACAC
ADRA1D_chr20_4229574	10.8966	86.9123	AACTGACGCTCAGGAGATCG
ADRA2A_chr10_112837973	8.07237	81.3338	GTTCACGAGCCGCGCGCTCA
ADRA2B_chr2_96781529	6.32758	78.5445	GTACTCCAGCGCGCGGCTCA
ADRA2C_chr4_3768454	17.3503	72.9594	GCCGAGTACTGGCCGCGCGG
ADRB1_chr10_115803924	10.5872	81.3338	CGAGCCCGGTAACCTGTCGT
ADRB2_chr5_148206433	5.85955	67.5994	ACCCAATGGAAGCCATGCGC
ADRB3_chr8_37823784	7.28453	78.5379	GAGTCTCGGAGTCCAGGCGA
AFF1_chr4_87968234	14.236	89.7015	AAAGGTGACCGAAGAGCTGA
AFF3_chr2_100623259	10.243	84.123	AGAAACCGACCGCGTATGTG
AFF4_chr5_132269971	5.17994	78.5445	TCCGTCCATGGGCCGCACAT
AGTR1_chr3_148459082	3.8886	75.9737	ACACAGCTATGGAATACCGC
AGTR2_chrX_115303577	11.4223	81.5522	AAGCCCGAAGTGAAGACCGC
AKAP9_chr7_91630467	1.65499	67.5994	GTACTATATCAGTTTCGAAC
AKT1_chr14_105258956	4.57061	77.8932	GAGCGACGTGGCTATTGTGA
AKT2_chr19_40748543	3.63976	70.1702	TCGCCAACAGCCTCAAGCAG
ALDH2_chr12_112219774	5.3592	86.9123	CTCTCCAGTGGACGGATTGA
ALK_chr2_30143323	18.7937	81.3272	GCGTAGACACGGAAGAGCGA
AMER1_chrX_63412627	0.804882	73.1844	TTAGCAGTATCCGCCGTCAC
AMHR2_chr12_53819239	34.7053	78.5445	GTAGTTCTTTCGCTGTAGCA
APC_chr5_112043415	3.33814	54.4937	ATGTACGCCTCCCTGGGCTC
APLNR_chr11_57004206	2.20228	49.9802	TGTGGGCTACCTACACGTAC
AQP1_chr7_30951644	4.22961	70.3886	GAACAACCAGACGGCGGTCC
AQP11_chr11_77301334	15.3692	64.8101	TCTGCATCATCACGCCGCAC
AQP2_chr12_50344858	21.1688	86.9123	GTAGAAGGCGGCTCGGAGAA
AQP3_chr9_33447469	6.42152	75.9737	AGATGCTCCACATCCGCTAC
AQP4_chr18_24442378	1.52421	75.7487	AGAACCATGTCGACCGGTAA
AQP5_chr12_50355890	2.13424	46.9503	CTCGGCCCTCAAGTGGCCGT
AQP6_chr12_50367207	9.50803	75.7487	TACGAGGAAGGCCAGCGTCA
AQP8_chr16_25228592	9.94248	73.1844	CTGCACAAACCGTTCGTACC
AR_chrX_66765069	2.10906	67.5994	GGATCACTTCGCGCACGCTC
ARHGAP26_chr5_142150335	9.16198	73.8065	AGTCGCTGAACTCGAGCGCT
ARHGEF12_chr11_120298841	2.97231	71.88	TGACGGCTCTACTTCAGAGT
ARID1A_chr1_27023186	8.84708	89.7015	CCGGACCTGAAGAACTCGAA
ARNT_chr1_150830829	2.84097	73.1844	GTCGCCGCTTAATAGCCCTC
ASIC1_chr12_50452585	25.6879	75.9737	CGTCCAGCCGGTGAGCATCC
ASIC2_chr17_32483445	9.50151	78.5445	ATCCGCCACATCTTCGTGTA
ASIC3_chr7_150746033	8.60241	81.3338	GCCAGCAACTGCTCGATGCA
ASIC4_chr2_220379188	7.72251	81.3338	TCTCCTCGATCGTCTCCTTG
ASIC5_chr4_156784776	2.4447	67.5994	TACACAATATTGTTCAGAAC
ASPSCR1_chr17_79935570	14.7896	75.5307	CCCGAACGGCCGGCGCCACA
ASXL1_chr20_31017717	3.31853	58.5642	TGCCGCTCTCGCCATCGGCG
ATF1_chr12_51203342	6.29784	72.9594	CCCATCTATCAGACTAGCAG
ATIC_chr2_216177226	1.28284	75.9737	TTTAGTGTCTCTGACAAAAC
ATM_chr11_108098387	0	81.3338	CTCTATCATGTTCTAGTTGA
ATRX_chrX_76939487	0	78.5379	AAATTCCGAGTTTCGAGCGA
AVPR1A_chr12_63544475	2.61896	78.5445	CGTTGCGCACGTCCCTCGGT
AVPR1B_chr1_206224578	9.98319	63.7229	GCTGGCGACCGGGGGCAACC
AVPR2_chrX_153171258	1.31415	81.3338	AAGGCCACCGACCGCTTCCG
AXIN1_chr16_396971	14.6102	81.3338	CTTCGGTGAAACTTGCTCCG
AXL_chr19_41737159	8.99116	60.5068	GGGTAGATGCCGCTCAGGCC
BAI1_chr8_143545709	8.85041	78.5445	GTTCTTCGGCTACTTCTCCG
BAI2_chr1_32222183	14.4397	79.6096	GCGGTTGAAGCGCAGGTAGA
BAI3_chr6_69665954	2.87353	81.3338	TGCTCAGTAACGTGCTCGAA
BCL11A_chr2_60773135	0.70315	78.5445	TGTTTATCAACGTCATCTAG
BCL11B_chr14_99724132	2.36928	78.5379	CGCCATCCTCGAAGAAGACG
BCL2_chr18_60985591	14.1468	57.4769	GTCGTCGCCGGCCTGGCGGA
BCL3_chr19_45259572	15.6177	81.3338	TCGACATCTACAACAACCTA
BCL6_chr3_187451455	10.8088	67.1564	GATACAGCTGTCAGCCGGCG
BCL7A_chr12_122460008	26.4308	62.4185	GGTCGGTTCGAGCCGAGACG
BCL9_chr1_147091035	5.39246	78.7629	GAGTTTGTAAGGAGCGCTCC
BCOR_chrX_39937147	7.91599	81.3338	GTGAACGTTCCCATACAGGG
BCR_chr22_23523150	14.5041	74.2412	GGTGGACCCGGTGGGCTTCG
BDKRB1_chr14_96730211	13.4344	76.1755	GCCCCGGCGGCAACTGAACG
BDKRB2_chr14_96707280	5.12955	75.7487	TGACACAAGCGGTGACGTTG
BIRC3_chr11_102195778	15.9132	84.123	GTTGGCGACAGAAAAGTCAA
BLM_chr15_91304359	14.5425	84.123	ATTGGCCGACCTTCCTTGAT
BMPR1B_chr4_96044967	9.05266	78.7629	TTGATGGACCTATACACCAC
BMPR2_chr2_203383545	1.14362	66.2871	CTGATTGGCCGAGGTCGATA
BRCA1_chr17_41243789	0	75.7487	AGACAGACACTCGGTAGCAA
BRD3_chr9_136918569	34.5762	81.3338	CGCCACGACAGTCGCCCCCG
BRD4_chr19_15376421	1.06529	75.9737	TTTGGTACCGTGGAAACGCC
BRIP1_chr17_59886040	1.76172	84.123	GTCATCGAATACCATTAAGA
BUB1B_chr15_40457309	4.39348	81.3338	ATGATCCGCCCTTGCCTTAA
C2orf44_chr2_24262291	17.677	81.3338	CAAGCAGTGCATCCGATCCA
C3AR1_chr12_8212224	14.2588	70.3886	GTCTGGATAATCTAATGAGC
C5AR1_chr19_47823234	5.56432	75.9737	AGCGGACCATCAATGCCATC
C5AR2_chr19_47844066	2.2963	84.123	GATTCTGTCAGCTACGAGTA
CACNA1A_chr19_13617011	6.21287	84.3414	CCGCTTCGGAGACGAGATGC
CACNA1B_chr9_140772391	5.06993	72.9594	CGCCCAGCTCGTCCCCGAAG
CACNA1C_chr12_2224421	0	81.3338	TGCCAACATGAATGCCAATG
CACNA1E_chr1_181452990	24.6178	78.5445	TGCTTTCGTCTGCTTGTAGG
CACNA1F_chrX_49088261	3.97536	78.5445	TTCTTCGCTTAGGGGTCCCT
CACNA1G_chr17_48646234	3.67197	81.3338	GTTTGAGCGCATCAGCATGT
CACNA1H_chr16_1203966	0.799758	70.1702	GCCACGGTCTTCTTCTGCCT
CACNA1I_chr22_39994213	12.9541	75.7487	GTACCAGCCGTGCGACGACA
CACNA1S_chr1_201061149	2.77704	76.8286	GAGGGCCTTGACATCCAAGC
CACNA2D1_chr7_81714089	13.9851	81.3338	ATAATATCGAGCTAGGCCAG
CACNA2D2_chr3_50513579	3.66204	78.5379	AGGAGGTCGACGGCGTGATG
CACNA2D3_chr3_54157580	3.92161	73.1844	TCCATTGCTGCTAAGTACTC
CACNA2D4_chr12_2024075	0.24593	81.3338	AAGCTATGGGCTGACACCTT
CACNB1_chr17_37347735	44.8496	75.9737	TCTCGAGCTGCGCTAATGCC
CACNB3_chr12_49212716	6.45863	78.7629	TATGACGACTCCTACGTGCC
CACNB4_chr2_152955497	15.0084	81.3338	TCCTCCTCCTACGCCAAGAA
CACNG1_chr17_65040944	19.567	78.5445	TTGTACCAAGCGCATCCCCA
CACNG2_chr22_37098562	5.03648	81.3338	GGCAGCGAAAGCACCAACGG
CACNG4_chr17_65021067	15.3852	86.9123	TGAGGACGATGTTGTTCTTG
CACNG5_chr17_64873516	31.5572	84.123	TGCTGACCGCGATACCCAGG
CACNG6_chr19_54496269	3.33626	53.3981	CGCCGTGGGCGCCACGCTGG
CACNG7_chr19_54417755	42.0094	84.123	TCGGGAGAAAGGTCGCTGTG
CACNG8_chr19_54483196	15.4464	84.123	CTTGGACTTGTAGACGCGGG
CANT1_chr17_76993385	2.3959	78.7629	ATTCGATACCGAATCCCAGC
CARD11_chr7_2987320	9.28303	67.5994	TATAGCGGCTGAGCATGTGC
CARS_chr11_3062141	0.234222	86.9123	TGAGATGCGTCATAGACGGT
CASC5_chr15_40914351	0.967841	78.5445	GGTGTCGGTTAAGCTGTTTT
CASR_chr3_121980478	9.58452	75.9737	ACATCATCGAGTATTTCCGC
CBFA2T3_chr16_88968014	36.9145	84.123	AGCGATGCCGGACTCCCCAG
CBFB_chr16_67063314	13.9429	64.5695	CTCTGGTCGGGCACGACGCG
CBL_chr11_119144587	3.86254	81.5522	CCCTTGGAAGAGCTTTCGAC
CBLB_chr3_105586350	1.04801	75.9737	ACCCAAAATTCGACCTTTTC
CBLC_chr19_45281274	5.30986	78.7629	AAGAGCAATGCGTCGACCCC
CCDC6_chr10_61666004	7.31659	75.7487	GTGAGCTCCTCCAGGCGGAA
CCKAR_chr4_26491051	7.02365	84.123	CACGCTGAGCAGGAATATCA
CCKBR_chr11_6281179	6.29505	64.8101	GTCCGGTTCCCTGCACGCTC
CCND1_chr11_69456116	15.0849	81.3338	ATCGGGGTACGCGCGGCGGA
CCND2_chr12_4383221	3.66288	73.5964	TGCGGACCGGGTCCACCTCG
CCND3_chr6_41909270	9.14072	78.5445	GTACGTAGCGCTCCTCCAGG
CCR1_chr3_46245615	2.0471	63.0859	TCTTGTATTGCACAAGGACC
CCR10_chr17_40832562	9.87931	70.1702	TTGTAGCAAAGCTCCGGCAG
CCR2_chr3_46399020	2.92908	78.5445	TGCTGTCCACATCTCGTTCT
CCR3_chr3_46307210	4.99984	78.5445	AGCTATATACTGTATCCTCT
CCR4_chr3_32995099	14.4292	78.5445	TGGTCCTGTTCAAATACAAG
CCR6_chr6_167549852	12.9553	73.1844	GGCAATCGGTACAAATAGCC
CCR7_chr17_38711954	0.447663	75.9737	ACGTGCGGAACTTTAAAGCC
CCR9_chr3_45942451	0.826639	70.1702	CGTGTTCATCGTGGGTGCCT
CCRL2_chr3_46449576	15.6245	78.5445	CAATTACACGCTGGCACCAG
CD27_chr12_6559446	15.6146	65.2077	GACGACCGAGCGGTCAGCGA
CD274_chr9_5457360	4.68119	65.8669	TACCGCTGCATGATCAGCTA
CD74_chr5_149786858	7.97031	75.9737	AGCCGCGGAGCCCTGTACAC
CD79A_chr19_42383165	12.5146	57.0423	GACGCGCCACCAGGTGACGT
CD79B_chr17_62007723	2.6587	67.5994	GTAGTGCTTGTTCGCGGATC
CD97_chr19_14512258	7.13835	84.123	GCTATGAGGTGCCGGACAGG
CDC73_chr1_193091351	6.1507	75.9737	TCTGGATGTTGTACTGTCGC
CDH1_chr16_68772250	4.35167	84.123	CGCCGAGAGCTACACGTTCA
CDH11_chr16_65038550	6.21136	69.0829	CGGGCCTGACCCCGTGCTTG
CDK12_chr17_37618378	0.578957	81.3338	TGGAACTTTGCAGCCGTCAT
CDK4_chr12_58145086	2.29465	37.4966	CTCCCGGTCAGTTCGGGATG
CDK6_chr7_92462589	60.5794	84.123	TGACCAGCAGTACGAATGCG
CDKN2A_chr9_21994268	12.6481	60.056	CGTGCGGCCCGCCGCGAGTG
CDX2_chr13_28543053	6.26169	70.1702	AGTTCTGCGGCGCCAGGTTG
CEBPA_chr19_33793296	25.8952	60.9109	GGAGTCGGCCGACTTCTACG
CELSR1_chr22_46932910	4.46824	76.6102	CCCGGCTGTACCTACGCGGT
CELSR2_chr1_109792797	11.2484	84.123	AGGAACGACAGGGCCCCACT
CELSR3_chr3_48699903	10.0327	70.1702	ATGCGCCCTTGGCCCCGTAG
CFTR_chr7_117149122	0.317717	75.7487	CGAAGGGCATTAATGAGTTT
CHEK2_chr22_29130560	11.8382	67.5994	GCTGGAGTTTGGCATCGTGC
CHIC2_chr4_54930386	11.0437	73.1844	GCAGCTGCTCAAGTACTCGC
CHN1_chr2_175711766	6.22506	81.3338	CTATCAATAAATCTTGCTGA
CHRM1_chr11_62678311	8.3876	81.3338	TGAGCAGGTACGTGGTATAG
CHRM2_chr7_136700625	3.70742	70.1702	CTCCACGGTGGTATTAGTTG
CHRM3_chr1_240070910	3.49173	78.1182	CGGTACCACCGATGACCCTC
CHRM4_chr11_46408042	27.4445	86.9123	TGATGACGTGACCAGGCGCA
CHRM5_chr15_34354937	2.96314	78.5445	CACAATGCAACCACCGTCAA
CHRNA1_chr2_175624323	5.6934	81.5522	CTCCGAACATGAGACCCGTC
CHRNA10_chr11_3690509	4.73789	86.9123	GGACAGATGCCTACCTACGA
CHRNA2_chr8_27327343	7.8272	73.1844	CTACAACCGCTGGGCGCGCC
CHRNA3_chr15_78911168	35.5348	75.9737	CAGACACGTTGGCTACAGGC
CHRNA4_chr20_61990969	7.47324	75.9737	TCGGGACCACTTGTTGTAAC
CHRNA5_chr15_78882209	2.30482	67.5994	GTAGTTTGCCGGTGGAGTCC
CHRNA6_chr8_42620246	9.67417	72.9594	AAACGTTTCCGACCCTGTCA
CHRNA7_chr15_32322835	0	75.7487	TTTACCGTGCAGGAGCGACG
CHRNA9_chr4_40339265	6.18591	71.0173	AGGCATCGTGCCAGATTTGG
CHRNB1_chr17_7348646	6.1299	77.8997	ATAGCTCCGTGCGGCCAGCG
CHRNB2_chr1_154543833	16.906	81.3272	CGACCGCACAGAGATCGACT
CHRNB3_chr8_42585748	22.6046	81.3338	CAGGATTCCAGCGTAACTTG
CHRNB4_chr15_78923501	6.68124	73.1779	GGACTGATTACCGCCTGACC
CHRND_chr2_233391300	22.3231	67.1486	CAACAAGGAGCTCCGGCCCG
CHRNE_chr17_4805588	30.2975	81.3338	TTACCGACTCAACTACAGCA
CHRNG_chr2_233404760	6.74815	70.1702	GTTCCGCGGGCCGCAGGTTG
CIC_chr19_42793464	1.2313	78.5445	AGCTTCTCGTTCTCAGCGTG
CLCA1_chr1_86948011	5.53422	63.2878	CCTTCTCCGTCTGGCGGGAT
CLCA2_chr1_86905867	30.5794	86.9123	GTGATGATATTAGTGACCAG
CLCA4_chr1_87033271	1.71759	75.9737	AGGATTACCTACATATCCTC
CLCN1_chr7_143013384	8.11275	72.9594	TTTGAACACTGCACCAGCTA
CLCN2_chr3_184079212	9.1481	78.5445	TGCTCGTACTGCAGCGCCCG
CLCN3_chr4_170581536	0	84.123	GACCCTTATTTGCCTTATGA
CLCN4_chrX_10153135	1.14404	78.5445	CCTCATACGTCCCCACATCA
CLCN5_chrX_49806995	8.03189	75.9737	CGGTTGCTGGAATGTCCATC
CLCN6_chr1_11883772	9.21439	75.5307	AGCAGGTTCCGGGATACCCG
CLCN7_chr16_1515311	0.603852	72.9594	CGTTCTGCGCTTTTCCGAGT
CLIC1_chr6_31698685	8.23526	72.9594	AGCGAATTCTTCCCGGGCGT
CLIC3_chr9_139890113	15.4362	78.5445	CGTACCTTTCACCCTCACCA
CLIC5_chr6_45922956	27.6032	81.3272	GGAATCGATGGAGAAAGCAT
CLIC6_chr21_36041838	3.26657	75.9654	TTCACAGCGGCGGCGCCCCT
CLP1_chr11_57427281	5.97307	81.3272	AGAGCGAGGTCCCCGAGTGA
CLTC_chr17_57724856	4.92002	72.9594	GAATACGGTTGCTCTTGTTA
CLTCL1_chr22_19263203	3.04463	82.8334	GCCGTCGGATCGGAGCCATT
CMKLR1_chr12_108686085	19.1896	58.5564	TGTGGGGTATAGCCGGCACA
CNGA1_chr4_47938824	2.35753	84.123	CAAAGCTGGCAATCGAAGAA
CNGA2_chrX_150911917	0.732785	78.5445	TAGCCAGGTAGCCATACTCA
CNGA3_chr2_98994171	2.12472	75.9737	GACATCGTCAGTGCTGCAGC
CNGA4_chr11_6261341	11.9271	75.9737	CGAGTCGCTACGTTCGCACC
CNGB1_chr16_58001058	12.456	86.9123	GGAACCAGAACCGAATCCTG
CNGB3_chr8_87680282	0.438123	78.5445	CGCTTTAAGTACTCTGTTAA
CNOT3_chr19_54647978	18.3516	75.9737	CATCGACACGCTCAACATGC
CNR1_chr6_88854441	11.7997	81.3338	TATCTTTGCGGTGGAACACG
CNR2_chr1_24201910	12.1552	73.1844	TGTCCTCCCACCAACTCCGC
CNTFR_chr9_34564803	14.1736	78.5445	AGGCGCTCGTACTGCACATG
CNTRL_chr9_123902987	0.184394	72.5248	TTTGGTTCGTCCAGAAGAAG
COL1A1_chr17_48278809	8.40594	65.8669	GCCGTGCGTCAGGAGGGCGG
COX6C_chr8_100904180	1.58503	81.3338	CAGGCGTCTGCGAAATCATA
CREB1_chr2_208424986	7.2018	78.1099	AGCTGTACTAGAGTTACGGT
CREB3L1_chr11_46299668	3.71237	75.9737	CGCCGTCTTGGAACCCTTCC
CREBBP_chr16_3929838	9.79699	78.7629	CTGTCATTCGCCGAGAAACC
CRHR1_chr17_43912034	1.9292	78.32	GCACTCGATCCGTGCCCGAG
CRHR2_chr7_30721551	2.32664	81.3338	CCGTGCCCCGAGTACTTCAA
CRTC1_chr19_18882255	7.99425	48.9008	GTGCGGTACTGCTGCAGAGC
CRTC3_chr15_91083300	0.318489	78.5445	ATCCTCCATGGTACTGTGTA
CSF1R_chr5_149460507	17.7184	84.123	AACGGTGACCTTGCGATGTG
CSF2RB_chr22_37325741	6.12499	69.5176	CGGGCCACGTAGGTGCTGCT
CSF3R_chr1_36938254	30.8865	54.0429	TCCATGGTCCGCAGCATGGG
CTNNB1_chr3_41266954	1.23594	75.9737	GAAACAGCTCGTTGTACCGC
CXCR3_chrX_70837413	6.52424	73.1618	AGACTGGCGGGGACAGTTAT
CXCR4_chr2_136873192	5.36068	75.9737	CAGTTGATGCCGTGGCAAAC
CXCR5_chr11_118754656	1.17321	72.3147	CTACCCGCTAACGCTGGAAA
CXCR6_chr3_45988493	30.6513	81.3338	AATCTCGACAAGCTCATATG
CYLD_chr16_50783723	1.29104	78.5445	TACTTCCCTTCGGTACTTTA
CYSLTR1_chrX_77529187	16.4036	78.5445	ATCAATAGTGTCATGGCATG
CYSLTR2_chr13_49281652	5.10115	81.3338	AAACCCGCAGCCCCGATTCT
DARC_chr1_159175579	1.92591	81.3338	GCGAGTGCTACCTAGCCCTG
DDB2_chr11_47236722	11.9882	78.5445	GGGGCGTAATACAATCTCGG
DDR2_chr1_162729604	2.41971	81.3338	CAGACACACCATCGGTCAAT
DDX5_chr17_62502206	10.5845	89.7015	TATTCGAGTGACCGAGACCG
DEK_chr6_18250048	0	72.9594	GTTTTTTTAGATTTCGGCAA
DICER1_chr14_95596403	0	72.9594	TTTCTCGATAGGGGTGGTCT
DNM2_chr19_10828974	4.13688	66.2793	GCTCTGGCCGATGGAGCTGA
DNMT3A_chr2_25505556	19.6422	78.32	GGAAAGCGGTGACACGCCAA
DNTTIP1_chr20_44424002	4.47588	86.9123	CTGAACGTGCGAGACAATGT
EBF1_chr5_158523386	5.79427	84.123	AACAGCGAAAAGACCAATAA
ECT2L_chr6_139164128	4.28725	78.5445	ATGCCCAAATGCGTTAAGTT
EDAR_chr2_109546671	23.4106	84.123	TCTGATGTGCTCAGCCCGAG
EDNRA_chr4_148461533	3.99232	81.3338	TTACTGCTCATGGATTACAT
EDNRB_chr13_78493656	3.56989	67.5994	TCGCAGCGTTTCGTCAGAGC
EGF_chr4_110866249	0	84.123	GAAGATACGGTCACCAAAAA
EGFR_chr7_55086971	7.6722	71.0256	ATGCGACCCTCCGGGACGGC
ELK4_chr1_205589569	11.4161	81.3338	TCAACCGGTGGCTTTTTGGA
ELL_chr19_18632793	7.77203	72.9594	TAGCGACGGCAGCAAGGTGT
EML4_chr2_42490378	0.383536	81.3338	GTATTTTCGACAATTTATTA
EMR3_chr19_14772891	3.90007	78.5445	CCACCCTATAGTGTATATTG
EP300_chr22_41489011	2.22817	73.1779	GGCCGAGAATGTGGTGGAAC
EPHA1_chr7_143098593	1.88842	84.123	TCCAATTGGAGCGAAGCCAG
EPHA2_chr1_16475317	9.16659	72.9594	CAACCTCTACTATGCCGAGT
EPHA3_chr3_89156935	6.96248	72.9594	TGCTCTGTTCTCGACAGCTT
EPHA4_chr2_222429010	22.2345	84.123	ATAACTGGCTACGAACTGAT
EPHA5_chr4_66509116	9.72173	72.9594	ATTGGATTCACGCACTGTCA
EPHA6_chr3_96533585	6.39031	64.8101	ACCTCGCGCAGGGGGCGCCC
EPHA7_chr6_94120834	19.2031	78.7629	TACCCCGATACGAACATACC
EPHA8_chr1_22902806	6.47962	75.314	ACGAGCTGGGTCCCCCGAGA
EPHB1_chr3_134670310	16.9309	84.123	CCCCCGCCGGTTGATGAAGG
EPHB2_chr1_23110981	12.3509	70.1702	ACCAAGTTTATCCGGCGCCG
EPHB3_chr3_184290590	8.27845	86.9123	CACCCGATGAGAGCTTCTCG
EPHB4_chr7_100421316	34.8866	78.5379	CTTCTACTATGAGAGCGATG
EPHB6_chr7_142561404	12.2143	81.3338	AATCTCAGATGTCTCTCCGG
EPOR_chr19_11492715	0.338753	73.1844	CTCGTGGTGCGGTGCGCTTC
EPS15_chr1_51937374	3.58294	72.9594	GATACCTTTGCCATCTGTGT
ERBB2_chr17_37864711	3.75491	73.1844	CAGGGGTGGTATTGTTCAGC
ERBB3_chr12_56477568	16.7007	73.1844	GTATTGGTTCTCAGCATCGC
ERBB4_chr2_213403206	9.58195	72.9594	CTGGGTGAGCCTTCTCGTGG
ERC1_chr12_1137138	1.22275	78.5445	GCTTCCACGTTCCCCTCGCT
ERCC2_chr19_45873468	3.49849	74.0393	GCTCAACGTGGACGGGCTCC
ERCC3_chr2_128051260	3.35983	73.1844	ATCCTCATAGTGCCGCTTCC
ERCC4_chr16_14014038	2.55003	67.5994	GCCATGGCAATCCGTCGAGC
ERCC5_chr13_103510643	0	81.3338	GACTCAATATCTATCGCTTG
ERG_chr21_39817476	3.79624	78.5445	AGCCAGGTGTGGCGTTCCGT
ESR1_chr6_152129085	15.8111	84.123	CCCTTGGATCTGATGCAGTA
ESR2_chr14_64746818	3.74864	73.1844	CGTTGCGCCAGCCCTGTTAC
ESRRB_chr14_76905811	0.924574	58.1295	TCCGACGCCAGCGGCGGCTT
ESRRG_chr1_216850646	3.11781	84.123	GCGAGTCAAGTCCGTTCTGA
ETV1_chr7_13975398	10.2831	78.7629	CTCATACACCGAAACCTGAC
ETV4_chr17_41622707	10.7097	73.1844	TCGCGCAAGCTCCCATTTCC
ETV5_chr3_185783777	29.8444	78.5445	ATAATCGCCCCAGTTACCAT
ETV6_chr12_12022434	1.4054	78.5379	TCGTGATAGGTGACCTGGAG
EWSR1_chr22_29695707	28.9479	68.228	GGTCCATGCCCCGGCCACCA
EXT1_chr8_119122970	20.5852	84.123	AATCGAAGCAGGACTCCATG
EXT2_chr11_44117807	19.1753	70.3886	ACCACCGGACCCTGAGGCGC
EZH2_chr7_148523688	9.25059	81.3338	TGCGCCTGGGAGCTGCTGTT
EZR_chr6_159208212	3.91439	75.9737	TGGTAAAGACTATCGGCCTC
F2R_chr5_76012160	5.85421	78.5445	GCCGCCTGCTTCAGTCTGTG
F2RL2_chr5_75914407	21.3112	81.3338	TTACCCATTAAGACCTTTCG
F2RL3_chr19_17000067	18.1169	86.9123	CCCAGCGTCTACGACGAGAG
FANCA_chr16_89882997	5.41202	78.5379	GGAGTTCGGGACCCACGAGT
FANCC_chr9_97873772	9.72757	81.3338	ATCACGGGGGCCGTAGTAGA
FANCD2_chr3_10081494	8.65544	75.7487	GGATTCCCAGCACGCTGATG
FANCE_chr6_35420491	23.6048	79.6096	AGCAAGCGACCCCAGTCGAA
FANCF_chr11_22647249	68.8435	73.3863	CTGCAAGGCCCGGCGCACGG
FANCG_chr9_35079443	4.13186	70.5909	GAATGACCGGCTCGTTCGAC
FBXO11_chr2_48132833	19.0625	75.9737	ACTCCGTCCGAGCCGCCAAC
FBXW7_chr4_153303456	0.798614	75.9737	TGGTTTAGAGTAGGTTTTCC
FCRL4_chr1_157557180	18.9428	78.7629	GTCAGACTGGAGCACGTACC
FEV_chr2_219846915	19.7366	78.7629	CTGGCTGACCGCGCGAACGC
FFAR1_chr19_35842484	8.83105	78.5445	GCGCAAAGGCGGCCACATAG
FFAR2_chr19_35940835	17.9522	81.3338	CGACCTTGGGCAGGTACCAG
FFAR4_chr10_95326507	5.63771	55.9855	CGACGCGCCCTTGCGCAGCC
FGFR1_chr8_38275832	4.24995	78.5445	TTCTTCTGGTTCGGCCATCA
FGFR1OP_chr6_167416690	0	78.5445	TTCAGGCTCTCATTAACTAA
FGFR3_chr4_1803216	12.2788	82.1887	AAGAACGGCAGGGAGTTCCG
FGFR4_chr5_176517551	16.2213	81.3338	GGAAGCTGGCAATCTCTAGG
FH_chr1_241682912	2.27603	70.1702	GCGCGGCCGTGCCCTCGTTT
FHIT_chr3_59999793	3.72249	81.3338	CTGGGTCGTCTGAAACAAAT
FIP1L1_chr4_54244017	11.5354	75.7487	CGAGGTCGAGCGCCTAGTGT
FLCN_chr17_17131408	13.3581	81.3338	TGCCACTTCTGCGAGCTCCA
FLI1_chr11_128628040	6.60792	81.3338	TCCCTCTTTGACTCAGCGTA
FLT1_chr13_29012380	4.04161	72.9594	TTAGGTGACGTAACCCGGCA
FLT3_chr13_28674625	5.70902	57.4847	ATGCCGGCGTTGGCGCGCGA
FLT4_chr5_180058732	0.886997	72.9594	CGTGATGTTCAAGGTCGGGG
FNBP1_chr9_132719710	17.3707	84.123	ATTTGAACGCGATTGCAAAG
FOXL2_chr3_138665352	8.83795	63.9325	CGCGCTCTCGCGGATCGCCA
FOXO1_chr13_41240184	3.9566	72.9594	GGCTGCCAACCCCGACGCCG
FOXO4_chrX_70316416	16.1319	82.1887	GGGATCTAGGTCTATGATCG
FOXP1_chr3_71247439	37.9845	81.3338	GACCGCCGCACTCTAGTAAG
FPR2_chr19_52272336	48.7688	84.123	AGGTCCGACGATCACCTTCA
FPR3_chr19_52327228	7.62923	78.5301	GACCATTCGGAATGGTAGGA
FSHR_chr2_49210072	0	81.3338	TTGCCTAATGATGTTTTCCA
FSTL3_chr19_680276	10.18	80.8991	TCGTGCGACGGCGTGGAGTG
FUBP1_chr1_78428479	0.472081	84.123	CACAACAGATAGACTATGCT
FUS_chr16_31195211	5.17932	67.8012	TATGGCTCGACTGGCGGCTA
FZD1_chr7_90894214	7.60454	65.859	CCGGCGGCCCGGGACTTCTT
FZD10_chr12_130647688	5.25853	73.3946	GTTGCACGAGTTCGCGCCGC
FZD2_chr17_42635373	11.5475	78.5379	GATAGAGCGGCACGGCGGGA
FZD4_chr11_86665941	2.38755	70.1702	TCTTGGTCACGTTGTAGCCG
FZD5_chr2_208633019	30.9007	79.6096	CGACGCCGAGGTCCTCTGCA
FZD6_chr8_104312479	2.59614	75.7487	TTATGACCAGAGTATTGCCG
FZD7_chr2_202899717	1.55872	81.3272	CAGAGAACGACACGGCGGGA
FZD8_chr10_35930287	1.97387	38.5682	GCGCTGCTGCAGCGCTCTAG
FZD9_chr7_72848392	5.99556	84.123	GGCGGCGCGGCACTGGAGAT
GABBR1_chr6_29598301	3.93984	78.7629	GATGGAAGTCGGGGTCACAC
GABBR2_chr9_101470770	3.23917	67.5994	TGTGCTCCCCGCCGTGGAAC
GABRA1_chr5_161281236	4.86726	81.3338	GGCGATTGTCATAACCATCT
GABRA2_chr4_46252583	3.61863	78.5445	AGCGTTGTTCTGTATCATAA
GABRA3_chrX_151532930	0.450351	84.3414	GAATCAAGACGACAAGAACC
GABRA4_chr4_46995409	1.8406	81.3338	AGCGATCGCGGGTACCTTCT
GABRA5_chr15_27126084	0	70.3886	TACGACAACAGACTTCGGCC
GABRB1_chr4_47034436	2.08036	81.3338	CGCATCCCAACGTCGACGGG
GABRB2_chr5_160973391	1.01463	75.9737	TGACCCTAGTAATATGTCGC
GABRB3_chr15_27017830	0	84.123	ATTCGCCTAAGACCCGACTT
GABRD_chr1_1956387	28.3604	86.9123	GAATGACATCGGCGACTACG
GABRE_chrX_151131062	0.243398	75.9737	ACAGAGGCGTTCGTCGTACC
GABRG1_chr4_46060576	2.26795	84.123	GGATCAGCCACTTCTACGGA
GABRG2_chr5_161524708	3.45346	84.123	GTTCAATCGGAGGACTTTAA
GABRG3_chr15_27216712	1.57215	70.3886	GCGCGTGCAAGCCCGAGAAC
GABRP_chr5_170216142	0	81.5522	CGACGTTGAACTGACTCCCC
GABRQ_chrX_151806766	0	75.7487	GACGACTTCGGGCACAGCAG
GABRR1_chr6_89926935	4.19292	75.9737	ATCTCGTGGACTTCTCTTCC
GABRR2_chr6_90009545	10.879	73.1779	ACCTTGATGTGACCAAGATC
GALR1_chr18_74962577	32.5862	84.123	TCCACGCCGATGCCGAACAG
GALR2_chr17_74070965	16.4036	67.5994	ATGAACGTCTCGGGCTGCCC
GAS7_chr17_9923154	24.516	81.5522	CAGGTGGAAGGATGACCGTC
GATA1_chrX_48650291	4.91115	81.3338	CGGCATATGGTGAGCCCCCT
GATA2_chr3_128205845	7.88768	49.5455	TGGCGCCCGAGCAGCCGCGC
GATA3_chr10_8097626	0	42.6631	TGACGGCGGACCAGCCGCGC
GCGR_chr17_79769294	11.0981	75.9737	ATTCGCGTGGATGGCATTGC
GHRHR_chr7_31009490	11.4224	75.9737	AAACGGGATTGTACTATCAC
GHSR_chr3_172166173	0.72163	68.6644	CGCGACGCCCAGCGAAGAGC
GIPR_chr19_46173895	4.08232	67.7934	AGGCTCTAAGGGGCAGACGG
GLP1R_chr6_39025261	1.65725	67.5994	AGGCGTATTCATCGAAGGTC
GLRA1_chr5_151239543	11.7462	68.8728	ATAGGGTCAACATCTTCCTG
GLRA2_chrX_14548185	1.22595	73.1844	TCAAAATGTTCACTAGCTGC
GLRA4_chrX_102979166	2.75235	72.9594	ATTCTCGGTAGGACAGGCGT
GLRB_chr4_158065081	5.36905	73.1844	ACTCTGGCAGCACTCGCGTC
GNA11_chr19_3114954	1.03134	81.3338	CGTTGACCGCATCGCCACCT
GNAS_chr20_57415213	2.22018	81.3338	AACGACCTGTGCCCGCCCAT
GOLGA5_chr14_93275695	1.96018	81.3194	AAGAGTGATCGAATGACTCG
GOPC_chr6_117923356	3.3965	64.8101	CTGGCGGGGTATCCATGTTC
GPBAR1_chr2_219127537	2.70475	67.5994	CGCGAACCTGCTCCTAGCCC
GPC3_chrX_133119446	0	58.7665	GACCGTGCGCACCGCGTGCT
GPER_chr7_1131625	2.96949	76.8203	CGGGGATGGTCATCTTCTCG
GPHN_chr14_66975253	11.167	81.3338	GTTAGTAAGGATCATTCCCT
GPR1_chr2_207041017	3.60246	89.7015	CTGAGGACCGGAAGCGAGCT
GPR101_chrX_136113719	0.651899	64.8101	CATCATCCGCTCAACCGTGC
GPR110_chr6_46977763	1.32828	81.3338	GGTCTGACCCAATTAACACA
GPR111_chr6_47650058	3.86892	81.5522	ATCTACGACCTGAGATCTGC
GPR112_chrX_135405025	0	75.7487	GATCAATGCATGCTGTGAAT
GPR113_chr2_26569073	0.181034	73.3946	CGAGTGGGCGCTCAGTTTTC
GPR115_chr6_47682064	5.69245	84.123	GAAAGCGTGCCAAATGATGT
GPR116_chr6_46849820	3.84272	73.1844	GTAAAATTCCGTAACCCTTC
GPR119_chrX_129519072	0	75.7487	ATGATCTTCAAGTAGCGGAA
GPR12_chr13_27333933	3.30763	84.123	GACCTGAAGGTCAATTTAAG
GPR123_chr10_134910575	21.8644	86.9123	CACGATGTAGGTGACGAAGG
GPR124_chr8_37655026	9.27459	63.2799	TAACGGTGCCGTTAGGCAGA
GPR125_chr4_22414950	0	81.3338	ACACTGCGTCGAATTGCACA
GPR126_chr6_142688773	1.5053	66.9463	GGCTGTTTGGGTAGTCGTTA
GPR128_chr3_100352109	0.50168	73.1844	CGGGCAATCCAATGGCAGTC
GPR132_chr14_105518363	1.80679	70.3803	GGACACGTTGTTGCAGGTCT
GPR133_chr12_131439174	8.5238	74.0393	TGGCGTCTACTCCAGATCGC
GPR135_chr14_59931803	23.8141	78.5445	CGTGCTCTCCTTCAGCACCG
GPR139_chr16_20043741	19.3495	75.9737	CTGTACCGTTAACCATTGAC
GPR142_chr17_72363845	25.6283	81.3338	CCTTGGATGGCCTTATTCGG
GPR143_chrX_9733777	0.708796	55.5504	TCGTGCTGAGCTTCCAGCCG
GPR144_chr9_127214931	2.97609	67.5994	TGCTTCACGGCTGCGCGATC
GPR146_chr7_1097534	20.9866	72.9594	ACATCGAGCGTGCACTGCCG
GPR148_chr2_131486939	7.60816	84.123	TGACCATCCTGCGGAACCAA
GPR150_chr5_94955994	5.53902	73.1844	TAGCCCCTCAATTCTGCCGC
GPR151_chr5_145895385	7.45176	72.9594	TTCTGCACCTATCCGAGCTA
GPR152_chr11_67219656	7.54253	84.123	GACCAGGTCGTACCACCAGA
GPR153_chr1_6314725	5.4159	72.9594	CCTCATTCCACTCGAAGTCG
GPR156_chr3_119886981	4.5735	75.9737	CGGGATTCCCAGTGCACTTC
GPR157_chr1_9189031	23.4044	81.3338	AGCACCACGGCGCGCTCCGA
GPR158_chr10_25464466	0.935987	73.1844	GGGCGTGCGGCTTCCCCTTC
GPR161_chr1_168105500	5.2433	84.123	CCTCACGGATTCCAGCCGAG
GPR162_chr12_6933096	10.525	66.5038	CAATGCGTTGGAGCGCAGGG
GPR17_chr2_128408507	3.48977	75.9737	CAACGTGTTCCTGATGCATC
GPR171_chr3_150916788	5.30964	78.7629	ATCTACCGAATACAAGAACC
GPR173_chrX_53105850	22.6046	75.7487	ATAAGCTGATGCGGACGGTG
GPR174_chrX_78426836	0.781152	84.123	GCATCAGTGTGCGACGATTT
GPR176_chr15_40212169	5.80866	75.9737	AGCGAGCCGCACAACGCGTC
GPR18_chr13_99907740	6.86842	75.3206	GGCGTACTTCGGCTGTACAA
GPR182_chr12_57389219	0.800153	36.4398	TGCGTCAACTGGCGCGGCTC
GPR19_chr12_12814318	16.3603	78.5445	GCTTCGGTAACATTTCATAG
GPR20_chr8_142367715	12.713	75.7487	TGGTGACCGATCTACTGGTA
GPR22_chr7_107115383	4.55597	81.3338	TCGTTTCACAGCTCGCCGGA
GPR25_chr1_200842201	1.68436	81.3338	GTCAGCGCCCTGGGACTACT
GPR26_chr10_125426057	13.0665	81.3338	GTTCCCGCACGTGAGGTTCA
GPR27_chr3_71803201	3.25801	81.5522	ATGGCGAACGCGAGCGAGCC
GPR3_chr1_27720654	6.03153	62.4328	ATGGCCTTTACCGCCAGCAT
GPR31_chr6_167571156	9.27009	84.123	TTGAGCAGGTAGACAGCGTA
GPR32_chr19_51273916	0	75.9737	CACGTGATCGCTCTTGTTCC
GPR34_chrX_41554966	2.75612	67.7934	TGGCGGTTGGTCGCTATGAT
GPR35_chr2_241570077	7.40835	72.9594	GCTGACAGTGCGCCTCGCAG
GPR37_chr7_124404992	10.9825	70.1702	CGCTTCTCGCCCGCATGTCG
GPR37L1_chr1_202096964	4.35445	75.9737	CGAGCGGTGCCAATCCATCC
GPR39_chr2_133175219	1.28211	78.7629	ATGGACATATTGGAGGTCTC
GPR4_chr19_46095079	10.3241	77.4651	CTGCCACGTGGACTCGCGCG
GPR45_chr2_105858758	6.82531	89.7015	GGAGACCGCGATGATCACCT
GPR50_chrX_150345277	0.37299	72.9594	CATCTTTATGTTCTGCGCGA
GPR55_chr2_231775359	4.25532	75.7487	CGTACATGCTGACGAAGTAA
GPR56_chr16_57685206	9.90547	62.2166	AGTTCTCGATGGAGATGCGC
GPR6_chr6_110300535	5.53422	81.3338	ACGCACAGGAGCACGTCCCA
GPR61_chr1_110085826	23.118	69.7277	GGCGATCACGGCCATCACAG
GPR62_chr3_51989998	4.21005	78.7629	CGATGAGGCGGTAGCGTGCC
GPR63_chr6_97247570	1.94877	75.9737	GTGTTGACTGCGTTCCATAC
GPR64_chrX_19025404	3.96813	75.9737	GTGTTGCAAACCTGACCGTC
GPR65_chr14_88477505	9.12892	81.3338	TCACCTGCATTGCCGTTGAT
GPR68_chr14_91701347	6.3943	71.6621	GTCGATGGTACAGCTCATCG
GPR78_chr4_8582828	8.6185	79.6096	ATTCACCAGGAGGACGCCTG
GPR82_chrX_41586620	2.60181	78.5445	TAAGGTAGCATAGCGGCTTA
GPR83_chr11_94134045	4.83066	84.123	GAGCAGCGTGATCATTATGT
GPR84_chr12_54757558	2.51818	73.1844	ATCGTTATGTTGCAGTTAGC
GPR85_chr7_112724671	28.013	81.3338	TTTCATAATAGGAGTCAGCG
GPR87_chr3_151012895	1.65274	75.9737	ATTTGACACAATTGTCTTGC
GPR88_chr1_101004618	3.66043	78.5445	CCCGGTGTCACTCCTGTATT
GPR97_chr16_57718351	9.87075	72.9594	CCTCTACACCATCCGTGATA
GPRC5B_chr16_19884020	19.6429	84.123	CGCACAGGGACACGTACTGA
GPRC5D_chr12_13103148	15.2073	84.123	AGATCCAAGACTGCAGCCAG
GPRC6A_chr6_117127536	1.81151	78.5445	ACCCCAACGCCTTTCAACCA
GRIA1_chr5_153026704	0	78.7629	TCTACATTTATGATGCCGAC
GRIA2_chr4_158142830	4.52295	81.3338	TATTCTTGATCGGCGCCCCT
GRIA3_chrX_122318426	1.91165	64.8101	GGCGGTCTTCTTTTTAGTCC
GRIA4_chr11_105483067	17.8219	70.1702	TAACACCAGCCCCAATGCGT
GRID1_chr10_88123830	6.60776	86.9123	TGCCATCTTCGAGGAGAACG
GRID2_chr4_93225857	0	75.9737	ATCCGCATTCGCCGAGTCCC
GRIK1_chr21_31311705	8.49747	75.9737	AGACCGCCCCGCAAGTACTC
GRIK2_chr6_102074483	2.73003	72.9594	GTCATCATACACAACCGTGA
GRIK3_chr1_37356673	0	86.9123	GGAATCTTCGAGTATGCGGA
GRIK4_chr11_120531031	12.3631	82.8334	ACCAAAGGCGCCGAGACGCG
GRIK5_chr19_42569375	3.75286	64.8101	TGGTGTCCGTGGTCTCGTAC
GRIN1_chr9_140033946	28.1319	52.9635	GGCGAGCGTCAGCAGGCGCA
GRIN2A_chr16_9984855	5.62288	81.5522	TGATTGTGCTGAACAAAGAC
GRIN2B_chr12_14019001	9.5157	81.3338	CCTCGTCGGAAGTGCCCACG
GRIN2C_chr17_72848474	4.87756	78.7546	GCTCGACGCGCCCGTGTTTG
GRIN2D_chr19_48901817	18.2805	78.5445	GTTCTCGGGGCCCGCGTACG
GRIN3A_chr9_104500046	6.71649	57.2751	GCTGTCGTCCGGAGCGCGGC
GRIN3B_chr19_1000635	18.5656	78.5445	AGCTCCAAGCTCAGGTTGTG
GRM1_chr6_146350743	8.94994	71.6621	AGGAGCGTCGTCTCAGCGCT
GRM2_chr3_51743260	31.0156	81.3338	CATCCTCGACAGTTGCTCCA
GRM3_chr7_86394633	14.5231	86.9123	GGGCGAATCAATGAAGACCG
GRM4_chr6_34100914	17.028	75.7487	CAGCGACTGCTCGAGGGCAT
GRM5_chr11_88386475	1.07947	81.3338	TCCAATCTCCCGATGTCAAG
GRM6_chr5_178421822	9.20617	73.1844	CCAGCGTCAGGCCGCCCGCC
GRM7_chr3_6903177	0.943639	64.1575	AGTGCGGGGCGTACATCTCC
GRM8_chr7_126883184	48.9283	86.9123	GAGGATCCAGTAGAACTTGG
GRPR_chrX_16142133	1.23809	78.5445	CAACATCTCCAGTCACAGTG
HCAR1_chr12_123214856	21.6745	78.5445	CGGGTCGTGCTGCCGCATCG
HCN1_chr5_45696155	10.8727	86.9123	CGGCTGTTAGACGAAGAGTT
HCN2_chr19_603759	2.9709	84.123	AGAAGAAGTATCTGCGCACG
HCN3_chr1_155252293	3.76445	86.9123	ACGTTGAAGACGATCCAAGG
HCN4_chr15_73660005	13.7072	78.7629	TGCCGGCGACCAGATCCTCC
HCRTR1_chr1_32084889	0.898325	84.123	GATAATCGCGCCACAGATAG
HCRTR2_chr6_55039390	8.26372	67.5994	GGAGTCCTCCAATTTGGTGC
HERPUD1_chr16_56966174	19.3666	68.8811	ACCCGAGCCCGTCACGCTCC
HEY1_chr8_80679301	10.6729	87.1307	TTGAGAAGCGCCGACGAGAC
HIST1H3B_chr6_26032262	4.69645	81.3338	CTCGTACTAAACAGACAGCT
HLF_chr17_53345149	8.89274	89.7015	TGATGAGAGTAACAGCCCGA
HNF4A_chr20_42984448	5.38081	81.3338	GTCAGCGTGAACGCGCCCCT
HNF4G_chr8_76470799	4.67244	84.123	CTAGAACACGATTGGCCACA
HNRNPA2B1_chr7_26237313	7.0344	81.3338	AGCCACCAATAAAGAGCTTA
HOXA11_chr7_27224694	11.0249	70.1702	AAGTTGTACTTACTACGTCT
HOXA13_chr7_27239179	6.00922	65.4471	TAGCCATAGGGCAGCGCCGC
HOXA9_chr7_27204887	3.3821	67.5994	CAAACACCGTCGCCTTGGAC
HOXC11_chr12_54367080	9.81997	84.123	GGCGCAGATTTCGGCGAGCG
HOXC13_chr12_54332729	16.9006	81.3338	GAGCCTTATGTACGTCTATG
HOXD11_chr2_176972084	26.6498	89.7015	ATGAACGACTTTGACGAGTG
HOXD13_chr2_176957833	1.41827	73.1844	GGTCCCGGGGTACGCAAAGC
HRAS_chr11_533490	3.68469	75.7487	CAGGACCTCGCCCGAAGCTA
HRH1_chr3_11300869	25.6072	84.123	TGTATGCCGTACGGAGTGAG
HRH2_chr5_175110361	2.81576	67.7934	GAGCCGGCGGTTCAAGCCCA
HRH3_chr20_60795004	13.9813	69.2931	ATGGAGCGCGCGCCGCCCGA
HSP90AA1_chr14_102605639	8.45682	78.7629	TGAATACCCGCGCGACCGTC
HTR1A_chr5_63257467	12.7202	78.7629	GAGACCGGCGGCAACACTAC
HTR1B_chr6_78172869	2.77704	71.2501	AGCCGGGGTGTGCAGTTTCC
HTR1D_chr1_23520255	9.59443	75.9737	TACAGTAAACGCAGGACGGC
HTR1F_chr3_88040033	3.49076	67.5994	TCGCTGCAATTATTGTGACC
HTR2A_chr13_47466600	24.0577	78.5379	GATTCTGGATGGCGACGTAG
HTR2B_chr2_231973894	0	78.5445	AGCCACCTCAACGCCTAACA
HTR2C_chrX_113965751	7.42398	77.8997	CAGTTACTATAGCTGCTACT
HTR3A_chr11_113848601	12.0473	84.123	AATGACGTCAATGGATACGG
HTR3C_chr3_183774667	9.08342	81.5522	GATGTGGATCAGACGCCTTC
HTR3D_chr3_183753837	10.5734	73.1844	TAGGTTCTCAGTTGCCATGC
HTR3E_chr3_183818352	12.2589	75.9737	TAATAGAAAGCCCTTCCGTC
HTR4_chr5_147928268	38.2866	81.3338	TCTGGACGTCCTGCTCACAA
HTR5A_chr7_154862951	6.11858	75.9737	CGTCGCACGCGATCCAAAGC
HTR6_chr1_19992374	3.85776	72.7349	GAGCGCGATCAGCAGCGAGT
HTR7_chr10_92617199	9.73022	84.123	TGTGGGGAACAGATCAACTA
IDH1_chr2_209113106	30.7001	89.7015	GCATGACGACCTATGATGAT
IDH2_chr15_90634851	0.926856	81.3338	CGCCACCTTGATCCTTTTGT
IFNAR1_chr21_34697372	9.28768	62.425	CTAGGGTCGTCGCGCCCAGG
IFNAR2_chr21_34619114	7.92462	81.3338	GCCTATGTCACCGTCCTAGA
IFNGR1_chr6_137528156	0	81.3338	ACATGAACCCTATCGTATAT
IFNGR2_chr21_34787226	1.59993	75.9737	CGTTGTACAGGCGAATCTTC
IGF1R_chr15_99250799	0.795331	78.7629	TCGTTGCGGATGTCGATGCC
IKZF1_chr7_50367244	6.37916	80.0442	CTGGAGTATCGCTTACAGGG
IL10RA_chr11_117859193	5.25409	75.9737	CAGGAGCGCCACTTCATAGC
IL11RA_chr9_34656739	11.1367	84.123	CATCCCGAAACCAGGACACT
IL13RA1_chrX_117880926	0.64678	81.5522	TCTATTGAACGACGAGTTTC
IL13RA2_chrX_114244192	1.48745	78.5445	CAGTCTATCTTACTTTTACT
IL15RA_chr10_6008256	7.21048	78.7629	CCGTGGAACACGCAGACATC
IL17RA_chr22_17566061	24.2864	75.5307	TCGCAGGGAGGCGCCACCCG
IL17RB_chr3_53890974	4.04636	75.7487	ACCCGATGATAGTGCTGTGT
IL17RC_chr3_9962206	11.8629	81.3338	GATTCGTACCTCACTCCCTA
IL17RD_chr3_57199275	1.89147	78.5445	GCTCTGCTCCGTCTTCTTTA
IL17RE_chr3_9948671	6.11797	59.2094	ACCCGAATAGCCCGGGCCTC
IL18R1_chr2_102992402	3.01141	78.5445	CGGCGTTCTTCTTTATCGTT
IL18RAP_chr2_103040430	6.57357	84.123	ACGACCTATCTGATGTCCAA
IL1R1_chr2_102781663	0	75.9737	AAGCAGAAACTACCCGTTGC
IL1R2_chr2_102626054	3.81103	67.5994	GGCATTACAAGCGGGAGTTC
IL1RAP_chr3_190322080	6.45908	64.8101	TAATTGGCTCCTCAAGGTCC
IL1RAPL2_chrX_104440251	24.7084	78.5445	TATTCGTACCAACTATAGCA
IL1RL1_chr2_102955369	13.0453	81.3338	TTGTGAGTAATACCAATCCA
IL20RB_chr3_136701106	2.8952	73.1844	TGCCATACAACCTTCGTGTC
IL21R_chr16_27445693	27.1638	84.123	CTACACCGATTACCTCCAGA
IL22RA1_chr1_24465094	10.6257	61.5635	GCCGGAGGGCACCCCAGACA
IL2RA_chr10_6067815	24.1288	76.3857	ATTGGTTGTCCCAGGACGAG
IL2RG_chrX_70331295	10.148	84.123	ACGACAATTCTGACGCCCAA
IL4R_chr16_27353487	10.1976	84.123	TGAGCATCTCTACTTGCGAG
IL5RA_chr3_3133908	4.62053	81.3338	GTGGAGCCAACCTATTTATG
IL6R_chr1_154407058	4.27076	57.0728	CTCCTGCCAGTTAGCAGTCC
IL6ST_chr5_55250639	37.0071	81.3338	TCTTAAATAGGTGCGATGCA
INSR_chr19_7267659	0.548854	78.7629	TAAAGAACAGTCGTGATCCC
INSRR_chr1_156823971	13.93	62.6352	GCCGCGGAAGTCCTCCCCGG
IRF4_chr6_393234	13.4348	80.6746	CTGATCGACCAGATCGACAG
ITK_chr5_156649936	9.09733	81.3338	CGCCGCAGTGCGAGTTCCTG
ITPR1_chr3_4558211	5.45867	81.3338	AGACATTTGTTCTCTGTACG
ITPR2_chr12_26868276	21.0409	81.3338	ATTGGCGCAAGGTCGTACGA
JAK1_chr1_65349035	1.15518	79.6096	GGAAGTGATCTTCTATCTGT
JAK2_chr9_5050686	4.85546	78.1099	TGGCGGCATGATTTTGTGCA
JAK3_chr19_17955163	24.507	78.5445	TTCATGCAGCCTCTTGTCCA
JAZF1_chr7_27934958	7.25245	81.3272	GACAGAGTCAGCGAGAGCTT
JUN_chr1_59248672	10.3046	84.123	TCGTTCCTCCCGTCCGAGAG
KAT6B_chr10_76603112	8.27232	73.1779	TGAAAGACGGACCGCAGTAC
KCNA1_chr12_5021146	52.4334	84.123	GGTGTTGTCGATGCGGTGGA
KCNA10_chr1_111061254	6.21554	81.3272	GAGGATCTTCCCGTTGGAGA
KCNA2_chr1_111146773	2.44733	78.5445	ACCTATTCCAACAGCACCAT
KCNA3_chr1_111217259	28.6755	73.1844	CCGGGCACCACGGTCATGTC
KCNA4_chr11_30033697	8.08797	70.1702	GTTCACAACAGTCACTGTAG
KCNA5_chr12_5153344	3.74962	38.1335	GGCGGTGCCATGACCGTCAG
KCNA6_chr12_4919213	20.7601	78.7629	ATCGGAGAAATCCCTTACGC
KCNA7_chr19_49575785	8.81471	59.4113	CGAGCGGCTGGTGCTCAACG
KCNAB1_chr3_156009801	1.07052	66.2937	AGCCCGGGCCAAATTCCGCA
KCNAB2_chr1_6111607	6.44303	86.9123	TGACGTACAGCGAGAGTCTG
KCNAB3_chr17_7832709	8.70914	81.3338	CCGGCTGCGAAGGTTCTGCT
KCNB1_chr20_48098992	5.44275	84.123	CCGGCGGGCATGACGAAGCA
KCNB2_chr8_73479985	23.1789	78.5445	GTCTTCCTGTTTAAGCCCGG
KCNC1_chr11_17757555	4.05703	78.5445	TGCGCTCGCTCTCGTCCCCT
KCNC2_chr12_75601456	14.1233	75.9737	AAGAACTCGCGGCCGCCACC
KCNC4_chr1_110754776	28.3092	84.123	CTAGCGGCCCGGGAGGAGTA
KCND1_chrX_48826293	5.29048	75.5307	GGCCTGGTTCCCGAGCTAGT
KCND2_chr7_119914717	2.81368	78.5445	TTTGCAAGGGCAGCGGCTAT
KCND3_chr1_112525066	16.137	81.3338	GCACGCAGCGGAACACCTCG
KCNE1_chr21_35821905	3.54009	68.8811	TCACCGCTGTGGTGTTAGAC
KCNE1L_chrX_108868186	26.1593	81.3338	GGTGCAGCTCGAGCAACAGG
KCNE3_chr11_74168576	2.78158	78.5445	ATACCAGGTCTCCGTTCCAT
KCNE4_chr2_223917928	2.40192	58.5498	CACGTCCGGGGAGGAGGACT
KCNF1_chr2_11052643	21.5906	78.5445	GGCGTGCGGCAGGTGCTGTA
KCNG1_chr20_49626750	8.44172	73.1844	TCAAGGGCGCGTTCTACCGC
KCNG2_chr18_77623892	5.00292	62.425	GTGCGCCTTCCGCGCCATCG
KCNG3_chr2_42720567	4.57418	78.7629	CTCCCGGGACAGCGAATACC
KCNG4_chr16_84270956	1.8828	70.1702	TCCGCACCCTCCGGTAGTAA
KCNH1_chr1_211192482	28.9511	84.123	CAAGATGATCCAATCCCACG
KCNH2_chr7_150672006	9.69314	86.9123	CGTTGGCGATGATGAACTTA
KCNH3_chr12_49933248	17.1804	81.3338	ACCATCGCTACGCGCTTCGA
KCNH4_chr17_40332939	8.284	75.9737	GCCGGTCATGAAGGGGTTGC
KCNH5_chr14_63453877	2.65366	78.5379	CGAAATTTGCCCGATTGACA
KCNH6_chr17_61601636	2.76485	57.9194	CGGCGCTGCTTGGTGTGTTG
KCNH7_chr2_163374306	0.992921	84.123	TAGTATACGGAGAGCATCTT
KCNH8_chr3_19389364	0.337629	78.5445	CCTTACAACGTTTGCTTTAT
KCNJ1_chr11_128712280	20.777	75.9737	CGTGTCAAACACATTCCGAC
KCNJ10_chr1_160012070	5.50112	70.1702	CACATGGTTCCTCTTTGGCG
KCNJ11_chr11_17409608	19.6657	78.5445	CCGCAAGGGCATCATCCCCG
KCNJ12_chr17_21318738	8.47531	70.1702	CAACGGCTTCGGCAACGGCA
KCNJ13_chr2_233635910	7.13055	78.5445	AACGCCAGCGCATGTCCATT
KCNJ14_chr19_48965061	3.20748	64.8101	GTTGCGGCACAACCCGGGCC
KCNJ15_chr21_39671386	4.0596	81.3338	CACAAAAGTGGCAGCGAACA
KCNJ16_chr17_68128764	2.74421	75.7487	GTAGCTGAAACGAATGGTTT
KCNJ2_chr17_68171534	22.1025	78.5445	GGGCAAAGCTTGTGTGTCCG
KCNJ3_chr2_155555402	1.28693	78.5445	AACCGCTGCCGCTTCTTCTT
KCNJ4_chr22_38824115	14.396	72.9594	ATGCACGGACACAGCCGCAA
KCNJ5_chr11_128781276	8.87021	75.9737	CACAGACCGTACGCGCCTGC
KCNJ6_chr21_39087317	2.59806	75.7487	CGATCTCGGCTGATGTGTCT
KCNJ9_chr1_160053937	19.3652	86.9123	CGAGACATACCGCTACCTGA
KCNK1_chr1_233750169	14.5921	66.9463	GGCCAGCAACTACGGCGTGT
KCNK12_chr2_47797356	11.5131	70.1702	AGCGGCCGGTGTCCTCGTTG
KCNK13_chr14_90528597	2.41649	71.8949	CAACGCGCGCTTTCTGCTGC
KCNK15_chr20_43374676	1.29083	71.4602	TCCAGAAGCGGGGCGCTCTC
KCNK17_chr6_39282072	4.28617	84.123	GTACCGACCGCGAGCCCGGG
KCNK2_chr1_215256735	17.8475	60.7008	GGTCTCTCCCGCGAGGCGCT
KCNK3_chr2_26915749	8.68533	75.9737	GCGGCAGAACGTGCGCACGC
KCNK4_chr11_64060637	15.3301	70.3886	CCATCCGTGTGTGAGCGACC
KCNK6_chr19_38810619	1.01768	46.9581	GTACGCGGCGTACGCGGCCA
KCNK7_chr11_65363212	9.1569	72.9594	CTAAGGCCCTGGTCCCGATA
KCNK9_chr8_140715142	2.7608	75.7487	CGTGTTCGACGCCCTCGAGT
KCNMA1_chr10_79397184	3.26324	72.9599	GATGGATGCGCTCATCATCC
KCNMB1_chr5_169810731	7.84811	73.1844	TCAACGTGTCAGCTGCCGGC
KCNMB2_chr3_178525211	8.17191	81.5522	AGATGAAGAGGTCCGGCCAC
KCNMB4_chr12_70760526	6.20322	73.1844	CCGTGTACTCGTAAGCCACC
KCNN1_chr19_18084757	2.84602	75.9737	GGTCCGGAGGGTCTCGTCCC
KCNN2_chr5_113698509	32.4184	84.123	GACGCGCTCAAGTTGCTGAG
KCNN3_chr1_154842175	4.32376	81.3272	GCGAGCTGAGACAGGGGATG
KCNN4_chr19_44284956	21.5087	73.1701	GAGACGCCGAAAGCGCTTGC
KCNQ1_chr11_2466578	0.994117	73.1844	ACGCGCGGGTCTAGGCTCAC
KCNQ2_chr20_62103794	8.14052	63.2878	ATGGTGCAGAAGTCGCGCAA
KCNQ3_chr8_133492651	10.6349	73.1844	CACTTTCCGCTCCTCGTCGC
KCNQ4_chr1_41249989	35.4595	59.8459	GCGGCGGTAGCGCTTGTGCG
KCNQ5_chr6_73332072	27.5334	71.4519	TAGCAGGCCGTCGCCCCTGG
KCNS1_chr20_43727301	0.941605	78.7629	AACCTTTGTGAGCGAGTTCC
KCNS2_chr8_99440255	25.3372	69.9379	CGGGGAGATCCGCATCAATG
KCNS3_chr2_18112557	10.0261	73.1844	GTGCGTATTCTCATTCTGCC
KCNT1_chr9_138641962	18.4116	84.123	CGTCAACGAGAACACCTTCA
KCNU1_chr8_36644831	1.17204	78.5445	TCACATCAGGTACCATCGCT
KCNV1_chr8_110986482	15.8217	67.1486	GGACTGCTTCACGGTCAACG
KCNV2_chr9_2718138	15.9114	78.5445	CGTCGCACAGGCTTAGCTGG
KDM5C_chrX_53254043	0	78.7629	GGTAGGAAATCGTCGGACCC
KDR_chr4_55976840	12.6232	78.5445	GGTAACCAAGGTACTTCGCA
KDSR_chr18_61018219	6.87143	75.9737	CAAACACGATCCTGCCCACC
KIAA1549_chr7_138603924	21.1732	84.123	CGTGTCAGTGACGAGTAAAG
KIF5B_chr10_32344808	1.60128	29.7592	TGGCGATGTACTTGTCGCCG
KISS1R_chr19_917510	2.13674	72.3147	GTTGGGTCCGGACGTAGCCA
KIT_chr4_55524226	0	84.123	CTGTCTGGACGCGAAGCAGT
KLF4_chr9_110250417	5.62487	64.8101	GCTACCGCCGCAAGCCGCAC
KLF6_chr10_3827148	1.21287	81.5522	CTCCAGATCGTGCACGAGAC
KMT2A_chr11_118342382	22.8182	81.3338	ACTAGTCCTCGAAAACCTCG
KMT2C_chr7_151949066	4.36713	75.9737	AACGATCCATCTCAGCTCCC
KMT2D_chr12_49448505	15.2474	70.3886	CAGAGAGCACAACGCCGCAC
KTN1_chr14_56078990	5.33883	75.7487	TCGAGGTACACTCTCAGAGT
LASP1_chr17_37026448	8.06547	54.6955	TGCCGCACCGGGCGCAGTTG
LCK_chr1_32740368	7.2749	84.123	GACCCACTGGTTACCTACGA
LCP1_chr13_46730610	0	78.5445	CATTCGTGTTTGGGTTCATT
LEPR_chr1_66067592	7.28055	70.3886	CGCAAGTGACTGGATTGTAC
LGR4_chr11_27390632	18.4922	84.123	GGATGATTCGTCTTACTGTG
LGR5_chr12_71833969	25.5695	84.123	CACTGTCATTGCGAGCCCGA
LGR6_chr1_202245609	5.75823	78.7629	AGATTCTGGAACGCGTAGTC
LHCGR_chr2_48982692	20.9298	81.3338	CCCTGCAACTGCGTGCCCGA
LHFP_chr13_39918156	13.6267	78.5445	CGGCTGGGCCTACTACTGCA
LIFR_chr5_38527372	2.10814	70.3886	CTCCAACTGATAACAAGAAC
LMO1_chr11_8251839	2.45292	64.8101	TCAGGTAGTCGCGTCGGCAC
LMO2_chr11_33891069	0.583235	73.1844	CGCTTGCTCCGGCGCTCCGC
LPAR1_chr9_113704141	9.37077	81.3338	ACAGTCAGTCTCCGAGTATT
LPAR2_chr19_19738053	1.52995	84.123	TGCTACTACAACGAGACCAT
LPAR3_chr1_85331159	2.98205	81.3338	GGATCTACGTGTACGTCAAG
LPAR4_chrX_78010794	0.324225	81.3338	CTTTTCGATCTCGTACTATT
LPAR5_chr12_6730060	1.32886	78.7629	GGTCCACGTTGATGAGCATC
LPAR6_chr13_48986120	29.8324	81.3338	GTGTGGTTAACTGTGATCGG
LPHN1_chr19_14288529	5.34474	63.0698	AGCCGGGCCGGGCTCCCGTT
LPHN2_chr1_82372763	6.30071	78.7629	TTCTATAGATCTGCGATGCC
LPHN3_chr4_62542587	2.41416	67.5994	GTTTTTCCAGACCCGTGTCC
LPP_chr3_188327092	9.13073	50.5945	GTGTTCCGATTGGAGCCACA
LRIG3_chr12_59313983	9.422	72.9594	GAGCCTCCGTGCGCGCGCCG
LTB4R_chr14_24784882	0	76.8203	AACTCTACACCTAGTGAGGG
LTB4R2_chr14_24780086	8.79708	76.6102	GCTGCTCACGCCGCTCTTTG
LTBR_chr12_6493757	2.66599	81.3338	TGGTTCTCCGACGCATATGG
LTK_chr15_41804978	21.9158	80.689	GGCGTACGCGGGGACCAGCG
LYL1_chr19_13211504	7.97787	70.1702	TCCGCTTCAACCGGCTGCTA
MAF_chr16_79633672	4.27949	75.9737	ATGATGCGGTCGGTCTCCAC
MAFB_chr20_39317247	2.56816	64.8101	GGTGTGTCTTCTGTTCGGTC
MALT1_chr18_56338881	6.05968	75.9737	GCTGTTGGGGGACCCGCTAC
MAP2K1_chr15_66679728	3.37248	81.3338	CCCGACGGCTCTGCAGTTAA
MAS1_chr6_160328055	0	81.3338	CCTCAGTCGGGAATGCACAT
MAS1L_chr6_29455352	16.7467	64.5695	TGGGGCCACGAATCCCTACA
MAX_chr14_65569033	28.2713	89.7015	GAGCGATAACGATGACATCG
MC1R_chr16_89985845	1.29775	59.862	TGGCCACCATCGCCAAGAAC
MC2R_chr18_13885445	4.49501	81.3338	TAATTCCGACTGTCCTCGTG
MC3R_chr20_54824354	31.6868	81.3338	ACCACAGCATCATGACCGTG
MC5R_chr18_13826208	12.6996	81.3338	GCGCTACCACCACATCATGA
MCOLN1_chr19_7589969	1.86935	81.3338	TTGGCTCGAAACTTGTCGCA
MDM2_chr12_69210609	1.72942	73.1844	ATCGTTTAGTCATAATATAC
MDM4_chr1_204518417	0	86.9123	TGATTGTCGAAGAACCATTT
MED12_chrX_70338618	20.078	81.5522	GGATCTTGAGCTACGAACAC
MEN1_chr11_64577524	13.0892	75.7487	GCTGCGCTCCATCGACGACG
MERTK_chr2_112705095	1.71519	78.5445	TTTCAGGCTGTTCGTTAACA
MET_chr7_116339261	15.4801	78.5445	TCAGCTTCCCAACTTCACCG
MIP_chr12_56847517	4.86379	63.9325	TTGCACCCTGCGGTGAGCGT
MITF_chr3_69788756	1.57984	75.7487	ATCCGGCACGATCCCCGATT
MKL1_chr22_40827449	7.94804	78.7629	TCAAACGGAAGATTCGTTCC
MLF1_chr3_158315943	2.10293	65.6572	TGAACCGCCAAAGGTTTTTC
MLH1_chr3_37035043	0.673655	78.5445	CGTTCGTGGCAGGGGTTATT
MLLT1_chr19_6270744	9.8518	81.3338	CAGCTCTAACCTCACCTGGA
MLLT10_chr10_21823582	2.80155	75.9737	TAGCGACCGGCCCGTGTCAC
MLLT3_chr9_20620709	0.978216	64.8101	TGCTGTATGTTACTGTGCTC
MLLT4_chr6_168265332	16.0927	84.123	AGATGTAATCGAAACGCTCG
MLLT6_chr17_36861960	34.0818	80.689	CGATGGGCACGCGTGCAGCG
MN1_chr22_28196452	2.14895	87.1307	GAGAGGAACTTTAACGAGAC
MNX1_chr7_156803012	0	84.123	GGCGTCGATGCGGAAATTTT
MPL_chr1_43804266	12.8103	75.9737	TGGAAACTGGCACACGTATC
MRGPRD_chr11_68748405	14.9578	80.0442	ATAGTTTAGGGCTGACTCCA
MRGPRE_chr11_3249983	15.8975	78.5445	CAGCACGTGGGGGCCGCCAA
MRGPRX1_chr11_18956076	1.6195	81.3338	TTAACAGGGAATATATAAGG
MRGPRX2_chr11_19076977	14.1524	73.5964	ACATCTCCGGGGTGCCCTGA
MRGPRX4_chr11_18195076	1.21606	84.1165	CGAGGATTTTGCGGATGAGA
MSH2_chr2_47630381	1.55795	73.1844	CGGCTTCGTGCGCTTCTTTC
MSI2_chr17_55334143	11.5942	78.7629	AACGACTCCCAGCACGACCC
MST1R_chr3_49940851	13.4041	78.5445	GTCGCCCTCGTAGGTCACCA
MTCP1_chrX_154294216	0.706519	81.3338	CGTCGCGGTAGATACCCTCT
MTNR1A_chr4_187455655	32.753	75.9737	ACGGATAAATGGCCACCACC
MTNR1B_chr11_92702908	5.03088	51.0369	CGCCTCGCAGCAGTTGGCGA
MUC1_chr1_155160211	16.0772	84.123	GATCGTCAGGTTATATCGAG
MUSK_chr9_113449402	2.45433	75.9737	TTGACACCCGGTACAGCATC
MUTYH_chr1_45799166	42.6217	84.123	GTCTCTGAATAGATGGTATG
MYC_chr8_128750541	18.0529	78.5379	CTATGACCTCGACTACGACT
MYCL_chr1_40366915	0.858893	75.7487	GGATTGGTCCCCCGGAGCCG
MYCN_chr2_16082240	14.1022	78.7546	GCTGTAGCGAGTCAAACTCG
MYD88_chr3_38180284	9.55504	86.9123	CGTTCAAGAACAGAGACAGG
MYH9_chr22_36744960	11.0822	81.3338	CTGAGTAGTAACGCTCCTTG
NACA_chr12_57114004	0.720082	78.5445	CAAATGCCCGTTTCTTCTGT
NBN_chr8_90982670	0	73.1844	GTATCAACAACACACGTTCC
NCKIPSD_chr3_48723182	4.75042	60.056	GCGGCGAACGCCAGCGCGTT
NCOA1_chr2_24881555	2.20223	78.32	GGTCGGATGAACTGTCCCCG
NCOA2_chr8_71078955	14.1632	81.3338	CTTGGTCTGGCGAACCTCCG
NDRG1_chr8_134260992	11.0151	64.8101	GCTCAATCTCCAGGTCGCGC
NF1_chr17_29422357	6.55154	70.3886	CGAAGCGGCTGACCACGGCC
NF2_chr22_30000040	5.95544	81.3338	AACCCAAGACGTTCACCGTG
NFE2L2_chr2_178098916	1.81872	75.7487	TATTTGACTTCAGTCAGCGA
NFIB_chr9_14307457	0.565807	78.5445	TCCGTGCAATTGCCTATACT
NFKB2_chr10_104156210	6.57268	81.3338	TGGCCCCTACCTGGTGATCG
NGFR_chr17_47583701	10.1064	81.3338	CAAGCCGTGCACCGAGTGCG
NIN_chr14_51239774	1.06395	84.123	TACCGTCAGGATCAAGATTA
NMBR_chr6_142409740	19.0207	86.9123	ACCACCGGCGCGAATGAGAG
NMUR1_chr2_232393441	10.603	78.5445	GTAGTTGGTAGGCGTGCGCA
NMUR2_chr5_151784331	3.60832	78.5445	CGCAACTACCCTTTCTTGTT
NOTCH1_chr9_139417445	2.96883	72.9516	GGCACCTGCCACAACGAGGT
NOTCH2_chr1_120512279	2.01518	44.822	GCCTCCATTGCGGTTGGCAC
NPBWR1_chr8_53852538	5.28946	66.7218	CGGCGCCAGAGTCGACGCGT
NPBWR2_chr20_62737969	10.6081	78.5445	CCGTCATCCTTGTAATCCTA
NPFFR1_chr10_72025939	1.69167	67.5994	GTTTCATCGTGCTCAAGAAC
NPFFR2_chr4_72897624	19.0403	81.3338	TAGCTTCTTCGGAACCCCAG
NPSR1_chr7_34698049	3.28524	70.3886	AGCTTCGATTCCAGTGGGAC
NPY1R_chr4_164247267	12.733	81.3338	CAGCTGATAATCAACCCTCG
NPY4R_chr10_47086924	10.7492	75.7487	CTACAGCATTGAGACTGTCG
NPY5R_chr4_164272402	1.2203	78.7629	GACCCCTGGTATGAACTTAC
NR0B1_chrX_30327177	10.4357	81.5522	GAAGGCGCCCGAGGCGACGC
NR0B2_chr1_27240306	8.23582	76.6102	CCCGTAGCCGCTGCCTATGT
NR1D1_chr17_38253452	3.66856	86.9123	CCACCCAGCCTGAGTGATGA
NR1H2_chr19_50881508	12.0407	78.7629	GAGCACGTTGTAGTGGAAGC
NR1H3_chr11_47282010	14.7045	71.0173	AACGAGCTATGCAGCGTGTG
NR1H4_chr12_100934536	9.99408	75.9737	TTCAATAAGAAACTTCCGTC
NR1I2_chr3_119528910	6.09667	75.9737	GGGCCATGAAACGCAACGCC
NR1I3_chr1_161199661	7.76666	84.123	TGAGCTCCGGAGCATTAATG
NR2C1_chr12_95456417	28.5095	84.123	TTCATTCTGACAAATCACGA
NR2C2_chr3_15057693	10.1783	81.1093	TGGGGAAGACGGACGTCCAG
NR2E3_chr15_72103834	25.2481	78.5445	TCGCTCCAGTGCCGCGTGTG
NR2F1_chr5_92920757	13.7317	77.0387	GATCCGCAGGACGACGTGGC
NR2F2_chr15_96877405	0	78.5445	TATTTCCCTGCTGTTGCGCG
NR2F6_chr19_17355936	5.76108	62.231	AGTCGTCCTCGGCCGCGCGC
NR3C1_chr5_142780050	8.99193	75.7487	AGTCTGTTTCCCCCGAGGAA
NR3C2_chr4_149357455	4.4056	81.3338	CATGATAGGGCTTTTAACAA
NR4A1_chr12_52448276	3.01077	81.3338	TCCTGTGTAGCCGTCCATGA
NR4A2_chr2_157186617	6.08229	81.3338	GAGCTACAGTTACCACTCTT
NR4A3_chr9_102590375	0.526384	81.3338	TGCGGCGCAGACATACAGCT
NR5A1_chr9_127265647	4.26218	73.1779	CTATTCGTACGACGAGGACC
NR6A1_chr9_127533370	9.38585	78.9648	CGGGACGAACCGCCGCCTAG
NRAS_chr1_115252229	5.01683	78.5445	GTAACTCTTGGCCAGTTCGT
NT5C2_chr10_104849578	33.8442	81.3338	CACCCGGAACCGCACATCAG
NTRK1_chr1_156811896	3.1883	84.123	CTCTGTACCCCCGATCTTGA
NTRK2_chr9_87285829	1.63545	78.5445	ACACTGTTAGGCTCCAATCT
NTRK3_chr15_88799162	18.4748	81.3338	GAACGCCAGTATCAACATCA
NTSR1_chr20_61340679	4.80533	37.2947	CAACGCGTCGGAGCGCGTCC
NTSR2_chr2_11810087	9.7214	52.1086	CAATGCGCTGTCCGCGCACG
NUMA1_chr11_71732280	7.28112	78.5445	TAAGGTTTAGCCCGTCCTCA
NUP214_chr9_134001111	4.62329	65.859	CATCTCCCGCTCGGGAATCA
NUP98_chr11_3756435	3.82975	63.2882	TAGGGTCTGACATCGGATTC
NUTM1_chr15_34640205	7.44023	86.9123	GATGGAGACGGGGCGGCACT
OLIG2_chr21_34399403	8.92481	81.3272	AGACGACGAGGTGCTGGACG
OPN1SW_chr7_128415552	1.01721	70.1702	GTCTTCGTCGCCAGCTGTAA
OPN3_chr1_241803195	14.4765	81.3338	TGCGTGTGGGACGGGTTTAG
OPN4_chr10_88417831	2.24597	86.9123	TGAGGAAGTCGCTGACCGCG
OPN5_chr6_47763060	3.5567	84.123	GACTACGTACCTGAGCCCTT
OPRD1_chr1_29138896	17.583	75.9737	ATGGAACCGGCCCCCTCCGC
OPRK1_chr8_54163569	21.5172	84.123	TCCCCGATCCAGATCTTCCG
OPRL1_chr20_62724229	1.84206	69.9605	CACCATCGTGGGGCTCTACC
OPRM1_chr6_154360661	0.418963	78.5445	CCGCCCGGCCGTCAGTACCA
OR10AD1_chr12_48596995	0	68.0113	GAGCAATGCTCGTGTGGAAG
OR10C1_chr6_29407999	14.8539	65.8669	GATTGGCTATACGTCTGTCA
OR10G3_chr14_22038148	1.76326	78.5445	CGCCGGGCTTTTTCAACTTG
OR10G7_chr11_123908890	6.83222	78.5445	AACGGCCACAACCCCATGCA
OR10H1_chr19_15918801	11.4704	81.3338	GTGACCCAATTCATCCTCGT
OR10H3_chr19_15852602	28.9472	81.3338	AACATGCTAATGAGTCCCCG
OR10P1_chr12_56031064	15.3206	84.123	CAAGAGGGTGGAATAGCGTA
OR10Q1_chr11_57995400	2.9291	84.123	AGAGGCTGCTTTACGGATAA
OR10S1_chr11_123847791	7.92833	84.123	CAGGCGAGCTTTAGGACAGG
OR10T2_chr1_158369110	1.7699	67.1486	AACGGCCATGATGGTCACAT
OR10V1_chr11_59480623	0.588633	84.123	TGCTGACCGGATCCGTAAAA
OR10X1_chr1_158549492	2.12525	81.3338	TGATCATCATGGGTCTAACT
OR11A1_chr6_29395097	18.4711	78.7564	GAGAGCCGAAGATAAAGAAC
OR11L1_chr1_248005069	0	64.8101	CAACATTCCCTATAATGGTC
OR12D2_chr6_29364674	7.48686	81.3338	CCTGGATATCTGTTACTCTA
OR13C4_chr9_107288800	3.11401	84.123	CACCATCTTGCGAACGAACT
OR13C8_chr9_107331459	0	84.123	TTCTGTCGACGTGGAATCGT
OR13G1_chr1_247835653	4.11596	72.9594	TGCCTTCTACTGTGCGGATA
OR13H1_chrX_130678719	0.268139	75.9737	CATAAGGATTCGCTCACTCC
OR13J1_chr9_35869685	17.1173	81.3338	GAAGGCTTTGCAGCACCTGG
OR14C36_chr1_248512310	2.67715	73.1844	CTCATGTGTCAATTCCCTAC
OR14J1_chr6_29275317	1.75239	78.5445	ATCCAGTCATTTATAGCTTA
OR1B1_chr9_125391778	0.916433	73.1844	CCCTAATGCTTCACACTCTC
OR1C1_chr1_247921560	7.31572	84.123	ATGCTCATCATTGCGACGAT
OR1F1_chr16_3254261	16.6932	84.3414	GGAACTCGGAGACACTCGAC
OR1I1_chr19_15198446	12.1456	70.3886	AGACACGCACACCAACGAGC
OR1K1_chr9_125563184	2.52022	67.5994	CCTCGCGTCGGGATGTGGCC
OR1M1_chr19_9204400	12.4189	84.123	AAACGAGACGGGCCATCAGG
OR1N1_chr9_125289293	2.66044	78.5445	GCATCACACCATCTCCTATA
OR2A12_chr7_143792985	7.87081	81.3338	AGTCAAGCCATTCTCAAGAA
OR2A2_chr7_143807597	1.32994	84.123	AGGTCCATGAGAACGGTGTA
OR2AE1_chr7_99474535	13.0802	81.3338	GTCTTCCTTATTGCGGTGAG
OR2AK2_chr1_248128878	2.79253	86.9123	GATGTACATGAGGTCAACGA
OR2B11_chr1_247614927	0.259165	54.059	ATGCACGGAGTGCATCGTCC
OR2C1_chr16_3406503	10.4758	78.7629	GTTGAGACTTGTGTCGCCAC
OR2C3_chr1_247694953	22.2584	84.123	GTTCAGCGCAGGAGTGACTA
OR2D2_chr11_6913060	5.48253	81.3338	AGTTACTATGATACGGCCAT
OR2F1_chr7_143657441	5.71549	84.123	GTGTGATGCCCTGCGATACT
OR2G2_chr1_247752245	34.2281	78.5445	AAGCTCAGCCTCGTTAAACG
OR2G3_chr1_247769181	1.92281	73.1844	GGCGCAACTCTATATTTCTC
OR2G6_chr1_248685079	6.51684	73.1844	CCTCATACTAGTATGTTGTC
OR2H1_chr6_29429549	7.98061	78.5445	GGTTAACCAAAGCTCCCCCA
OR2J3_chr6_29080335	21.656	81.3338	CCATCGTCCGAGCTATACTG
OR2T1_chr1_248569410	3.79701	84.123	TGGAAGATATTACCTTATAT
OR2T6_chr1_248551673	2.6516	81.3338	GGGAAGCGTATACGTATACA
OR2V2_chr5_180582404	14.8664	86.9123	AATCGATGGCTTGATCCAGA
OR2W3_chr1_248058988	3.2176	81.3338	GCGTACCTCCTGACCCTCGT
OR2Z1_chr19_8841891	3.52729	78.5445	CTACTGTGCCTCCCGTATTG
OR3A2_chr17_3181509	16.7687	81.3338	AGTTCTACGAATCCGTTCAG
OR4B1_chr11_48238451	7.12057	78.5445	CCACCGTGGCAAGGTACACG
OR4C11_chr11_55371121	12.8819	84.123	AATTATGTGAGACGTGCAAG
OR4D2_chr17_56247759	0	86.9123	AATGCTTGGAACGAAGATCA
OR4D5_chr11_123810991	7.86243	81.3338	TCATGCTCCGAAGCCACTCA
OR4F15_chr15_102358488	7.54097	83.4782	GTTCTACTTTGCGAGCATGA
OR4K1_chr14_20404414	16.9478	84.123	ATTATGACCCTAACGAACAG
OR4K14_chr14_20482658	10.1407	75.9737	GCTATCAGACAGCGTGCTGC
OR4K17_chr14_20585632	16.1467	78.5445	TCCATCCTACAGCTCGCTCT
OR4K5_chr14_20389655	3.13421	78.5445	ATGGTTCACAATTTTCCTTA
OR4N5_chr14_20612550	10.8815	78.5445	CAGTCATCCTCTGTCGTATA
OR4S1_chr11_48328357	9.78443	78.5445	CTCATCGTGGTGGCCAACAG
OR4S2_chr11_55418962	9.05601	73.5964	GTTGTTGTGACAGCCAACAG
OR4X1_chr11_48285809	3.49314	84.123	ATCATGAACCAGCGAATGTG
OR51B4_chr11_5322677	3.6553	78.5445	CTCTACTGCTACCCATATTG
OR51B5_chr11_5364416	21.2845	89.7015	CAGAATGCCAGACTCGAGAA
OR51B6_chr11_5372941	51.2721	78.5445	TTGTGGTCAATGTCACTCCG
OR51D1_chr11_4661490	6.94456	70.3886	TTGGACTATCTGCCCTGACC
OR51E1_chr11_4673790	2.75862	78.5445	GCTACATACTTCATCCTAAT
OR51E2_chr11_4703659	6.8723	86.9123	TTCCCGAGAGATTAGCTTTG
OR51F1_chr11_4791095	1.96992	75.9737	TTTCCAACCTTCTTGTTGAC
OR51M1_chr11_5411042	5.69145	81.3338	CTGCCACCCTCTGAGGTATT
OR51Q1_chr11_5443700	19.2793	81.3338	CGTTCGTAGAATCAGCTCTG
OR51S1_chr11_4870049	5.53369	81.3338	TGCTCGCCATGTCCATTGAT
OR51V1_chr11_5221319	7.80995	73.1779	ATTGAATCGGATGTCTGAAC
OR52A5_chr11_5153530	1.61227	72.9594	CTCATTCCAGGCAATTGAAT
OR52B2_chr11_6191343	22.5877	84.123	CCATGACGGCCAGCATTGAG
OR52B4_chr11_4388901	4.59757	81.3338	GTTTTCCATTCTAATGTCGA
OR52B6_chr11_5602850	10.7347	81.3338	TTCTCAAGATGCCCGCTCCA
OR52E2_chr11_5080357	0.54743	78.5445	CCTCTATACTTCTTATATTG
OR52E6_chr11_5863102	3.14082	78.5445	AACTGGGTGTCGTTAGCTAT
OR52H1_chr11_5566443	11.8217	75.9737	GCTCGCGAAATCACATTCCC
OR52M1_chr11_4566807	0.100486	78.5445	CAACCCACTACGTCATAGCA
OR52R1_chr11_4825196	8.56722	77.8932	GGATGCTAGAGTGTCGGAGT
OR52W1_chr11_6221026	100	73.1844	ACTGGTGGTGGGTAACACAC
OR56A4_chr11_6023761	0.160067	73.1844	CCGTGGTCTTTGTTATAGCC
OR56B1_chr11_5758157	0	89.7015	CAATTGATGGATAGCGAAGA
OR5A1_chr11_59211349	7.63375	78.5445	ACGTGTTGCAGGCTTTCCAT
OR5A2_chr11_59189478	30.2497	84.123	GTCCACCGTGAGAAATCCCG
OR5AP2_chr11_56409837	52.9124	84.123	GATTGTCGGAAAGTCCTAAG
OR5B21_chr11_58275330	5.50063	78.5445	CAATGCAGCCACCGTTTTGG
OR5C1_chr9_125551363	0.486277	74.8943	TGCTGATCCGCATGGATGCC
OR5I1_chr11_55703286	18.6139	64.8101	ATTAATTGTTGTGTCAGTGC
OR5M11_chr11_56310479	53.1001	84.123	GATATTAGTCGACATCTGCG
OR5P2_chr11_7818460	0	81.3338	GGTGTGATTCCCGTCCTTCA
OR5T1_chr11_56043280	1.60511	81.3338	GGGCTGGTTGTACCGATCAT
OR5V1_chr6_29323190	5.94603	78.5445	GCGCCATCTTTACATATGTA
OR6B3_chr2_240984536	0	81.3338	ACTAGAAAGCCTCCCCTCTA
OR6C4_chr12_55945607	0.810288	81.3338	CTTGGCCGTTGTGACTCTCA
OR6C6_chr12_55688959	8.00903	78.5445	GTGGGTCATCTGTCAATCCT
OR6K2_chr1_158669848	1.21563	78.7629	ACGAGCCATCGTCATGATTC
OR6M1_chr11_123676976	28.4313	84.123	GATTCGAATATCTCTCTTCG
OR6Q1_chr11_57798576	1.91919	82.8334	TGGGTTTGGACCACCGACTA
OR6T1_chr11_123814284	17.9305	81.3338	GATGCTTGTCGTCATCCTCA
OR7C1_chr19_14910827	7.58274	73.1844	ATGTACCTAGTCACTTTCAC
OR7C2_chr19_15052633	2.88968	84.123	CAATTTGCTCCTGACCATGA
OR7D2_chr19_9297260	1.25171	86.9123	CGAGGCCACGGAGATTTTCT
OR8A1_chr11_124440457	5.42142	81.3338	GTCTACGCCATCGGACTCAT
OR8D2_chr11_124189605	5.21227	71.0173	CATGCGGGTAGTATGGACTG
OR8I2_chr11_55861244	30.4552	75.9737	CAAGCTCGCTGATATCTGTC
OR8J3_chr11_55904447	6.56496	72.9594	TTCGCATATGATAGCAGTCA
OR8K3_chr11_56086177	16.9637	81.3338	ACACAGTAATCATGTCACGA
OR8S1_chr12_48919464	6.02294	75.9737	TGTCTGCCGACCCCAACATC
OR9A4_chr7_141619592	0.645065	73.1844	AACGCTGCTGTCAACTATTC
OR9I1_chr11_57886245	0	89.7015	GGTCTTGATGATGAGCAGAT
OR9Q1_chr11_57947707	6.13276	78.5379	ATCAGTCTTCGGAGAAGAAT
OR9Q2_chr11_57957971	0	75.7487	AAGGAATTACACCGTAGTGA
OSMR_chr5_38883960	0	75.9737	CGTTTTCCCTAAAGATAAGC
OXGR1_chr13_97639727	8.6434	81.3338	CTGATTCACTACTATGCCAG
OXTR_chr3_8809655	30.9679	49.7396	GCGCGAGTGCTTCTGGCGTG
P2RX2_chr12_133195470	0	81.3338	CGTCTCGTAGTCCCAGAGGG
P2RX3_chr11_57106048	0	84.123	CACCTATGAGACCACCAAGT
P2RX4_chr12_121648019	7.36153	86.9123	CTGCGGATGAGCACGATGCG
P2RX5_chr17_3599248	20.3465	78.7629	TCTTGTAGTCGAACAGCGAC
P2RX6_chr22_21377298	54.6857	78.5445	GCACAACGCCACTCTCCACG
P2RX7_chr12_121598720	9.75909	81.3338	ACGCTCTGTTCCTCTGACCG
P2RY1_chr3_152553584	5.08729	78.5445	CTGTGGCCGGCTGTCCCCAA
P2RY10_chrX_78216446	12.1532	75.7487	CTGGAAGCGTAGGTACGATG
P2RY11_chr19_10224345	10.5389	84.123	GAACCCACTGAGTTTGTCGT
P2RY12_chr3_151055961	2.21369	75.9737	CCCTCGTTCTTACGTATGAC
P2RY13_chr3_151046714	4.41525	81.3338	GTACTATCCGAGTGTCTCTG
P2RY14_chr3_150931439	6.27084	78.5445	AGTCCCACCTTAAGTCAAGT
P2RY2_chr11_72945384	12.3568	72.9594	ACGCATTCCAGGTCTTGAGG
P2RY4_chrX_69479037	5.14412	69.9605	ACCCACTTCGGGCACTACGC
P2RY6_chr11_72983397	4.30223	75.9737	ACATTGCACGCGACAGTTTC
PAFAH1B2_chr11_117038250	2.10832	81.3338	CGACGGGGGTTTTGTGCACT
PALB2_chr16_23614906	22.7854	84.123	ACCGAGAAGTAAGTCCCAAA
PARD3_chr10_35103891	7.40935	65.859	CCGGGTCCGTCCGAAGCACA
PATZ1_chr22_31741560	14.9715	84.123	CGGGTGAACGACGCTTCGTG
PAX3_chr2_223163264	0.586849	67.1564	GGGCAGAACTACCCGCGTAG
PAX5_chr9_37033985	15.8328	74.4591	GTCCTGCTGGTCCGAGGAGT
PAX7_chr1_18958105	22.9974	30.404	TCTCGGTACCGTGCCGGGAA
PAX8_chr2_114004421	1.6032	75.9737	ATGCGCTGGCGGACCACTTC
PBRM1_chr3_52662955	1.17564	78.5445	ATTGGGCACATTATAGCGTT
PBX1_chr1_164761948	13.6241	78.5445	CGTATTTCTCCAGCTCCGTA
PCSK7_chr11_117099043	15.9491	68.4543	ATAACCGACGGAGCCCGGGC
PDCD1LG2_chr9_5534989	7.5715	75.7487	CCCCATAGATGATTATGCAT
PDE4DIP_chr1_145075813	0.945999	84.123	TGCCGCCGCCGATGCGACTT
PDGFB_chr22_39627741	11.9348	53.4064	GGTGCGGTCTATGAGGCGCC
PDGFRA_chr4_55124941	3.41539	75.9737	GACTTCCCATCCGGCGTTCC
PDGFRB_chr5_149515290	8.73332	72.9594	CAGCTCCGGTGGTGTGGGAA
PER1_chr17_8053833	13.5496	81.3338	GCCTCTAGACTCATGCCCGT
PGR_chr11_100999576	18.522	64.5773	CCTGCGTCTTTTCGTCGGAG
PHOX2B_chr4_41750573	12.8903	81.3338	CTCTGCCTACGAGTCCTGTA
PICALM_chr11_85779715	1.78966	38.1414	CCCCATGATCTCGTGGGTCG
PIK3R1_chr5_67522711	1.43705	73.1844	ATATATTCTACGTAAGTTCC
PIM1_chr6_37138392	0	70.1702	GTGCAGGTCGTTGCAGGGCG
PKD1_chr16_2159074	14.5427	81.3338	CGACGTCACCTACACGCCCG
PKD1L1_chr7_47969099	9.89724	67.7934	AATGCCAGGCGGAAGGCCGT
PKD1L2_chr16_81253824	6.55853	80.8991	TCACGGAAGGTGCGTCCGAG
PKD1L3_chr16_72020225	16.6451	72.5248	ATGCGTGACAGACACGGGCA
PKD2_chr4_88929141	12.7039	75.5391	GCGTGGAGCCGCGATAACCC
PKD2L1_chr10_102089783	10.9586	62.2232	ACTGTAGGCGGGGTTGTCCC
PLAG1_chr8_57079728	0	52.7694	GGCGATCACAATGTTCGCAC
PML_chr15_74287160	2.48934	70.3886	CTCGGAGATCGGGCGGGTGC
POT1_chr7_124503593	17.7223	86.9123	TGAAGTGCGAGGTATGATAG
POU2AF1_chr11_111229584	13.5721	72.9594	ATACCAGGGCGTCCGTGTGA
PPARA_chr22_46594327	5.29691	75.9737	TAACGGGCTCTCTAGATCGC
PPARD_chr6_35389605	11.6704	84.123	GCTTCATGCGGATCGTACGA
PPARG_chr3_12447438	10.38	75.9737	ATTCAGCTGGTCGATATCAC
PPP2R1A_chr19_52693360	7.25769	67.7934	GTACAGCGAGTCGTCGCCGT
PRCC_chr1_156737584	7.21322	75.9671	CAGCAGCGATGAGAGCGAGC
PRDM16_chr1_3102707	0	75.9737	ATAATATGTATGAGCCCAAC
PRF1_chr10_72360540	13.9888	73.1844	CGCAGCCACAAGTTCGTGCC
PRKAR1A_chr17_66511557	0	70.1702	GCGTGCCTCCTCACTGGCGG
PRLHR_chr10_120354468	0	73.1844	AGTTCGTCACGTTGTGCAGC
PROKR1_chr2_68873135	7.17117	81.3338	GGCCATCCCAATGACAATCT
PROKR2_chr20_5294764	2.97407	72.9594	CAACTTCTTATAGCGGGTGA
PSIP1_chr9_15469306	0	84.123	CAATGGATTCTCGACTTCAA
PTAFR_chr1_28477472	2.20795	78.5379	CAATCGGGAAGAGAGTGTAT
PTCH1_chr9_98279035	3.91363	75.9737	TGCACTCCGCCGAAAGCCTC
PTGDR_chr14_52734542	11.7863	81.3338	GTGTTCTGGCAGCGGTAGAA
PTGDR2_chr11_60620911	4.66817	81.3338	GTGGCCCACGGCCAAGAAGT
PTGER1_chr19_14585023	1.34827	34.475	GCGGGCGAAGCGCCCGACGG
PTGER2_chr14_52781352	5.46325	86.9123	CACCCCGGCCGAGAACATGA
PTGER3_chr1_71513164	4.20121	60.7086	GGCGCCCGAGCGTTCCGCCG
PTGER4_chr5_40681100	5.75956	81.3272	GGACGAATTGACCCCGGGAG
PTGFR_chr1_78958817	23.796	81.3338	GACTCCAATACACCGCTCAA
PTGIR_chr19_47127447	28.0928	81.3338	GCAGGAACCTCACCTACGTG
PTH1R_chr3_46925053	8.73382	78.7629	GGGACCGCCCGGATCGCACC
PTH2R_chr2_209271779	2.34998	49.9724	TGGGGGCGTCGCTCCACGTC
PTK7_chr6_43096807	3.65388	64.8101	CAGTACACATGTACCGGGCC
QRFPR_chr4_122301713	4.26022	64.8101	AGCAGTTCATCGCTCTGTAC
RABEP1_chr17_5253750	2.72984	59.6292	GTCGCTCTTGCTCCAAGAGA
RAC1_chr7_6438306	1.72685	75.9737	ACGGTAAGGATATAACCTCC
RAF1_chr3_12660084	12.4712	84.123	CAGCGCCGGGCATCAGATGA
RAMP1_chr2_238785902	3.29605	73.1844	CTAACTACGGTGCCCTCCTC
RAMP2_chr17_40913286	0.988575	67.5994	TCGCTCCGGGTGGAGCGCGC
RAMP3_chr7_45216961	18.6413	81.3338	GCGAAAGCCTTCCCACACAG
RANBP17_chr5_170308860	12.5544	75.7487	CAACAGGTAAAGGACTGACT
RARA_chr17_38510556	3.72314	75.9737	TGTACCGCGTGCAGATCCGC
RARB_chr3_25470344	17.1599	72.9594	CCCAAACCGAATGGCAGCAT
RARG_chr12_53621299	10.8501	80.8991	CAATAAGGAGCGACTCTTTG
RB1_chr13_48936965	8.77487	84.123	GTTCGAGGTGAACCATTAAT
RBM15_chr1_110882087	25.9654	74.4513	TCCGCTGTGTGAAACGAGCG
RECQL4_chr8_145742475	27.0321	77.4651	AGTCCGGCACCGAGCCCTGG
REL_chr2_61145355	5.12234	81.3338	TGTCGTGTAAACAAGAATTG
RELT_chr11_73103458	8.83771	78.5445	CTACCACTGCACGGCGCACA
RET_chr10_43595982	15.7992	78.5445	TGCTGTACGTCCATGCCCTG
RGR_chr10_86008679	8.28021	58.7665	CGCTGGCCCTACGGCTCGGA
RHO_chr3_129247606	6.80412	72.9594	CGTGCCCTTCTCCAATGCGA
RHOH_chr4_40245503	10.9232	84.123	CTGGTTGACGGCAGTTCGGA
RMI2_chr16_11439335	4.65305	75.9737	GCGGCTGCGGACTCGTTCTC
RNF213_chr17_78247058	4.42091	78.32	CTCCGAGGCCGACGCCATTG
RNF43_chr17_56437540	13.411	84.123	TCCGATGCTGATGTAACCAG
ROR1_chr1_64603121	16.742	75.7487	AAGACTCCATATAGACGGTG
ROR2_chr9_94538058	2.88856	78.5445	AGGGGTCCTAAAGGGTCGTT
RORA_chr15_61521300	2.82987	53.4064	CGCTCTTGCGGGCGGATTCC
RORB_chr9_77245215	2.64336	78.5445	TTATCGCCACAAATTTTGCA
RORC_chr1_151789251	7.29438	78.5445	CGTTACAGCGCTGGCTCCGG
ROS1_chr6_117725524	4.66646	84.123	GCCACAATATGACATTACGA
RPN1_chr3_128369537	1.85394	72.9594	ACGTCCTCATTGATCAGCGG
RRH_chr4_110756554	7.92424	81.3338	GGCAAGCATTGGATTACTCA
RUNX1_chr21_36259379	27.8892	78.5445	GGCTCGTGCTGGCATCTACG
RUNX1T1_chr8_93026815	5.23353	67.5994	AAGAGTTCGCACCCTCGTTC
RXFP1_chr4_159520538	3.59545	84.123	CGATGGAACAGCTCGTAAAT
RXFP2_chr13_32351540	0.621287	78.5445	AATTTCACAGCGCTTGTTTA
RXFP3_chr5_33936856	8.03611	46.9581	GGTGGCTATCGTGGCTGCAT
RXFP4_chr1_155911901	0	57.2751	CGCTGAGCGTTGCTCGCTAC
RXRA_chr9_137300793	13.1759	81.3338	CTATGGAGTGTACAGCTGCG
RXRB_chr6_33168020	1.52311	84.123	ACGGGATGGGCGACAGCGGG
RXRG_chr1_165414090	8.13213	75.9737	CACTTCATGAAGTTTCCCGC
RYR1_chr19_38931405	13.0946	61.7802	GTGCAGCGCTACCGTGCTCA
RYR2_chr1_237205826	4.03935	78.5445	GTCTTCGCCCTCGCCCCCAT
RYR3_chr15_33765640	3.40842	78.5445	GTGCATCGCCACCATTCATA
S1PR1_chr1_101704599	12.2722	75.9737	TCAACTATGATATCATCGTC
S1PR2_chr19_10335434	14.726	78.5445	CCACCACAATGGCGCAACAG
S1PR4_chr19_3178999	1.87143	69.9457	CGACCGCATGTGGCTGGTGA
S1PR5_chr19_10625644	3.46618	67.5994	ATGACCTCGCTCACCGGCGC
SCN10A_chr3_38835447	1.02467	73.1844	CAACTTCCGTCGCTTTACTC
SCN11A_chr3_38991645	2.70963	75.7487	GGAATGTCGCCATAGAGCTT
SCN1B_chr19_35521741	1.52475	81.3338	CAGTGCCGCGCCGACCACTA
SCN2A_chr2_166221704	9.15062	73.1844	TCAGGCTGTTCTCCCTCGGC
SCN2B_chr11_118038940	2.25745	78.7629	CAAGACCGCGTGGAGTTCTC
SCN3A_chr2_165997298	4.55077	73.1844	ACGCAACAGTAACGTTAGTC
SCN3B_chr11_123516296	4.7894	75.9737	AGGAAATCTTTACCGCCCTC
SCN4A_chr17_62050136	4.21307	73.1844	AGTGCTTGCGCCCCTTCACC
SCN4B_chr11_118015871	13.4443	78.9648	ATTGACAGCGTAGATGTCGG
SCN8A_chr12_52056710	7.97332	81.3338	TGACTGCCATCGGCCTTTGG
SCN9A_chr2_167168076	7.15403	78.5445	AAACAGCTGCCCTTCATCTA
SCNN1A_chr12_6472674	13.1098	81.3338	GGCCCGTCGAGCCCGTAGCG
SCNN1B_chr16_23364263	1.23651	78.5445	GGGGGTTCCGTTCATCAATA
SCNN1D_chr1_1216629	8.29147	78.5445	CACCGCTCCCTCGTTACCTG
SCNN1G_chr16_23197638	1.66038	52.7616	GGCGCCTGAGGGCCCGTCAC
SCTR_chr2_120236406	0	72.5253	TGGAATGCCCGAGATTCCTC
SDC4_chr20_43976998	11.4388	60.274	CAGCGCGAACAGACGGGCGG
SDHAF2_chr11_61205524	0	78.5445	CGTTAATCAGGCGGTCATAG
SDHB_chr1_17380485	13.1715	78.5445	CGGTGGTCGCCCTCTCCTTG
SETBP1_chr18_42281353	12.9798	78.7629	GGGCGAGTCAGACTTCCTGC
SF3B1_chr2_198288609	14.0983	81.3338	CATAATAACCTGTAGAATCG
SFPQ_chr1_35658545	21.1282	78.5379	GCGGCGGAGAACGGAAGTCG
SLC6A1_chr3_11059017	4.9846	70.1702	TCCACGTGTCCCGGTCGGGG
SLC6A11_chr3_10885902	0	73.1779	CGTCAGAGATGGCCAGGACC
SLC6A12_chr12_313771	5.19081	70.1702	TTGGGCCAATACACCAGCCA
SLC6A13_chr12_346430	1.038	82.3988	CGGGTCTTGAAGATCTCTGA
SLC6A14_chrX_115569014	4.04834	81.3338	ATTTTTTGGACCAGTTACCA
SLC6A15_chr12_85264297	2.07532	81.3338	AGGCGTGACAATCCCTTCAA
SLC6A16_chr19_49814467	14.7537	66.5199	GGTCCAAGATGTTGCAGACC
SLC6A17_chr1_110716613	5.66299	81.3338	CTGTATTATAATGTGATCAT
SLC6A18_chr5_1232380	5.24761	86.9123	CGAGCTCGACGTGGAAAATG
SLC6A19_chr5_1201857	8.29676	64.8101	CTTGTTGTCCCACTTCGGCC
SLC6A2_chr16_55690612	72.5206	62.6435	TCTGGCGCGGATGAACCCGC
SLC6A20_chr3_45837874	10.8112	81.3338	TGTAGCGAGTTGGCCCACAG
SLC6A3_chr5_1443271	0.660584	86.9123	CACGGAAGACATGAGTCCCA
SLC6A4_chr17_28545897	0	77.0304	GAGCGGGATTCCCCCAAAAA
SLC6A5_chr11_20622907	24.4041	78.5445	CTTGCAAACTCAGTAGCCCG
SLC6A6_chr3_14526447	0.584389	81.3338	AACTCTCGCACCGTCATGAA
SLC6A7_chr5_149574447	15.3593	81.3338	CCCTATCGAGCGTACACCAA
SLC6A9_chr1_44482748	3.34245	81.3338	CATGAGCCGCGGCCATCCTG
SMAD4_chr18_48575081	1.53899	75.9737	ATGTGATCTATGCCCGTCTC
SMARCA4_chr19_11097007	1.5567	62.231	GGTTAAATGGGGTTGGGCCC
SMARCB1_chr22_24133949	15.7056	78.5445	AACTACCTCCGTATGTTCCG
SMO_chr7_128829096	0	72.9594	ACGCGACCGGGCCTGGGCCT
SNX29_chr16_12223488	5.0349	84.123	TCACTGCGAAACCTGCTCGA
SOCS1_chr16_11349149	3.37572	84.123	CGGCGTGCGAACGGAATGTG
SOX2_chr3_181430188	1.93887	67.5911	CCGCAGCAAACTTCGGGGGG
SRGAP3_chr3_9094816	9.65883	75.7487	TCGACTGTGTTGGAAGGCAT
SRSF2_chr17_74733150	11.9485	72.9594	GCACCTCGCCCGACACGCTG
SS18_chr18_23615842	12.7949	81.3338	CAACCGTCGTATCCTGAACA
SS18L1_chr20_60738542	8.21335	64.8101	GTCGCACTACAGCTCGGCGC
SSTR1_chr14_38678715	4.08605	65.0203	TTCTGGGACGCATTTCGCCC
SSTR2_chr17_71165465	1.43414	66.0692	ATGGCGGATGAGCCACTCAA
SSTR3_chr22_37603818	7.70924	81.3338	GGACATGCTTCATCCATCAT
SSTR4_chr20_23016186	9.06449	64.8101	AGCCAATGCCAGTAGCGCTC
SSTR5_chr16_1129161	1.31462	75.9737	CGCAGAACGCCGCGTCCTTC
STAT3_chr17_40498631	7.27295	75.7487	CATTCGACTCTTGCAGGAAG
STIL_chr1_47775963	3.71345	81.3338	GGCCGTGCAAAAGGATATAT
STK11_chr19_1207016	7.00546	78.5445	TCTACCAGCCGCGCCGCAAG
SUFU_chr10_104264000	16.3811	81.3338	TAGATGGCGTGCAGTCCCGG
SUZ12_chr17_30315376	4.57966	78.5445	CGTTGCAGTTCACTCTTCGT
SYK_chr9_93606362	15.385	81.3338	CACACCACTACACCATCGAG
TAAR5_chr6_132910674	2.09124	69.0829	GGCATGCTGATTATCGTGCT
TAAR6_chr6_132891497	8.31755	84.123	CTGTGCTACGCGAACGTGAA
TAAR8_chr6_132873918	10.5734	74.6758	GTCCCGGGTAATTCTGTACA
TAAR9_chr6_132859917	0	81.3338	CAGCTTTTCGATCTTTTACA
TACR1_chr2_75347709	1.09928	67.5994	TAAATCTTGTTCGGATGCTC
TACR2_chr10_71175918	20.8347	59.6292	GACGATGGCATTACCCGTCA
TACR3_chr4_104640749	5.86837	81.3338	TAGCGAGGCGGTCAGGTTCA
TAL1_chr1_47691449	2.35918	70.3886	CGACGCCGTTCAGCAGGACC
TAL2_chr9_108424894	1.24229	75.9737	CAAAAATGAAACGCTTCGCC
TAS1R3_chr1_1267079	5.96455	75.9737	AACAAGTCGGATCTGCTGCC
TAS2R13_chr12_11061744	1.68547	81.3338	CGATAAACTCCTCATTATCT
TAS2R14_chr12_11091669	2.07661	86.9123	GAAAGATCTCTTCGGTTGAT
TAS2R16_chr7_122635018	25.8175	81.3338	GTGAAGCGCGCTTTCATGCT
TAS2R3_chr7_141464836	9.29797	70.3886	AGACATTTGTAGTGATGCTC
TAS2R31_chr12_11183387	2.00064	84.123	GATGCGACTGTAACCACGCT
TAS2R38_chr7_141672666	9.9885	72.9594	TCGCGCCACAGAATCAGTAG
TAS2R4_chr7_141478946	6.18508	84.123	CCCCAGACGGAAGCTCATGT
TAS2R40_chr7_142919330	12.8187	78.5445	ACATAATGCGGTCACCAGTG
TAS2R41_chr7_143175826	32.448	84.123	AGAACACGCTTCGAAGCTTG
TAS2R5_chr7_141490479	3.22355	81.5522	GATCACGACCTTCGATCGCC
TAS2R60_chr7_143140620	6.08461	78.5445	CTATTGCTACCAGGCGTAAA
TBXA2R_chr19_3600608	4.31843	67.3814	GTGGCCCAACGGCAGTTCCC
TCF12_chr15_57212118	7.1284	61.7881	GCGGCCATGCGTTGTTGCTG
TCF3_chr19_1627389	0	49.5294	CGGGGCGCCTATGCCTCCTT
TCL1A_chr14_96180347	5.62821	63.7146	CCACAGGCGGTCCGGGTGGT
TEK_chr9_27185517	6.94747	73.1844	TAGCCATATTCACCATCCAC
TERT_chr5_1295044	10.3355	78.5445	GCTGCGCAGCCACTACCGCG
TET1_chr10_70332455	5.34377	78.5445	GGTCGTAGCCAAATCCAAAA
TFE3_chrX_48900726	11.4079	81.3338	CTCATGCGGCCGAACCAGCT
TFEB_chr6_41652435	4.70516	67.5994	GCGGTAGCAGTGAGTCGTCC
TFG_chr3_100463687	8.21905	76.6102	CGGCCTGTTGCTGGTACTGT
TFRC_chr3_195802176	5.81743	72.3068	AGCCTGGCTCGGCAAGTAGA
TGFBR1_chr9_101891274	2.06844	78.5445	CATACAAACGGCCTATCTCG
TGFBR2_chr3_30648447	1.73412	81.3338	CCCACCGCACGTTCAGAAGT
THRA_chr17_38240863	3.78776	78.5379	TGGTTCTAGATGACTCGAAG
THRAP3_chr1_36748259	8.48848	87.1307	ACGAGAGAGAGATCGGCTTC
THRB_chr3_24185031	3.90442	65.012	GTTGGTCGCCACATGGGCTT
TIE1_chr1_43770664	10.438	58.1295	CGGGCGGGGTGCGCACGATA
TLX1_chr10_102891335	16.1861	72.9594	CACGCAGAGCCCATTAGCTT
TLX3_chr5_170736480	0	75.9737	CCCCGACGGCGCCAGCTACC
TNFAIP3_chr6_138192631	1.42626	73.1844	TTTTCAGCGCCACAAGCTTC
TNFRSF10A_chr8_23082431	18.3015	78.5445	TCGTGGTTCAATCCTCCCCG
TNFRSF10B_chr8_22926380	26.9474	70.3886	ACAACGGGGACAGAACGCCC
TNFRSF10D_chr8_23021399	3.95054	54.9139	ACCGCCTCGAGCGCTCGAGC
TNFRSF11A_chr18_60021724	4.63329	65.0203	CCGCAACACCGAGTGCGCGC
TNFRSF11B_chr8_119945249	4.91905	58.5564	GCATTCGCACACGCGGTTGT
TNFRSF12A_chr16_3071250	4.04682	84.123	CGCGGACCTGGACAAGTGCA
TNFRSF13B_chr17_16852262	22.7511	81.3338	AGAACTTGCCTTGCTCCTTG
TNFRSF17_chr16_12061495	7.50209	81.3338	ACCGTGTACTCGAGGCCTCT
TNFRSF18_chr1_1141903	11.8397	47.4011	GTTTCGGGCCCTGTGCGGCC
TNFRSF19_chr13_24233205	24.6151	80.8991	CCTCGTGAAGATCGCGTCCA
TNFRSF1A_chr12_6443364	0	54.6877	ATATACCCCTCAGGGGTTAT
TNFRSF1B_chr1_12248855	9.78348	64.8101	GGCATTTACACCCTACGCCC
TNFRSF21_chr6_47254032	1.33463	70.1702	AGTGCATTCTCGGTCAGTCA
TNFRSF25_chr1_6524721	3.75253	60.4985	CTTACAGCCACAGCGGGTGT
TNFRSF4_chr1_1149385	20.653	75.9737	ACACCTACCCCAGCAACGAC
TNFRSF6B_chr20_62328517	10.1936	78.5445	GCAATCACGCCGGCACCAGG
TNFRSF8_chr1_12123691	2.12105	73.3946	GGAAGGCTCGTAGCGCCCCC
TOP1_chr20_39729897	4.02034	73.1844	AAGTAACCTTGTTATCATGC
TP53_chr17_7579881	9.51994	86.9123	TCGACGCTAGGATCTGACTG
TPM4_chr19_16187441	15.8743	49.9658	CGAGGCGGAAGACCGCGCGC
TPR_chr1_186344048	6.15699	89.7015	GATCAGCAATCCGAGATCGA
TRAF7_chr16_2220640	11.9681	81.3272	GCGGACAGAGATGGCGGAGT
TRIM24_chr7_138145624	5.2614	57.0506	AACGGCGACGAGCCGCTGAC
TRIM27_chr6_28891312	6.56785	81.3338	TGGCCGCAGTCGAGCATCAT
TRIM33_chr1_115053492	0.626092	71.8949	GCGGCCACCCCCCCGTCGTC
TRPC1_chr3_142443407	2.86764	81.3338	GGCGGCCCTGTACCCGAGCA
TRPC3_chr4_122854095	14.7311	84.123	GCCGCGGTCATTGAACATGA
TRPC4_chr13_38320136	5.83821	84.123	CTATGAGACTATTGTCATCT
TRPC5_chrX_111195330	6.49943	78.5445	ATTGCTCTATGCCATACGCA
TRPC6_chr11_101375480	10.0058	68.4465	CACGGAGAACTGTCTGCCGC
TRPM1_chr15_31453133	37.6824	70.148	CTTGAGCGAGCCCCGCTTGA
TRPM2_chr21_45773675	7.19976	84.123	GCTGTTGCTGCGCCGGAGAT
TRPM3_chr9_73457971	2.12929	86.9123	CGAGGAAAGATATGCACCAT
TRPM4_chr19_49669405	44.0075	76.6102	GGCATCGGTGGGCTTCTCCG
TRPM5_chr11_2443527	12.5168	75.7487	TGTACGGGTGCCGAGCGGAG
TRPM6_chr9_77457236	14.5886	84.123	TGTTACTGTGGCCGACTGAT
TRPM7_chr15_50940922	16.6976	81.3338	TGACTCCATAAGCATCCGTT
TRPV1_chr17_3495464	6.61258	81.5522	TGACTCGGAGGAGGCTTTCC
TRPV2_chr17_16321123	1.93698	78.7629	TTATCTGAGGGGCGAATTTC
TRPV3_chr17_3438964	4.02553	81.3338	GTCCCCCTGCCGCCGCTCGA
TRPV4_chr12_110252336	3.67475	86.9123	GTGGACTCCAGCAGATCGAT
TRPV5_chr7_142622679	6.8121	78.5445	TACCGCCCCCTTAAGTTTCG
TRPV6_chr7_142573367	16.8093	78.5445	GCCCGTACCGCTTCCACTTG
TSC1_chr9_135797337	10.7715	86.9123	CGAGATAGACTTCCGCCACG
TSC2_chr16_2100417	0	73.1844	GTGGCCTCAACAATCGCATC
TSHR_chr14_81422166	14.4556	74.031	TGCGTACTGGGCGGTAAGCT
TTL_chr2_113239929	25.7748	81.3338	GTTCTCATCGCGTACCACGA
USP6_chr17_5040458	3.0934	86.9123	CTTCTCCGGAACCTGATTGA
UTS2R_chr17_80332663	6.20875	35.3443	GGGCGCTGCACGGTGTCCAG
VDR_chr12_48258852	1.80267	75.9737	CACACAGCGTTTGAGCCGGC
VHL_chr3_10183729	26.7662	78.7629	GAACTCGCGCGAGCCCTCCC
VIPR1_chr3_42567380	15.6575	78.5445	TGCAGCTGCGGCTTACATTG
VIPR2_chr7_158902550	2.36434	73.1844	ACGGTCTCTCCCACATTGGC
VN1R5_chr1_247419912	13.3091	78.5445	TAATCTTCTGCTGTACACTG
VTI1A_chr10_114207139	8.83372	81.3338	CTGCTCGTAACCTTCGAAGT
WAS_chrX_48545229	15.1765	84.123	ATCACGAGTTCACGATACCG
WHSC1_chr4_1902487	21.1073	72.7415	TCGCGGTTCACCTCGCAGCT
WHSC1L1_chr8_38173509	1.64768	81.3338	GCGCGACTCCTTTTCTTTAG
WIF1_chr12_65514839	5.63684	78.7629	CCTATGGATCGATGCTCACC
WT1_chr11_32456836	1.57155	73.8148	CGGAGCGTGTGCTGAGACGC
WWTR1_chr3_149375018	10.9465	72.9594	TGTCTAGGTCCTGCGTGACG
XCR1_chr3_46063049	6.84333	81.3338	GACCATCCACCGCTACCTGT
XPA_chr9_100459520	6.53648	69.0829	GGCGGCTTTAGAGCAACCCG
XPO1_chr2_61722705	0	81.3338	ATTCGACTTGCGTACTCAAA
ZBTB16_chr11_113934463	11.0451	75.7409	TCTTGAGGTACCGAGCCTTG
ZMYM2_chr13_20660031	14.76	75.7487	AAGTAGACGTATACCAGACA
ZNF331_chr19_54074874	0	81.3338	AGAAAAGTCTATGGCTACGT
ZNF384_chr12_6788148	11.2971	81.3338	GTCCGTTACCCAGAATATCA
ZNF521_chr18_22930880	2.16345	78.5445	ATCTCGGTTTCGCTTGCTTG

## Sheet: Fig4a_Talas2021
gRNA ID	normalized GFP disruption [%]	EVA score	gRNA target sequence
Talas_1	67.3013	84.6886	GAAATGACGAAGAAAACTGT
Talas_2	38.3862	77.5097	GCAAGGTGGGGAGACATAGC
Talas_3	65.985	71.0252	GCAGCAGGCCCTTCCTTCCA
Talas_4	81.8432	67.5384	GCACAGATAAGAAAGTGAAC
Talas_5	100	77.0214	GGACAAAACAGGGAGCCACT
Talas_6	23.3658	89.7015	GAAACTTGGAGACCCGACCT
Talas_7	65.1195	62.255	GCCTTGAACTCAGGGTTGGA
Talas_8	83.7044	81.3338	GTTAGTCATCATGACCTCCA
Talas_9	84.5472	74.6499	GGAATAAACATAAAATCTCA
Talas_10	55.6905	72.0332	GGTCAATGCTGTCAGGCAGG
Talas_11	78.6214	76.0381	GTCCCAAGCCAGCAGCCACT
Talas_12	68.8798	86.2857	GGAGACAGACTGTGCCATTG
Talas_13	47.1587	74.9293	GCAACAGAAACTGTGTAAGC
Talas_14	67.2942	80.0805	GATGTTAGCACACAGCACAT
Talas_15	54.6717	84.123	GCACCCACAGTGGAGGAATA
Talas_16	76.6939	69.3158	GGTGCAGCCCGGTTGTAAGC
Talas_17	74.6301	64.4164	GCAGCAGGCAGATTGTCTGA
Talas_18	75.7603	71.4519	GCCAGCAGGGCACTCAATGG
Talas_19	52.056	78.7546	GCAGCTTGTTTCCCCGAGTA
Talas_20	29.7335	66.494	GAACACAGAGCTCAGGGGAC
Talas_21	37.3422	78.1268	GTGGTTCTAAAGTGGCTTTA
Talas_22	30.3899	69.6305	GCAAGAGAAATGCAGAGAAG
Talas_23	22.8413	62.3166	GTGAGGAGGAAGTGGGGCTC
Talas_24	23.2032	76.867	GGGAGACATGTAAGAAGCAT
Talas_25	27.0583	70.9447	GTCAAGTGACAGGCCTGGAA
Talas_26	31.9748	68.165	GAGAAAGGCAGTACAGGAAC
Talas_27	33.6195	72.2174	GTCCCAGATGTGAAAAAGGT
Talas_28	21.9201	77.2303	GTATAAAAATAGACAGAATT
Talas_29	14.5273	65.887	GAAAAAAAGAAGGAAAAGCC
Talas_30	42.8205	80.5078	GACCAGAATAGACCCAAACC
Talas_31	29.2275	71.7062	GACAAAACGGGGGTGGGCAA
Talas_32	21.9896	68.5827	GAGATCCTAGAGCCTGGCAC
Talas_33	36.8153	75.9737	GACCTTGGTACTGGCACCAC
Talas_34	17.978	74.9326	GTGAAGACCTTCACCAGGAG
Talas_35	10.4344	77.5097	GAGGATCCAGTGCCACCTTC
Talas_36	26.8105	74.7173	GAGACAATAGAGACAAGAAA
Talas_37	17.1724	71.247	GAAAAAAGGAAAGGGGAAAG
Talas_38	25.553	76.051	GACTATTAAATGAACAAAGA
Talas_39	35.2574	84.6886	GAGAAGAAGAAATCACAAGT
Talas_40	27.2206	84.123	GACCCAATGTCCACTAAGGA
Talas_41	16.6966	59.2206	GGCTGGAGGTAGGAAGGCCT
Talas_42	24.4812	33.6383	GAGAAGCCACAGGGTGGCTG
Talas_43	25.373	44.1262	GCCACAACTGTGGTGGTTTT
Talas_44	16.9447	52.2383	GGAAGCTGTGGATGCTTCTG
Talas_45	10.7463	31.6392	GAGGCTGGGCTGGCCGGGCG
Talas_46	20.1016	52.0546	GGGCTGAGCCCAAGAAAGCC
Talas_47	0	20.157	GCCCAGGGTGCGGTGGGCCC
Talas_48	17.7526	42.1183	GAGGGCGGAAGGCCTGGGCC
Talas_49	13.9342	43.8094	GCACCCCACAGAGGGGGGAG
Talas_50	16.5754	44.1539	GTCTGGTTTCGAGACCAGCC
Talas_51	19.7166	78.9108	GAAAGAGAGGACTGGGTTCC
Talas_52	25.993	36.3874	GGCCCCTCAAGGCCAGGCTT
Talas_53	15.32	72.6318	GATTACATTCAAGGCCAGCC
Talas_54	24.6107	67.5833	GCAGGTCCCGGGCCGCCGTG
Talas_55	12.0425	1.25986	GCGCGCGCGCGCGCGCATGC
Talas_56	17.8339	52.1454	GAGGCCAGAACACGAGGCCC
Talas_57	21.1169	56.576	GCAGACACCAGGCTGGCTGC

## Sheet: Fig4a_Hart2016
gRNA ID	normalized phenotype depletion [%]	EVA score	gRNA target sequence
Hart2016-Hct116_1	2.66466	73.1844	GCCACATTCCTGCCACAAGC
Hart2016-Hct116_2	4.91821	67.5994	TGACCTTCTCAGGCGCGGGC
Hart2016-Hct116_3	6.3647	75.9737	TGCAGCCTACGTACGCCGAC
Hart2016-Hct116_4	7.632	78.5379	TGTTTGCTGCAGAAGAGACA
Hart2016-Hct116_5	8.03517	81.5522	GAGAGATGTTGTTGCACAGC
Hart2016-Hct116_6	8.30034	75.9737	CGAAGTAGCGCGGGTGCAGC
Hart2016-Hct116_7	8.38632	84.123	AGCACTCTTCACTGACCGGA
Hart2016-Hct116_8	8.97662	65.4471	ATGGCACCTGTGTGGCAGCC
Hart2016-Hct116_9	9.45421	73.1779	CCAAGTCTACGACGACGAGC
Hart2016-Hct116_10	9.7396	84.123	CACCACTGACTTTCGGAGCA
Hart2016-Hct116_11	9.86099	84.123	GGCGGAGATGTTCCGCAGCA
Hart2016-Hct116_12	10.7367	73.1844	AGCACTGCCACAATGCCAGC
Hart2016-Hct116_13	10.8783	79.828	GATGAGGAGGACTCAACAGC
Hart2016-Hct116_14	10.9144	78.7629	GAAAGTTGAGCTTGCGCAGC
Hart2016-Hct116_15	11.2331	75.7487	GGAAATCTTCTTCGAAGCCA
Hart2016-Hct116_16	11.3125	75.7487	GACATGTCATTTGACTGCCA
Hart2016-Hct116_17	11.4672	72.9594	AGCACATTTGCAAATCGCGA
Hart2016-Hct116_18	11.5322	75.9737	GGGCCATAGTAGATGCAGCC
Hart2016-Hct116_19	11.5986	75.9737	GCTGCAGCACTTTGAACACC
Hart2016-Hct116_20	11.7121	81.3338	ATGCTGAATTAGTGGCCCAA
Hart2016-Hct116_21	11.7677	47.6112	CATGCCGCTCTACGAGGGCC
Hart2016-Hct116_22	12.038	78.7629	CTTGACGCGCCAGGTGAGCC
Hart2016-Hct116_23	12.2576	73.1779	CTGTCGCGAGGAGAAGGGCC
Hart2016-Hct116_24	12.2908	73.1844	ACTTTCTTGGCCCGCTCGGC
Hart2016-Hct116_25	12.2916	75.9737	ATCGAGGCTTAGGCGGCAGC
Hart2016-Hct116_26	12.5596	49.5373	CGCCCATCTCAAGGTTGGCG
Hart2016-Hct116_27	12.6889	75.9737	CCCACATCCACAGTGCCGAC
Hart2016-Hct116_28	12.7749	73.1844	ACTTAGCTGCTCCGCGCCGC
Hart2016-Hct116_29	12.8616	71.88	ATCCGAGGTGCATTCCGAGG
Hart2016-Hct116_30	12.8978	71.8949	AGCTGGTCGCTCTCCTCAGC
Hart2016-Hct116_31	13.1709	78.5445	GCCTACAAACGCTTGCCCGG
Hart2016-Hct116_32	13.3905	67.5994	CTCACACTGACGTTCCGGCC
Hart2016-Hct116_33	13.4895	72.9594	CAATGTCGCCAAAGCTGAGG
Hart2016-Hct116_34	13.5574	73.8065	CATTCACTTCGCTGTGAAGA
Hart2016-Hct116_35	13.5733	64.3672	ATCCCGCATGCTGGTGGCAA
Hart2016-Hct116_36	13.5747	73.1844	CAAAGTGCTGCAGCATAGCC
Hart2016-Hct116_37	13.7272	76.6036	GAGGAGGTACGACTCAGGCG
Hart2016-Hct116_38	13.8392	55.7527	CTGGCCCTACGGCCGACAGA
Hart2016-Hct116_39	13.8457	78.7629	AGGGCCTCTGATCCGGAAGC
Hart2016-Hct116_40	13.9526	78.5379	GAGTCCATAGGCAAAGGAGA
Hart2016-Hct116_41	14.0039	84.123	GGCCCTCTCCCTGCTGAAGA
Hart2016-Hct116_42	14.139	70.1702	ACTACTGTCAACACTGGCCG
Hart2016-Hct116_43	14.6434	70.3886	TTGACAAAGGAGCCGTGGCC
Hart2016-Hct116_44	14.6585	89.7015	GAGTGGATTCTGAGGACCGG
Hart2016-Hct116_45	14.785	47.5951	ACAGGCTGTGTGTCGGCCGG
Hart2016-Hct116_46	14.8189	70.1624	GCCTCTTTGGCTTCGCCGCG
Hart2016-Hct116_47	15.0314	78.7629	TGGACCGCTACATGGACGCC
Hart2016-Hct116_48	15.0559	40.9533	GGTCATGGCCACTACTGGCC
Hart2016-Hct116_49	15.0913	70.1702	TCACCTCAAACTTCTTGGCA
Hart2016-Hct116_50	15.0928	65.8669	GACTGCCTATCATATGGCCG
Hart2016-Hct116_51	15.1311	78.5445	GCCATCATCTTCACGGCCCA
Hart2016-Hct116_52	15.1318	86.9123	ACCTCCGACATGCATGAGAA
Hart2016-Hct116_53	15.2741	81.3338	CACCTGTTCGTGATCCAGCA
Hart2016-Hct116_54	15.3363	75.9737	GCACTTATTACTGGCCAGAC
Hart2016-Hct116_55	15.3904	70.8155	ATCGTCGGCGGTCAGGAGCC
Hart2016-Hct116_56	15.5306	75.9737	AAGCTGTATTGCCACGAGGC
Hart2016-Hct116_57	15.5422	79.3994	TGTACACCGGCTGCTGCGGA
Hart2016-Hct116_58	15.5566	72.5397	TCTGGTCACATAGCTCCAGC
Hart2016-Hct116_59	15.5942	81.3338	AATGTATGCACAGGGAACAG
Hart2016-Hct116_60	15.6433	58.3396	GACGCTCTATGGACAGGGCA
Hart2016-Hct116_61	15.7893	75.9737	TGAATGTTTCTGCTCTCGGC
Hart2016-Hct116_62	15.7914	66.0692	GCAGGACTTGATCTTGCCAA
Hart2016-Hct116_63	15.9901	75.7487	ATCAGGAACGCGCACTGAAA
Hart2016-Hct116_64	16.0378	60.7008	GGCTCGGCCTACATTGAGCA
Hart2016-Hct116_65	16.0978	68.8728	CAACTGCCGTTCCATGCAGG
Hart2016-Hct116_66	16.1029	69.0908	GCCTGGGCCTGGCCTTGACA
Hart2016-Hct116_67	16.1628	86.9123	GAGTTTGGAACTTGCACGGA
Hart2016-Hct116_68	16.1758	84.123	ACACACAAGGCCTCTGAGAA
Hart2016-Hct116_69	16.1831	75.9737	CTTGTATGAGCTGCTGCAGC
Hart2016-Hct116_70	16.2423	78.7629	CGGGATACCTGGGATCCAAC
Hart2016-Hct116_71	16.3254	70.3886	CGATAGTCCCAGCAGTGAAC
Hart2016-Hct116_72	16.3406	61.3617	TGCGGTTGAGGCGCAGGGAC
Hart2016-Hct116_73	16.3456	84.123	CTCATTTGCCTCGACTACGA
Hart2016-Hct116_74	16.4446	60.9336	AGCTGTTTAGCCAGCAACAC
Hart2016-Hct116_75	16.4728	75.9737	CAAGTTCCTTTCGGACCCGC
Hart2016-Hct116_76	16.5248	81.5522	AGATTCTTTGGATCGGAGGC
Hart2016-Hct116_77	16.5364	78.5445	TGTTGTCACTCAGGTCAACA
Hart2016-Hct116_78	16.5725	84.123	CCTGACCTCCCGCGGACAAG
Hart2016-Hct116_79	16.6101	73.1779	GATAGTGAAGCTCCTGGGAC
Hart2016-Hct116_80	16.6975	75.9737	CCCAGAACTAGTTGCCCGGC
Hart2016-Hct116_81	16.7221	75.9737	AGGCTTGGTTAGACAACAGC
Hart2016-Hct116_82	16.738	81.3338	TCAGGCGCTTAAACGGCAGA
Hart2016-Hct116_83	16.751	75.9737	CCATGGCGCTCCGAGTCACC
Hart2016-Hct116_84	16.8492	35.7645	GCGTGAGGAACGCCTCCGCA
Hart2016-Hct116_85	16.8767	57.4769	TTTCTGTCCACTCTGGACAA
Hart2016-Hct116_86	16.9359	81.3338	ACACGCTGTTTAGGAGCGGG
Hart2016-Hct116_87	16.9619	78.7629	CAATGAAGTGAACCGCAAGC
Hart2016-Hct116_88	16.9648	75.7409	TCCGGCGACACAAGTTCCGA
Hart2016-Hct116_89	16.9995	70.3886	CGACCAGGGCATTGCTGAGC
Hart2016-Hct116_90	17.0002	81.3338	GAGGGCTCACTGGTTCCAAA
Hart2016-Hct116_91	17.0219	73.1844	ACTATGCTATCCTGGCAGCC
Hart2016-Hct116_92	17.0284	64.8101	CTTACCTTCTGGGCTTGGGC
Hart2016-Hct116_93	17.1281	81.3338	TACCTGGAGCACAATGCACG
Hart2016-Hct116_94	17.2047	70.1702	TTTCTTGCAACGCATGGGCA
Hart2016-Hct116_95	17.2314	81.3338	TGGTGTCTGAGTGCTCCGCG
Hart2016-Hct116_96	17.2553	47.3706	TACCTGGGATCTTCTCAGGA
Hart2016-Hct116_97	17.3037	73.1844	TGCAGGCTTCACACATAAGC
Hart2016-Hct116_98	17.4504	70.1702	CTCGCTAGCATGTCGGGCCG
Hart2016-Hct116_99	17.5154	75.7487	AGACCGCCCAGCAGTTGAAG
Hart2016-Hct116_100	17.5392	62.6435	CTCCTGTGTGTTGGAGAGGC
Hart2016-Hct116_101	17.5941	73.1844	GGTGCCTGGGCCTGTACAGC
Hart2016-Hct116_102	17.6144	67.5994	CCACAACCACACAACTGAGC
Hart2016-Hct116_103	17.6252	70.3725	AAATATTGCGGCTGAACGCA
Hart2016-Hct116_104	17.6498	81.3338	TACTTACTGGACAGGTCGCA
Hart2016-Hct116_105	17.696	81.3272	GATGAAAGACTGTGAGGCCG
Hart2016-Hct116_106	17.7408	75.7487	CGCCATCACGCTCAGCGAGA
Hart2016-Hct116_107	17.7444	81.3338	TCGGATCAATGGTTGGCAAA
Hart2016-Hct116_108	17.7473	89.7015	GACTGAACTTGCGAGGCAGA
Hart2016-Hct116_109	17.7524	72.9594	AGTTCGCTCCGTGTTTGAAA
Hart2016-Hct116_110	17.756	42.2428	AGGTGGCTTCCGTGGTGGCC
Hart2016-Hct116_111	17.7603	77.0304	ATGCGAAGATGCTCGCCAAG
Hart2016-Hct116_112	17.7914	73.1844	AGTGCTCGTCTTCGGGCCGC
Hart2016-Hct116_113	17.7957	63.7229	CCCGGAGGTGTACCACCACC
Hart2016-Hct116_114	17.8015	78.7629	AAGCTTGAGTTTCACGAACC
Hart2016-Hct116_115	17.8521	75.9737	GCCCAAAGTGGATTACCAGC
Hart2016-Hct116_116	17.8615	78.5379	ATTAGACGTGGAATTGGACG
Hart2016-Hct116_117	17.8904	75.9737	TTCGATTGCTCCCAGCAGCC
Hart2016-Hct116_118	17.9106	84.123	TTATTGAAGATCAGCCCGGG
Hart2016-Hct116_119	17.9511	75.9737	ACAGAAATTTGTGGTGCACC
Hart2016-Hct116_120	18.1628	78.5445	TACAGGTTTCTATCCACCAG
Hart2016-Hct116_121	18.1649	70.1702	CTCATCACACACTGGCGCCA
Hart2016-Hct116_122	18.1758	75.9737	CACTCACGTCCAGCTCCGAC
Hart2016-Hct116_123	18.235	75.9737	GACCTCAGCACTCAAGCAGC
Hart2016-Hct116_124	18.2668	78.5445	TTAACCAAGTAAGGCACAGG
Hart2016-Hct116_125	18.3131	78.7629	ACTGGTGTGAGCGTTGAAAC
Hart2016-Hct116_126	18.3253	73.1844	ATGCAGCTCGCCGTTCCAAC
Hart2016-Hct116_127	18.3376	81.3338	TATGACGCTTTCTAGGCAAG
Hart2016-Hct116_128	18.3557	69.3158	TCACTAGGGCCCTGTCCGGC
Hart2016-Hct116_129	18.3564	64.8101	TGCTTACAATGCAGTAGCCC
Hart2016-Hct116_130	18.3723	75.9737	ACAAGATAAACCCAACCAGC
Hart2016-Hct116_131	18.4092	73.1844	CCAATACTGGTGCCCAAGCC
Hart2016-Hct116_132	18.4294	67.5994	TTTGCTGTCTGCCACGGAGC
Hart2016-Hct116_133	18.4453	78.5445	ACTCACCGTAAATGGGCCGG
Hart2016-Hct116_134	18.5117	71.8722	GGATGTCGGGCTTGTGCCGA
Hart2016-Hct116_135	18.5139	78.5379	CAACAATGCTGTGATCGAGA
Hart2016-Hct116_136	18.5255	78.7629	ACGAGATGTGCGGCAGCAGC
Hart2016-Hct116_137	18.5262	73.1844	GGTACACATCCATACCCACC
Hart2016-Hct116_138	18.5414	72.9594	ACTCACGATGCTCTCGGCCA
Hart2016-Hct116_139	18.5558	73.1844	CCACCTATCTTCTTAGCGCC
Hart2016-Hct116_140	18.5912	67.8012	GCTTATGAGCCAGGTGGCCG
Hart2016-Hct116_141	18.5984	67.8095	TGGTGGGACTCTCAGCGACC
Hart2016-Hct116_142	18.6375	58.5647	GCGTGTGGAACGTTCCACCC
Hart2016-Hct116_143	18.6461	59.8315	TGCTGAGAGGATCGGCAACA
Hart2016-Hct116_144	18.6628	73.1844	ACCTCCAATCGGCCCACGGC
Hart2016-Hct116_145	18.6837	60.2967	ATATCGCAGTGCAAGGGCAC
Hart2016-Hct116_146	18.6938	74.6615	GGAGTCTGGTGGACACCGAG
Hart2016-Hct116_147	18.7104	75.9737	GCTGTGAATTTGTCCAAAGC
Hart2016-Hct116_148	18.769	75.9737	ACAGATACATCACGCCAAGC
Hart2016-Hct116_149	18.7776	64.8101	CAATAACGGTGTTGTCGGCC
Hart2016-Hct116_150	18.787	70.3886	GATCATCATGCAGGAGGCGC
Hart2016-Hct116_151	18.7935	86.9123	AATGCAGAGGCGAGCCAGAA
Hart2016-Hct116_152	18.813	67.1647	ATCGTTGGAGCCAATGGAAC
Hart2016-Hct116_153	18.8636	81.3338	AGGAATGCTGCTTTCGCAAG
Hart2016-Hct116_154	18.8853	41.7999	GCTGTGGTGCATGGCAGCGG
Hart2016-Hct116_155	18.9243	70.3886	TGACAACAATCCTGAAGGCC
Hart2016-Hct116_156	18.9503	78.7629	CTGTCAGGAGCTGATTAGCC
Hart2016-Hct116_157	18.9633	58.5564	GGTGGCTGCTAATGCACCAA
Hart2016-Hct116_158	18.9901	78.7629	AGATGTGGAGCAGGGCCAAC
Hart2016-Hct116_159	19.0471	72.3147	TTGCTGCAAGCTCAGTGAAG
Hart2016-Hct116_160	19.0515	70.5909	GGAGGCGAGATGCTACCAGC
Hart2016-Hct116_161	19.0963	75.9737	CAATAAGGGCCCTTGGAAAC
Hart2016-Hct116_162	19.1136	70.3725	CAGCAAATGCAAGCTGAAAG
Hart2016-Hct116_163	19.1281	73.1844	TGCTTACCCTTAATGCCACC
Hart2016-Hct116_164	19.1324	73.1844	GCCAATTAAGCCTTACCAGC
Hart2016-Hct116_165	19.1981	75.9737	GCCGGCATAAGAGCATACGC
Hart2016-Hct116_166	19.261	75.9737	TGTTGGAAGGCCTTGTAGCC
Hart2016-Hct116_167	19.2653	73.1844	TGCTGCATGTTTAGTAACCC
Hart2016-Hct116_168	19.2675	75.9737	CGGGAATCATCATCGCAGGC
Hart2016-Hct116_169	19.2755	70.1702	TTTACCCTCGTTGGCTGCAA
Hart2016-Hct116_170	19.2841	78.5445	CTGCTCTACTCTCTACAGCG
Hart2016-Hct116_171	19.3015	73.1844	CCATTGTATTGGCAGTAACC
Hart2016-Hct116_172	19.3022	64.5773	CTGATGCCAGCTAGTGGGCG
Hart2016-Hct116_173	19.3101	78.5445	CTCTCCTTGTTGTGCTCGGG
Hart2016-Hct116_174	19.3275	73.1779	CCCGGAACTGGGACAGGAGC
Hart2016-Hct116_175	19.3564	73.1844	ACGCCTCCACGTCGCCAAAC
Hart2016-Hct116_176	19.3629	57.2668	CGTCTGCGCCTACGTGCGCA
Hart2016-Hct116_177	19.394	66.3098	AGCCACCCACCTGGTAGAAC
Hart2016-Hct116_178	19.3983	69.2931	CGTGGAGTTGAAGTCTCCCG
Hart2016-Hct116_179	19.4236	75.9737	CGTCACCTGGAGCCCTCACC
Hart2016-Hct116_180	19.4265	75.9737	CGTGGAACAATGTCGGCAGC
Hart2016-Hct116_181	19.4518	78.5379	TGCGAAGAAGTTCAAAGCGA
Hart2016-Hct116_182	19.4662	68.8806	CCCACTTGGTGGTGTCGGCG
Hart2016-Hct116_183	19.5782	77.0387	ACCATGGAGACATGACCAAC
Hart2016-Hct116_184	19.5847	68.6561	AAGACGCTGGACTGCGGGCA
Hart2016-Hct116_185	19.6078	84.123	CACCTTTGTTCGGGAGCGAG
Hart2016-Hct116_186	19.6736	67.5994	GCTCATGTCCCTGCACGACC
Hart2016-Hct116_187	19.7415	78.7629	TTTCCTTCTAGGACCTCGAC
Hart2016-Hct116_188	19.7646	75.9671	GGAGATTGCCCGGGATGGAC
Hart2016-Hct116_189	19.808	64.8101	AACACCGGGTAGCTCAGGCC
Hart2016-Hct116_190	19.8123	72.9594	CACGCTCACCCTCTCTGAGG
Hart2016-Hct116_191	19.8246	73.1844	AATTGCTCAGCCTTGCCAGC
Hart2016-Hct116_192	19.8491	61.5784	AGGCCACCCAGGTCAACGCC
Hart2016-Hct116_193	19.8621	76.8286	CCGGGTACGAAGATTCCAAC
Hart2016-Hct116_194	19.878	81.3272	GGAGACCAGAAAGGGCGGAA
Hart2016-Hct116_195	19.8838	84.123	AGTGGAGGTCGGCCGGAAGG
Hart2016-Hct116_196	19.8939	75.7487	GGGACACATACAAGCTGAAA
Hart2016-Hct116_197	19.8947	73.1844	TAGTCCAGGGCTTCGCCGCC
Hart2016-Hct116_198	19.8975	75.7487	AATGGAGACTGTAGCTGCGG
Hart2016-Hct116_199	19.9041	78.9731	AAGCGCACGAGCGGCGAGAC
Hart2016-Hct116_200	19.9098	61.7885	ACAGGAGCTTGTACTCCACC
Hart2016-Hct116_201	19.9257	72.9594	TGTTAGCGATCTCGGTGCCA
Hart2016-Hct116_202	19.9366	72.9594	TGGGCAGCTTCTTGTCGGGA
Hart2016-Hct116_203	19.9402	70.3886	TGATGGCGCGGTTGATGGCC
Hart2016-Hct116_204	19.9821	75.9737	TAGACCAGCAGTTACTCACC
Hart2016-Hct116_205	19.9821	76.394	TGATCGTCGGTGAGCACGAC
Hart2016-Hct116_206	20.0023	81.3338	ACGGTCATGGGACTTCAGCA
Hart2016-Hct116_207	20.0131	84.123	AACCATGAAGCTTGCTACGA
Hart2016-Hct116_208	20.0153	71.88	TTCTCGTACTAAAGAGGGAG
Hart2016-Hct116_209	20.0269	75.9737	TGGCATCGTGCTGAATCGGC
Hart2016-Hct116_210	20.0363	72.9594	ATTGCGCCTCAGCATGGAGG
Hart2016-Hct116_211	20.042	73.1844	TGTCTTCCTATTCCACAGGC
Hart2016-Hct116_212	20.0709	73.1844	TCATGCGGTTCTGTTTCAGC
Hart2016-Hct116_213	20.0753	70.6053	CCCGGCAATTGGGTGTCACC
Hart2016-Hct116_214	20.084	75.9737	CCGCCCAATCGCTCGCAGAC
Hart2016-Hct116_215	20.1035	60.9415	AATTATGCCACCCTCGGCCC
Hart2016-Hct116_216	20.1107	70.1702	ATTGTTTGTACTCCAGGCCA
Hart2016-Hct116_217	20.1157	78.5379	GAAGGCGGTCTGAAATGGAG
Hart2016-Hct116_218	20.1374	75.9737	CTTCAGAATGCACAGCCGCC
Hart2016-Hct116_219	20.1627	75.9737	AGGGCCAAGATCTCTTCAAC
Hart2016-Hct116_220	20.1714	73.1844	CGGGCGTTCAGTACTCAGCC
Hart2016-Hct116_221	20.1945	75.7487	TGTAGGAGATGTGGTGGCCG
Hart2016-Hct116_222	20.2032	67.5994	ACAAACTTTGCAGCTCGAAC
Hart2016-Hct116_223	20.2126	75.9737	ATTCTCGGCACTAATGAAGC
Hart2016-Hct116_224	20.2205	75.9737	GCTGTGGAATCAGCTCAAGC
Hart2016-Hct116_225	20.2256	70.1702	TACTTCTCAGTACCAGGGCG
Hart2016-Hct116_226	20.2285	73.1844	TATGCTCTGGCTTCTTCAAC
Hart2016-Hct116_227	20.2386	75.9737	CTCAACAGTCAAAGTGAAGC
Hart2016-Hct116_228	20.2393	73.1844	CTGCTCCGCTGTGGCACACC
Hart2016-Hct116_229	20.2415	72.9594	CGGTGTCTTGTCTGTAGGAA
Hart2016-Hct116_230	20.2494	73.1779	AAGGTGGATGGATGAGGCCC
Hart2016-Hct116_231	20.2711	75.9737	ACGAGCGTTTCCAAACAAGC
Hart2016-Hct116_232	20.279	78.5445	CTCACAGCAGCCGCGGCACA
Hart2016-Hct116_233	20.2891	86.9123	GCGAGACTCACTACATCAGA
Hart2016-Hct116_234	20.2949	84.123	TTCAAACCCTGCAGGACAGA
Hart2016-Hct116_235	20.2978	78.5379	TGCTGCAGATTTGGGCGAGA
Hart2016-Hct116_236	20.3123	67.5994	CGCCCACATTTGCAGCGAAC
Hart2016-Hct116_237	20.3303	84.3414	CCGACGGGCGAAGAAACGAC
Hart2016-Hct116_238	20.3354	73.1844	CCAGTGTGCAACCATCCAGC
Hart2016-Hct116_239	20.339	70.3886	CTCCTTATAAGGATGAGCCC
Hart2016-Hct116_240	20.3954	70.3886	AACCTCGAAGTAGGGAGCAC
Hart2016-Hct116_241	20.4019	75.9737	AAACACAGAGGTCGCTAGGC
Hart2016-Hct116_242	20.4149	78.7629	AAGATGAATTCTGGGCCGCC
Hart2016-Hct116_243	20.4243	84.123	TACACCGAAGAACGGCCGCG
Hart2016-Hct116_244	20.4264	78.5445	CCCAAATTCAAGGCGGCCCG
Hart2016-Hct116_245	20.4532	68.0262	AGGCTTGGCTCCAGGTAGGC
Hart2016-Hct116_246	20.459	70.3886	AAAGCCTCATAAGGATGGAC
Hart2016-Hct116_247	20.4879	82.8334	TTAGGTGTCCTTGAACCAGA
Hart2016-Hct116_248	20.4915	63.9325	GAGGGCAGGCAATACGGCCG
Hart2016-Hct116_249	20.4951	67.5994	CCTCACCCTAGCAAAGGAGC
Hart2016-Hct116_250	20.5189	84.123	CGTAACAGAGAATTCACACG
Hart2016-Hct116_251	20.5456	81.3338	AGAACCTGTTCCCGGTCAAA
Hart2016-Hct116_252	20.5507	73.1779	AGGTGACCCTCTTCGAGAGC
Hart2016-Hct116_253	20.5565	75.7487	GCCTGATATCAACCAAGAAG
Hart2016-Hct116_254	20.5709	73.1844	ACTTAGCATTTCAGGCAACC
Hart2016-Hct116_255	20.6027	75.9737	CTGTTTGTGCAACGGAAAGC
Hart2016-Hct116_256	20.6323	55.5587	CCGGCCAAGAGATTCCGGCC
Hart2016-Hct116_257	20.6468	78.5445	ATTGCAACATGGTCCCACGG
Hart2016-Hct116_258	20.6511	92.4908	GAAGAATCCGGCGATGAAGA
Hart2016-Hct116_259	20.6562	84.123	CGTCACAGATTGACGCACAG
Hart2016-Hct116_260	20.6779	69.0991	AGTCAACTGATTTGGTGACC
Hart2016-Hct116_261	20.6894	75.9737	AGAATTCGCCCATCATCAAC
Hart2016-Hct116_262	20.6901	71.6699	TCATCTCCTTCTGATGGCCG
Hart2016-Hct116_263	20.7032	62.4411	AGGCTCGCTTAACCTGGAGC
Hart2016-Hct116_264	20.7263	86.9123	CGGAGATCCGTGATGTAACA
Hart2016-Hct116_265	20.7465	72.9594	ACGTTAGCAGTTTGATGGCA
Hart2016-Hct116_266	20.8087	73.1844	AGTCGCCATTCAGGGTCAAC
Hart2016-Hct116_267	20.8195	78.7629	AACATGGCAGAGACCGCGGC
Hart2016-Hct116_268	20.8404	78.7629	ACAAAGGCGAGGAGTCCAAC
Hart2016-Hct116_269	20.8462	67.5994	CATGTCACCACTTGCCGGAC
Hart2016-Hct116_270	20.8477	82.3988	GGGAAAGACGTTCCAACAGA
Hart2016-Hct116_271	20.8498	75.7487	GGCTTTAGAGGTCGTGGACG
Hart2016-Hct116_272	20.8708	57.2829	TCACGTTGCCGCCCGTGACC
Hart2016-Hct116_273	20.891	75.9737	GGTGCATCCTGCAGGACGGC
Hart2016-Hct116_274	20.8968	75.9737	CTTCCCATGAGGTGGTAGCC
Hart2016-Hct116_275	20.93	75.7487	AGTGCTCCAGAATCACGGGA
Hart2016-Hct116_276	20.9633	67.5994	CAACCAATGCCACAATGAAC
Hart2016-Hct116_277	20.9647	84.3414	GAAGGGAGAACAGGAACGGC
Hart2016-Hct116_278	20.9676	67.5994	GCTGGCTTACATTCCTGAGC
Hart2016-Hct116_279	20.9907	75.9737	ATGTACGGAACTTCCTCACC
Hart2016-Hct116_280	21.0066	84.123	TTTGGCAGGATAAAGGCGAG
Hart2016-Hct116_281	21.016	67.5994	TTTCCTACTGTCATTGGAGC
Hart2016-Hct116_282	21.0312	64.8101	CTTCTCCTGGCCTGCTGCGC
Hart2016-Hct116_283	21.0442	84.123	ACTTGGACTTTCGCCGAAAG
Hart2016-Hct116_284	21.0594	63.7146	CGTGCGGCTGCACACCAACA
Hart2016-Hct116_285	21.0709	84.123	AGATGTCAACGCCGATCCCG
Hart2016-Hct116_286	21.0818	81.3338	AGGGATGCCCAATACAAACA
Hart2016-Hct116_287	21.0919	71.2501	TGGCTTCAACCGCCTTCGGC
Hart2016-Hct116_288	21.102	72.7498	GGGTCTGGCTTGAGCTCCAC
Hart2016-Hct116_289	21.1121	75.9737	AAGAGTTGTGCAGGCAAGCC
Hart2016-Hct116_290	21.136	78.5445	ACTTTCAGCCACCGTACAAG
Hart2016-Hct116_291	21.1735	73.1844	TCGTGGCTGTGCACAACAAC
Hart2016-Hct116_292	21.2082	73.1844	GCGCACATTTGGTCATCAGC
Hart2016-Hct116_293	21.2292	70.3886	GACTTACCGTGTCTGTGAAC
Hart2016-Hct116_294	21.2544	70.3886	CCTGCTTATGGAAATTGAGC
Hart2016-Hct116_295	21.2566	78.7629	GATTGGAGTTGGCCTTCGCC
Hart2016-Hct116_296	21.2725	78.5445	CACCCTGTGTTCGCAGCAAA
Hart2016-Hct116_297	21.2732	81.3272	CGATGAGTCTTCAGATGAAG
Hart2016-Hct116_298	21.3274	75.9737	ACTGTGCTTCTTCCAGAAGC
Hart2016-Hct116_299	21.3484	66.5121	GGGCTCTGGAGCTCTTCGAC
Hart2016-Hct116_300	21.3578	68.8728	TCGCGCTCTCTCGGGCAACA
Hart2016-Hct116_301	21.3693	75.7487	CCCATGGCGTGCTAGAGGAA
Hart2016-Hct116_302	21.3975	64.8101	AGTCCAGGTAGTGGTCGCCC
Hart2016-Hct116_303	21.3982	78.7629	CGCCATCACGCTGAACAGAC
Hart2016-Hct116_304	21.4163	75.9671	TCCTTTAAGAGAGCGAGAAC
Hart2016-Hct116_305	21.43	72.9594	AGCCCTGTACTTCATCGACA
Hart2016-Hct116_306	21.4336	73.1844	GCAACCACAAGTCGCGCCAC
Hart2016-Hct116_307	21.438	75.7487	CAAGAGTGCTCTACCAGAGG
Hart2016-Hct116_308	21.4394	81.3338	GGCACGTGACTTCATCCACA
Hart2016-Hct116_309	21.4423	78.32	ACATCCTGCGTAGGATACGA
Hart2016-Hct116_310	21.4524	84.1165	TGAAGACGATAGTGAAGGAG
Hart2016-Hct116_311	21.4683	78.9648	TTTCTCCTAGGAGGACCAGG
Hart2016-Hct116_312	21.4914	67.5994	CTGTAAATGCCCAAGTGAAC
Hart2016-Hct116_313	21.4936	41.3736	TCCAGTGTCGAAGGCTGGAC
Hart2016-Hct116_314	21.4958	75.9737	CTATGAGCATCGTCTACAGC
Hart2016-Hct116_315	21.5167	72.3068	CGGAGGCATGGCACAGCCAA
Hart2016-Hct116_316	21.5659	75.9737	TATCCAGCCAGATACTAGCC
Hart2016-Hct116_317	21.5673	75.9737	AATCAAGTTCTTCGGGAAGC
Hart2016-Hct116_318	21.5716	67.5833	TCCACTTGCTGTGGCCAGCG
Hart2016-Hct116_319	21.5745	66.7218	CTGGCGCTGAAGCATCGGAA
Hart2016-Hct116_320	21.5767	81.3338	GGTCTCCGTGCCAGCCAGGA
Hart2016-Hct116_321	21.5803	78.7629	CGTGAATGGTAGAAATCAGC
Hart2016-Hct116_322	21.589	81.1093	TTACAGATCGCTGTGGAGAA
Hart2016-Hct116_323	21.6005	79.3994	ACATGGAGGGCGCACTCAAG
Hart2016-Hct116_324	21.6403	67.5994	TCTGTCGCAGGGCCTGGAGC
Hart2016-Hct116_325	21.6424	62.868	ATGTGCTGCTGTACAACAAC
Hart2016-Hct116_326	21.6432	86.9123	GCAAAGAGGAGGTCGACAGG
Hart2016-Hct116_327	21.6446	74.0245	ATCGGGAACATCATCTGAGA
Hart2016-Hct116_328	21.6482	89.7015	AGAGCTTCAGGTGATGACGA
Hart2016-Hct116_329	21.6511	78.7629	GGATCTCTCCTGGCAAAGAC
Hart2016-Hct116_330	21.654	81.3338	CTTTGATGCTGGTGCCAAGG
Hart2016-Hct116_331	21.6583	75.9737	CTTCCTGACCTCTTCAACCC
Hart2016-Hct116_332	21.6684	70.3886	TGTGCTCGAGCAACCAGAAC
Hart2016-Hct116_333	21.6771	86.9123	CGAATGTCTGTGACGGAGGG
Hart2016-Hct116_334	21.7024	75.9737	GCGCATGGAGTTTGTCAGGC
Hart2016-Hct116_335	21.7082	61.5635	GGGTTTCTCCTCCCAGGAGA
Hart2016-Hct116_336	21.7125	63.0776	CACTCGCTCCACCATGGGCA
Hart2016-Hct116_337	21.714	71.4519	GGGTTGGGCTACACCAAACA
Hart2016-Hct116_338	21.7313	64.8101	GCTCATCAGCACTGTAGGCC
Hart2016-Hct116_339	21.7349	75.9671	CGATGAGACTCTCCTGGAAC
Hart2016-Hct116_340	21.7407	84.1165	CAGGAAGAGATGATGGGCGA
Hart2016-Hct116_341	21.7472	70.3886	CCGACAGCGCCCAACTGACC
Hart2016-Hct116_342	21.7602	67.5994	TTCTGAGTGCAAGCATGGCC
Hart2016-Hct116_343	21.7732	75.7487	AGCTGCCGCTGCCACAGAGA
Hart2016-Hct116_344	21.7812	81.3338	GCGCATTGCACATCAACGGA
Hart2016-Hct116_345	21.7949	86.9123	GAAGCGTCCCTGGGATCGAG
Hart2016-Hct116_346	21.8238	75.7487	ACTGGAATTCGTAGTCGACG
Hart2016-Hct116_347	21.8332	72.9594	TATCCCAAGTCTGTGCGGAA
Hart2016-Hct116_348	21.8346	70.1702	TAACCTACCTTCTGTGGCCA
Hart2016-Hct116_349	21.8346	75.7487	CGAGATCACAGTCATGGGCG
Hart2016-Hct116_350	21.8671	78.5445	TCCCGTGCAGCATTTCCACA
Hart2016-Hct116_351	21.8729	70.8072	CTGTACTTCAGGTGCACAAA
Hart2016-Hct116_352	21.8773	78.5445	CACATTCTTCTACCCAACCA
Hart2016-Hct116_353	21.8802	86.9123	CCGAGCAAGTAGAGAGCAAG
Hart2016-Hct116_354	21.9141	75.7487	CTTGTGATAGAGTCGGGCCG
Hart2016-Hct116_355	21.9343	78.5445	TTGTCGTACTCACCGTCCGG
Hart2016-Hct116_356	21.9495	73.1844	CAATTTGTCTGCGCCCACAC
Hart2016-Hct116_357	21.9531	62.2083	AAGTCCCGAGCAGGGTGCGA
Hart2016-Hct116_358	21.9784	75.7487	TACCAGGTGAGTCTGCGACA
Hart2016-Hct116_359	21.9791	81.3338	CGGGTACTTCTTCTTCAAGA
Hart2016-Hct116_360	22.0391	84.123	TTCTCTCTCCGAACTGAACA
Hart2016-Hct116_361	22.0723	81.3338	GAGGTTCTGTGGGCACAACG
Hart2016-Hct116_362	22.0803	81.3338	CTGTTTCGCACAGGCTAGGA
Hart2016-Hct116_363	22.102	78.5379	AGATGGCTTTGAAGGCGAAA
Hart2016-Hct116_364	22.1085	72.9594	CCTCCACAAACTTGATGGCG
Hart2016-Hct116_365	22.1114	59.2094	TTCCTCGGCTGTGACGCCGC
Hart2016-Hct116_366	22.1186	70.3886	CGAGGATGTCCAAGCGGCAC
Hart2016-Hct116_367	22.1294	72.7498	GGGAGTTCACCCTGCACGGC
Hart2016-Hct116_368	22.1395	86.9123	CATACAGTGGAGTGGAAAGA
Hart2016-Hct116_369	22.1453	71.6699	TAAGCTCATCCTGGTTGAGG
Hart2016-Hct116_370	22.1453	73.1844	AACTGGCCAGCAGCAACCGC
Hart2016-Hct116_371	22.1453	78.7629	CCGAGTGTTGGATTTGCAAC
Hart2016-Hct116_372	22.1562	86.9123	GCGAAGAAGTTCAAAGCGAA
Hart2016-Hct116_373	22.1677	75.7487	TTAAATTGGCAGGGAGGAGG
Hart2016-Hct116_374	22.2118	72.9594	TTCTGCCGTTTCACCAGGGA
Hart2016-Hct116_375	22.2118	78.7629	TCATGCGACCGTTTGACAGC
Hart2016-Hct116_376	22.2197	65.0124	TAAGGCTGACCTTGGCCCGC
Hart2016-Hct116_377	22.232	86.9123	GAGCTGAGACACCGGGCACG
Hart2016-Hct116_378	22.2479	73.1844	TTCCTGTGTCCACATGCCGC
Hart2016-Hct116_379	22.253	75.9737	GCTAGAGTTGCAACTACAGC
Hart2016-Hct116_380	22.2631	84.123	CTCCATGCAGCTTGAGCAGA
Hart2016-Hct116_381	22.3194	81.3338	GCAATTCTTCGAATGCCACA
Hart2016-Hct116_382	22.3382	75.9737	CTCGTTGACAAGGTCCAGCC
Hart2016-Hct116_383	22.344	81.3338	TGTTGCCTATGCGCCAAAGA
Hart2016-Hct116_384	22.3462	75.9737	GCACAAACTCTCGGCCAGAC
Hart2016-Hct116_385	22.3469	70.1702	GGGCCTTGGTTTGGCAGCCA
Hart2016-Hct116_386	22.357	81.3338	CAGTTGCTATTGACGCAAAG
Hart2016-Hct116_387	22.3953	81.5522	ATAGTGGATGGTTGAGACGC
Hart2016-Hct116_388	22.3975	78.5445	AAACTTCTAGCGTGTGCCAA
Hart2016-Hct116_389	22.409	70.3886	CCTTGGAGTACAGGCTGGAC
Hart2016-Hct116_390	22.4148	75.7487	CATTGACAGGATAGTGGCCA
Hart2016-Hct116_391	22.422	75.9737	GCAGCATCAACCTGGGAAAC
Hart2016-Hct116_392	22.4264	81.3338	GGAACCATCCTCTACACAGG
Hart2016-Hct116_393	22.4351	63.7307	GGATGTGCTCATACGTGGGC
Hart2016-Hct116_394	22.4697	70.3886	TACTGGACGTCTAACTGACC
Hart2016-Hct116_395	22.4769	81.3338	CCTCACACCAGAAGTTAACA
Hart2016-Hct116_396	22.482	81.3272	CCAGGAAGAGATGATGGGCG
Hart2016-Hct116_397	22.4856	72.9594	ATCCACTGCCTTCTTTGGAA
Hart2016-Hct116_398	22.4885	78.5379	TGAAGAGGACAACGCGGCCA
Hart2016-Hct116_399	22.4993	86.9123	GACGCTTTCTGTTCTGAGAA
Hart2016-Hct116_400	22.508	72.9594	GCCGTGTACTCCACCTGGGA
Hart2016-Hct116_401	22.5311	81.3272	ACACGAGATGAGACTGGCAA
Hart2016-Hct116_402	22.5326	65.4471	CTCCCAAGGCTATCGCCAAC
Hart2016-Hct116_403	22.5362	67.5994	CAAGGATCCTTAGGGTGCCC
Hart2016-Hct116_404	22.5427	67.5994	TTGTCACATGTTGCCTGAAC
Hart2016-Hct116_405	22.5564	81.3338	TTCCATGGTTGAGCACACAA
Hart2016-Hct116_406	22.5803	69.5176	TGGTTACTACCATGGCCAAA
Hart2016-Hct116_407	22.5824	75.0961	GAGGATCCAAGCAGGGCCCG
Hart2016-Hct116_408	22.5846	78.7629	CCACCAATCAGATGGACGCC
Hart2016-Hct116_409	22.5889	54.0429	CGGTCTGTTGGCCGTGCCAA
Hart2016-Hct116_410	22.5911	78.5445	CTGCATCGCATCTGGTCACA
Hart2016-Hct116_411	22.594	75.9737	CAGCAACCTCTATGACAAGC
Hart2016-Hct116_412	22.6092	84.3414	TGCTCTGGAGACACGAAGAC
Hart2016-Hct116_413	22.6121	81.3338	CTGTCAAAGGTCGCTCAGGA
Hart2016-Hct116_414	22.6243	81.3338	GCCTATGAACTCTTTGCCAA
Hart2016-Hct116_415	22.633	78.7629	CTGTTCCCATGACCAGAAAC
Hart2016-Hct116_416	22.6677	57.2751	CTGTGGATAGTACCACAAAC
Hart2016-Hct116_417	22.6872	78.5445	CTCCTCCCACGTTGCCACCA
Hart2016-Hct116_418	22.6966	67.5994	AACACAGGGAACCTCAGGCC
Hart2016-Hct116_419	22.6973	73.1779	TGCTGCGAGAAACGCTGACC
Hart2016-Hct116_420	22.7277	78.5379	GCAGAATACGGAAAGCGGGA
Hart2016-Hct116_421	22.7631	75.9737	TGGCACCAGGGAATAAACCC
Hart2016-Hct116_422	22.7804	73.1844	ATCTTCTCTCCTAGGCAAAC
Hart2016-Hct116_423	22.8006	84.123	GCATGTATGCCCTGCGAGAA
Hart2016-Hct116_424	22.8021	73.1844	TCGTATCTGTTATAGGCAGC
Hart2016-Hct116_425	22.8122	56.2035	AGATGCCGGCTATGGCGAAC
Hart2016-Hct116_426	22.8165	73.1779	GCCCAACTGGACCCGAGAGC
Hart2016-Hct116_427	22.8295	78.7629	GGATGCCACACTTCAGAAGC
Hart2016-Hct116_428	22.8317	78.7629	TGTATTTACTCCGAGGAGGC
Hart2016-Hct116_429	22.8404	78.7629	CGGACCTGTCGTACTCAGAC
Hart2016-Hct116_430	22.8635	78.5445	GCATCCTATGGTGTGTCAAA
Hart2016-Hct116_431	22.8657	78.7629	ACCGAATCATTCGCACAGAC
Hart2016-Hct116_432	22.8967	78.7629	TGGCTGAGAAACACAACAAC
Hart2016-Hct116_433	22.9141	81.3338	TGCACAGTATCGAAAGCCAA
Hart2016-Hct116_434	22.917	68.0262	CAACCGGCCCTTTCGGCACC
Hart2016-Hct116_435	22.9213	81.3338	ATAGTGTATGCTGCTGCAGA
Hart2016-Hct116_436	22.9365	70.3886	TATTCGCCGAGCTGTTGAAC
Hart2016-Hct116_437	22.9444	75.7487	CCTCTCCACGACCACAGACA
Hart2016-Hct116_438	22.9452	64.8101	CTACATACCTTCTGGCGGCC
Hart2016-Hct116_439	22.9459	78.7629	CTTTCGGACAACGGATCGCC
Hart2016-Hct116_440	22.9596	81.3277	GAAGATCTCGAAGTAGAGAC
Hart2016-Hct116_441	22.9596	84.3414	CGGAGAAGCTAGACCAAGAC
Hart2016-Hct116_442	22.9661	67.5994	CACGCACATCATGGTTGGAC
Hart2016-Hct116_443	22.9791	78.5379	TGATCGACAAGCAGCAGGAA
Hart2016-Hct116_444	22.9899	78.7629	GAGACTTCTGTCCCGTAACC
Hart2016-Hct116_445	22.9914	70.1702	TTTCTGTGTCCTTGTAGCCG
Hart2016-Hct116_446	22.9964	72.9594	ATACAATGCACCAGCGGAAA
Hart2016-Hct116_447	23.0152	75.7487	CGATTCTTCACTGTCAGCGA
Hart2016-Hct116_448	23.0441	72.9594	AGTGGAGTGGTGCCCGGCAA
Hart2016-Hct116_449	23.0477	55.9933	GCTGTTCCTCAGATACGGCC
Hart2016-Hct116_450	23.055	67.5994	CATCGATGTGTGCTGTGGCC
Hart2016-Hct116_451	23.0882	84.123	TGTTTCGCCCTCTTTGAGAA
Hart2016-Hct116_452	23.099	92.4908	CGTAAAGATGACCGAGAGAG
Hart2016-Hct116_453	23.1142	81.3338	TCTGCATGCAGCGACTAAGG
Hart2016-Hct116_454	23.1171	78.5445	GCTTGCGGGCCTTTCAAACA
Hart2016-Hct116_455	23.1185	67.5994	GCTGATAAAGTTTCGTGCAC
Hart2016-Hct116_456	23.1229	73.1844	TGCGTCTCAAACCCAAAGCC
Hart2016-Hct116_457	23.1294	81.5439	CGAGGGCACTTCGGACAACA
Hart2016-Hct116_458	23.1373	78.5445	CATCTCCAATCTTGTCCACA
Hart2016-Hct116_459	23.1474	60.9336	GGTTGGCGGGCCATCCCAAC
Hart2016-Hct116_460	23.1655	66.5199	GGGCCCGACGCTCTATGGAC
Hart2016-Hct116_461	23.172	84.123	TGCCTTCTTCTGCGACACGA
Hart2016-Hct116_462	23.1763	75.9737	AGTCAATGGGAGTTCTCAGC
Hart2016-Hct116_463	23.1901	81.3338	GAGCAACCCTCTTCGTACAG
Hart2016-Hct116_464	23.219	78.5445	GGCGTCAAGTTCTTCTAGCA
Hart2016-Hct116_465	23.2212	70.3886	TACAAGACACTCACCGGGAC
Hart2016-Hct116_466	23.2486	72.9594	TGACGTAGCGCAGGCGGCCA
Hart2016-Hct116_467	23.2775	72.9599	CGATGCCTTGGAGCCTCGGC
Hart2016-Hct116_468	23.2999	70.3886	CAAGAAGTATGGCCTGGACC
Hart2016-Hct116_469	23.3042	53.4064	CTGGCTGCTCCCGTAGCGAC
Hart2016-Hct116_470	23.3129	75.9737	CAAGATCCGCAAGCAGCAGC
Hart2016-Hct116_471	23.3295	75.9737	AAAGTCTCCTGTGATAAGCC
Hart2016-Hct116_472	23.3339	78.32	GCAGCTTCTGCGACCGCGAG
Hart2016-Hct116_473	23.3396	84.123	CATTGACATCTACGAACAGG
Hart2016-Hct116_474	23.3404	65.4471	TTACCACTCTGGTAAACAGC
Hart2016-Hct116_475	23.3519	78.5445	AGCTTACCGCAGTAGTCAAA
Hart2016-Hct116_476	23.3751	78.5379	GCTGGACAATGCCATTGAGA
Hart2016-Hct116_477	23.3758	72.9594	ATCTTTGTTCCATGCTGAGG
Hart2016-Hct116_478	23.3852	73.1779	ACTGATTGAAGCCCACGAGC
Hart2016-Hct116_479	23.4054	72.9594	TAAAGTACTGCATGAGGCCG
Hart2016-Hct116_480	23.4314	44.3873	TGCGGAAGGCCTCTCTGGCC
Hart2016-Hct116_481	23.4379	73.1844	TCCAAGTCACCAATGCAAGC
Hart2016-Hct116_482	23.4437	72.9594	CTCCTGTCAGGTGTCAGAAA
Hart2016-Hct116_483	23.4459	78.7629	AGTGCTTCGTGAAATGCGAC
Hart2016-Hct116_484	23.4509	70.1702	TAACTACAGCCAACATGCCA
Hart2016-Hct116_485	23.4646	78.5445	TGTTCCATCAAAGGTCCAGG
Hart2016-Hct116_486	23.4675	70.1702	CGTGCATTTCCATATGGCAA
Hart2016-Hct116_487	23.4769	84.123	AACCACCCGAGTCTCGCAGA
Hart2016-Hct116_488	23.4856	75.9737	TGTCATTCTTGGTCAGAGCC
Hart2016-Hct116_489	23.4863	70.3886	CTAGATATCGGTCCAGGAGC
Hart2016-Hct116_490	23.4885	75.9737	GAAGCTGGTTCAGGCACGCC
Hart2016-Hct116_491	23.5037	81.3338	TCCAGTGCACTTCGAACAGG
Hart2016-Hct116_492	23.5094	78.5445	GCTCATCCCATTAGCCAAGG
Hart2016-Hct116_493	23.5499	71.6621	CTGCTTCTTTAAGTCGCAGA
Hart2016-Hct116_494	23.555	81.3338	AGCAACCCAGCTGAACAACA
Hart2016-Hct116_495	23.56	70.3886	CACGTACAGGAATGCAGAAC
Hart2016-Hct116_496	23.5607	70.1702	CCAGCTGGTCTGTTCTGCAA
Hart2016-Hct116_497	23.5644	57.0501	TGCGGCTCCCTGATTGGGAA
Hart2016-Hct116_498	23.573	63.5206	TTATGCCGCTGCTTGTGCGC
Hart2016-Hct116_499	23.5737	73.1844	ATGTACAGCGCAAGCAAGCC
Hart2016-Hct116_500	23.5918	78.7629	GCGAGTTCTTCTTACGAACC
Hart2016-Hct116_501	23.6012	75.9737	CTACCAAGAATTGGGCCCGC
Hart2016-Hct116_502	23.6099	81.3338	TGTTCTGAACCACGTTCACA
Hart2016-Hct116_503	23.6287	84.123	GGTGTACTATGGACTGACGG
Hart2016-Hct116_504	23.638	71.0251	ACAGGTTCAGCTCACTGAAA
Hart2016-Hct116_505	23.6402	81.3338	GGTAGAATCAGTTACAAGGG
Hart2016-Hct116_506	23.6453	75.9737	AAGTACAACTGGAGCAAAGC
Hart2016-Hct116_507	23.6568	72.9594	AGTCATCATCGGGAGGGCCA
Hart2016-Hct116_508	23.6626	73.1844	TGGTTGCAGCTTAACTCACC
Hart2016-Hct116_509	23.6814	67.5994	CTCTACGGAAGCCTCTGCAC
Hart2016-Hct116_510	23.6966	81.5522	GCTCCAAGAGTGAGGTAGAC
Hart2016-Hct116_511	23.7016	75.9737	TTTCTACTCTCTTGACAGCC
Hart2016-Hct116_512	23.7096	75.7487	CACTATTTACCTTGAGGGAG
Hart2016-Hct116_513	23.7139	73.1844	AAGCCTAGGGCCTCAAAGCC
Hart2016-Hct116_514	23.7334	78.5384	CTCGATCCCGAGAAAGACAC
Hart2016-Hct116_515	23.7377	81.3338	TCTGAAGGCGCACCCTACAA
Hart2016-Hct116_516	23.7399	59.6519	CATCCGGCACTCCCTAGCCC
Hart2016-Hct116_517	23.7443	84.123	AACGCCAGGCGGATCTCAGA
Hart2016-Hct116_518	23.7493	75.9737	GCTCGCTCAGCCAGCAAGAC
Hart2016-Hct116_519	23.7551	89.7015	ATATGACGATCAGTGACGAG
Hart2016-Hct116_520	23.7652	57.0501	TAGAGCTGGGCGCTCCGGAA
Hart2016-Hct116_521	23.7674	89.7015	TGATACCTGAGCCACGAAGA
Hart2016-Hct116_522	23.7797	75.9737	GAATTTGTGCTTACAGCGGC
Hart2016-Hct116_523	23.7847	63.2882	CCCTTGCAGATGGCCGAGGC
Hart2016-Hct116_524	23.7941	73.1844	ATGGTTATGGCGTGCAACGC
Hart2016-Hct116_525	23.7948	81.3338	GATTACTGCACGGGCAACAA
Hart2016-Hct116_526	23.797	84.1165	AGCCGATCTCGAGAGAGGGA
Hart2016-Hct116_527	23.8028	78.5445	CCTACTCGGCCCAAGTAAGG
Hart2016-Hct116_528	23.8107	84.123	AGTGACATACCCACCCAGAA
Hart2016-Hct116_529	23.8237	67.5994	AGGCAGCTTTGTATTGGACC
Hart2016-Hct116_530	23.831	67.5994	CATTTGTCAACCGATAGCCC
Hart2016-Hct116_531	23.8555	81.3338	CACTTCCCTCCGAAGGCCCA
Hart2016-Hct116_532	23.8642	78.7629	TCGACCTCAAGAATCGCCGC
Hart2016-Hct116_533	23.875	81.3338	CTCGTCACTAATGCTCAGAA
Hart2016-Hct116_534	23.8938	89.7015	CAAGAAGCAGATCGAGACGG
Hart2016-Hct116_535	23.896	52.9713	CGGTCTTGCTGGCCAGGACG
Hart2016-Hct116_536	23.9039	72.9594	TTGTGGTAGAACTGTGGCAA
Hart2016-Hct116_537	23.9061	72.9594	GCTCAAGTTACGTGCAGAAA
Hart2016-Hct116_538	23.9184	75.9737	CATCACTACTGCCCTGAAAC
Hart2016-Hct116_539	23.9278	50.6023	GAGAGTCGCTATGGCGGCGG
Hart2016-Hct116_540	23.9314	84.123	TCCTCTTGAGACATGCCCAA
Hart2016-Hct116_541	23.9429	73.1844	CTGTCACATAGCTACTAACC
Hart2016-Hct116_542	23.9437	86.9123	CTGAACCAGCCACCCGAGGA
Hart2016-Hct116_543	23.9473	78.1099	AGGCCAACTCTTCCGGCGAG
Hart2016-Hct116_544	23.9516	75.9671	GAAGGCGATTGACCGAGGCC
Hart2016-Hct116_545	23.9769	77.4651	AGGTCAATGGCCAGCAAGGA
Hart2016-Hct116_546	23.9827	75.9737	CACTACATGCTTCAGCAGAC
Hart2016-Hct116_547	23.987	74.2495	TTCTGAGATTCCCTCCAGGC
Hart2016-Hct116_548	23.9986	78.7629	ACCGTTCACTTGACCGAAGC
Hart2016-Hct116_549	24.0058	77.2549	CGCCCAAAGGCCTGTCCCAA
Hart2016-Hct116_550	24.034	40.9533	TGGCTATACCTTCTGTGGCC
Hart2016-Hct116_551	24.0419	59.6441	GGCTGCAGTGTCGTCCAGCC
Hart2016-Hct116_552	24.0448	75.7487	TAAAGAGATCCCTCTTGCCA
Hart2016-Hct116_553	24.0499	72.9594	AACTTGTTTCCGACAGGGCA
Hart2016-Hct116_554	24.0607	36.65	TCTCAGCAGTGGTGCTGACC
Hart2016-Hct116_555	24.0665	75.9737	GAGGCTTCTCTAGCAGCAAC
Hart2016-Hct116_556	24.073	84.123	GCTTAATGACTCAGACAGCG
Hart2016-Hct116_557	24.0853	78.5445	AAATGCTGCCAGTGCTCAAA
Hart2016-Hct116_558	24.1062	75.9737	CAGCCAGGTCGACCTTAAGC
Hart2016-Hct116_559	24.1142	70.3886	TGAAATTGCCAAAGCCGAAC
Hart2016-Hct116_560	24.1416	55.5504	GCCGATTAAATGGGCCGGCG
Hart2016-Hct116_561	24.1489	66.5199	AGCCTTCCTCCGGGATGAGC
Hart2016-Hct116_562	24.151	78.5445	TGTACAGTAGGCATGCACAA
Hart2016-Hct116_563	24.1532	81.3338	CGACACGCTCAACATGCAGG
Hart2016-Hct116_564	24.1568	78.5379	CGAGATCAACGTCATGGAGG
Hart2016-Hct116_565	24.164	73.1844	CCGCCCACCTCCATCACACC
Hart2016-Hct116_566	24.172	52.5593	ATGTGCCGTTACGGCAGCGC
Hart2016-Hct116_567	24.1857	63.7229	TGGTTGCGCTGGTCGCCGAC
Hart2016-Hct116_568	24.19	75.7487	GGGCGAAGCCAGCAATGACG
Hart2016-Hct116_569	24.1915	76.8286	TCAGCCCTGCAGATGGAGCC
Hart2016-Hct116_570	24.211	78.5445	TATCCTGGTTCTGGCAAAGG
Hart2016-Hct116_571	24.2175	51.4721	GGTGCGCTGCACCTCGAAGC
Hart2016-Hct116_572	24.2204	72.9594	CCCAGGCCTTTGTGGTGAAG
Hart2016-Hct116_573	24.2305	75.7487	ACGAATTGTACAGCCAGGAA
Hart2016-Hct116_574	24.2428	75.7487	ACATCATCTGGACCCTGACA
Hart2016-Hct116_575	24.2638	84.123	AGAGCTGAACTTCGGGCAAA
Hart2016-Hct116_576	24.2652	66.5038	GAACTGGCCAACGTGGCAGG
Hart2016-Hct116_577	24.289	78.5445	CCAGTACAGTGCAGGCCAAA
Hart2016-Hct116_578	24.2948	69.7355	AATTGGCAGAATCTGGGCCA
Hart2016-Hct116_579	24.3006	78.1099	ATGCATGAGGTCTACTCACA
Hart2016-Hct116_580	24.3042	81.5522	AGAAGATCTTCTGGAGCCAC
Hart2016-Hct116_581	24.3165	81.3338	CATCACCATCTGGTCCAGAA
Hart2016-Hct116_582	24.3172	78.7629	CGCTTCGGCATGACGCAGAC
Hart2016-Hct116_583	24.3201	75.7487	TGCCCGCAAATTTGATGGGA
Hart2016-Hct116_584	24.3338	81.3338	AGTACCTCAGTGATGCCAAA
Hart2016-Hct116_585	24.3497	50.1903	CCGTCCCACTTATGTGGAGC
Hart2016-Hct116_586	24.3728	75.9737	GCTGCACGTCGGACATAAAC
Hart2016-Hct116_587	24.3743	70.1702	GCCCTTCTCCTCTTAGGCCA
Hart2016-Hct116_588	24.3793	66.9468	TGGCCTTACCTGAGTACGGC
Hart2016-Hct116_589	24.3837	62.4333	CAAGGAACGGCGTTCCAAGC
Hart2016-Hct116_590	24.4003	81.3338	CGCTGATGGTCAAACGCAAG
Hart2016-Hct116_591	24.4097	63.933	AAATGGAGGTGGAGCCCGCC
Hart2016-Hct116_592	24.4126	72.105	CTGGCTTATGTGGCTTAGAC
Hart2016-Hct116_593	24.4227	75.9737	TCCAAGAGGGCAATTTCACC
Hart2016-Hct116_594	24.4632	73.1844	CTCTGCTCTAACTGGCCACC
Hart2016-Hct116_595	24.4639	84.123	CAGCGACGTGTACGAGCCCG
Hart2016-Hct116_596	24.4697	75.3206	TCCTGTATTATCGGGCCAAA
Hart2016-Hct116_597	24.4718	67.5994	GGCTCATCAACCTCGTGGAC
Hart2016-Hct116_598	24.4827	67.5994	TATCCGCCGGCAACTGGAAC
Hart2016-Hct116_599	24.5029	81.3338	TTCACCCTTCACGTGAACAG
Hart2016-Hct116_600	24.5087	67.8012	CGGGCCAGCCCACATCGACA
Hart2016-Hct116_601	24.513	78.5445	CTCATTCTCTTGTGGCCAAA
Hart2016-Hct116_602	24.5174	78.7629	GGAACAGCACGTAGAGCGCC
Hart2016-Hct116_603	24.5311	73.1844	CCTTTCAGTATCAGCAAACC
Hart2016-Hct116_604	24.5477	84.123	ATTGTGGAGCGCTCATCGAA
Hart2016-Hct116_605	24.552	81.3338	ATGACACTCCACGCCACCCG
Hart2016-Hct116_606	24.5607	78.7629	TTGCCAAAGCTACAAGAGAC
Hart2016-Hct116_607	24.5621	64.8101	CCACAGCATAGCTATAGGCC
Hart2016-Hct116_608	24.565	81.5522	CGAATCGGCCTGCGAGAAGC
Hart2016-Hct116_609	24.6019	78.7629	CCTTTCCTCCATAGAAAGAC
Hart2016-Hct116_610	24.6055	81.3338	AGCAAGACCACACAACACAG
Hart2016-Hct116_611	24.6214	84.123	TGGAGTGTGGCTAGACAAAG
Hart2016-Hct116_612	24.6293	67.5994	CCATAGGTGGTCTCTAGGAC
Hart2016-Hct116_613	24.6301	62.4411	TCTGCTTCTTGCGGCCGAAC
Hart2016-Hct116_614	24.6474	84.123	AACTCTTCTTCAGAGACGCG
Hart2016-Hct116_615	24.6517	81.3272	GGATGTAGAAGAAGGCGAAA
Hart2016-Hct116_616	24.6669	75.7487	CGAGCGCCATTGACAAGCAA
Hart2016-Hct116_617	24.6741	67.5994	ACTAAATTCCCAATGAGCGC
Hart2016-Hct116_618	24.69	75.9737	GGATGCAAATGCTGCACAGC
Hart2016-Hct116_619	24.7002	86.9123	TGCCTTGGAGTTCTTGAGAA
Hart2016-Hct116_620	24.7074	86.9123	TGATCAGAAGGTTCTACCGA
Hart2016-Hct116_621	24.7139	78.5445	GCTCACCTATCTGTGTCAAG
Hart2016-Hct116_622	24.7218	78.5445	ATTCACCAGGGCATCACAGG
Hart2016-Hct116_623	24.7377	74.6615	GAAACGGTCACGAGACCCAG
Hart2016-Hct116_624	24.7435	73.1779	CTAGGATCTTTGAACTGACC
Hart2016-Hct116_625	24.7442	73.1779	AGTTCCTCCGAGATGTGGAC
Hart2016-Hct116_626	24.7507	34.5055	AGGCCCTGTACCGCATGGCC
Hart2016-Hct116_627	24.7695	75.9737	GAATTCATGGTCTGCGCAGC
Hart2016-Hct116_628	24.7782	67.5994	CCTGATGCAGTACTGTGCCC
Hart2016-Hct116_629	24.7898	81.3338	CTTCAGATCCAACACCAACA
Hart2016-Hct116_630	24.8006	82.1887	CTGTCGAGCGCCTGTGCAGA
Hart2016-Hct116_631	24.8049	61.1438	CACTTTGCCTGATGGTAAAC
Hart2016-Hct116_632	24.8252	73.1779	GAACTTGCACGGAAGGGAAC
Hart2016-Hct116_633	24.8382	84.123	TTTCTCGATGGCGTCAAGAA
Hart2016-Hct116_634	24.841	81.3338	AAACTGCGGAACTCGGCCAA
Hart2016-Hct116_635	24.8497	72.9594	TCAGTGCTCGGCGTGGGACA
Hart2016-Hct116_636	24.8533	73.1844	CGTCAGCTGTGCCCGCCAAC
Hart2016-Hct116_637	24.8555	48.0459	CGTCATGCCTGCAACGGGCC
Hart2016-Hct116_638	24.8555	81.3338	CATCTTTGTAGTAGGACGCG
Hart2016-Hct116_639	24.8707	75.9737	TTCTTCTTGGAATTCACGCC
Hart2016-Hct116_640	24.8743	84.123	CATGACATGTCTGGCTCGAA
Hart2016-Hct116_641	24.8866	72.9594	TACGTGATGTCCCTCTGCCG
Hart2016-Hct116_642	24.8916	71.0173	GCGGCGGTAGTCAGCCCAGA
Hart2016-Hct116_643	24.8924	78.5445	TCAGTACTCAGCCTGGCAAG
Hart2016-Hct116_644	24.8974	73.1844	CCCACAGCTGTTAAAGCAAC
Hart2016-Hct116_645	24.9126	78.5445	TGCAATTGGCTTTGTTCCAG
Hart2016-Hct116_646	24.9176	75.9737	CTCCTCGATCCTTGGTCAGC
Hart2016-Hct116_647	24.9277	70.3886	ACCGGGATCCTCGTCTGAAC
Hart2016-Hct116_648	24.9321	72.9594	ACTTTGTGCCGCTAGTGAAG
Hart2016-Hct116_649	24.9574	86.9123	AGATATCAAAGACACGACGG
Hart2016-Hct116_650	24.9653	78.5445	GGTTCACTTCATTGTGCAGG
Hart2016-Hct116_651	24.9805	70.3886	CCGAGTGGCACAGCTGGAGC
Hart2016-Hct116_652	24.9812	65.665	CTGGGCAGTTTGTGCTGAAC
Hart2016-Hct116_653	24.9848	75.9737	TGCCTGGCTCGGGATACACC
Hart2016-Hct116_654	24.9884	74.4596	CGCGATGCCGCTGGAGAACC
Hart2016-Hct116_655	24.992	67.5994	CAAAGAACTTCTCAAGGGCC
Hart2016-Hct116_656	24.9928	86.9123	CCTTGAGACCCTTGTCAGAA
Hart2016-Hct116_657	24.9928	86.9123	AAGAGGAGTCCCGGAACACG
Hart2016-Hct116_658	24.9935	78.7629	TCACTGTCACTGATGTCGAC
Hart2016-Hct116_659	24.9964	68.2363	AGAGCTCCCTGTTCTGCGGC
Hart2016-Hct116_660	24.9971	64.8101	TCTTTCACTTCCAGCTGGGC
Hart2016-Hct116_661	25.0051	78.5445	CTCAACATAAGGTGGCCAAA
Hart2016-Hct116_662	25.0116	67.5994	TTGATCATCTTCACGTGGGC
Hart2016-Hct116_663	25.0195	86.9123	TGTCTTGAGTGCGGAGCAGA
Hart2016-Hct116_664	25.0209	81.3338	CTTACCAATGCGGGCACAGA
Hart2016-Hct116_665	25.0253	69.5176	TCAAATTGGCTGTAGCCACA
Hart2016-Hct116_666	25.0267	75.7487	CTGACCACTCACCGCTGAAG
Hart2016-Hct116_667	25.0318	81.3338	TATGCTTGCTACTCCCAGGA
Hart2016-Hct116_668	25.0426	78.5445	CACCTACATCTCCGTGCCCA
Hart2016-Hct116_669	25.0527	78.5379	GGTGTAGAACCTGACTGAAA
Hart2016-Hct116_670	25.0665	75.7487	GACTACTACATGCTCCGAAA
Hart2016-Hct116_671	25.0751	81.3272	AAACGATGTCGCAGAAGAGA
Hart2016-Hct116_672	25.0961	78.5379	CGGAGGCTCTTAGAACGGAG
Hart2016-Hct116_673	25.0975	75.7487	CAATGTGGCAATGGACGAAG
Hart2016-Hct116_674	25.0983	67.5994	TCAAACCCGATCCCAGGCAC
Hart2016-Hct116_675	25.099	73.1779	GATCTATGAGACGCTGGCGC
Hart2016-Hct116_676	25.1004	78.1182	TCCAGCCGGACATCGCCGAC
Hart2016-Hct116_677	25.1084	75.7487	CCTCACTCAGATGGCCGACG
Hart2016-Hct116_678	25.1221	40.9533	AGGCGTGCGTACAGCTGGCC
Hart2016-Hct116_679	25.1257	87.1307	AGAAGCGCATGAGGAGAGAC
Hart2016-Hct116_680	25.1272	84.123	GCGCTTCCAGGATGAGCACG
Hart2016-Hct116_681	25.1503	75.7487	TGACGTTTGTGCAGTCGGAA
Hart2016-Hct116_682	25.185	55.3407	CCGTGATCCGCACGGTAGGC
Hart2016-Hct116_683	25.1864	70.5909	CTTCGTGGAGACCCTGAAGC
Hart2016-Hct116_684	25.1922	86.9123	TGCCGACGTGAGGGATCCAA
Hart2016-Hct116_685	25.203	81.5522	ACGAGAGTCTGTTGAACAAC
Hart2016-Hct116_686	25.2037	73.1844	CTCTTTGGTCTAGCACCAGC
Hart2016-Hct116_687	25.224	72.9594	CTCAGGCCATCATGCAGAAG
Hart2016-Hct116_688	25.2254	78.5379	GCCTGACTTGCTGACAGAAA
Hart2016-Hct116_689	25.2262	81.5522	AGCTACCACGAGGAGGAGGC
Hart2016-Hct116_690	25.2319	75.7487	GGACCAACATTACTTGGAGG
Hart2016-Hct116_691	25.2348	75.7487	CGCTCAGACTATTAAGGAAG
Hart2016-Hct116_692	25.2471	64.8101	TCAGCTCCTGTAACATGGCC
Hart2016-Hct116_693	25.2486	63.7307	TCCCACGGGTTTCGCCGAAC
Hart2016-Hct116_694	25.2536	75.7487	GATGTTCGTCCTGGTGGAAA
Hart2016-Hct116_695	25.2565	73.1844	TGCAGCTAAATATTGCCCAC
Hart2016-Hct116_696	25.2659	75.9737	TAAGGTCAACTGAGTGCCGC
Hart2016-Hct116_697	25.2731	72.9594	TGCAGTCCACGTTGCTGGAA
Hart2016-Hct116_698	25.2746	81.3338	CCAGGTAGACCGGCTTAAAG
Hart2016-Hct116_699	25.2977	73.1779	GCTACAGAGTCTTCGAGAGC
Hart2016-Hct116_700	25.3035	75.9737	CAGATATTCCCTCCCACAAC
Hart2016-Hct116_701	25.3107	89.7015	GAATGTGAACGTGGTGAAGA
Hart2016-Hct116_702	25.315	70.3886	ATATAGAGAGGTCGCAGCAC
Hart2016-Hct116_703	25.3251	55.5587	ACAGGTGATACACTTGGAGC
Hart2016-Hct116_704	25.3584	78.5379	TGGCGCACAAAGATGAGGAG
Hart2016-Hct116_705	25.3714	72.9594	TGCAAGTTTCTTCTTGGCGA
Hart2016-Hct116_706	25.3772	84.123	AACCATGGCAGAGTCCAGAA
Hart2016-Hct116_707	25.3959	78.5445	ACTTCAGGCTCACTCACCGG
Hart2016-Hct116_708	25.3967	78.5445	GCCAGCGTCCACAAAGCAGG
Hart2016-Hct116_709	25.4154	78.7629	TCCTGATAGTTTGGTGAACC
Hart2016-Hct116_710	25.4219	78.7629	GCAAGAGGCACAGATGCAGC
Hart2016-Hct116_711	25.4227	75.7487	ACACACTGAGGGCGGCGCGA
Hart2016-Hct116_712	25.4335	73.1844	ACTCACACCAACAAGCAAAC
Hart2016-Hct116_713	25.4364	73.1779	CGTGCTGGATGTGACTGAGC
Hart2016-Hct116_714	25.4422	61.1433	CCTCCAGGTCATGGGTGGCA
Hart2016-Hct116_715	25.4501	75.7487	GGCTACAGACTCAACCGAAA
Hart2016-Hct116_716	25.4516	75.9737	CCGTCAGCTCTTGGCCCGAC
Hart2016-Hct116_717	25.4559	72.9594	AATATGCAGCGCCAGAGCCG
Hart2016-Hct116_718	25.4957	70.3886	ATGTGGGAGTTACCGAGGGC
Hart2016-Hct116_719	25.4993	75.9737	ACTCGCCATTGAGCAGCGCC
Hart2016-Hct116_720	25.5022	69.736	GAAGTAAGAAGCTTCACACC
Hart2016-Hct116_721	25.5253	84.123	CAACGGAAACACGTGTAAGA
Hart2016-Hct116_722	25.526	75.9737	TTGCCGCCTTTGGGACCACC
Hart2016-Hct116_723	25.5397	61.1433	GGCTCGTGGTTGTCCCGCCA
Hart2016-Hct116_724	25.5506	72.9594	CTGTGTTGTTGCTGGTGAAA
Hart2016-Hct116_725	25.5889	75.9737	GACACAGTGTAAACACCAAC
Hart2016-Hct116_726	25.604	67.7934	ATGGCACCGTGGCCAGAAGG
Hart2016-Hct116_727	25.6105	81.3338	CACTGTACAAAGGTCCCAGA
Hart2016-Hct116_728	25.625	75.9737	TTTAAAGTGGCCTGAGCACC
Hart2016-Hct116_729	25.6373	84.123	GAAGATCAGCTTCTGCCGCA
Hart2016-Hct116_730	25.6618	78.7629	CTCTGTGTAGATTGTGCGAC
Hart2016-Hct116_731	25.6647	81.3338	ATCCTTGACTTCATCGCCCG
Hart2016-Hct116_732	25.6676	78.5445	CATCCTCTGCCAGTCGCAAA
Hart2016-Hct116_733	25.6821	70.3886	TGAGGAGGGTTGCTCCGGCC
Hart2016-Hct116_734	25.6871	78.5379	GCAACAGCGACTACGAGGGA
Hart2016-Hct116_735	25.6972	72.5397	TGCTACTCCTTCTGGCAGGC
Hart2016-Hct116_736	25.7059	81.5522	ATCCTTTGAGGCAGAGAAGC
Hart2016-Hct116_737	25.7074	81.3338	ATTGTTGGTGGGTGAGCACA
Hart2016-Hct116_738	25.7139	67.5916	CCCTCCTGGTTGGGATAGCC
Hart2016-Hct116_739	25.7233	81.5522	GGGCGGAGTGGAAAGGACGC
Hart2016-Hct116_740	25.7254	53.6244	ACTGCTCCAGCAGACTGGAC
Hart2016-Hct116_741	25.7623	64.3755	TTGCCAAGACTCAGGTGGCC
Hart2016-Hct116_742	25.7731	75.9737	CGGACTCACACCACAGCCGC
Hart2016-Hct116_743	25.7745	84.123	CTCCCTTAGTGGACTCCAGA
Hart2016-Hct116_744	25.7767	75.9737	CCATAGCCATTTCGACCACC
Hart2016-Hct116_745	25.7774	63.2799	CTCACGTTCAGTCGTGAACA
Hart2016-Hct116_746	25.7847	81.5522	CTCGGCTAGAAGAAACAGAC
Hart2016-Hct116_747	25.7868	78.5445	CGCTTCTGCCATATAGCCAA
Hart2016-Hct116_748	25.81	67.5994	AATTTGTCAGCTGCTCGAAC
Hart2016-Hct116_749	25.8107	81.5522	CAGTGAGACTGTCGACCGCC
Hart2016-Hct116_750	25.8114	70.3886	GACTGCTGCGGTTGAGGCGC
Hart2016-Hct116_751	25.8222	64.8101	TGGCTTTCCACCGTCGGGCC
Hart2016-Hct116_752	25.8229	75.7487	TGAAGATCAGCTTCGTGCAA
Hart2016-Hct116_753	25.8352	72.7498	GGTTGACCTTATCACCAACC
Hart2016-Hct116_754	25.8396	67.8095	CATCATCAGGACTGCTGAGC
Hart2016-Hct116_755	25.8555	75.7487	CAACCGCAAGCTCATTGAGA
Hart2016-Hct116_756	25.8562	75.9737	GAAATTCCCAATCCATCACC
Hart2016-Hct116_757	25.8678	84.123	GCGAGGTATTGTAGGTAGAA
Hart2016-Hct116_758	25.8685	75.9737	ACTTGAAGTTTGCTGGCCAC
Hart2016-Hct116_759	25.8757	80.0442	ACACAGGTTACTCGACCAAG
Hart2016-Hct116_760	25.8815	70.3886	TCTCAGGCTTAGATATGACC
Hart2016-Hct116_761	25.8851	81.3338	CCGACCTCATGCATAACAAA
Hart2016-Hct116_762	25.9169	78.5379	AGACATCGAGGACGTAGCCA
Hart2016-Hct116_763	25.9234	75.7487	GAAGCGGTGGCGGCGTGAAG
Hart2016-Hct116_764	25.9284	62.4333	TCTCGCGTTGCTGACGCAGC
Hart2016-Hct116_765	25.9299	70.3886	CTAGAACAGGTAGAAGGCAC
Hart2016-Hct116_766	25.9321	66.5038	GGCTGAGCAATATTAGCAGG
Hart2016-Hct116_767	25.9335	86.2675	CGAGACCCTTCAGGGACAAA
Hart2016-Hct116_768	25.9414	72.9594	TAGGTCCCAGCCCAGGGACG
Hart2016-Hct116_769	25.9443	73.1844	TATTGTCTTCAATAGGCCGC
Hart2016-Hct116_770	25.9465	73.1844	AACAGCGGCTGCTCGTAAGC
Hart2016-Hct116_771	25.9472	75.9737	TGTGATGCTCCACACACACC
Hart2016-Hct116_772	25.9516	73.1844	CTCCTCCTGTTGGCACAAAC
Hart2016-Hct116_773	25.9523	81.3338	GGCTATTGGCAAACTGCGGA
Hart2016-Hct116_774	25.953	75.7487	GGTCAAGGAGCGAATGGGCA
Hart2016-Hct116_775	25.9559	66.7218	GAAGGGCCACCTCCCTGAAG
Hart2016-Hct116_776	25.9602	60.5068	AGCAGCCGGGTTCGAAGCCC
Hart2016-Hct116_777	25.9711	64.1427	GCTCATGCTCCGGCCCGAGA
Hart2016-Hct116_778	25.974	81.5522	CTATGCAGATCAGAGAAACC
Hart2016-Hct116_779	25.9819	75.9737	GGTGGGCTGCAAGCGGAAAC
Hart2016-Hct116_780	25.9855	59.0071	TGCGCCAGTTACCTGTGGGC
Hart2016-Hct116_781	25.9862	78.5379	CCCTGTTGTCAGAGAAGAAA
Hart2016-Hct116_782	26.0115	73.1844	TTCTTCAGCTGCATATCCAC
Hart2016-Hct116_783	26.0289	73.1779	TTGAGTTGATCAAGGAGCGC
Hart2016-Hct116_784	26.031	64.8101	ACGTGTTGCACTTCCTGGGC
Hart2016-Hct116_785	26.0318	89.7015	GAGAGGACTCCTTCACCAGA
Hart2016-Hct116_786	26.0419	73.1779	GCTGTTCCGGGACGACGAGC
Hart2016-Hct116_787	26.0498	86.9123	AAGTTGAAGCGCTGGAAGAA
Hart2016-Hct116_788	26.0527	73.1779	TGAGAGCTATCCTCGTGGAC
Hart2016-Hct116_789	26.0527	84.123	AGCTCTCCGATTTGCACAGA
Hart2016-Hct116_790	26.0563	81.3338	CAAATACTACGTTGGACGCA
Hart2016-Hct116_791	26.0657	78.7629	GCTGGCAGTAGAAGATAAAC
Hart2016-Hct116_792	26.0896	81.5522	GATTTCAGGACAGCTGAAAC
Hart2016-Hct116_793	26.0924	75.9737	CTCGGTCTCCCATTTAAGAC
Hart2016-Hct116_794	26.0975	86.9123	CGCCATCAGATGGAGACAAA
Hart2016-Hct116_795	26.1018	81.3272	TGGGAGTAGTGAAGAGGACG
Hart2016-Hct116_796	26.1307	74.6841	CCGGCACACCGTGGTGAAGC
Hart2016-Hct116_797	26.1329	78.5379	CGATAACTGCCTCACTGAGA
Hart2016-Hct116_798	26.1416	81.5522	AGATTCGCTGAGATTCCAGC
Hart2016-Hct116_799	26.1438	84.123	TCATGTCTGTCATTCGAGAG
Hart2016-Hct116_800	26.1596	67.5994	CTGACATGTTCATTAAGGGC
Hart2016-Hct116_801	26.169	76.8286	GACGCGGTAGTGGCGAAGCC
Hart2016-Hct116_802	26.1698	75.9737	CACTGTAGACCATCTCAAGC
Hart2016-Hct116_803	26.1705	37.0846	GCCGGGTTAAACGGCAGGGC
Hart2016-Hct116_804	26.1719	81.3338	ACCCAGCTGTGTGCGTCAGA
Hart2016-Hct116_805	26.177	72.9594	CTGCTTACCTCAACCTGAAA
Hart2016-Hct116_806	26.1821	78.5445	AGTCCACCTACAGTTCCAAA
Hart2016-Hct116_807	26.1972	67.5994	CACAGTCCCATCGTCGGAGC
Hart2016-Hct116_808	26.2008	62.868	TGGCCGCCAGTTCAGCAGCC
Hart2016-Hct116_809	26.2225	67.5994	TAGTCTTCCATACCATGAGC
Hart2016-Hct116_810	26.2341	78.7629	GCTTGCATTAGATTTGAGGC
Hart2016-Hct116_811	26.237	81.5522	CTGTCTGAGGACGACAACCC
Hart2016-Hct116_812	26.2449	72.9594	ACTGCCAATTGGGAATGCCG
Hart2016-Hct116_813	26.2572	76.6036	GCGGGAGATCATGGACGCGG
Hart2016-Hct116_814	26.2623	73.1844	AGCTTACCCTTCGTGCAGGC
Hart2016-Hct116_815	26.2644	84.123	CCAGACTTCAGCTCGACGCA
Hart2016-Hct116_816	26.2789	70.3886	CATACACACGAAGCTGGGAC
Hart2016-Hct116_817	26.3099	70.3886	GATACGGCCTTCCCTGGAAC
Hart2016-Hct116_818	26.3208	73.1844	CTTACCAATAACTCCAAGGC
Hart2016-Hct116_819	26.3237	89.7015	GGAGCAGAAATTTGACCCGA
Hart2016-Hct116_820	26.3302	73.1844	AAGTGTCACAGGTTACCCAC
Hart2016-Hct116_821	26.3374	72.3147	GAGGTCACTCGGTCCAGCGG
Hart2016-Hct116_822	26.354	75.314	GACCTCAAGGAGGAGCGCGG
Hart2016-Hct116_823	26.3699	73.1844	CCATGTGTTACTGCTGCAGC
Hart2016-Hct116_824	26.3815	60.4985	CTATCCGCCATACCAGGCAA
Hart2016-Hct116_825	26.3822	64.8023	CAGCCCGTAATGGCTCACAC
Hart2016-Hct116_826	26.3872	78.5445	CAACAGCATCGCCACACAAG
Hart2016-Hct116_827	26.393	81.5522	CTGAAGACATGATCCCAAAC
Hart2016-Hct116_828	26.4096	75.7487	AAAGGCAGTCCGGATGGAGG
Hart2016-Hct116_829	26.4342	81.3272	TGAGAATCTCCAACTCGAGA
Hart2016-Hct116_830	26.4458	72.9599	CGTTTCGAAGTCAGGAACAC
Hart2016-Hct116_831	26.4465	70.1702	ACTCTCCATGCTCCTGGCCA
Hart2016-Hct116_832	26.4465	84.123	CCATCAAACGAAATGCCCGA
Hart2016-Hct116_833	26.4638	81.3338	CACTTCAGCCCTGATGCCAA
Hart2016-Hct116_834	26.4682	78.5445	ACAATGTTCAGCTGTTCCAG
Hart2016-Hct116_835	26.4732	73.1844	CTCCCTGCTACCTCACAGCC
Hart2016-Hct116_836	26.4776	78.7629	AACACGAGAACTTGCCAGCC
Hart2016-Hct116_837	26.4812	67.5994	CACTACAAGACGCCAGGCGC
Hart2016-Hct116_838	26.4877	73.1844	ATTGCTGCTGTTGGTAAGCC
Hart2016-Hct116_839	26.5014	75.9737	AGTCCATATCAGCAGACAGC
Hart2016-Hct116_840	26.5101	81.3338	CAGAATCTCGTGTGGCAGCG
Hart2016-Hct116_841	26.5245	84.123	ATGATGAAGTACGGGTCCAA
Hart2016-Hct116_842	26.5252	70.3803	CAGCCATCCAGTCGCTGACA
Hart2016-Hct116_843	26.5289	77.8854	CCAGGATGTCCTGTGAAGAA
Hart2016-Hct116_844	26.5411	81.3338	CTCCAAGTTGCAGAGTAAAG
Hart2016-Hct116_845	26.5462	86.9123	GCTTTCTGCCGAGATGCCGA
Hart2016-Hct116_846	26.5469	75.7487	GGATTTCCAGCTGCTTGAGG
Hart2016-Hct116_847	26.5599	81.3272	CGAGGAAGACCGGAAGGCCA
Hart2016-Hct116_848	26.5787	73.1844	AGTTCAACTCAGCCAACAAC
Hart2016-Hct116_849	26.5859	72.9594	AGGCAAGCCTATTCTAGAAG
Hart2016-Hct116_850	26.6011	75.9671	AGTTGCATCGAGAGAAGAGC
Hart2016-Hct116_851	26.6047	78.5445	CGCTCACGCTCAGCTGCAGG
Hart2016-Hct116_852	26.6055	81.3338	AGGGATCAGGCAGCTCACCA
Hart2016-Hct116_853	26.6083	81.3338	TTTGCAGGCCACTACGAAGG
Hart2016-Hct116_854	26.6264	75.9737	CATCAAGCGCTCTCTGACAC
Hart2016-Hct116_855	26.6344	78.5445	TCACAAGCCACTACCTCAAA
Hart2016-Hct116_856	26.6365	75.7487	TAGTGCGGCTCCGACGGAAA
Hart2016-Hct116_857	26.6416	78.7629	ACTGCACCGAAACCGGAAGC
Hart2016-Hct116_858	26.6437	86.9123	GCACGAGGCTGGGTCGAAGA
Hart2016-Hct116_859	26.6546	78.5445	TCCTTCCTTCCGCCGCAACA
Hart2016-Hct116_860	26.6575	73.1696	GGGAGCCAAACCCGTAGAAA
Hart2016-Hct116_861	26.6575	73.1844	CGGCTTCTCTCGTGTGCACC
Hart2016-Hct116_862	26.6676	72.9594	GGTTGCACTTCCTGCAGAAG
Hart2016-Hct116_863	26.6705	75.7487	TGCGCTCTCTGCAGAAGGAG
Hart2016-Hct116_864	26.6871	75.9671	GACCCATGATGACTGAGGCC
Hart2016-Hct116_865	26.6922	81.3338	TGTTTCCCAGGGACAGCCAA
Hart2016-Hct116_866	26.7008	67.5994	CCACTTTCTATGTTAGGACC
Hart2016-Hct116_867	26.7189	79.6179	CCCTGATCCTGGGTGGAGAC
Hart2016-Hct116_868	26.7377	89.7015	CGGAAGAAGATACCTCAGAA
Hart2016-Hct116_869	26.7384	70.3886	CTTTGCGAAGATGGCGGCGC
Hart2016-Hct116_870	26.7543	66.5199	AGACTGGGCTTCCACCGAGC
Hart2016-Hct116_871	26.7593	70.3886	CTGACACCTTCTGGAAGCAC
Hart2016-Hct116_872	26.7622	78.5445	CCACTGGCTGGTAATTAGCA
Hart2016-Hct116_873	26.7659	75.9737	ACGACTCTTCCGTCAAAGCC
Hart2016-Hct116_874	26.7723	73.1779	GAAGATCTCGGTCAAGGGAC
Hart2016-Hct116_875	26.7745	34.2649	GCTGGTGTCGGTGACCAGCA
Hart2016-Hct116_876	26.781	72.9594	AGGTTAAGGCGGCTAGGACA
Hart2016-Hct116_877	26.8012	75.9737	TCAGGAGCCCAAGTATCAAC
Hart2016-Hct116_878	26.8085	75.9737	GACCTATGGCTGCACAAGGC
Hart2016-Hct116_879	26.8106	74.6615	CTTGCTGCTTTGAGTGAGAG
Hart2016-Hct116_880	26.8157	73.8144	GGGCTGCCACGGACCTGAAA
Hart2016-Hct116_881	26.8265	78.7629	TACCATCGAGGCTCTGAAAC
Hart2016-Hct116_882	26.8381	49.1109	GGCTGACGAGGTGGTAGCCC
Hart2016-Hct116_883	26.8395	72.105	CCAGGGCTCGCCATGAAGCC
Hart2016-Hct116_884	26.8504	75.9737	TCATGTGTGAATCGTGCACC
Hart2016-Hct116_885	26.8511	66.9468	GGCGCAAGATATTCTGCACC
Hart2016-Hct116_886	26.8583	81.3338	GACATCTCCACCCTCAACAG
Hart2016-Hct116_887	26.8742	70.3886	AGAGATTGTGGCGCAGGCGC
Hart2016-Hct116_888	26.8793	73.1844	AACATGTTCCACAGGCAAGC
Hart2016-Hct116_889	26.8916	70.3886	TTCCAGTAGCCGGATCGAGC
Hart2016-Hct116_890	26.9024	63.9325	ACACGTCGCTGAAGGCGCCG
Hart2016-Hct116_891	26.9024	73.1844	CCTCGCCCACATAGGCAGCC
Hart2016-Hct116_892	26.9067	84.123	CATGGCCCAGAAGCCGAAGG
Hart2016-Hct116_893	26.9104	81.5522	CCCGACGGGACTTACGAGCC
Hart2016-Hct116_894	26.9262	84.123	TCCAAACAAGGACTGCAAGA
Hart2016-Hct116_895	26.9284	67.5994	AACACAACAGCTTCTGGGAC
Hart2016-Hct116_896	26.9291	84.123	ACCAGGTGAGTCTGCGACAA
Hart2016-Hct116_897	26.9501	75.7487	CGATCCAAATTTGAACGCCG
Hart2016-Hct116_898	26.9588	73.1779	TGAAGAGTTTGTCCTTGGAC
Hart2016-Hct116_899	26.9631	78.7629	CCTTGAACTTGAGCAACAAC
Hart2016-Hct116_900	26.9653	75.7487	CCAAGTGGACCGGGTGGACG
Hart2016-Hct116_901	26.9682	75.9737	CAACCATGACACCGTCCAGC
Hart2016-Hct116_902	26.9877	78.7629	CATTGTCTACAGAGACCAAC
Hart2016-Hct116_903	26.9884	75.7487	TGCTGAACCTTGTCCTGAAG
Hart2016-Hct116_904	26.9956	28.7025	CGGCTGGTGGTTACTGGCCC
Hart2016-Hct116_905	26.9985	73.1844	CCAATCTCCTCCCAGTCAAC
Hart2016-Hct116_906	27.0158	70.1702	CTGCATCATCGTCGGTGGCA
Hart2016-Hct116_907	27.0194	76.1755	ATGGAGGCGCGCTTCACGCG
Hart2016-Hct116_908	27.0216	81.3338	TCCTGCATTCTTGGAACAGG
Hart2016-Hct116_909	27.0339	78.5379	CTGGAACAAGGAGCGGGAAA
Hart2016-Hct116_910	27.0859	84.123	TTGCGTGGGTTCAAGAAGAG
Hart2016-Hct116_911	27.0968	84.123	TCCGTGCATAAGAAGCCGAA
Hart2016-Hct116_912	27.0982	75.9737	AATGTTCGACAGCTCAAAGC
Hart2016-Hct116_913	27.1206	76.6036	CGGCATGTCTCGATTGGAGA
Hart2016-Hct116_914	27.1242	84.123	TTGTGATGGAAACACGCCAG
Hart2016-Hct116_915	27.1293	81.3338	GCATCGACTCTTTAACCACA
Hart2016-Hct116_916	27.1293	86.9123	TGAGGGTGACCTGAATAAAG
Hart2016-Hct116_917	27.156	81.3272	CGACGGACGCAAGATGGCGA
Hart2016-Hct116_918	27.1603	73.1779	TTACCGAGATGCTGATGGCC
Hart2016-Hct116_919	27.1827	70.3886	GCTCTAACTTCCGACGGACC
Hart2016-Hct116_920	27.1835	75.7487	AAGCAGAGTCTTTGTGGAAG
Hart2016-Hct116_921	27.1885	62.868	GCTTGTCTACGGCACGCGGC
Hart2016-Hct116_922	27.1921	75.9737	CTCAGTATCGTCAGTGAAGC
Hart2016-Hct116_923	27.1972	73.1844	AACTTTAGGGCTAGGTACAC
Hart2016-Hct116_924	27.2109	81.3338	ATGGTTTAGCATCGCTAGGA
Hart2016-Hct116_925	27.2116	75.7487	GCTCCTGCTGCAATTTGAGA
Hart2016-Hct116_926	27.2225	78.5445	CTGTGGCAATGTTGGGCACG
Hart2016-Hct116_927	27.2254	67.5994	CTTTATTCTGCTGCTTGAGC
Hart2016-Hct116_928	27.2499	65.2304	TTCGACAGGGTCATCAGACC
Hart2016-Hct116_929	27.2557	72.9594	CTGGTTACCATAGGAGGCAA
Hart2016-Hct116_930	27.2564	73.1844	ACACTCCATTCCGGTCAAAC
Hart2016-Hct116_931	27.2622	71.6699	TCACTAACCAGTGGCTGGAA
Hart2016-Hct116_932	27.2651	81.3338	CATAGATGCAATGGTGCACA
Hart2016-Hct116_933	27.2709	75.7487	ACCATGGTAAAGAAGCGGAA
Hart2016-Hct116_934	27.2954	81.3338	TCTGCCCAGCTGTGTACGAG
Hart2016-Hct116_935	27.3186	78.5379	TGGCAAGATCCGGGATGAAA
Hart2016-Hct116_936	27.3258	65.8669	CTTCTCCTCCTCGGCCGGAG
Hart2016-Hct116_937	27.3287	66.5121	CGCCTCACTGGTGGAGAAGC
Hart2016-Hct116_938	27.333	70.1702	GCATCCAGTAAGCGCTGCAA
Hart2016-Hct116_939	27.3431	75.7487	ACATCTTCGAGATTTCGGCG
Hart2016-Hct116_940	27.3533	78.5445	TACAACCTTTAAGGCAAGGG
Hart2016-Hct116_941	27.3598	84.3414	CCAGTGAGCGGAAGACAGAC
Hart2016-Hct116_942	27.3612	75.9737	ATACCATGTGCTAGTGAACC
Hart2016-Hct116_943	27.3764	84.123	CACCCGAATTGTCCAGCAGA
Hart2016-Hct116_944	27.3814	75.9737	CATTCCGATGCTTCAGCGCC
Hart2016-Hct116_945	27.3966	75.9737	ACAGTCAGCGGTGGAACAGC
Hart2016-Hct116_946	27.4002	75.9737	AGTGACCTCTCAAGGCAGCC
Hart2016-Hct116_947	27.4024	75.9737	GGATCACCATCCATCTCAAC
Hart2016-Hct116_948	27.4089	73.1844	AAGCTCACCTTCTTCACAGC
Hart2016-Hct116_949	27.4176	72.9594	ACTGCTGGTAGCGCTTGAAG
Hart2016-Hct116_950	27.4176	72.9594	TTCGACAGTGGCTTCGGCGG
Hart2016-Hct116_951	27.4183	64.8101	CACGTTGTGCAACGCCGCCC
Hart2016-Hct116_952	27.427	62.4328	GCCGTCTTCTTTGTTGGGCG
Hart2016-Hct116_953	27.4371	78.7629	CCATCAGACTGTGAACCAGC
Hart2016-Hct116_954	27.4421	81.5522	TTTCACCTGAGCAGACAGAC
Hart2016-Hct116_955	27.4428	75.5391	TCGAGAAGCTTCTCATAAGC
Hart2016-Hct116_956	27.4493	78.7629	GGGAGTGTACGACGTTCGGC
Hart2016-Hct116_957	27.4573	89.7015	TGCGGGACCGAGACTTCGAG
Hart2016-Hct116_958	27.4616	75.9737	CCACAGGACCAAACATCAAC
Hart2016-Hct116_959	27.466	86.9123	TTGGCCCTCTTAAGAGAAGA
Hart2016-Hct116_960	27.4681	67.5994	CAGCGAAATCCACGGCGCGC
Hart2016-Hct116_961	27.4985	75.7487	AGGTCCTTGTCCCTCAGAGA
Hart2016-Hct116_962	27.4999	81.3338	ATGACACTGCTTTCAGCAAG
Hart2016-Hct116_963	27.5202	66.5199	GCTTGACGCGCCAGGTGAGC
Hart2016-Hct116_964	27.5281	67.5994	AGATGTTGCCGCTCCCGCCC
Hart2016-Hct116_965	27.5317	87.1307	GAGGACTCCTGGACCGAGAC
Hart2016-Hct116_966	27.5353	75.7487	CGGGCTCCAGCGACAGGAAG
Hart2016-Hct116_967	27.5368	74.0393	TTCTCCTGATCAAGGTCAGC
Hart2016-Hct116_968	27.5426	72.9594	TCTTATCCATCCCGTGGAAA
Hart2016-Hct116_969	27.544	78.5445	CCCTCGTTCTGCTGGCCAAG
Hart2016-Hct116_970	27.5469	81.3338	CGCCTGTGTCCTCTCTAGGA
Hart2016-Hct116_971	27.5621	81.3338	CAGGCGACGGTAATCCAGCG
Hart2016-Hct116_972	27.5628	66.9319	CCTCCGAGGACTACGTGAGG
Hart2016-Hct116_973	27.5722	78.5445	TTCAGGGCTCTTATTGCAGG
Hart2016-Hct116_974	27.6018	86.9123	CACGCTGTCTGAGATCAAGA
Hart2016-Hct116_975	27.6032	78.5445	TCCGGGCAACGCCAGCAACA
Hart2016-Hct116_976	27.609	62.2232	ACTGGTCTGGCCCAGGCAGC
Hart2016-Hct116_977	27.6119	70.3886	ACATGTTGTTGAAGCGGAAC
Hart2016-Hct116_978	27.6343	76.8203	AAACCAACCGCTCAGGAGGG
Hart2016-Hct116_979	27.661	73.1844	CACTTCAATGCTGTTTCCGC
Hart2016-Hct116_980	27.6647	81.3338	TCTCCCGGAAGTCCTCACAG
Hart2016-Hct116_981	27.6704	75.7487	TTCAGCTATCTCACGTGAGA
Hart2016-Hct116_982	27.6741	81.5522	GGAACTCCTCTCCAGAAGAC
Hart2016-Hct116_983	27.682	75.0961	ACCTCTGCGCTCGGAGACGG
Hart2016-Hct116_984	27.6871	81.3272	TCGTAGCCGATCTCGAGAGA
Hart2016-Hct116_985	27.6943	73.1844	CCGCCCTGCATTACTTCCGC
Hart2016-Hct116_986	27.6972	70.3886	TCAGGAATTGTGCCTCGAAC
Hart2016-Hct116_987	27.6979	72.9594	ACGTCACCAGTTTCCAGAGG
Hart2016-Hct116_988	27.6979	80.8991	TCGCCGAGAAATTTCTCAAG
Hart2016-Hct116_989	27.703	64.8101	CCTTAATCCTTACAGTGGGC
Hart2016-Hct116_990	27.7051	77.4734	TTTCGACCCGCTGTTGAGCC
Hart2016-Hct116_991	27.721	72.9594	AGCGCGCAAAGAGTCTGCCA
Hart2016-Hct116_992	27.7311	81.3338	GGGAATATTCAACTCACACG
Hart2016-Hct116_993	27.7362	70.3886	TCAGAACCGTCTCTGTGAGC
Hart2016-Hct116_994	27.7362	78.5445	TACCCTTTCAGTAGCAACAG
Hart2016-Hct116_995	27.768	84.3414	CCACGTGACCAGAGAGAAGC
Hart2016-Hct116_996	27.8012	84.5433	GATTGTCTAGTGGACGAAGA
Hart2016-Hct116_997	27.8077	78.5445	CTCACCAATAGCCAGCCGCG
Hart2016-Hct116_998	27.8092	70.1702	AATCCACAATCATCTGGCCA
Hart2016-Hct116_999	27.8142	78.5445	ACGGGTCAATCAAATGCCAG
Hart2016-Hct116_1000	27.82	75.7487	TTGAATCTGTCCTGTAGGGA
Hart2016-Hct116_1001	27.8222	86.9123	TGGACTAGCTGCTGATAAGA
Hart2016-Hct116_1002	27.8316	63.2878	TCCTGACAATGTTCGGGCCA
Hart2016-Hct116_1003	27.833	66.2937	CTTGCTTCACTACCAGCAGG
Hart2016-Hct116_1004	27.8345	75.9737	ATCTCCGAAATGCTAAAGCC
Hart2016-Hct116_1005	27.8663	54.9139	CTGCTCGGAAGCAGAAGGCC
Hart2016-Hct116_1006	27.8699	75.7487	TGCATATATGCCCGGAGGAA
Hart2016-Hct116_1007	27.8836	75.7487	GGTATCTAGCAGAGTGGAAA
Hart2016-Hct116_1008	27.8872	70.5905	AGAGACCGTGGTCGTGGCGG
Hart2016-Hct116_1009	27.8944	75.9654	CACTTGGCTGCGGGTCCGCA
Hart2016-Hct116_1010	27.8995	75.9737	TCATATAGAAGCCCAGCAGC
Hart2016-Hct116_1011	27.9103	45.2339	GGGTGCGCTGCACCTCGAAG
Hart2016-Hct116_1012	27.9132	82.3988	GGATTGGGAGGGTATCCGGA
Hart2016-Hct116_1013	27.9378	80.8991	TATGGGATCTCCAGGGAAAG
Hart2016-Hct116_1014	27.9493	72.9594	CATCTAGCACCACAGTGACA
Hart2016-Hct116_1015	27.9667	78.5379	TCTCGAAGAGGCAGCAGAAG
Hart2016-Hct116_1016	27.9688	78.5445	TCACGTACCTATCGGCAAAG
Hart2016-Hct116_1017	27.979	78.5445	CTGTGCTCTTACCGTAAGCG
Hart2016-Hct116_1018	27.9833	78.7629	CGCTATGATCATCGACAAGC
Hart2016-Hct116_1019	27.9847	75.9737	ACTGGGATCTATTTAGCCAC
Hart2016-Hct116_1020	27.9912	70.3725	GGGCGTGCTGCGCTTCAGGA
Hart2016-Hct116_1021	27.9941	78.5445	AATGCCACAGCAGTCCCAAA
Hart2016-Hct116_1022	28.0108	57.065	GCAAGGCTGTTGGCCTAAGC
Hart2016-Hct116_1023	28.0288	70.3886	TCTTCAAGATGGCCGTGAGC
Hart2016-Hct116_1024	28.0685	78.5445	ACCATGGGCAACTTCGCACG
Hart2016-Hct116_1025	28.0808	74.4591	CCGCGTCACGGAGCAGGACA
Hart2016-Hct116_1026	28.0873	86.9123	TCGGACGACTCGCCTTCAGA
Hart2016-Hct116_1027	28.1025	78.5379	CCACCAGAGGCGAAGCGGAA
Hart2016-Hct116_1028	28.1076	81.3338	TGCACAGACTTTATGTAGGG
Hart2016-Hct116_1029	28.1083	75.7487	CTGTGTTCTGTAGACAGACG
Hart2016-Hct116_1030	28.1112	67.5994	CGAGCACCTCTAAGCAGCAC
Hart2016-Hct116_1031	28.1126	75.9654	TTTCGTTGGTCCAGGCCAGG
Hart2016-Hct116_1032	28.1148	63.933	AAGCGACGCAGAGTGGCGCC
Hart2016-Hct116_1033	28.1256	64.8101	TCAACTCGTGGCTTTGGCAC
Hart2016-Hct116_1034	28.1459	71.2352	GGCAAAGCGCCTGGAAGAGG
Hart2016-Hct116_1035	28.1762	78.7629	AAGCGAATACCCACGAAGCC
Hart2016-Hct116_1036	28.1863	67.5994	ACATTGCCAACATCCTGGAC
Hart2016-Hct116_1037	28.2044	61.3534	CTCTCTTCAATTGCAGGGAG
Hart2016-Hct116_1038	28.2066	86.9123	AATTCGAGACCAAGAGCGCG
Hart2016-Hct116_1039	28.2102	70.3886	CGGACTGATCATGGGCGGCC
Hart2016-Hct116_1040	28.2167	75.9737	CTTTACATGTTGGACGCAAC
Hart2016-Hct116_1041	28.2261	75.7487	CATCATGGTGAAGCTCGCGA
Hart2016-Hct116_1042	28.2492	73.1844	CTTCAATAGCATTGTGCAGC
Hart2016-Hct116_1043	28.2781	81.3338	TGCAGGACTCAATGCCAACA
Hart2016-Hct116_1044	28.2839	81.1093	AGAGCGCAGACCCTGCAGAA
Hart2016-Hct116_1045	28.2846	75.9737	GACCTATTGGTGCCGCCAAC
Hart2016-Hct116_1046	28.2868	63.9247	TCGGGAACTACAAGTCCCAG
Hart2016-Hct116_1047	28.2947	70.3886	AGAACCCTTGCCACAAGAGC
Hart2016-Hct116_1048	28.3019	74.6758	CAATGTTGGTTCCCACAACA
Hart2016-Hct116_1049	28.3048	81.5522	AAAGACTTACCAGAGACGCC
Hart2016-Hct116_1050	28.3099	70.3725	GAAACGGCGGCAGCTGCAGG
Hart2016-Hct116_1051	28.3229	78.5379	TGGCCACACACGAGAAGGAG
Hart2016-Hct116_1052	28.3265	81.5522	CTTGCACTGACAGATAAGAC
Hart2016-Hct116_1053	28.3453	67.5994	AGCGTTTCGCTTTCAAGACC
Hart2016-Hct116_1054	28.3662	78.5379	CTGAGACTGTTCCATGGAGG
Hart2016-Hct116_1055	28.3669	86.9123	CAACTTGTGATCTCGACAGA
Hart2016-Hct116_1056	28.3691	64.1432	TCCTCTTGAGAGGATTCCAC
Hart2016-Hct116_1057	28.3698	75.7487	GAAGCCGTATTTCAAGGACA
Hart2016-Hct116_1058	28.3706	81.3338	GCATGCTTTGTCTTAGCAGA
Hart2016-Hct116_1059	28.3915	68.8811	CGTCCAACAACCGCGGACCC
Hart2016-Hct116_1060	28.4168	45.2422	GAAGCCCAGTTGGGCCGACC
Hart2016-Hct116_1061	28.4175	81.3272	GGTCAAGAAGCAGATCGAGA
Hart2016-Hct116_1062	28.4248	78.7629	ATGGAAGGAATCAACACCAC
Hart2016-Hct116_1063	28.4262	54.253	ATGGCTGGGTCCCAGCAGGA
Hart2016-Hct116_1064	28.4341	75.9737	TCCTACATCTTACATGAGGC
Hart2016-Hct116_1065	28.4681	81.3338	ACACAACTCGATGCTTACGG
Hart2016-Hct116_1066	28.4703	78.5445	AAACGTCTGCACGCAAACCA
Hart2016-Hct116_1067	28.4826	67.5994	TCATATGCTTTGCCTAGGAC
Hart2016-Hct116_1068	28.4898	89.7015	AGAACTACGAGCTGCGAGAA
Hart2016-Hct116_1069	28.5057	73.1779	AGGCTCTGCGCGAGATGAAC
Hart2016-Hct116_1070	28.51	81.3338	GGTAGCAACTCCTGGTAAGA
Hart2016-Hct116_1071	28.523	75.9737	CCAATCGCTCGCAGACCGGC
Hart2016-Hct116_1072	28.5302	75.9737	TGGTGAAAGTGCGGCGCAGC
Hart2016-Hct116_1073	28.5339	84.123	TCCCAGGAATTTGATGCCCA
Hart2016-Hct116_1074	28.5411	73.1844	ACCAAGCTCAAGTGTGCCGC
Hart2016-Hct116_1075	28.5418	75.9737	TTCCTCAGGTTCATTCCGAC
Hart2016-Hct116_1076	28.557	74.6841	AGCTGGTCTTGAAGCACAAC
Hart2016-Hct116_1077	28.557	78.7629	TCACAATGCAGTCGAGACAC
Hart2016-Hct116_1078	28.5628	75.7487	ACAGAGGTGAACTGTTGCAA
Hart2016-Hct116_1079	28.5693	64.8101	CTGTGTCAACATGCAAGGCC
Hart2016-Hct116_1080	28.5729	64.8101	AGCAATATTCCCAACCGCAC
Hart2016-Hct116_1081	28.5758	73.1844	TTTCATACTTGCTCGCCGCC
Hart2016-Hct116_1082	28.5801	81.3338	ATCGCGCGGACAGTTTCCAA
Hart2016-Hct116_1083	28.588	78.5445	TCTCAGTACAGGGCCCACAA
Hart2016-Hct116_1084	28.5931	71.6621	GGTCTGGAAAGCGGCTCCAG
Hart2016-Hct116_1085	28.6141	78.7629	CGCTCTTAAGAATTACCGAC
Hart2016-Hct116_1086	28.6155	77.4651	TGTTGCTCGTGCCATCACGA
Hart2016-Hct116_1087	28.6162	75.9737	CATCTTCTCGAGTACAAAGC
Hart2016-Hct116_1088	28.6198	78.7629	AATGATAGGAACACCACCAC
Hart2016-Hct116_1089	28.6336	81.3338	TGAGGTAAGTGCCGCCCACA
Hart2016-Hct116_1090	28.6437	78.5379	GAGAGGTTTCTTACAGGAAG
Hart2016-Hct116_1091	28.6646	75.7487	TCAGTCAGAACTTGGAGCCG
Hart2016-Hct116_1092	28.6935	70.3886	AGACGCCCTGCAGCATGAAC
Hart2016-Hct116_1093	28.6957	73.1844	TCGGCAACTCTAGGCAAGGC
Hart2016-Hct116_1094	28.7304	86.9123	GGACATGACGTTGCCAAAGA
Hart2016-Hct116_1095	28.7448	70.8072	CTGTCACTGGGTTGGTCCCA
Hart2016-Hct116_1096	28.7694	73.1844	TCGCATTATAGGCGTCCAGC
Hart2016-Hct116_1097	28.7701	78.7629	GCGCCAAAGACTTTGAAGCC
Hart2016-Hct116_1098	28.7824	72.9594	CCTACACGTGAAACATGCCA
Hart2016-Hct116_1099	28.7947	81.3338	ATGGGCCTGACACAACCAAA
Hart2016-Hct116_1100	28.7969	69.5176	CGGGTCCTGTTTCCCACAGG
Hart2016-Hct116_1101	28.8026	42.453	AGCTTCTATGTGAAGCGGGC
Hart2016-Hct116_1102	28.8243	75.7487	CACACTCACGTCATGGGAGA
Hart2016-Hct116_1103	28.833	64.5856	AGCCACTGTGAGGCGGGAAC
Hart2016-Hct116_1104	28.8482	78.7629	CTTACTGATCTAGAGCAACC
Hart2016-Hct116_1105	28.8547	84.123	AAGAACCCGGAGTCCCAGCG
Hart2016-Hct116_1106	28.8677	72.9594	TAACTCTTCCAGGGCTGAAA
Hart2016-Hct116_1107	28.8691	75.7487	CTACATTAGAGAGTCTGGCA
Hart2016-Hct116_1108	28.8706	78.5379	CCAGGAGACAGTGTCCGCGA
Hart2016-Hct116_1109	28.8785	67.5994	TCGCGATGCATTCTTGGCGC
Hart2016-Hct116_1110	28.8864	81.3338	AAGCTCTGCTGAAGCACCAA
Hart2016-Hct116_1111	28.8879	81.3338	ACGGCATAGGGACTACAAGG
Hart2016-Hct116_1112	28.8915	86.9123	CCCAGGAGGAGCAAGTCCGA
Hart2016-Hct116_1113	28.8958	84.123	CCAGGAGCAAGGTGTGACAG
Hart2016-Hct116_1114	28.9081	75.9737	TTGGCTATGCTTAGGGAAGC
Hart2016-Hct116_1115	28.9132	57.2602	CGAAGCGGCAGAAGCCGAGG
Hart2016-Hct116_1116	28.9182	81.3338	TTATCCCGGAAGCTAAACAG
Hart2016-Hct116_1117	28.919	80.9074	CGGCGATCCGAGCATGAGCC
Hart2016-Hct116_1118	28.9233	84.123	GGAGTAGTCCGCCACGAGGG
Hart2016-Hct116_1119	28.9356	70.3886	GGATCAAAGGGACGTCGGGC
Hart2016-Hct116_1120	28.9587	81.3338	GGTTCAGGTATCACTTCAGA
Hart2016-Hct116_1121	28.9732	68.8811	ACGGGCGCAGAACTTCCCGC
Hart2016-Hct116_1122	28.9883	64.8101	TTCTACCATAGTGTCGGCGC
Hart2016-Hct116_1123	28.989	61.7881	AGTAGTCTCTGCTCCGGCGG
Hart2016-Hct116_1124	28.9934	78.7629	CCGAGGACTCAATACCACCC
Hart2016-Hct116_1125	28.9948	78.7629	CAGAATGCAGACTATACCAC
Hart2016-Hct116_1126	28.9999	72.9594	TCTTGCTTCAAGCTCAGGGA
Hart2016-Hct116_1127	29.0021	81.3338	ATGGTACGGCCAAATCAAGA
Hart2016-Hct116_1128	29.0093	56.6298	CACCGTTGGCTCCTAGGCCG
Hart2016-Hct116_1129	29.01	81.3272	TGAGGTGATGACATCGGAGG
Hart2016-Hct116_1130	29.0194	78.5379	GCTGAACTACCTCAAAGAGA
Hart2016-Hct116_1131	29.0223	31.9264	TAGTCTGTGCGGCACAGGCC
Hart2016-Hct116_1132	29.0331	75.9737	CTCAAACCACTGAATTAGGC
Hart2016-Hct116_1133	29.036	75.9737	CACCACTTCCGAGGCTCGCC
Hart2016-Hct116_1134	29.0418	81.5522	TTTGCGAAACACAGGGAGAC
Hart2016-Hct116_1135	29.0519	84.123	CGAAGGCGGTCTCGATCACG
Hart2016-Hct116_1136	29.062	73.1779	GCGAGTTTCAGGACCAGACC
Hart2016-Hct116_1137	29.0693	75.7487	CTTGCAACGTCTGTTAGAGA
Hart2016-Hct116_1138	29.0707	78.5445	TACTGCTCGTCTCAGCAAGG
Hart2016-Hct116_1139	29.0736	84.123	AGGTCAGGCCAAGCCGAGAG
Hart2016-Hct116_1140	29.0779	78.5445	AGCCTTTACTCTTGCACAGG
Hart2016-Hct116_1141	29.0815	86.9123	GCGGAGAACAATATGGCGGA
Hart2016-Hct116_1142	29.0902	67.5994	TTAGCCTAACTCTGGTGAAC
Hart2016-Hct116_1143	29.101	73.1779	ACCGTAAGTCTTGAGAGAAC
Hart2016-Hct116_1144	29.1025	73.1844	GCTGCATCCAACCCTTAAAC
Hart2016-Hct116_1145	29.1054	84.123	TAAGGAAGGAGTATGCCCAG
Hart2016-Hct116_1146	29.1061	70.3886	CGTCCCGGGCAAAGACGAAC
Hart2016-Hct116_1147	29.1126	86.9123	CTGAAGCGTGTCAGGGAAGA
Hart2016-Hct116_1148	29.114	84.123	ACAGGAGATGTCAGCGCAGG
Hart2016-Hct116_1149	29.1191	72.9594	ATGCGCCCGCCTGCATGGAA
Hart2016-Hct116_1150	29.1206	72.9594	CTGTCGAACCCGCTCAGCAA
Hart2016-Hct116_1151	29.122	70.1702	AAATCGCTTCTTGGCCGCCA
Hart2016-Hct116_1152	29.1451	81.3338	CTCCAGCAGTGCGTTTAGAA
Hart2016-Hct116_1153	29.1567	72.9594	GCATCGCTGTACAACTGGAA
Hart2016-Hct116_1154	29.1639	75.9737	AAAGAGCTTCGCGTAGCGCC
Hart2016-Hct116_1155	29.1783	78.7629	CTGAATGAACCTCTGCCAAC
Hart2016-Hct116_1156	29.1885	75.7487	TAGCAGCGGGTGACATGGAA
Hart2016-Hct116_1157	29.1957	73.1779	TCGTGAGCGGCTTCGAGAAC
Hart2016-Hct116_1158	29.1979	73.1779	TGGAGGAGGTATGCCTGGAC
Hart2016-Hct116_1159	29.1993	81.5522	AAGGACTTCTTCCCGGAGAC
Hart2016-Hct116_1160	29.2087	75.7487	ATGTTTCTGGTGTTGCGAGA
Hart2016-Hct116_1161	29.2101	74.2495	CTTAGGTGAGGCTGAGCCGC
Hart2016-Hct116_1162	29.2123	78.5379	CGTGGACCGGAAGGTGGAGG
Hart2016-Hct116_1163	29.2166	75.7487	CATCCCGCTGGTGCCCGAGA
Hart2016-Hct116_1164	29.2195	81.3338	GAAGGTCAGCATCCACCAAA
Hart2016-Hct116_1165	29.2268	72.3068	CAAGGTCCGAGCCCTTCGGG
Hart2016-Hct116_1166	29.234	75.9654	CCTTGGTGGGCGCATTCCCG
Hart2016-Hct116_1167	29.2376	64.8101	CTCTCTTCATCTAAAGGCAC
Hart2016-Hct116_1168	29.2398	75.7487	CTCGGATGCCCTAATCGACG
Hart2016-Hct116_1169	29.2419	78.5445	ACTCACCTTTGTAGCCCGGG
Hart2016-Hct116_1170	29.247	72.9594	TCACCAGGTTATGTTGGACG
Hart2016-Hct116_1171	29.2528	81.5522	CTCAGAGAAGCATTCGACCC
Hart2016-Hct116_1172	29.2614	84.123	CAACCACAATCTCAGGACGA
Hart2016-Hct116_1173	29.2824	86.9123	TTTGGGATCACGAGGGAACA
Hart2016-Hct116_1174	29.286	75.9737	TTCAGACCACGCTTTCAGCC
Hart2016-Hct116_1175	29.2947	70.5909	CACCCGGAAGGATGGGAAAC
Hart2016-Hct116_1176	29.299	72.9516	CCAGTGGATATCCATCAGGG
Hart2016-Hct116_1177	29.299	81.3338	GAAAGCCCATCGTCTTAAAG
Hart2016-Hct116_1178	29.3062	50.8351	AGCTGTAGAACCAGCAGCCC
Hart2016-Hct116_1179	29.3279	81.3338	ATACTCACTTCTTGCGACGG
Hart2016-Hct116_1180	29.3301	81.3338	GCTATCCTGAAGGCATCAAG
Hart2016-Hct116_1181	29.3315	75.7487	CTACAACTACGAGTTCGACG
Hart2016-Hct116_1182	29.3344	75.7487	CATGGCGGTGGACTCGGCGA
Hart2016-Hct116_1183	29.3489	77.2484	CCTGGACTTCCTGGACGACG
Hart2016-Hct116_1184	29.351	46.9664	CGGGTATCACTTTCCGGAGC
Hart2016-Hct116_1185	29.3619	84.123	GCGTGGAGTCATGATTAACA
Hart2016-Hct116_1186	29.3662	78.7629	CACTCACCTCAATGAAAGAC
Hart2016-Hct116_1187	29.372	70.1702	GCACGTTGCCCACAATGCCA
Hart2016-Hct116_1188	29.39	81.3272	TTCTTAGATGGAGATGGCGA
Hart2016-Hct116_1189	29.4059	73.1779	GCGGCGGAGAAAGCAGGAAC
Hart2016-Hct116_1190	29.411	84.123	CGCCATTGATGGAGCCAGGG
Hart2016-Hct116_1191	29.4117	81.3338	CTCCCTTTGGCGTAAGCAGA
Hart2016-Hct116_1192	29.4168	78.7481	AGAGGATGGTGCCTTTGAGA
Hart2016-Hct116_1193	29.432	86.9123	TTACGACCCGTCAGAGCCGA
Hart2016-Hct116_1194	29.437	75.9737	CAGCATTCCTAAGGATAAGC
Hart2016-Hct116_1195	29.4464	84.123	AGTTCAGCTCATCTGGAGAA
Hart2016-Hct116_1196	29.4515	75.9737	GATGGTTATTCCTCTCCAGC
Hart2016-Hct116_1197	29.4659	75.7487	AGTGCCAACCAGTGATGAGG
Hart2016-Hct116_1198	29.4674	75.9737	TGTGAGGCTTCCTGTCCGGC
Hart2016-Hct116_1199	29.4695	73.1779	TGAACGTGGCCGAGGTGAGC
Hart2016-Hct116_1200	29.4731	78.7629	GGAAACCAGACTTGTTCAGC
Hart2016-Hct116_1201	29.4854	75.9737	ATGTTCTTGTCGCCTCCGAC
Hart2016-Hct116_1202	29.4992	81.3338	CGAGGCAGGGTTACTCACCA
Hart2016-Hct116_1203	29.5049	75.7487	ACCAAGATCTTCTGCTGAAG
Hart2016-Hct116_1204	29.5121	83.4782	GGCAGAACCTACACGGCCGA
Hart2016-Hct116_1205	29.5158	67.5994	AGCTGGCTGGCTAAATGAAC
Hart2016-Hct116_1206	29.523	81.3338	CGGTGATTTCTCCAAGCCAG
Hart2016-Hct116_1207	29.5244	81.5522	TAGGAGTTCGAGGGATAACC
Hart2016-Hct116_1208	29.5324	84.123	CTGAGCCTAACTGTGTCAGA
Hart2016-Hct116_1209	29.5476	78.5445	TCTCCGCACCATGTTGCCCA
Hart2016-Hct116_1210	29.5649	86.9123	TCGAACTCAACGAAGGCGAA
Hart2016-Hct116_1211	29.5779	78.7629	CAGGAAGGGCCCACAGAACC
Hart2016-Hct116_1212	29.6025	78.5379	AGATCTGTCGGAACTGGGAG
Hart2016-Hct116_1213	29.6104	67.8017	TGAGCTCTTTCGCTCCCGAC
Hart2016-Hct116_1214	29.6256	75.9737	CCCTGGGACACTCACTCACC
Hart2016-Hct116_1215	29.627	81.3338	CTGGGTAATGGATTGTAGCA
Hart2016-Hct116_1216	29.64	84.123	GCACACCCTCTTAGATCGAG
Hart2016-Hct116_1217	29.6408	81.3338	CTTCGCCTCGGTCAGGCGGA
Hart2016-Hct116_1218	29.6437	81.3338	CTACTACACTCCCGACCGCA
Hart2016-Hct116_1219	29.6458	75.7487	CCTCCTCAAGGTGCGAGACA
Hart2016-Hct116_1220	29.6531	84.123	GGGACGTCGCTCAGACCAAG
Hart2016-Hct116_1221	29.6538	70.1702	CTCTTTCCTCTTCTAGGCCA
Hart2016-Hct116_1222	29.6588	67.5994	CCAATACCTTGGCAGTGACC
Hart2016-Hct116_1223	29.6899	75.9737	CGGAAGCACAAAGGTCCACC
Hart2016-Hct116_1224	29.7015	75.9737	CTATGATTGTCAGGGCCAAC
Hart2016-Hct116_1225	29.7043	78.5379	CAACACGACAAATCGAGGAG
Hart2016-Hct116_1226	29.7058	69.0913	AGATGGCCGAGTGGCACAGC
Hart2016-Hct116_1227	29.7087	52.5366	CCCTGCCAGACGCACAGGGA
Hart2016-Hct116_1228	29.7094	81.3338	TTCAACAACCAAAGCTCGAG
Hart2016-Hct116_1229	29.7123	73.1844	GGCACGTTTCTGCAGCAAAC
Hart2016-Hct116_1230	29.7304	73.1779	TGTCGATGCCGAAGTGGGAC
Hart2016-Hct116_1231	29.7325	72.9594	TAGCGACTGGGTCTCCGCGG
Hart2016-Hct116_1232	29.747	78.5445	TGTCGCGCTGGTACTTCGGG
Hart2016-Hct116_1233	29.7621	66.3098	AACGGCTAGTTTGGAAGGCC
Hart2016-Hct116_1234	29.7752	81.3272	GCTTATGATGGATGAGGACG
Hart2016-Hct116_1235	29.7766	74.4591	CCATTACTGTGGATCAGACA
Hart2016-Hct116_1236	29.7795	75.7487	CTCTCCCACAGTTGATGAAG
Hart2016-Hct116_1237	29.7874	78.7629	GAGAAGCAACCGCCATAGCC
Hart2016-Hct116_1238	29.7961	72.9594	ACCGAACTTGGTGTCTGCAA
Hart2016-Hct116_1239	29.7997	86.9123	CATGCAGGACGCGGAGAACG
Hart2016-Hct116_1240	29.8012	73.1844	CACCTGTCAATTTCTGCAGC
Hart2016-Hct116_1241	29.8012	78.5445	TCATCATGTCGCGTTACGGG
Hart2016-Hct116_1242	29.8019	75.5307	CCTCCATCCTTGGAAACACA
Hart2016-Hct116_1243	29.8026	84.123	AATGCTTTGCTGAGGAACAG
Hart2016-Hct116_1244	29.8055	70.3886	CTGCGTCCGAATGTACGAAC
Hart2016-Hct116_1245	29.8265	73.1696	GCTCATCTTTCCAGGCGAGA
Hart2016-Hct116_1246	29.8358	67.5994	CTGTCCACGTAGTAGAGGCC
Hart2016-Hct116_1247	29.8402	78.5301	GGTGGTGATGAAGCAGCCGA
Hart2016-Hct116_1248	29.859	71.8949	CTAATTTAGCTGCCTCAGCC
Hart2016-Hct116_1249	29.8626	81.3338	CGACATGTAGTCCGGTAGCG
Hart2016-Hct116_1250	29.8727	71.2352	TCGCGATGCAATGATGGCAA
Hart2016-Hct116_1251	29.8727	75.9737	GCCTACATTCGCTCTCAGAC
Hart2016-Hct116_1252	29.8893	84.123	CGCGCAGGAGGCCGTCAAGA
Hart2016-Hct116_1253	29.8958	81.3338	CGCTGGCATCGATACCAACG
Hart2016-Hct116_1254	29.9009	55.3403	CTGGGTACGGTGTACCGGCG
Hart2016-Hct116_1255	29.9117	75.3289	TTAGGGTACAACTGCCAGAC
Hart2016-Hct116_1256	29.9139	75.9737	CTACTGTACAGGGAAACACC
Hart2016-Hct116_1257	29.9153	78.5445	CCTGTAAGTTCCGTTCCACA
Hart2016-Hct116_1258	29.9175	75.7487	GAGAACTTCTACAGGTGCGG
Hart2016-Hct116_1259	29.9262	63.7146	TACGCCGTTCCACGGGCACG
Hart2016-Hct116_1260	29.9291	78.5445	TCTATCCCACTCCTATCAAG
Hart2016-Hct116_1261	29.9312	84.3414	GAGAGCATGCTGCTGGAGAC
Hart2016-Hct116_1262	29.9435	81.3338	ATTTCCGCTGCGTGCACAGA
Hart2016-Hct116_1263	29.95	74.6841	GGCCAAACGCAGTGAGCGGC
Hart2016-Hct116_1264	29.9572	78.7629	GAAGAGTCTGCTCTGCACCC
Hart2016-Hct116_1265	29.9623	84.123	GAGATGTAGCTACTCCACCA
Hart2016-Hct116_1266	29.963	75.7487	CGCCTCATGAAGGTTTGACG
Hart2016-Hct116_1267	29.9709	81.3338	CAAACAGGACTTGGCAAAGG
Hart2016-Hct116_1268	29.9767	86.9123	AGGAGGCCGACTACATCGAG
Hart2016-Hct116_1269	29.9912	73.1779	TTATCCAGAGAGCTTCGACC
Hart2016-Hct116_1270	29.9912	78.7629	TCCCACATCATTGAGGAAGC
Hart2016-Hct116_1271	29.9991	73.1844	CAGCAATCAACCAACACAGC
Hart2016-Hct116_1272	29.9999	75.9737	GAAACGCTGGCTTGCACAAC
Hart2016-Hct116_1273	30.0136	87.1307	GCGGAGGAGACGAATGAAAC
Hart2016-Hct116_1274	30.0194	78.5445	CCCTTCCACGGGCTCAAGCA
Hart2016-Hct116_1275	30.0309	57.2668	CTGTTTCCGGGCACGGCCCA
Hart2016-Hct116_1276	30.0316	81.3272	CACTGTTGAGGACGAAGAAA
Hart2016-Hct116_1277	30.0627	75.9737	AGCTTCGAGGCCAAATCCAC
Hart2016-Hct116_1278	30.0764	73.1844	ACATACCACTCAGTGCCAAC
Hart2016-Hct116_1279	30.0779	73.1844	CCTACCAGCTCGGTTTCCAC
Hart2016-Hct116_1280	30.083	72.9594	TATTTCAGGTCCTGTGGGAA
Hart2016-Hct116_1281	30.0959	75.7487	TGCATGATGCTGTTGAGGCG
Hart2016-Hct116_1282	30.0974	75.9737	CCATAGATAGCACATCACAC
Hart2016-Hct116_1283	30.0988	75.7487	TTTGTTGGATTGCAAGGGAG
Hart2016-Hct116_1284	30.0996	81.3338	CGTCTATGACGCATCTCACA
Hart2016-Hct116_1285	30.1104	75.9737	TACTGGAGCAAATCAGCAGC
Hart2016-Hct116_1286	30.1133	84.123	TTGAAAGGGCACTCCACAGA
Hart2016-Hct116_1287	30.1357	72.9594	ACCTTTAATTCCCACGGACG
Hart2016-Hct116_1288	30.1422	75.9737	TTGACAGCTGGCTTAAAGGC
Hart2016-Hct116_1289	30.1487	81.3338	CCCACTTACCTCATCCAGGA
Hart2016-Hct116_1290	30.1494	72.9594	TGGGCAAAGGTCGTTTGAAG
Hart2016-Hct116_1291	30.1523	84.3414	TTGAAAGAGGCTCCCGAGAC
Hart2016-Hct116_1292	30.174	78.5445	GGTACAGTCCTCTGCTCAGG
Hart2016-Hct116_1293	30.1798	73.1844	CGCGTAGTCTCTCGTTCGCC
Hart2016-Hct116_1294	30.2072	75.3289	TACTCCTGCTCCGAGTACAC
Hart2016-Hct116_1295	30.2231	73.1779	TCACCGTCCGGAGGGAGAGC
Hart2016-Hct116_1296	30.2311	81.3338	AGAAAGGTCCCTAACACCAA
Hart2016-Hct116_1297	30.2347	84.123	CACGACCAGCCTCGACAGCG
Hart2016-Hct116_1298	30.2361	70.6053	AGGTAAGTGCGGCTTCCCAC
Hart2016-Hct116_1299	30.2368	67.5994	CTCATTCGGACTCGTCGGGC
Hart2016-Hct116_1300	30.239	86.9123	CGCCTCCAAGGAGAAACGAG
Hart2016-Hct116_1301	30.2513	84.123	TCTCCTCTTAGACCGCAGGA
Hart2016-Hct116_1302	30.2585	78.5445	GCACCCATGTCTTCCTCCCA
Hart2016-Hct116_1303	30.265	77.0304	TCGACCGGATCCGCGTCAGG
Hart2016-Hct116_1304	30.265	84.123	CCTGATCACTTTGTCGAGCA
Hart2016-Hct116_1305	30.2715	81.3338	GCCTGTCCAGAACGTCCGGG
Hart2016-Hct116_1306	30.2881	74.4513	GCCATGGATACTGTGGAGCA
Hart2016-Hct116_1307	30.2918	73.1844	AGCCCTACGCATGTCTCCAC
Hart2016-Hct116_1308	30.3069	81.3338	CTCCAACAAGTCCTTGCAGA
Hart2016-Hct116_1309	30.3207	80.0442	CATCCTGCGGGAGGTCAGCG
Hart2016-Hct116_1310	30.3236	80.0442	TGAGCTACAAAGCTGCCGCG
Hart2016-Hct116_1311	30.3286	67.5994	CTCAAATACTCACCCTGACC
Hart2016-Hct116_1312	30.3344	70.3886	CCATAGATACACGAAGGGCC
Hart2016-Hct116_1313	30.3423	53.1814	TCAGGTCGATACGGCCGGAA
Hart2016-Hct116_1314	30.3517	86.9123	AAAGTGGACGAGACACCAAA
Hart2016-Hct116_1315	30.3618	75.9737	TAAGGTACATGAGCAGCAGC
Hart2016-Hct116_1316	30.4016	67.5994	ACGCCTTGCACTACCTGAGC
Hart2016-Hct116_1317	30.4153	67.5994	ATTAGACATCATGCCAGGGC
Hart2016-Hct116_1318	30.4232	84.123	TCAAAGAGGCTGCCCGAAAG
Hart2016-Hct116_1319	30.4247	78.7629	GCTCGGATTGAGTCTTCAGC
Hart2016-Hct116_1320	30.4283	84.123	GCACTGCTGAATGGATAGCA
Hart2016-Hct116_1321	30.4298	54.0507	TGCCAGCAGTCTTGTTGCAA
Hart2016-Hct116_1322	30.4334	78.5445	TTGCGCCTCCTTCTCCACAA
Hart2016-Hct116_1323	30.4348	70.3886	AACCTAATGGATCCCTGGAC
Hart2016-Hct116_1324	30.4392	75.7487	AGCGGAAGTTCGTTTAGGAA
Hart2016-Hct116_1325	30.4507	70.8006	AAGCTTGTTCATGGACGAGA
Hart2016-Hct116_1326	30.4507	78.7629	TCACCGAATTCCAAGAAGCC
Hart2016-Hct116_1327	30.4594	76.8203	CAGGCCTGAAGCCACTCACA
Hart2016-Hct116_1328	30.463	86.9123	ACGATAGAGCCTTCCACGAA
Hart2016-Hct116_1329	30.4681	78.5379	TGCCCAGCCAGAAGAGGACG
Hart2016-Hct116_1330	30.4897	78.7629	TTGGTACGACGTTCCAAGAC
Hart2016-Hct116_1331	30.4919	58.9844	TGGCCTGGATAGGCAGGACA
Hart2016-Hct116_1332	30.5063	70.3886	TGCCCAGAGCATTCTAGAGC
Hart2016-Hct116_1333	30.5215	75.9737	CACCAGGTATCCTAAGAAGC
Hart2016-Hct116_1334	30.5215	78.5379	CAGAGCGCTGGTAGATGAGG
Hart2016-Hct116_1335	30.5222	71.6699	TCGGCTTCTTATGCACGGAA
Hart2016-Hct116_1336	30.5251	64.8101	ATCAGCAGTTCTCGCCGGGC
Hart2016-Hct116_1337	30.5309	74.2412	CACTGCAGAGCAGCGGCGCA
Hart2016-Hct116_1338	30.5353	73.1844	CGCTCACAACATGCACAGCC
Hart2016-Hct116_1339	30.5454	70.1702	CACTGCAGTACTATTGGCCA
Hart2016-Hct116_1340	30.5504	84.123	ATGTTGGACCTGACCTCCCG
Hart2016-Hct116_1341	30.562	75.9671	AGAAGAGAGCTTCCGTGGAC
Hart2016-Hct116_1342	30.5779	75.9737	CCCACCTCCTCGATGTAGGC
Hart2016-Hct116_1343	30.5829	70.3886	CACTGACCAGGAGTTCGGCC
Hart2016-Hct116_1344	30.5923	81.3338	GCCCTTAGTGCGAAACACAA
Hart2016-Hct116_1345	30.5945	86.9123	GAATGACCGCCAGCAGAAAG
Hart2016-Hct116_1346	30.5952	78.7629	GGACCTAACGGTAGTGAAGC
Hart2016-Hct116_1347	30.5988	92.4908	AGAGAGCAAGGATGACCAGA
Hart2016-Hct116_1348	30.6342	86.9123	CGTACTGGAAAGAAGGCCGA
Hart2016-Hct116_1349	30.6371	78.5445	ACTATCTAGGTCCCAGCCCA
Hart2016-Hct116_1350	30.6472	83.4782	GGAAACACCTTCCAGACCGG
Hart2016-Hct116_1351	30.6667	73.1844	AGTTCTACCAAACCCTCCAC
Hart2016-Hct116_1352	30.6675	88.412	CCTGACCGAGCCTGATCAGA
Hart2016-Hct116_1353	30.6704	67.1564	CAGCTCCAGGCGATAGGGCA
Hart2016-Hct116_1354	30.6732	73.1844	AGGCAGCTGCATCACCCGCC
Hart2016-Hct116_1355	30.6841	86.9123	GATTGATCGCTGCCTCAAGA
Hart2016-Hct116_1356	30.6863	67.5994	CTTCTCACCGTGCATCGAGC
Hart2016-Hct116_1357	30.6957	86.9123	GGGATGACGACAGCCTAGGG
Hart2016-Hct116_1358	30.7072	70.3886	GAAGGTTGGGCGGCAGGAAC
Hart2016-Hct116_1359	30.713	81.3338	GCTACTCCGCTGTGACCAGG
Hart2016-Hct116_1360	30.7173	70.3886	ACGCGCCATGGACGCAGAGC
Hart2016-Hct116_1361	30.718	70.3886	ATTCAAATGGATGCCCGAGC
Hart2016-Hct116_1362	30.7274	75.7487	CCAACAGTTTGTGATTGAGG
Hart2016-Hct116_1363	30.739	70.3886	CGTCGATGATGTAGCTGGGC
Hart2016-Hct116_1364	30.7491	72.9594	TAAGGTGGTTCCATTGGGAG
Hart2016-Hct116_1365	30.7527	64.8101	ACTCATGGCTTCAATCGCAC
Hart2016-Hct116_1366	30.7556	87.1307	TCGAAGAAGCCTAGAGAGAC
Hart2016-Hct116_1367	30.7628	81.5522	AGAAGTCGATGTTGGACAAC
Hart2016-Hct116_1368	30.7643	70.1702	TTTCTCTGTGCACACCGCCA
Hart2016-Hct116_1369	30.7664	71.2352	GAGAAGTCACTCTCATGCAA
Hart2016-Hct116_1370	30.7881	67.5833	CAGTCTGGCAGTTGGCCACA
Hart2016-Hct116_1371	30.8221	86.9123	ACCGATTGCAAAGGTGAGAG
Hart2016-Hct116_1372	30.8293	78.7629	TTGCTTGGTCAGAAGAAGCC
Hart2016-Hct116_1373	30.8409	81.3338	AAATGACTCATCATACCGGG
Hart2016-Hct116_1374	30.8481	75.9737	AGAAGGGCTCGTCGGTCAGC
Hart2016-Hct116_1375	30.8517	81.3338	TTTGACAACAGGTACACCAG
Hart2016-Hct116_1376	30.8683	73.1779	TGAGGCAATTCGAGTGGAGC
Hart2016-Hct116_1377	30.8835	72.9594	TGGTTCCCACTGCAGTGACA
Hart2016-Hct116_1378	30.8922	78.5445	TTCATTGCAACATGGTCCCA
Hart2016-Hct116_1379	30.8943	78.7546	GCGGCGGCTGCAGCTACGAA
Hart2016-Hct116_1380	30.898	72.9594	ACCTTAGGCCGGGTCAGGAA
Hart2016-Hct116_1381	30.8987	67.5994	TGGGCCAGCGCAGTGTGAAC
Hart2016-Hct116_1382	30.9001	75.9737	GACCATGCTGTATACTCCAC
Hart2016-Hct116_1383	30.9008	81.5522	AACTGCGAGGACAGAGCCAC
Hart2016-Hct116_1384	30.9016	69.9605	TTGGTTAGGTGGGCACCCAC
Hart2016-Hct116_1385	30.9052	84.123	GAAACAGGAGGCGGTAAAGG
Hart2016-Hct116_1386	30.9131	81.3338	CAGGCAAGCCTATTCTAGAA
Hart2016-Hct116_1387	30.9131	84.3414	TGAACGAAGACAGAAGCGCC
Hart2016-Hct116_1388	30.9355	56.428	TTAAAGTGTTGCGGCAGCAC
Hart2016-Hct116_1389	30.9586	78.7629	AGCCGATGGACCTCTCACCC
Hart2016-Hct116_1390	30.9702	85.6227	GAGGTCTCTAAGAAAGAGGG
Hart2016-Hct116_1391	30.9825	70.3886	GAGGTCCTCGATGGCTGGCC
Hart2016-Hct116_1392	30.9854	78.7629	CGCAGCCCTGACATCGCGAC
Hart2016-Hct116_1393	30.9883	81.5522	TATCACTTGGCGAAGGAGAC
Hart2016-Hct116_1394	30.9933	84.123	ACAGCTGCCATGAACGACAA
Hart2016-Hct116_1395	30.9969	75.7487	GCACAGTTGCACCACTGAGA
Hart2016-Hct116_1396	31.0034	71.2435	CTGGATCCTGGCGGATGAGC
Hart2016-Hct116_1397	31.0186	67.5994	TGTGCTGCCCACCAAGGAGC
Hart2016-Hct116_1398	31.0208	81.3338	GAAGGCGCTCTTCGGCAAGG
Hart2016-Hct116_1399	31.0359	70.3886	AGAGCTACCTGTTGCTGAGC
Hart2016-Hct116_1400	31.0461	70.3886	CAGACACCAGTTCGCAGAGC
Hart2016-Hct116_1401	31.0649	81.5522	TGGGAGTGCTATTGAGACAC
Hart2016-Hct116_1402	31.0742	75.9737	AGAACTTCTACAGGTGCGGC
Hart2016-Hct116_1403	31.0836	86.9123	GAGCGGAAACCCAGCACGAG
Hart2016-Hct116_1404	31.0894	78.5445	TCAGCCTCCACAGCACCGCG
Hart2016-Hct116_1405	31.1096	75.7487	AGACTTCTCTACGTCGGAGG
Hart2016-Hct116_1406	31.1176	81.3338	GGCGATAAAGGCAAACAAGG
Hart2016-Hct116_1407	31.1342	70.3886	AGACCATGCTGACAAAGGCC
Hart2016-Hct116_1408	31.1364	73.1844	GCTCTTCGGCTGCATTACGC
Hart2016-Hct116_1409	31.1393	75.9737	TTGCAGAATCCGGCTTAAGC
Hart2016-Hct116_1410	31.14	72.9594	AGCAACAGCAGGGCGTGGAA
Hart2016-Hct116_1411	31.1472	73.1844	GCATTCTCTCTTACCACAGC
Hart2016-Hct116_1412	31.1516	84.123	CACCATTGTGACCTACCAGA
Hart2016-Hct116_1413	31.2021	72.9594	ACACAGTTTCAGTGTTGGGA
Hart2016-Hct116_1414	31.2094	75.9737	AGTGCATCTGAGCCGCCCGC
Hart2016-Hct116_1415	31.2101	86.9123	TGTCCTGTGAAAGAGTACGA
Hart2016-Hct116_1416	31.2252	59.8393	CGAGGTGGGCAGCCACGAGA
Hart2016-Hct116_1417	31.2289	70.3886	CTGTGAGTTGGTGGAAGGGC
Hart2016-Hct116_1418	31.231	72.9594	GCATGCGCCTCTGGAAGCGG
Hart2016-Hct116_1419	31.2325	70.1702	CTCACCTCCTATGCCCGGCG
Hart2016-Hct116_1420	31.2346	75.9737	CCAGAATGTGCAGCGCAAGC
Hart2016-Hct116_1421	31.2361	75.9737	GCGTTTCGCTTTCAAGACCC
Hart2016-Hct116_1422	31.2404	86.9123	GGAGTACTCGTTGATGAGGG
Hart2016-Hct116_1423	31.2693	75.5307	AGTGTTCTCTCCGTTGAGCA
Hart2016-Hct116_1424	31.2729	81.5522	CAAGCCACCGAGGAGACAGC
Hart2016-Hct116_1425	31.291	67.5994	TCTCGCTTGACAGGCTGCAC
Hart2016-Hct116_1426	31.3055	70.1702	TTTCTCTTGTTATCAGGCGG
Hart2016-Hct116_1427	31.3322	84.123	TGGACTCGTCCAAGATCAAG
Hart2016-Hct116_1428	31.338	78.5445	TTACCTCGTCAGTGTCCCGG
Hart2016-Hct116_1429	31.3495	59.4113	ACTCTATGGGTGCTGACCCG
Hart2016-Hct116_1430	31.3575	78.7629	TGACCTCGAACCTAATAGCC
Hart2016-Hct116_1431	31.3582	84.123	CATTCGTGAGCGGATCCCAG
Hart2016-Hct116_1432	31.3589	75.9737	TCCAGAATTATTGCCACGCC
Hart2016-Hct116_1433	31.3589	86.9123	AACTACTTTGAGAGCACCGA
Hart2016-Hct116_1434	31.3611	73.1844	TAGTAGCATTATCCCACCAC
Hart2016-Hct116_1435	31.3633	84.123	GATGTTTGTGATGTGCCCGG
Hart2016-Hct116_1436	31.3662	16.4439	GGGTGGTATCATAGCCACCC
Hart2016-Hct116_1437	31.3705	81.3338	TTACCCGAATTTACCGCCAA
Hart2016-Hct116_1438	31.3719	68.8806	GCCCAGTTCGTGGCTCGCAA
Hart2016-Hct116_1439	31.3791	73.1844	GGTGCCTTGGCTTTGTCCAC
Hart2016-Hct116_1440	31.3885	75.9737	TGGTAGTGCGGCTGGACGGC
Hart2016-Hct116_1441	31.4023	67.5994	ACAGAGTCTTTAATAGGCCC
Hart2016-Hct116_1442	31.4044	54.2608	TCCTCGCGTCACAGCCGGGA
Hart2016-Hct116_1443	31.4211	75.7487	GCAGAACTTGGCAGTGGAAA
Hart2016-Hct116_1444	31.4254	81.3338	CTTCACCAGGTAACAGAGCA
Hart2016-Hct116_1445	31.4319	81.3272	GACTACGATGCTGGGAGAGG
Hart2016-Hct116_1446	31.4326	72.9594	GCGGAAGGTCTTGTGTGGCG
Hart2016-Hct116_1447	31.4471	75.7487	TCCTCATAGGTTCCAGGAGA
Hart2016-Hct116_1448	31.4485	89.7015	CGGCACAGCGACGAGAACGA
Hart2016-Hct116_1449	31.4529	65.2304	ACTGATGGAAGGCATCGCCC
Hart2016-Hct116_1450	31.4608	78.5445	TCTTAACATCAGGGTGCACG
Hart2016-Hct116_1451	31.4687	73.1844	CACTCCGCAGGCCATCACGC
Hart2016-Hct116_1452	31.4709	81.3338	CCCAATGGTCAGGCTCCGGA
Hart2016-Hct116_1453	31.4875	68.671	AGCTGTGGTAGTTTGTCCAC
Hart2016-Hct116_1454	31.4919	86.9123	AGAGTCCGTGCGAGAGCCCG
Hart2016-Hct116_1455	31.494	75.9737	CCAACAGCTGGACTGCCCGC
Hart2016-Hct116_1456	31.4969	66.3098	CATGGTCTTGCCATTTGAGC
Hart2016-Hct116_1457	31.5092	67.5994	AGCCATTCACCTACAGGAGC
Hart2016-Hct116_1458	31.5157	78.5445	TGTGTTTCTTTCATGCAGCG
Hart2016-Hct116_1459	31.5222	75.9737	GGGCTTCCCGTACATGACGC
Hart2016-Hct116_1460	31.5273	75.7487	AACAGTTCTGAGCACAGGAA
Hart2016-Hct116_1461	31.5359	81.5522	TGATGTGGATGCTCGAAAGC
Hart2016-Hct116_1462	31.5461	64.3755	CTGCAGGGATGTGCACGGGC
Hart2016-Hct116_1463	31.5482	70.3886	TAAACTGCGCACAGGAGACC
Hart2016-Hct116_1464	31.5511	65.0041	TACGGTGCTTCACGTGCGCG
Hart2016-Hct116_1465	31.5576	84.123	ATGACCTACTGTCAGTCCGA
Hart2016-Hct116_1466	31.5656	51.4721	TGTGACAGGCTCCCTGCACC
Hart2016-Hct116_1467	31.5786	81.3338	CTCCGTCACCATGAAGCACA
Hart2016-Hct116_1468	31.588	75.9737	AGTTCCGCCAGTAGGACCGC
Hart2016-Hct116_1469	31.5908	78.5379	CGTCCAGTGTACCTGAGAGA
Hart2016-Hct116_1470	31.6039	89.7015	GGATCGAGATGGAGCCCAAG
Hart2016-Hct116_1471	31.6133	78.7629	CGTACAACGGGAACGGAGCC
Hart2016-Hct116_1472	31.6205	70.148	GGAGCTGTTCATCGAACAGA
Hart2016-Hct116_1473	31.6248	92.4908	GATAGTGAGAGGACAACAGA
Hart2016-Hct116_1474	31.6356	70.3886	ACATGATCTTCTGCTGGAGC
Hart2016-Hct116_1475	31.6407	81.3338	ATGCCTTACCCAGCCTCGGA
Hart2016-Hct116_1476	31.6443	60.274	TCGGAGATACTTCTGCGGCG
Hart2016-Hct116_1477	31.6559	81.3338	CAGCATCGTAGCTGGCCAGA
Hart2016-Hct116_1478	31.6631	72.9594	ATATGTAGTTGACACGGGCA
Hart2016-Hct116_1479	31.6725	75.5307	AGTTTCCAAAGTGGACACAG
Hart2016-Hct116_1480	31.6913	78.5445	AGGGCAATGGCTTCGTACAA
Hart2016-Hct116_1481	31.7	53.4059	GGCGTATTTAGGGTCCGCCA
Hart2016-Hct116_1482	31.7021	64.8101	ACAGCTCAAGCGCATGGCCC
Hart2016-Hct116_1483	31.7122	70.3886	AACTCACTGAGCACGAGCAC
Hart2016-Hct116_1484	31.7137	81.3272	TCGTGGGATTGATGCTGAGA
Hart2016-Hct116_1485	31.726	78.5379	CAGCCGAATTGGTCTTGAGA
Hart2016-Hct116_1486	31.7281	68.6561	CTGCGCAAAGATGGTGGAGG
Hart2016-Hct116_1487	31.744	63.9325	AGAAACGGTCAGGGCCGGCG
Hart2016-Hct116_1488	31.7563	43.7342	GGCGGTTTCCAATTCTGCCA
Hart2016-Hct116_1489	31.7578	75.9737	GGGACGTCAATGTCATCAGC
Hart2016-Hct116_1490	31.7614	75.9737	CACTCTTTGCTCTGATAGGC
Hart2016-Hct116_1491	31.7679	81.3272	GAACTGGAAGGACCACGGGA
Hart2016-Hct116_1492	31.7722	72.9594	CGTCACTTCCCTTCCCGCGA
Hart2016-Hct116_1493	31.7722	75.9737	GCTCGCCGCATTACCTAGAC
Hart2016-Hct116_1494	31.7751	72.9594	GCCTCGATTCACTCGCGCGG
Hart2016-Hct116_1495	31.7816	70.1702	CGTCGCTTTCCTGGCCGCCA
Hart2016-Hct116_1496	31.7924	63.9325	GCTTCCGCTTTGATGTGGCA
Hart2016-Hct116_1497	31.8026	71.8722	AGCTCCCAAAGAGCAACAGA
Hart2016-Hct116_1498	31.8278	75.9671	GAGAGCTAGGAACAGTGACC
Hart2016-Hct116_1499	31.8351	84.123	GACTTAACGGGCTCTTCAGA
Hart2016-Hct116_1500	31.8445	59.862	TGGGTACTGGGTTGGAGCCC
Hart2016-Hct116_1501	31.8459	67.5994	ATCCATGATGCTCTCTGCGC
Hart2016-Hct116_1502	31.856	39.4231	GGGTGGGAATCTGCCTACCA
Hart2016-Hct116_1503	31.8582	85.6227	CTTGGTCGACAAGGAGAACA
Hart2016-Hct116_1504	31.8625	70.3886	GGGCGATTCTCTCACTGAGC
Hart2016-Hct116_1505	31.8828	73.1844	TCCGCCAAACCTCAGCAACC
Hart2016-Hct116_1506	31.8828	84.123	CCCAGGAGACAGTGTCCGCG
Hart2016-Hct116_1507	31.8871	78.5379	GCAGTTTGAGTCTGATGAGG
Hart2016-Hct116_1508	31.8914	70.1702	TCGCTTTAGTGCCGGCGCCA
Hart2016-Hct116_1509	31.9059	78.5379	TGAGCGGCGACAGCAAGAAG
Hart2016-Hct116_1510	31.9066	67.5994	TTAGCTGGCCCATCATGGAC
Hart2016-Hct116_1511	31.9073	81.3338	TTTCTCGTAGATGTTGCCAG
Hart2016-Hct116_1512	31.9153	77.4734	GACAGGAAGGTGCTGTACAC
Hart2016-Hct116_1513	31.9362	78.5445	TTGTTTAGGTGTGTCCAGGG
Hart2016-Hct116_1514	31.9449	78.5445	ACAGCCAGGGTTCCACAGGG
Hart2016-Hct116_1515	31.9536	78.5445	AAACTTTGTTGGCCCACCAG
Hart2016-Hct116_1516	31.9557	81.3338	TAACTTCAGACCACCGCCCA
Hart2016-Hct116_1517	31.9565	81.3338	GACGTTACCTGTCAGTCCCA
Hart2016-Hct116_1518	31.9608	64.8101	ACAACTTCAACAGGCTGCAC
Hart2016-Hct116_1519	31.9622	84.123	ATTTGATCACCACGTCCAGA
Hart2016-Hct116_1520	31.981	84.123	CCATGTCAACTGACCTCGGA
Hart2016-Hct116_1521	31.9926	75.9737	CCCAACTCACCGTGAGCCAC
Hart2016-Hct116_1522	31.9991	81.3338	TGTCTCCCGGTAGACGCAAA
Hart2016-Hct116_1523	32.0012	78.7629	CGAGGGATTCTCTTATCAGC
Hart2016-Hct116_1524	32.0171	78.5445	CTCACCGTTTCTCATACAAG
Hart2016-Hct116_1525	32.0316	75.9737	TTGTGGTTGGTGGCATCGAC
Hart2016-Hct116_1526	32.0345	64.8023	ATGGTCACTTTGGTAACCAC
Hart2016-Hct116_1527	32.0381	78.5445	CAAGTAGGCTCTTCACCAAG
Hart2016-Hct116_1528	32.0468	75.7487	GGAAACCGTAGGTCTGGAAG
Hart2016-Hct116_1529	32.0468	81.5522	CGAAGACGAAATCCCACAGC
Hart2016-Hct116_1530	32.1075	78.5445	CAGGCAATTACTCTCACCGG
Hart2016-Hct116_1531	32.1197	73.1844	AATGGTGTCACTTACCACAC
Hart2016-Hct116_1532	32.1284	58.7665	TATGGTTGGCGCTGGCCGAG
Hart2016-Hct116_1533	32.1587	78.7629	CCCGAGACGTACCCTCCACC
Hart2016-Hct116_1534	32.1855	65.2221	CTTCGGCAGCCAGACAGGCA
Hart2016-Hct116_1535	32.1891	78.7629	ATACCGCATCCAGGAGAAAC
Hart2016-Hct116_1536	32.1898	84.123	GGCTGGCTGATATCAGAACG
Hart2016-Hct116_1537	32.192	75.7487	GGCAAGATGGCGTCGAGCGG
Hart2016-Hct116_1538	32.205	75.7487	CTGGACCACTTCCACAGGGA
Hart2016-Hct116_1539	32.2115	73.1779	CATTACCTGGAGGATTGAGC
Hart2016-Hct116_1540	32.2303	86.9123	GACCCTTCTCAGATTCCAGA
Hart2016-Hct116_1541	32.2382	81.5522	CATTTGTCAGACCGGAAGAC
Hart2016-Hct116_1542	32.2498	70.8006	TCTTGATGAAGCTCAAGGAG
Hart2016-Hct116_1543	32.2664	70.3886	AAAGATCCAGCTCACTGACC
Hart2016-Hct116_1544	32.2671	75.9737	AATGTGGATGGGCTTACAGC
Hart2016-Hct116_1545	32.2679	75.9737	TTCCAGGAGGTCCGTAAAGC
Hart2016-Hct116_1546	32.2917	73.1844	TCTTCCTTAGCCCAACAGCC
Hart2016-Hct116_1547	32.2917	81.3338	ATCTCGGGAAGTTGCTAGGG
Hart2016-Hct116_1548	32.2946	70.1702	ACTCTGCAAATGCAGCGCAA
Hart2016-Hct116_1549	32.2996	81.5522	CCAAGGAGATGAAGTAACAC
Hart2016-Hct116_1550	32.3054	73.1844	TACCAATAGCAAACTCCACC
Hart2016-Hct116_1551	32.3235	67.5994	GGACCTCATGCAGTAGGCGC
Hart2016-Hct116_1552	32.3242	78.5379	GACCGTGTGGGATGAGGCCG
Hart2016-Hct116_1553	32.3285	81.3272	TGAGCTTGATGAGTCTGAGG
Hart2016-Hct116_1554	32.3307	81.3338	TGTCGCACGGCACAGACACA
Hart2016-Hct116_1555	32.3358	64.8101	CAGTGGGTAAGCCTGTGGGC
Hart2016-Hct116_1556	32.3365	67.779	CGGACTTCGACGAGTTCGAG
Hart2016-Hct116_1557	32.3387	67.5994	TGTAGTACTCGTTCATGAGC
Hart2016-Hct116_1558	32.343	78.5445	ATTCCAGCCCTTAGCTAAGG
Hart2016-Hct116_1559	32.3502	68.446	TGCGTGGCCTATGCAAGAAA
Hart2016-Hct116_1560	32.3502	70.1702	TTTACCCAGGTCACCCGCAA
Hart2016-Hct116_1561	32.3524	67.5994	CCAGTATTACCTCAACGAGC
Hart2016-Hct116_1562	32.3553	81.3338	ACCCTTCCGGCGAATCAACA
Hart2016-Hct116_1563	32.356	67.5994	CCAACAGCTGGCTGCGGAGC
Hart2016-Hct116_1564	32.377	78.7629	CTCTGGATCTGGCAATAGAC
Hart2016-Hct116_1565	32.3784	84.123	GAGATCATTGCAAAGCAGGG
Hart2016-Hct116_1566	32.3849	73.1779	GGACGGCGCCATTGAGGACC
Hart2016-Hct116_1567	32.3856	92.4908	TGAGAAGCCACCAGAGAAGA
Hart2016-Hct116_1568	32.3943	81.3338	GCATGGCCAACGACAGCGCG
Hart2016-Hct116_1569	32.4008	67.5994	GATCCTTTGTTTCCAGGGCC
Hart2016-Hct116_1570	32.4022	73.1779	CAGGGACTACGTGATTGACC
Hart2016-Hct116_1571	32.4196	86.9123	ACGTGACATGGGTTGGAAGA
Hart2016-Hct116_1572	32.4304	78.5445	AGTCCTGGGTCCGCCTCAAG
Hart2016-Hct116_1573	32.434	75.9737	TCCTTTAACCAGGACAACCC
Hart2016-Hct116_1574	32.434	86.9123	TCTGAGAACCTCACCACGAA
Hart2016-Hct116_1575	32.4463	81.3338	AATCTCACTCATTCGGAGCA
Hart2016-Hct116_1576	32.4608	78.5445	CTTACTTGGTGCATACCACA
Hart2016-Hct116_1577	32.4781	86.9123	TCGAAGTCGTGATAGGAAAG
Hart2016-Hct116_1578	32.4875	78.7629	TCGTACGGGACACGATCGCC
Hart2016-Hct116_1579	32.4897	75.7487	ATGAACAGGAGTCAATGGCA
Hart2016-Hct116_1580	32.4904	60.9271	GAGTGCTCGGAGAACCGGCC
Hart2016-Hct116_1581	32.5041	69.0908	GCCCTTGCTGCTGTGGGACA
Hart2016-Hct116_1582	32.5048	81.5522	GAAAGCCGAGAAGTTTCCAC
Hart2016-Hct116_1583	32.5388	75.7487	CCTGCTCCTTCGCATTGAGA
Hart2016-Hct116_1584	32.5388	84.123	CAAATCAAAGACCTGACCAG
Hart2016-Hct116_1585	32.5403	74.2412	AGTGGACATCCGCCATAACA
Hart2016-Hct116_1586	32.5431	73.3797	TCACTGCCGACGAGAGGCCA
Hart2016-Hct116_1587	32.5655	86.9123	AGCGATGGAGTTCACCCAGA
Hart2016-Hct116_1588	32.5785	84.123	TCGCCTGGAGCTGGACCAAA
Hart2016-Hct116_1589	32.5894	73.1779	CTGGTCAGATATAGGAGGAC
Hart2016-Hct116_1590	32.5908	73.1844	CCCGCTTCACCCGCACAAAC
Hart2016-Hct116_1591	32.5988	75.9737	GAGTTTCTTACCTTTGCCGC
Hart2016-Hct116_1592	32.6082	75.7487	GGTTAAATGTTCCTGAGGAG
Hart2016-Hct116_1593	32.6183	78.5445	TTCTGCTCGCCCTGCTCAGG
Hart2016-Hct116_1594	32.6197	55.1157	TCGGCTTCATCGAGGAGGCA
Hart2016-Hct116_1595	32.6255	75.9737	TTCGCTGGAAGCCTGCAAAC
Hart2016-Hct116_1596	32.6306	78.7629	GCTTGGACTTAAGGATCAGC
Hart2016-Hct116_1597	32.6306	78.7629	CGACACTCTGCGGGATACGC
Hart2016-Hct116_1598	32.6327	84.123	GAGGTTTCTACAGGAACACG
Hart2016-Hct116_1599	32.6399	89.7015	GATGTCAGACCCTAAGAAGA
Hart2016-Hct116_1600	32.6407	78.5445	AACCGGCTCCTTAATCCAAG
Hart2016-Hct116_1601	32.6436	75.7487	AGCTTACGTGGACCTGGAAA
Hart2016-Hct116_1602	32.6573	81.5522	CTCTGACCACCTGAAGAAGC
Hart2016-Hct116_1603	32.6681	73.1779	GATTGCCATGACAAGTGAGC
Hart2016-Hct116_1604	32.6696	70.3886	TCAGATGTATAAGCCCGAGC
Hart2016-Hct116_1605	32.6761	70.3886	CACTGACTTCACCGTGGACC
Hart2016-Hct116_1606	32.6797	84.3414	CTCACAGATCGAGAAGAAGC
Hart2016-Hct116_1607	32.7281	81.5522	GACTAACCACATAGAGACGC
Hart2016-Hct116_1608	32.7353	89.7015	GGTGATATCGAAGCAGAAGA
Hart2016-Hct116_1609	32.744	75.7487	ACAGCGCATTAAAGCAGAGA
Hart2016-Hct116_1610	32.7556	78.5445	TCAGTAGCCATCATGCCCAA
Hart2016-Hct116_1611	32.7613	81.3338	CTTCACTCGCGATAACAACA
Hart2016-Hct116_1612	32.7809	84.123	AGGTTTCTGCCGAAGAAGCA
Hart2016-Hct116_1613	32.7823	68.671	AGTGGCCCTTCCGCAGCAGC
Hart2016-Hct116_1614	32.783	65.2221	CCCGATTAAGGCTCCCGCCA
Hart2016-Hct116_1615	32.7931	75.7487	TTCCATACCTGACCCAGAAG
Hart2016-Hct116_1616	32.796	81.3338	AACGACGTCTTCACAACCAG
Hart2016-Hct116_1617	32.7967	64.8101	ACAGCCCAAAGTACATGCAC
Hart2016-Hct116_1618	32.7967	81.3272	AGTAGAAGATCCGGACGAGG
Hart2016-Hct116_1619	32.7975	78.5445	CAGCCCAGCCAACTGTACCA
Hart2016-Hct116_1620	32.8004	75.7487	TGTACAAGAACGCCCGGGAG
Hart2016-Hct116_1621	32.8112	78.5379	GAGATCATGGGTGCTAGGAA
Hart2016-Hct116_1622	32.8249	78.7564	GATCCTAATGAGAAGAGACC
Hart2016-Hct116_1623	32.8249	81.3338	ACCAATTACTCCAACCCGAA
Hart2016-Hct116_1624	32.8444	72.9594	CTCTGCAATGGCTGAAGCAA
Hart2016-Hct116_1625	32.8466	70.1702	TCCTTCTATTTCTGCAGCCA
Hart2016-Hct116_1626	32.856	72.9594	CCCTGTTCCTCCCACAGACA
Hart2016-Hct116_1627	32.8567	81.3338	GATATTTCGTGTGCCTACAG
Hart2016-Hct116_1628	32.8618	58.1295	GGCCGTCGTGGTCTTCGACG
Hart2016-Hct116_1629	32.8733	75.7487	ATGCGGTGGTCCTTGAGAAA
Hart2016-Hct116_1630	32.874	53.1814	CCTGGCGGCCAGGAAAGCGA
Hart2016-Hct116_1631	32.8842	75.5164	TTTGGATCGGGAGAACCGAA
Hart2016-Hct116_1632	32.8849	86.9123	CCTTTGAGGAGTTCGAACGG
Hart2016-Hct116_1633	32.8921	73.1844	TGTATGGTCCACAGGCAACC
Hart2016-Hct116_1634	32.8936	72.9594	TCGGCGTACTTGTCAAGGGA
Hart2016-Hct116_1635	32.9102	89.7015	GGAAAGCGACGGAAGGCGGA
Hart2016-Hct116_1636	32.9116	81.3338	CCTCGGCAGTGGGATACCCA
Hart2016-Hct116_1637	32.9145	75.9737	CCCAGTCCAGATCTCCACAC
Hart2016-Hct116_1638	32.9203	81.3272	GAGCGAGATCTGCTATGACG
Hart2016-Hct116_1639	32.9261	78.5445	AGTTGCCGCATGCCTAACAA
Hart2016-Hct116_1640	32.9412	81.3338	CATACCAACTCCACGTCAGA
Hart2016-Hct116_1641	32.942	72.9594	CAGCTGCTCCATCCTGGACG
Hart2016-Hct116_1642	32.955	78.5445	TTCCTTGCTAGCGTAAACAG
Hart2016-Hct116_1643	32.9665	62.8453	CTTGTGGAACTCACGCAGGA
Hart2016-Hct116_1644	32.9774	75.9737	TGGACTAGGTCTCCACACCC
Hart2016-Hct116_1645	32.9868	67.5994	AGTGCCCAGCAAGTGCGGAC
Hart2016-Hct116_1646	32.9882	81.3338	TTGGAAGCTGTATTGGCCCA
Hart2016-Hct116_1647	33.007	72.3147	TTCCCAGGCCGACTCTGCGG
Hart2016-Hct116_1648	33.0135	72.9594	CACCAATCTGGCAATAGAGG
Hart2016-Hct116_1649	33.0366	73.1844	CACGGGCCATGTGCAACAGC
Hart2016-Hct116_1650	33.0402	72.9594	TACCACTACCTTCAGCGACG
Hart2016-Hct116_1651	33.0532	78.5445	ACCCTTACTGTTTAGGCCCA
Hart2016-Hct116_1652	33.0561	84.123	AAGGAGGCTCTGTTCTCAGA
Hart2016-Hct116_1653	33.0576	78.7629	TCTGGAATAATGGACGCCGC
Hart2016-Hct116_1654	33.0677	78.7629	TGGACAGGCAGAGTCTCCGC
Hart2016-Hct116_1655	33.0821	73.1844	GCACCTCCGCAGCCATACCC
Hart2016-Hct116_1656	33.1219	72.3147	TGCCGAACACTTCCTCGCAA
Hart2016-Hct116_1657	33.1291	78.5445	CCTGCAGCATCTAGTCCAAG
Hart2016-Hct116_1658	33.1392	78.7629	CGGCTCCTGGACAAAGACAC
Hart2016-Hct116_1659	33.1529	86.9123	GATCCCAGAATACTTGAAGG
Hart2016-Hct116_1660	33.1544	81.3338	GCCAAGCCCTGAGCGTAAGG
Hart2016-Hct116_1661	33.1594	75.7487	GGGCTATACCAAAGAAGAAG
Hart2016-Hct116_1662	33.1855	75.7487	AGAAGCCAAGCGTAAAGAAG
Hart2016-Hct116_1663	33.1977	67.5994	ACTACATTCTCGGCCTGAGC
Hart2016-Hct116_1664	33.1985	69.7438	GATGGCGGATCTGGCGGCAC
Hart2016-Hct116_1665	33.2006	70.1702	TTCCCAGTATCCACATGCGG
Hart2016-Hct116_1666	33.2144	78.5379	CATGGAGAGCCGGCCTGGAG
Hart2016-Hct116_1667	33.2339	84.123	CTGAATGGACAGCTCTCGGG
Hart2016-Hct116_1668	33.2512	75.9737	GCTGACGCTTGTCACCCACC
Hart2016-Hct116_1669	33.2534	75.7487	TGATAATCCTGCCTGGGAAG
Hart2016-Hct116_1670	33.2541	75.9737	ACAGAACCTAGCCTATCAGC
Hart2016-Hct116_1671	33.2606	78.5445	GCTCCAAATAGGTCCTCCAA
Hart2016-Hct116_1672	33.2657	84.123	CAAGATGAATTTCCTCCGCG
Hart2016-Hct116_1673	33.3213	75.7487	GACATGCGAATGGGTGGCGG
Hart2016-Hct116_1674	33.3329	69.511	CTGCTGACGGCGGGAAGCGA
Hart2016-Hct116_1675	33.3524	75.9737	TCTCTTTACGGATCCGCAGC
Hart2016-Hct116_1676	33.3531	75.9737	CCGCTTTCCACATGGAACAC
Hart2016-Hct116_1677	33.3531	75.9737	AGTTATCCAGAACCAACAGC
Hart2016-Hct116_1678	33.3538	78.5445	CATCGTCCATGGCCCACCAG
Hart2016-Hct116_1679	33.3798	73.1844	AAACGTTGCCGGTGCCCGGC
Hart2016-Hct116_1680	33.3805	86.9123	GGAGAACCTAACGTTCCAGA
Hart2016-Hct116_1681	33.4224	81.3338	TGTCTTCTAACCCTGTAGGA
Hart2016-Hct116_1682	33.434	78.5445	ACTAGTTACAACGGGTCAAG
Hart2016-Hct116_1683	33.4463	78.7629	ATTCGCTCTGAAGATACCAC
Hart2016-Hct116_1684	33.4513	78.7629	TGTTTGACTCAGTGAACGCC
Hart2016-Hct116_1685	33.4672	86.9057	GGAGCAGAAGATGATCGAGA
Hart2016-Hct116_1686	33.4759	84.123	GAAACATCTGCAAAGCCGAG
Hart2016-Hct116_1687	33.5128	70.3886	TGTAACCTGTGAGCTAGAGC
Hart2016-Hct116_1688	33.5258	78.5445	ACTGTACCTGGTTACTACCA
Hart2016-Hct116_1689	33.5323	61.1355	TCTCTTACAGGCATGTAAGG
Hart2016-Hct116_1690	33.5489	73.1844	CAAATCCAACACGCTCAAGC
Hart2016-Hct116_1691	33.5547	72.7415	ACAGCTGTATTCTGTACGGG
Hart2016-Hct116_1692	33.5561	67.5994	CTGCAACAACATCATAGAGC
Hart2016-Hct116_1693	33.5619	75.7487	AGTAGACAGTATTCCTGAGG
Hart2016-Hct116_1694	33.5901	78.5445	GCCAGGGCCAAACTGTAGCA
Hart2016-Hct116_1695	33.6038	78.7629	AGAAACACATACCAAGAGCC
Hart2016-Hct116_1696	33.6154	78.5445	CCTCCGTAGGCGCCTAACCA
Hart2016-Hct116_1697	33.6211	78.5379	ATTGTGACTGGCAGCCGAGA
Hart2016-Hct116_1698	33.6284	69.9605	ATCCTGGTTGGCAGCAACAC
Hart2016-Hct116_1699	33.6703	71.0256	CAGGGACGACCTTGTCACAC
Hart2016-Hct116_1700	33.6804	84.3414	AGCAGAAGATGACTCAAGAC
Hart2016-Hct116_1701	33.6876	78.5379	GGATTCTCAGATAGTGGAGG
Hart2016-Hct116_1702	33.7223	84.123	TCTAGATGGACGGTTTCCAA
Hart2016-Hct116_1703	33.7259	67.5994	TCCCATCCTTGGCTAAGAAC
Hart2016-Hct116_1704	33.7295	68.446	CCGGCCACTACGAACTGCCG
Hart2016-Hct116_1705	33.7317	78.5379	TGATGGGCGCGAGCGGGACA
Hart2016-Hct116_1706	33.7461	86.9123	CGAGGAACCTTACCCAAAGA
Hart2016-Hct116_1707	33.7519	84.1165	TGAGGATGGGAGCGACGAGG
Hart2016-Hct116_1708	33.7548	78.7629	ACTAGTCATCCCGGAGAAGC
Hart2016-Hct116_1709	33.7779	69.7438	TGTCACCTCAGATGGCGAAC
Hart2016-Hct116_1710	33.7815	75.7487	TGGAGTCCGTCGTACAGGAG
Hart2016-Hct116_1711	33.7909	78.5445	ACGTTACCTGTCAGTCCCAG
Hart2016-Hct116_1712	33.7996	70.1702	GGCACTTACCTATGCGGCCG
Hart2016-Hct116_1713	33.8003	72.9594	AACTACTCACGCATGTGACA
Hart2016-Hct116_1714	33.8047	78.7629	CGCCTTCTAAGATGATCGCC
Hart2016-Hct116_1715	33.8177	70.1702	AGTACCCATGTCAGTGGCCA
Hart2016-Hct116_1716	33.8242	73.1844	CCATACACGTTCTCCCACCC
Hart2016-Hct116_1717	33.8314	61.5862	ATAGTTTGTGCTCAAAGCGC
Hart2016-Hct116_1718	33.835	78.5379	CAACGAGAATCACTCTGGAG
Hart2016-Hct116_1719	33.8372	78.7629	TCTGCACTCCATGATGAAGC
Hart2016-Hct116_1720	33.8444	72.9594	TTGTCCTCTGTCTCCCGAAG
Hart2016-Hct116_1721	33.8632	74.6841	TGTGGGCATCAACTCGAGCC
Hart2016-Hct116_1722	33.8632	84.123	CGTCTGATCCAGGTGCCGAA
Hart2016-Hct116_1723	33.874	70.3886	ACAGCGTCCTGGGACAGACC
Hart2016-Hct116_1724	33.8776	89.7015	CTGAACGAGTTCGTGGAGAG
Hart2016-Hct116_1725	33.9188	64.8101	ACCACTTCCAAGCTAGGCAC
Hart2016-Hct116_1726	33.926	78.5445	TCTCTTAGTAGCTGCTCCAG
Hart2016-Hct116_1727	33.9282	73.1844	CAGCTTGGCAGCGTGGCCAC
Hart2016-Hct116_1728	33.9289	78.5445	GGCCTTAAGTCTTCTCCACA
Hart2016-Hct116_1729	33.9347	66.077	CGGCGGAAATGTTGCTGAAG
Hart2016-Hct116_1730	33.9354	78.7629	CCCGAGGAGCCTTCAACACC
Hart2016-Hct116_1731	33.9383	66.9546	AAACCTTGTGATGGTTGGGC
Hart2016-Hct116_1732	33.9687	78.5445	CTTTACCCAGGTCACCCGCA
Hart2016-Hct116_1733	33.9694	64.8101	ATGCCAACCTCTACTAGGGC
Hart2016-Hct116_1734	33.9766	81.3338	ACCTAATGCAGGAACAAGCA
Hart2016-Hct116_1735	33.9911	78.5445	ATACAACTGCTTGCAACAGG
Hart2016-Hct116_1736	34.02	81.3338	CGCCTGTGGCCAGCATCCGA
Hart2016-Hct116_1737	34.0279	81.3338	CACAAACTGTTGACATCCGG
Hart2016-Hct116_1738	34.0351	81.3338	CTACGTCTCCATGATCCAAG
Hart2016-Hct116_1739	34.0402	86.9123	TCCGGATGAGATTCATCAGG
Hart2016-Hct116_1740	34.0474	60.4985	GGCTTCAAATGCCGCCGCCA
Hart2016-Hct116_1741	34.0879	75.7487	CCCACGGTTCTGGAAGGAGG
Hart2016-Hct116_1742	34.0893	79.1749	CCTGGACAATGCTGGGAAGA
Hart2016-Hct116_1743	34.0987	69.7277	CCAGGTGCTAGACAGGCCCA
Hart2016-Hct116_1744	34.1088	73.1844	CAATATTGCTGGCGGCCACC
Hart2016-Hct116_1745	34.1125	73.5964	AGGGCTCTTATGACATCCCA
Hart2016-Hct116_1746	34.1132	83.4782	GCGGATTTGCAGTTCCAGAA
Hart2016-Hct116_1747	34.1153	75.9737	ATCCCTGCACGATTCCCAGC
Hart2016-Hct116_1748	34.1341	78.5379	GGAAGAGCACCCTGCTGAAG
Hart2016-Hct116_1749	34.1601	81.3338	AAATCAGATGGCCTCTCCAG
Hart2016-Hct116_1750	34.184	73.1779	AGAATTGGCAAAGGAAGAGC
Hart2016-Hct116_1751	34.1934	67.5994	CAGATACCGTTTCCCTGGCC
Hart2016-Hct116_1752	34.1934	84.123	CATGGAGTGGGATACGCAGG
Hart2016-Hct116_1753	34.2042	78.5445	CCTCACTGTGTGCCGCACCA
Hart2016-Hct116_1754	34.2194	78.7629	GCAGAACATGATCCGCCGCC
Hart2016-Hct116_1755	34.2237	44.3873	TGTACCAAATGAAGGTGCAC
Hart2016-Hct116_1756	34.2281	81.3338	GGTCATTGTGCGGATTCCGG
Hart2016-Hct116_1757	34.2288	78.7629	GAGCTGCAACACTTGAAGGC
Hart2016-Hct116_1758	34.2454	72.9594	AGACCACAAGTTACCTGGCG
Hart2016-Hct116_1759	34.2555	81.3338	CAACCTGGCGCTGGGTCGAG
Hart2016-Hct116_1760	34.2931	84.123	CAAAGAGGTGACCCTGCACA
Hart2016-Hct116_1761	34.3017	78.5445	GGCGTTTGTTGCAACACAGG
Hart2016-Hct116_1762	34.3047	81.3338	GATCGGGTCATCGGCACAAA
Hart2016-Hct116_1763	34.3148	86.2675	GGACTCAAGCGACGAGCGCG
Hart2016-Hct116_1764	34.3213	78.7629	ACAAGCTCACGGAGGACACC
Hart2016-Hct116_1765	34.3487	81.3338	CTTTCCAACCATAGACACAG
Hart2016-Hct116_1766	34.3487	86.9123	TCCAGATGCAGAGCTCCAGA
Hart2016-Hct116_1767	34.3559	65.0203	GGTGGTGAGCCAAGTGGGCC
Hart2016-Hct116_1768	34.3596	75.9737	CATCAGACGCCTCCAGCCGC
Hart2016-Hct116_1769	34.3617	81.3338	TCATTTGAATCGCCCTCCCA
Hart2016-Hct116_1770	34.3776	70.3886	TCAATGGTGAGCACATGGAC
Hart2016-Hct116_1771	34.4072	72.9594	CCCTTAGTGTCCCTTAGGAA
Hart2016-Hct116_1772	34.4087	75.7487	CCCGGTGGTGGAATCAGAGG
Hart2016-Hct116_1773	34.4116	81.3338	AACACTCACCATCCTACGAA
Hart2016-Hct116_1774	34.4138	72.9594	CCTCAAAGTCTCGTGGGACA
Hart2016-Hct116_1775	34.4289	84.123	CTATGATAGTTGACCTCAGG
Hart2016-Hct116_1776	34.4636	83.4782	TAGCGGGATACTGTGTAGAA
Hart2016-Hct116_1777	34.4643	78.5445	AGTCTGTCGCAAACAGCAGG
Hart2016-Hct116_1778	34.4679	60.7008	GCTGGTACGAAGTGCCAAAG
Hart2016-Hct116_1779	34.4679	89.7015	CTAGATGATCAGGATGAGCA
Hart2016-Hct116_1780	34.4716	84.123	CTGCAGGAACTGGGCCCGGA
Hart2016-Hct116_1781	34.4802	75.9737	ACCACTCAGAAAGCATCAAC
Hart2016-Hct116_1782	34.4889	81.3338	GCAGCTCCTCTTTCGAACGG
Hart2016-Hct116_1783	34.4954	59.8542	TGCACCCTCTATTAAGAGGC
Hart2016-Hct116_1784	34.5127	64.8101	TCACTCACCAAGGGCCGCGC
Hart2016-Hct116_1785	34.5156	64.3594	CGGTGTATTGCGCCTCAGCA
Hart2016-Hct116_1786	34.5409	73.1844	GCTGCGCTGGCATGTTAGGC
Hart2016-Hct116_1787	34.5575	84.123	CCCGCAGGAGCAAGTGACAG
Hart2016-Hct116_1788	34.5705	81.3338	CCCACCATGTTACAAGACAA
Hart2016-Hct116_1789	34.5712	64.8101	ACACTTCCGGTGGCAGGCAC
Hart2016-Hct116_1790	34.5763	77.8932	AGACTTCTTAGACTTGGAGG
Hart2016-Hct116_1791	34.5915	78.5445	ACACTCCTAGTCGCCACAAG
Hart2016-Hct116_1792	34.6276	73.1844	ACACTTGCCAACACAAAGCC
Hart2016-Hct116_1793	34.6291	81.3338	CCGCGTCGTCGAATTGCCCG
Hart2016-Hct116_1794	34.6341	73.1844	ATGCGGGCTCATTACCAAAC
Hart2016-Hct116_1795	34.6356	72.9594	ATTGACCTTGGCTCAGGCAA
Hart2016-Hct116_1796	34.6356	81.3338	TGTTGTCACACAAACCACGA
Hart2016-Hct116_1797	34.6406	84.3414	GATCATGACGATGACCACCC
Hart2016-Hct116_1798	34.6421	78.7629	GATCGCGGTGGAGCAGCAGC
Hart2016-Hct116_1799	34.6478	81.3338	ACCAAATGAATGCCACAGCA
Hart2016-Hct116_1800	34.6558	62.2083	TTTGTGCCAGACCGGCGGAG
Hart2016-Hct116_1801	34.6558	72.9594	AGACCGCCTCCAAGTCGCCG
Hart2016-Hct116_1802	34.6905	73.1844	CTTGGCCACACTGCAACAGC
Hart2016-Hct116_1803	34.697	64.5695	CCCACTTGGACTTCTCCAGG
Hart2016-Hct116_1804	34.7049	81.3338	CCTTCGGCCAGATTTCAGGG
Hart2016-Hct116_1805	34.7114	78.5445	AGCCTGTTATCCACCTCCAG
Hart2016-Hct116_1806	34.7158	81.5522	GATTCAGCCGCGACAGACGC
Hart2016-Hct116_1807	34.7223	73.1844	CTGTTCTTCAATGCAAAGGC
Hart2016-Hct116_1808	34.7389	75.9671	CCGACCGGCGAGAAGAGCAC
Hart2016-Hct116_1809	34.749	73.1844	CACCTTCGCCTCTCCCACGC
Hart2016-Hct116_1810	34.77	75.9737	AGTGTTGTGAATAGTACGGC
Hart2016-Hct116_1811	34.7757	84.123	TTCAGAGATTCAGCCACCAA
Hart2016-Hct116_1812	34.7923	81.3338	TTGTAGCCGAGTTAGCAGCG
Hart2016-Hct116_1813	34.8147	64.8101	AACAGTAGGTGCCATCGGGC
Hart2016-Hct116_1814	34.8162	72.9594	AAGCTGGTCAAATTTCGCGA
Hart2016-Hct116_1815	34.8292	70.1702	ATCGGTAGTCCTCACAGCCA
Hart2016-Hct116_1816	34.8422	75.7487	TTGGAACTCCATCAGGGACA
Hart2016-Hct116_1817	34.8444	78.7629	GAGGCTCGGGACTTTGCAGC
Hart2016-Hct116_1818	34.848	73.1779	GGAAGAGTTGAGTCAGGCCC
Hart2016-Hct116_1819	34.8516	63.0776	CACTAGGGCCCTGTCCGGCA
Hart2016-Hct116_1820	34.8523	57.0501	CGGTGAGCTTTCGCCCGGGA
Hart2016-Hct116_1821	34.861	81.3338	AGCTGTCCATTCCGCACCGA
Hart2016-Hct116_1822	34.8921	78.5445	TGGTAACACACAGGTTCAGG
Hart2016-Hct116_1823	34.9014	70.3886	TCTCTTGCCATACGACGACC
Hart2016-Hct116_1824	34.9087	81.3338	CCCTCACCCGGTTGTAAGAA
Hart2016-Hct116_1825	34.9267	78.7629	AGAAGCCAATACACTGAACC
Hart2016-Hct116_1826	34.9845	70.3886	CGTTGTTGTTAAGGAGGAGC
Hart2016-Hct116_1827	34.9874	73.1844	CCTCACCTTACGGTTCCAGC
Hart2016-Hct116_1828	34.9918	78.5445	TGTAGGCCTGTACTTCAGCA
Hart2016-Hct116_1829	35.0077	75.9737	AGGATGTGTTCAACCACAGC
Hart2016-Hct116_1830	35.0106	39.641	TGCTCCGAGCCGCTTGGAGG
Hart2016-Hct116_1831	35.0106	78.5445	TTCAGGTGTCTGCACAAGCG
Hart2016-Hct116_1832	35.012	55.985	CCAGGCTGCCTATGTGGGCG
Hart2016-Hct116_1833	35.0228	78.5445	GCTCGGTGTAAGTAGCCACA
Hart2016-Hct116_1834	35.0395	78.5379	CTCTGAGACGAGCTTGGCGG
Hart2016-Hct116_1835	35.0423	84.123	GGTGTTCAGAGCCGTCAGAG
Hart2016-Hct116_1836	35.0438	78.5379	TAGGAGTGACCCTATGGAAA
Hart2016-Hct116_1837	35.0691	73.1844	CTTGCATCTGTGCCACCGGC
Hart2016-Hct116_1838	35.0792	78.7629	TGAGAATGGCGTCCCGCGGC
Hart2016-Hct116_1839	35.0814	75.9737	TCCTCAATTTATCGGAAGGC
Hart2016-Hct116_1840	35.098	84.123	AAGATACAGCATCACGAGCG
Hart2016-Hct116_1841	35.1038	78.5379	CAGGACTACGATGCTGGGAG
Hart2016-Hct116_1842	35.1059	57.4847	GCATAGTCGTTGTCACGACA
Hart2016-Hct116_1843	35.1074	78.5445	CAACCCAGTTAGTACTCACA
Hart2016-Hct116_1844	35.1197	84.123	TTACCTGACATGGGAAACAG
Hart2016-Hct116_1845	35.1254	73.1844	CTCGTTCTAGCTGCGGCCGC
Hart2016-Hct116_1846	35.137	78.5379	TCAGGAGATTTGTCAGGAAG
Hart2016-Hct116_1847	35.1406	78.5445	ATTGTTGTGGCAATTGCAGG
Hart2016-Hct116_1848	35.1471	71.0173	GGTGAAATAGGCACCACAAA
Hart2016-Hct116_1849	35.1565	72.9594	CAGGCCCTCGTAGAGCGGCA
Hart2016-Hct116_1850	35.1659	78.5445	ATGCACCTTCAAACCCACCA
Hart2016-Hct116_1851	35.1847	75.7487	ATCGTCATCAGACAGTGAGG
Hart2016-Hct116_1852	35.2006	75.0961	GGGTAAGAAAGCTCGGACCA
Hart2016-Hct116_1853	35.2107	86.9123	GGAAGCAGGCGGAGTCCGAG
Hart2016-Hct116_1854	35.2129	75.9737	ACGGAGTACACCGCCTCCAC
Hart2016-Hct116_1855	35.2237	70.1707	ATCGGCGGCTGGAAAGCACC
Hart2016-Hct116_1856	35.2244	73.1844	TCTCCCGGCAGCAATAAACC
Hart2016-Hct116_1857	35.2266	78.7629	TCTTGAAAGACCTCAAAGGC
Hart2016-Hct116_1858	35.241	73.1844	TCAGGGTGCCACCTACCCGC
Hart2016-Hct116_1859	35.2533	75.9737	TTGCTGGCACGAATAACCAC
Hart2016-Hct116_1860	35.2591	78.7629	TGAGCCCACTTCTGAAACAC
Hart2016-Hct116_1861	35.2829	78.5445	ATCAGTCACTCACCGTACAA
Hart2016-Hct116_1862	35.2923	73.1844	ATCCTACTCTCATCACACAC
Hart2016-Hct116_1863	35.3169	72.9594	TGGCGGCGGCATTAGCGAGG
Hart2016-Hct116_1864	35.3212	70.1702	TGTGTCCGTGGTTGCAGCCG
Hart2016-Hct116_1865	35.3241	75.7487	GGAACCTGTATGGCACGAGG
Hart2016-Hct116_1866	35.3241	81.3338	AAGCAAGCCAAAGCTTCAGA
Hart2016-Hct116_1867	35.3314	75.9737	GAAGTAGGCATATGCAACAC
Hart2016-Hct116_1868	35.3321	70.5987	GGATCTTGACCAGCCAGGAC
Hart2016-Hct116_1869	35.3321	78.5445	ACCAGGCGGCGCCACTACAG
Hart2016-Hct116_1870	35.3444	75.7487	CCCGCATTCCGATCCTGAGG
Hart2016-Hct116_1871	35.3458	78.5445	CAAAGGGCCTCCTACTCAAG
Hart2016-Hct116_1872	35.3617	78.5445	CAACTCGTGGCTTTGGCACA
Hart2016-Hct116_1873	35.3646	73.1779	GGAGGGATCTCAGTGAGGCC
Hart2016-Hct116_1874	35.366	78.7629	GACGGACTTTAAGGCCCAGC
Hart2016-Hct116_1875	35.3718	84.123	AGAGGGCGGTATGCGACACA
Hart2016-Hct116_1876	35.3776	65.665	AAGCCAAGGCGCAGAGGGCC
Hart2016-Hct116_1877	35.4079	67.5994	CCCTGTACACTTCTAGGACC
Hart2016-Hct116_1878	35.4188	86.9123	TTGATTCTGAGATCTCCACG
Hart2016-Hct116_1879	35.4209	84.123	ACTCTATCATCGCCAGAAGA
Hart2016-Hct116_1880	35.4325	75.9737	CTCTGTGTTTGTGAACAGCC
Hart2016-Hct116_1881	35.4535	78.5379	CATTAATCCCGAGGATGGAA
Hart2016-Hct116_1882	35.4614	81.3338	AAAGGCCAAGGTCCGGAAAG
Hart2016-Hct116_1883	35.4715	84.123	AGAAGTCCGGCATGATAACA
Hart2016-Hct116_1884	35.4722	70.3886	AGTTCTGGACACACTGGAAC
Hart2016-Hct116_1885	35.4759	75.9737	CTTTGTCAATGGTGGAACCC
Hart2016-Hct116_1886	35.4939	89.7015	AAGATGACGACGTCCCAGAG
Hart2016-Hct116_1887	35.4961	81.3338	AGCGCATGCAGGACTGCCAG
Hart2016-Hct116_1888	35.5142	81.5522	CTGACCTGTAGACGCGACCC
Hart2016-Hct116_1889	35.5293	89.7015	CATCGAAGAGTCCCGGAAGA
Hart2016-Hct116_1890	35.5467	78.5445	AGTTAACCTCCTGTGGCGCA
Hart2016-Hct116_1891	35.5662	73.1779	GGACTGATGACACCTGGCAC
Hart2016-Hct116_1892	35.598	73.1779	TTAGGACTGACTGTCGGAAC
Hart2016-Hct116_1893	35.6037	72.9594	AAATCCATCACTCACTGAGG
Hart2016-Hct116_1894	35.6211	72.9594	TCGGCATATGCCTGCAGAGG
Hart2016-Hct116_1895	35.6298	78.5445	AGGCTGTTTGGTGCGCAAAG
Hart2016-Hct116_1896	35.655	86.9123	GCACCTCTGACTGGAACGAG
Hart2016-Hct116_1897	35.6587	84.123	GGATCCGGACCTTCTGCACA
Hart2016-Hct116_1898	35.6738	81.3338	CAGCCTGGCGCCTCTGAAGG
Hart2016-Hct116_1899	35.6825	89.7015	TGAAACCCGAGAGGAGCGCA
Hart2016-Hct116_1900	35.7071	72.9594	TATCCTGACTCCGTCTGGCA
Hart2016-Hct116_1901	35.7128	73.1779	CGTACCATTAAGAGGAGGAC
Hart2016-Hct116_1902	35.715	81.3338	CCAACATACAGTGGAACGCA
Hart2016-Hct116_1903	35.7251	81.3338	GAATCCATAGGCTGCGCCAG
Hart2016-Hct116_1904	35.7287	72.3147	GAGTGCATCCAATGCAGCCA
Hart2016-Hct116_1905	35.7287	78.5445	ACTCAAGGTCTCCACAAGGG
Hart2016-Hct116_1906	35.7345	57.9277	ATCGTGGGTATGCCTGGGAC
Hart2016-Hct116_1907	35.7721	81.5522	GGAGTAGACCTTGATGCACC
Hart2016-Hct116_1908	35.7822	73.1844	ACAGTCGTGTCTGTTCAAAC
Hart2016-Hct116_1909	35.8075	73.1844	ATCAGTACTGCCATACCAGC
Hart2016-Hct116_1910	35.8089	78.5445	CACTTACCTCGCATCCCAGG
Hart2016-Hct116_1911	35.8154	66.9402	GCGGGAACGCGATGAGGAGC
Hart2016-Hct116_1912	35.8198	81.3338	GCCACCCATCTGCTGAACAA
Hart2016-Hct116_1913	35.8313	69.736	GGTTAAGGAAATGACCAACC
Hart2016-Hct116_1914	35.8349	78.5379	GAAGCTCCTGGACTATGAGG
Hart2016-Hct116_1915	35.8624	69.0991	AGAGGCCGTCAGGGTTGAGC
Hart2016-Hct116_1916	35.9043	78.5379	TTGAACTGCTGACTTGGGAA
Hart2016-Hct116_1917	35.9296	77.0387	GGATGGTCCCACGGAGACCC
Hart2016-Hct116_1918	35.9296	78.7629	ACTCCGGCCACACAGACGAC
Hart2016-Hct116_1919	35.9346	81.5522	GACAGAAAGGAAAGCGCAAC
Hart2016-Hct116_1920	35.9491	84.123	CCTGCCAAAGATTCTGAAGG
Hart2016-Hct116_1921	35.9578	81.3338	AGCAAATCTTCGGGCAAGGA
Hart2016-Hct116_1922	35.9686	78.5445	ATCCTTGCACACAATTCGGG
Hart2016-Hct116_1923	35.9722	72.9594	CAACATACAGTGGAACGCAA
Hart2016-Hct116_1924	35.9766	64.8101	TACAAGCTTTGCCCAAGGCC
Hart2016-Hct116_1925	35.9773	73.1779	GGGCGATGACCAGCATGAGC
Hart2016-Hct116_1926	35.9794	75.0961	AGCGGCTGCAGAAGACAGCG
Hart2016-Hct116_1927	35.9823	75.7487	CTGCTGCAGCGAAGACGCAA
Hart2016-Hct116_1928	35.9831	67.5994	TTAATTGCACAGGCACGGAC
Hart2016-Hct116_1929	35.9903	84.123	GATTGTGGCTTCTTAGCAGA
Hart2016-Hct116_1930	35.9968	78.7629	ATGTATGGAGGAAATGCACC
Hart2016-Hct116_1931	36.0011	84.3414	CCATGAAGAGAGAACTACCC
Hart2016-Hct116_1932	36.0018	75.7487	CCCGGAACTTTCAGCCGACG
Hart2016-Hct116_1933	36.0112	73.1844	ATCCAGGCCACCACTGCGGC
Hart2016-Hct116_1934	36.0156	84.3414	GGACGGAGTTGATGAGCGCC
Hart2016-Hct116_1935	36.0293	67.5994	CTTGCAGCCGTAGGCGGAGC
Hart2016-Hct116_1936	36.0416	78.5445	CTCAATCACAAGTTCCAGCA
Hart2016-Hct116_1937	36.043	75.9737	GCTGAATATCCTGCAACAAC
Hart2016-Hct116_1938	36.0582	84.123	TCCACCTCGACCAGAGCCAA
Hart2016-Hct116_1939	36.0705	73.1844	GCCAAACATGCTGGTCCCAC
Hart2016-Hct116_1940	36.0878	78.5445	CCTCCACGTCGCCAAACAGG
Hart2016-Hct116_1941	36.0979	78.5445	TACCTTTAGTTCCCAGCACA
Hart2016-Hct116_1942	36.1023	78.5379	CTTCAGGATGAGTACAGGGA
Hart2016-Hct116_1943	36.1174	81.3338	CAGCAATGATATCCACCAGG
Hart2016-Hct116_1944	36.1305	60.4985	CTGCGGTCAGCAACGCGCCA
Hart2016-Hct116_1945	36.1449	78.5445	CTACAGGCTCACTACCAAAG
Hart2016-Hct116_1946	36.1471	81.3338	TCTTGTGCTGTTGACAACAG
Hart2016-Hct116_1947	36.1709	84.123	TGCGGAACTCCTCGGAACCA
Hart2016-Hct116_1948	36.1846	81.3338	TCATTCAAGTGCCAAGAAGG
Hart2016-Hct116_1949	36.1897	75.7487	TTCGGTGTTACTTGGAGGAG
Hart2016-Hct116_1950	36.1926	84.123	ATGCTGAAAGGGAAATCACG
Hart2016-Hct116_1951	36.1948	78.5379	TCACGACAGAGCGCATGAAG
Hart2016-Hct116_1952	36.2056	73.1779	CTCCTGACAGTGGATCGAGC
Hart2016-Hct116_1953	36.2121	79.6096	GGAGGTTAATGCCATCAAGA
Hart2016-Hct116_1954	36.2164	70.1702	TGCAGTAACACAAGTAGCCA
Hart2016-Hct116_1955	36.2186	75.5307	AGATCTGCCGTCGCTGCAGG
Hart2016-Hct116_1956	36.2323	75.7487	TCGGAGCGCGAAACATGGCG
Hart2016-Hct116_1957	36.2757	81.3338	ACTGTGTAGGTGGAATAGCA
Hart2016-Hct116_1958	36.2873	75.7487	GATGCAAATGCCAATAGAGG
Hart2016-Hct116_1959	36.2974	81.5439	GCTGTTCGGCCTGAGGCAGA
Hart2016-Hct116_1960	36.3162	72.5253	CGGATGTTGATCCATGAACC
Hart2016-Hct116_1961	36.3263	78.7564	CAGAGAGCGGGATAGAGACC
Hart2016-Hct116_1962	36.3501	75.9737	GACCCTTCAGCTGTTAACCC
Hart2016-Hct116_1963	36.3559	78.5379	GCCGCGCGAGTGAATCGAGG
Hart2016-Hct116_1964	36.366	59.2172	CCAATTGCCTTAAAGAGGGC
Hart2016-Hct116_1965	36.366	75.9737	ATGACACAACCATCTCAAGC
Hart2016-Hct116_1966	36.3819	73.1844	CAGCCACTAAGTGTTTCAGC
Hart2016-Hct116_1967	36.4108	73.1844	TGGTTCGTAACACTCGCCAC
Hart2016-Hct116_1968	36.4188	64.8101	TAGTCCATGTAATACAGCGC
Hart2016-Hct116_1969	36.4281	65.2143	GCAGCCGGGTTCGAAGCCCA
Hart2016-Hct116_1970	36.4361	75.7487	GGACATTATCAACCCGGACA
Hart2016-Hct116_1971	36.4383	75.7487	TGAGGCCCGTGCATTTGAGG
Hart2016-Hct116_1972	36.4448	72.7498	CGCTCTTTCAGAGTATACAC
Hart2016-Hct116_1973	36.4469	84.123	GGATGAGTCAGGCACCAAAG
Hart2016-Hct116_1974	36.4477	81.5522	CTGAGAGACAACGCCAAAGC
Hart2016-Hct116_1975	36.457	72.9594	CGTATACCAGTAATAGGGAG
Hart2016-Hct116_1976	36.4816	75.9737	CTCCATTTGATCCCGCCACC
Hart2016-Hct116_1977	36.483	81.3272	TCAGCGACAGTATGACGAGA
Hart2016-Hct116_1978	36.4845	73.1844	ACCCATTTCCAGTGCGCAGC
Hart2016-Hct116_1979	36.4917	67.5994	TACCTTTAATTCCCACGGAC
Hart2016-Hct116_1980	36.504	81.3338	ACCTATCCCAAACATCCAGA
Hart2016-Hct116_1981	36.5271	66.9546	AGAGCGCATTCTCCTTGGGC
Hart2016-Hct116_1982	36.5315	75.7487	GGGCCTGTCTACTGGCGAGA
Hart2016-Hct116_1983	36.5437	73.1844	CCTCCAAGCAGCGCATAGCC
Hart2016-Hct116_1984	36.5546	81.5522	CATGATGGAGTTTGAGCGGC
Hart2016-Hct116_1985	36.5575	86.9123	CCGGAATCTCGATGAACACA
Hart2016-Hct116_1986	36.5741	67.5994	GCGGGTTCCCATCTGGGACC
Hart2016-Hct116_1987	36.5777	67.5994	CCACCTTCTGGAATACGGCC
Hart2016-Hct116_1988	36.5835	78.5445	AAGGCTCTAAGCACTGCCAG
Hart2016-Hct116_1989	36.5994	81.5456	TCGAGAGAGAGATCGTGACC
Hart2016-Hct116_1990	36.6001	75.7487	ATAGTGACACCGATGGGCCA
Hart2016-Hct116_1991	36.603	75.7487	CTGAAGGTCCTTTACAGACG
Hart2016-Hct116_1992	36.6319	67.1564	CTGCAGTGCCTCATTTGAGG
Hart2016-Hct116_1993	36.6413	86.9123	GATGCGGTGGTCCTTGAGAA
Hart2016-Hct116_1994	36.6536	84.3414	CGACATAGAGGAGGTGAGCC
Hart2016-Hct116_1995	36.6687	70.3886	TGAAGCTATCACTCTGGAAC
Hart2016-Hct116_1996	36.6839	75.9737	GCAGAATCGCCGTACACCGC
Hart2016-Hct116_1997	36.694	81.3338	CCGCCTTAGGGATTCTCACA
Hart2016-Hct116_1998	36.733	64.1653	TCCGTACATTTGTTCGGCGC
Hart2016-Hct116_1999	36.7352	72.9594	CTCACCAAAGTATTTGGAGG
[truncated: 2,195 more rows]

## Sheet: Fig4a_Doench2014m
gRNA ID	normalized phenotype depletion [%]	EVA score	gRNA target sequence
Cd28-1	99.0061	78.5445	GTTGCTATCTACCACAAGCA
Cd28-10	86.7999	73.1844	TTCTTCTCAGTTCAAGTAAC
Cd28-11	85.4436	78.5445	TTCCGGGCATCCCTGTACAA
Cd28-12	84.0874	84.123	TCGGCATTCGAGCGAAACTG
Cd28-13	82.7311	70.1702	ACCAGTGCCCAAAACAGCTT
Cd28-14	81.3749	84.123	ACATGAACATGACTCCCCGG
Cd28-15	80.0186	81.3338	GACACTCAGGCTGCTGTTCT
Cd28-16	78.6624	78.5445	GCTGTTCACGCCCTTGTACA
Cd28-17	77.3061	70.1702	CTCCTCTCGTTGTCTAGGTA
Cd28-18	75.9499	84.123	CGCCTTACCTAGACAACGAG
Cd28-19	74.5936	70.1702	TCGTTGTCTAGGTAAGGCGG
Cd28-2	97.6498	78.7629	TCATCAGAACAATGACACTC
Cd28-20	73.2374	81.3338	TTATGGCTTGCTAGTGACAG
Cd28-21	71.8811	61.7881	ATAGGGGTCCCTGTCAGGGG
Cd28-22	70.5249	75.7487	CAAGGGCGTGAACAGCGACG
Cd28-23	69.1686	78.7629	ACTACATGAACATGACTCCC
Cd28-24	67.8124	84.123	CGAGTGAGCCCAGGCCTCCG
Cd28-25	66.4561	80.2543	TTCCTTTGCGAGAAGGTTGT
Cd28-26	65.0999	78.5445	ATTCCGGGCATCCCTGTACA
Cd28-27	63.7436	84.123	CCCTTCAGAAAACAAGATTT
Cd28-28	62.3874	62.425	AAGTCTCTGGCAGGGGCGTA
Cd28-29	61.0311	70.1702	ACGCTGCAAAGTCTCTGGCA
Cd28-3	96.2936	81.3272	CTAGACAACGAGAGGAGCAA
Cd28-30	59.6749	75.7487	TGCCGAGTTCAACTGCGACG
Cd28-31	58.3186	78.7629	TCGAGTGAGCCCAGGCCTCC
Cd28-32	56.9624	75.7487	AATGCCGAGTTCAACTGCGA
Cd28-33	55.6061	75.9737	ACGAGGTCAGCCTCAGCTGC
Cd28-34	54.2499	54.4937	CTCTGGCAGGGGCGTAGGGC
Cd28-35	52.8937	75.7487	AGCGACGTGGAAGTCTGTGT
Cd28-36	51.5374	70.1702	CATTGCTCCTCTCGTTGTCT
Cd28-37	50.1812	72.9594	GCAGCGTACCGCCCCTGACA
Cd28-38	48.8249	54.0507	AAAGTCTCTGGCAGGGGCGT
Cd28-39	47.4687	73.1844	CTAGCAAGCCATAACAAAAC
Cd28-4	94.9373	80.689	CGTTGTCTAGGTAAGGCGGA
Cd28-40	46.1124	73.1844	TGGGCACTGGTCGTGGTTGC
Cd28-41	44.7562	47.1766	TAAGGCTTTCGAGTGAGCCC
Cd28-42	43.3999	78.7629	GCGACGTGGAAGTCTGTGTC
Cd28-43	42.0437	70.1702	GTTCCTTCTACTATTTGTCT
Cd28-44	40.6874	70.1702	GCAGGGGCGTAGGGCTGGTA
Cd28-45	39.3312	54.0429	AAAGCAGTCGCCCCTGCTTG
Cd28-46	37.9749	70.1702	CGCTGCAAAGTCTCTGGCAG
Cd28-47	36.6187	81.3338	ATCCCCGTCGCAGTTGAACT
Cd28-48	35.2624	73.1844	CGTTGCTATCTACCACAAGC
Cd28-49	33.9062	86.9123	CGAGCGAAACTGGGGCTGAT
Cd28-5	93.5811	48.4578	TGTAGGAATACCTGCAGCTG
Cd28-50	32.5499	75.9737	TGCAGCGTACCGCCCCTGAC
Cd28-51	31.1937	78.5445	AGTGGCTCTTTGTGTTATCT
Cd28-52	29.8375	81.3338	GGAACTATTATTCACATAAA
Cd28-53	28.4812	78.7629	TTCGAGTGAGCCCAGGCCTC
Cd28-54	27.1249	50.3843	TGGATAGGGGTCCCTGTCAG
Cd28-55	25.7687	70.1702	TTCCTACAACCTTCTCGCAA
Cd28-56	24.4125	66.0919	GCGGTACGCTGCAAAGTCTC
Cd28-57	23.0562	84.123	CCCCCTAGACAAATAGTAGA
Cd28-58	21.7	75.9737	CCTTCTCGCAAAGGAATTCC
Cd28-59	20.3437	73.1844	TACGCTGCAAAGTCTCTGGC
Cd28-6	92.2248	70.1702	TTGCTATCTACCACAAGCAG
Cd28-60	18.9875	81.3338	TGTTCATGTAGTCACTTTGA
Cd28-61	17.6312	78.5379	CCCGGAATTCCTTTGCGAGA
Cd28-62	16.275	75.9737	ACCTTCTCGCAAAGGAATTC
Cd28-63	14.9187	64.8101	CGCTGTTCACGCCCTTGTAC
Cd28-64	13.5625	75.7487	TGGAAGTCTGTGTCGGGAAT
Cd28-65	12.2062	73.6047	ACTCGGCATTCGAGCGAAAC
Cd28-66	10.85	70.1702	AGTCATCTCCTAAGCTGTTT
Cd28-67	9.49373	75.7487	ACATGACTCCCCGGAGGCCT
Cd28-68	8.13749	66.9468	CGCCCTTGTACAGGGATGCC
Cd28-69	6.78124	75.7487	GTGGAAGTCTGTGTCGGGAA
Cd28-7	90.8686	81.3338	GCTTGTGGTAGATAGCAACG
Cd28-70	5.42499	78.7629	ATGCCGAGTTCAACTGCGAC
Cd28-71	4.06874	70.3886	AACATGACTCCCCGGAGGCC
Cd28-72	2.7125	73.1844	CAGTGGCTCTTTGTGTTATC
Cd28-73	1.35625	83.4782	CTCGGCATTCGAGCGAAACT
Cd28-74	0	75.9737	AAACAGTGACGTTCCGTCTC
Cd28-8	89.5123	81.3272	TGACGTGCAGATTCCAGAGA
Cd28-9	88.1561	78.5445	CTCTCGTTGTCTAGGTAAGG
Cd43-10	93.0897	81.3338	TTCTTGGCTTGGTGACCTGG
Cd43-100	27.636	70.1702	GCTTGTTGTCACAGTGGTGG
Cd43-101	26.9087	67.5994	CTGGCTACATTTGATGGTTC
Cd43-102	26.1815	75.9737	AGAATCAAGTGGCATGTTAC
Cd43-103	25.4542	81.3338	CCAAGGGGGTCAAAGAAACT
Cd43-104	24.7269	66.5121	TGTGGTGACAGGGGGACCAC
Cd43-105	23.9997	78.5445	CCCCTGTCACCACAGCTACT
Cd43-106	23.2724	70.1702	CATCAGTTTCTGTGGGGTCA
Cd43-107	22.5452	67.8012	ATGCCACTTGATTCTTGGCT
Cd43-108	21.8179	73.1779	CAGAGGCAAAAGCGGAGGAC
Cd43-109	21.0906	70.3886	TCCTGAGAGGCAGTAGGCTC
Cd43-11	92.3624	86.9123	GATTGGCTGCAGTGACAGGA
Cd43-110	20.3634	76.6102	GCCCATGCTTATTGCCTTGG
Cd43-111	19.6361	73.1844	CCCCCTGTCACCACAGCTAC
Cd43-112	18.9088	64.8101	CACAGTGGTGGGGGGTGCAC
Cd43-113	18.1816	81.3338	ACCTGGTGGTTATGGGATCT
Cd43-114	17.4543	67.5994	GAGGCAGTAGGCTCAGGTAC
Cd43-115	16.727	78.7546	TTCTGTGGGGTCAGGGACAG
Cd43-116	15.9998	67.3814	CACCACAGCTACTGGGTCTC
Cd43-117	15.2725	64.8101	CTTTGGGGCATGCTGGGTCC
Cd43-118	14.5453	81.3338	CCCAGTTTCTTTGACCCCCT
Cd43-119	13.818	59.0071	CCATCAGTTTCTGTGGGGTC
Cd43-12	91.6352	81.3338	GACAATTCAGTAGTTTCCAA
Cd43-120	13.0907	78.5445	TTGCACCTTCTCCTCCTCTT
Cd43-121	12.3635	80.689	GGGATTGTGGTCTGCCCCCA
Cd43-122	11.6362	81.3338	GTAACATGCCACTTGATTCT
Cd43-123	10.909	78.5445	TGCACCTTCTCCTCCTCTTT
Cd43-124	10.1817	64.5695	CTTGGTGACCTGGTGGTTAT
Cd43-125	9.45442	47.1766	CCCCACAGAAACTGATGGGC
Cd43-126	8.72716	75.7487	TGCTGGAAACTGAGGTGCCA
Cd43-127	7.9999	72.9594	GCTTGGTGACCTGGTGGTTA
Cd43-128	7.27263	75.9737	GTCGTCCTCTGCAGACTGTC
Cd43-129	6.54537	81.3338	GAGCTTGTTGTCACAGTGGT
Cd43-13	90.9079	73.1844	GCTGCAGTTCCGTCTGTCAC
Cd43-130	5.81811	81.3338	AACTACTGAATTGTCTTCTT
Cd43-131	5.09084	81.3338	AACTGATGGGCTGGCATTCT
Cd43-132	4.36358	65.012	TATTGCCTTGGTGGTGGTTT
Cd43-133	3.63632	78.5445	CCTCCTCTTTGGGGCATGCT
Cd43-134	2.90905	78.5445	GCCAGCCCATCAGTTTCTGT
Cd43-135	2.18179	75.9737	GAACTGGTTGCTGTGGTAGC
Cd43-136	1.45453	75.9737	TCCAAGGGGGTCAAAGAAAC
Cd43-137	0.727263	66.077	GACAGGGGGACCACTGGTCT
Cd43-138	0	75.9737	AAACTGATGGGCTGGCATTC
Cd43-14	90.1806	72.9594	AGTTCCGTCTGTCACAGGAT
Cd43-15	89.4534	81.3338	CTTACTGTTGTAGCCACAGA
Cd43-16	88.7261	81.3338	GGACCCAGCATGCCCCAAAG
Cd43-17	87.9988	86.9123	GAAACTTCCTGAGAGGCAGT
Cd43-18	87.2716	75.9737	CCCAAGATCCCATAACCACC
Cd43-19	86.5443	86.9123	CTGACCCCACAGAAACTGAT
Cd43-2	98.9078	69.5176	TGGGGCATGCTGGGTCCAGG
Cd43-20	85.817	74.031	AACTGGTTGCTGTGGTAGCA
Cd43-21	85.0898	72.9594	CCCAGCATGCCCCAAAGAGG
Cd43-22	84.3625	78.5445	GCTGGCATTCTGGGCTTCAG
Cd43-23	83.6353	84.123	GCTGTGATATGTGGGGTAGA
Cd43-24	82.908	78.5445	GCACCTTCTCCTCCTCTTTG
Cd43-25	82.1807	81.3338	AGACAATTCAGTAGTTTCCA
Cd43-26	81.4535	78.5445	CCACAGCTACTGGGTCTCTG
Cd43-27	80.7262	78.5445	CCAGCCCATCAGTTTCTGTG
Cd43-28	79.9989	78.5445	CAATTCAGTAGTTTCCAAGG
Cd43-29	79.2717	81.3338	TCACCAAGCCAAGAATCAAG
Cd43-3	98.1805	47.1604	GGTCTGCCCCCAGGGGCTGA
Cd43-30	78.5444	72.9594	AGGTCCGTCTGTCACAGGAT
Cd43-31	77.8172	84.123	ACTTGGAGCTGTGATATGTG
Cd43-32	77.0899	81.3338	CCCAGTAGCTGTGGTGACAG
Cd43-33	76.3626	78.5445	CACCACCAAGGCAATAAGCA
Cd43-34	75.6354	78.7629	TCTTCTTTGGAGACTTCTGC
Cd43-35	74.9081	75.9737	TGGGATTGTGGTCTGCCCCC
Cd43-36	74.1809	78.5379	AGAGGCAAAAGCGGAGGACT
Cd43-37	73.4536	84.123	TTCTGTGGAGAGTTCCAGTG
Cd43-38	72.7263	84.123	GGTCAAAGAAACTGGGATTG
Cd43-39	71.999	81.3338	GGGTCACTGGCTACATTTGA
Cd43-4	97.4533	84.123	GTACTTGGAGCTGTGATATG
Cd43-40	71.2718	84.123	ACAAGCTCTAACGAGACCAG
Cd43-41	70.5445	70.1702	ACCACCAAGGCAATAAGCAT
Cd43-42	69.8173	75.7487	CGAGCCCAGACAGTCTGCAG
Cd43-43	69.09	78.5445	GCTTACTGTTGTAGCCACAG
Cd43-44	68.3627	86.9123	GTCAGGGACAGTGGACTCGA
Cd43-45	67.6355	81.3338	TGTGGCGCCAGAGGCAAAAG
Cd43-46	66.9082	84.123	TACTTGGAGCTGTGATATGT
Cd43-47	66.1809	84.123	AGGAGACCATCAGCCCCTGG
Cd43-48	65.4537	84.123	GAGAGTTCCAGTGTGGCCCG
Cd43-49	64.7264	86.9123	CGAGACCAGTGGACCCTCTG
Cd43-5	96.726	84.123	CTTGCTGGAAACTTCCTGAG
Cd43-50	63.9992	89.7015	AAAGAGGAGGAGAAGGTGCA
Cd43-51	63.2719	78.5445	GCATCTACATCTATCTCTAA
Cd43-52	62.5446	80.0376	ATGCCCCAAAGAGGAGGAGA
Cd43-53	61.8174	81.3338	GTTAGAGCTTGTTGTCACAG
Cd43-54	61.0901	81.3338	ACAGTAAGCTCCAAGACCAG
Cd43-55	60.3628	72.9594	ACCCAGTAGCTGTGGTGACA
Cd43-56	59.6356	81.3338	CAACAGCAGTAGCGCCACGA
Cd43-57	58.9083	72.9594	TCGTCCTCTGCAGACTGTCT
Cd43-58	58.181	75.7487	CCCCAGAGACCCAGTAGCTG
Cd43-59	57.4538	75.9737	ACCTGAGCCTACTGCCTCTC
Cd43-6	95.9987	78.5445	ACAACAGCAGTAGCGCCACG
Cd43-60	56.7265	84.123	GGATTGGCTGCAGTGACAGG
Cd43-61	55.9993	76.8203	CCAGTAGCTGTGGTGACAGG
Cd43-62	55.272	84.123	AAGGAGACCATCAGCCCCTG
Cd43-63	54.5447	78.5445	GGCAGTAGGCTCAGGTACAG
Cd43-64	53.8175	86.9123	CCTGACCCCACAGAAACTGA
Cd43-65	53.0902	78.5445	TACCACAGCAACCAGTTCTG
Cd43-66	52.3629	70.1702	TCGTGGCGCTACTGCTGTTG
Cd43-67	51.6357	79.3994	TTCTGGGCTTCAGAGGTACT
Cd43-68	50.9084	72.9594	CTCCACAGAACTGGTTGCTG
Cd43-69	50.1812	81.3338	GAGGGCCAAAACCACCACCA
Cd43-7	95.2715	85.6227	GGGCCCTCGAGTGAGATGCA
Cd43-70	49.4539	81.3338	AGTCCATGCATCTCACTCGA
Cd43-71	48.7266	75.9654	ACCACAGCTACTGGGTCTCT
Cd43-72	47.9994	75.7487	GGGATCTTGGGTAGACGTCG
Cd43-73	47.2721	70.1702	CATGCTTATTGCCTTGGTGG
Cd43-74	46.5448	81.3338	GAGTCCATGCATCTCACTCG
Cd43-75	45.8176	78.5445	CTTGTTGTCACAGTGGTGGG
Cd43-76	45.0903	75.9737	TGTAGCCACAGAGGGTCCAC
Cd43-77	44.3631	78.5445	TGCCAGCCCATCAGTTTCTG
Cd43-78	43.6358	70.3886	ACTGGAACTCTCCACAGAAC
Cd43-79	42.9085	75.9737	GACTGTCTGGGCTCGCCACC
Cd43-8	94.5442	78.5445	ACAATTCAGTAGTTTCCAAG
Cd43-80	42.1813	86.9123	GAAGGAGACCATCAGCCCCT
Cd43-81	41.454	73.1844	TCCTCCTCTTTGGGGCATGC
Cd43-82	40.7267	68.0262	AGGTACAGGGGTGCTCATGC
Cd43-83	39.9995	78.7629	GCTGGAAACTGAGGTGCCAC
Cd43-84	39.2722	78.5445	TACTGCTGTTGTGGCGCCAG
Cd43-85	38.545	81.3338	CCTGGTGGTTATGGGATCTT
Cd43-86	37.8177	73.3946	AAGCAGTGCTGATGTCTTGC
Cd43-87	37.0904	81.3338	GGATTGTGGTCTGCCCCCAG
Cd43-88	36.3632	78.5445	AGGCAGTAGGCTCAGGTACA
Cd43-89	35.6359	72.9594	GGCGCCAGAGGCAAAAGCGG
Cd43-9	93.817	73.1844	GCTGCAGGTCCGTCTGTCAC
Cd43-90	34.9086	78.7629	ACAGGATTGGCTGCAGTGAC
Cd43-91	34.1814	72.9594	AGAGCTTGTTGTCACAGTGG
Cd43-92	33.4541	64.3677	TGAGGTGCCACGGGCCACAC
Cd43-93	32.7268	81.5522	CGAAGGAGACCATCAGCCCC
Cd43-94	31.9996	70.3886	TGATTCTTGGCTTGGTGACC
Cd43-95	31.2723	69.0913	GACCCAGTAGCTGTGGTGAC
Cd43-96	30.5451	65.2226	TGCAGTGACAGGAGGGTCAC
Cd43-97	29.8178	70.1702	GGTGCCCATGCTTATTGCCT
Cd43-98	29.0905	75.9737	TCTGTCACAGGATTGGCTGC
Cd43-99	28.3633	70.1702	AGCTTGTTGTCACAGTGGTG
Cd45-1	100	78.5445	TATAGCATAAAACATATCCA
Cd45-10	96.7391	84.123	GGGCCACTAAAAGAAACGAT
Cd45-100	64.1304	76.8203	CTGGTATTCAGCCTCCAGAG
Cd45-101	63.7681	65.8669	TGTGCTCAGTACTGGGGCGA
Cd45-102	63.4058	86.9123	GAGCTGAGACATTCCAAGGT
Cd45-103	63.0435	81.5439	AGTTGGAGGACACAGCACAT
Cd45-104	62.6812	81.3338	CCTCAAACAGAAGCTTCCCA
Cd45-105	62.3188	75.7487	TGACTGCACACCAAAAGAAA
Cd45-106	61.9565	78.5445	ACCAGTACCAGTGTACCACA
Cd45-107	61.5942	84.123	CAAGCATGGAGGAAGGCACT
Cd45-108	61.2319	81.3338	CCCATTGACATAGGCAAGTA
Cd45-109	60.8696	84.123	TACTGGCCAAGCATGGAGGA
Cd45-11	96.3768	81.3338	GAGTCTGCATCTAAACCCCA
Cd45-110	60.5072	75.7487	AGTTCGGAGAGTGTAGGCTG
Cd45-111	60.1449	78.7629	CATTGGAATTGATGCCATGC
Cd45-112	59.7826	73.1844	CATCCATCCTCGTCCACTGC
Cd45-113	59.4203	81.3338	AGGAAATACATTGCTGCACA
Cd45-114	59.058	84.123	AGAAATTGACATTCACCTGG
Cd45-115	58.6957	81.3338	TTAGTGGAATACAATCAGTT
Cd45-116	58.3333	68.446	ACCAGTGTACCACATGGAAA
Cd45-117	57.971	89.7015	AAAAGGAAGATTGCTGATGA
Cd45-118	57.6087	78.5379	TGAAAAGCAGCTGATGGATG
Cd45-119	57.2464	75.9671	ATGACTTCTGGAGGATGATC
Cd45-12	96.0145	75.9737	ATAGATTTATATGTACCACC
Cd45-120	56.8841	73.1696	GACTTCCTTCATACAGGAGT
Cd45-121	56.5217	78.7629	AAGCATGGAGGAAGGCACTC
Cd45-122	56.1594	70.1702	TGTTCCCTTAGTGCTGGTGT
Cd45-123	55.7971	78.1099	ACAGAACAACCCTGTCTGCT
Cd45-124	55.4348	71.88	TATTCAGCCTCCAGAGGGGA
Cd45-125	55.0725	72.9594	GTATTCAGCCTCCAGAGGGG
Cd45-126	54.7101	78.5445	ACTATTGTCTGTCGGCCGGG
Cd45-127	54.3478	70.1702	ACGCAAAGCACGGCCTGGGG
Cd45-128	53.9855	78.5445	TGTGCAGCAATGTATTTCCT
Cd45-129	53.6232	81.3338	TTCCCAAGGCTTCCCCAGAA
Cd45-13	95.6522	86.9123	TAACCTGCAGTGGACGAGGA
Cd45-130	53.2609	81.5522	TCTGAAATAAATGGAGATGC
Cd45-131	52.8986	78.5379	CAAAAGGAAGATTGCTGATG
Cd45-132	52.5362	75.9671	CGATGATGTCATAGAGGAAC
Cd45-133	52.1739	73.1844	GTCCCATTGTGGTGCACTGC
Cd45-134	51.8116	84.123	CAAAGACTTCTGTGTCCAGA
Cd45-135	51.4493	73.1844	CTCATATCCAATTCACCAGC
Cd45-136	51.087	86.9123	CTGGAAGGCCTGGAAGCAGA
Cd45-137	50.7246	72.9594	TTCCTAACCTGCAGTGGACG
Cd45-138	50.3623	70.1702	ATGGTTATGTTGTCAAGCTA
Cd45-139	50	73.1844	AGTCATCAACTGTCTCATCC
Cd45-14	95.2899	78.5445	GGGCCATTAGTTTCATAAGG
Cd45-140	49.6377	81.3338	CAGTGACCCCTCCCCTCTGG
Cd45-141	49.2754	81.3338	CGAGTGCCTTCCTCCATGCT
Cd45-142	48.913	81.3338	TGTAATCAGGACATCGTTTG
Cd45-143	48.5507	78.5445	ATCTCCAGTTCATGCTTAAG
Cd45-144	48.1884	75.9737	ACCCAGTGACCCCTCCCCTC
Cd45-145	47.8261	84.123	GAGGGCAAAGTGGATGTCTA
Cd45-146	47.4638	81.3338	CTTCCCAAGGCTTCCCCAGA
Cd45-147	47.1014	73.1844	CAAGCTTTCCACCTCAAAAC
Cd45-148	46.7391	67.5994	TCAGGTTTAGATACAGGCTC
Cd45-149	46.3768	67.5994	AGGAAGTCTGTGCTCAGTAC
Cd45-15	94.9275	72.9594	CATTAATGCATCCTTTGTGA
Cd45-150	46.0145	70.1702	ATCAGCTTCCTAACCTGCAG
Cd45-151	45.6522	84.123	AACAACAGGAACTCGTTGAA
Cd45-152	45.2899	67.1564	ATACTTCAATTTGTTTGGAG
Cd45-153	44.9275	67.5994	TCTTCAGGAACCCCATGGTC
Cd45-154	44.5652	69.954	TCCGTCGAAGTTTGAGGAGC
Cd45-155	44.2029	64.8101	TCTCTACGCAAAGCACGGCC
Cd45-156	43.8406	81.3338	GTGATACTTCATCCCTTCTG
Cd45-157	43.4783	73.1844	ACCAGGTCTTTGGGTTCTGC
Cd45-158	43.1159	80.0442	TTCCTTCATACAGGAGTTGG
Cd45-159	42.7536	78.5445	CTTCTTCAGTGGTCCCATTG
Cd45-16	94.5652	81.3338	GCAGCTGGATCCCCACAACT
Cd45-160	42.3913	89.7015	AGATGATGAAAAGCAGCTGA
Cd45-161	42.029	78.7629	AGAACAAGTGCGCAGAATAC
Cd45-162	41.6667	67.5994	AGTGCCACTTAAGCATGAAC
Cd45-163	41.3043	78.5379	CGAAGTTTGAGGAGCAGGTG
Cd45-164	40.942	69.0913	GACACAGAAGTCTTTGTCAC
Cd45-165	40.5797	85.6227	ATGGTCACACGATGTGAAGA
Cd45-166	40.2174	84.123	AGGGAAGAATGTCAACATAA
Cd45-167	39.8551	78.5445	CCCTACTTGCCTATGTCAAT
Cd45-168	39.4928	72.9594	GGTCTGGCCAGCTGGTGAAT
Cd45-169	39.1304	78.7629	GCAGACTCAGGTTTAGATAC
Cd45-17	94.2029	81.3338	ATAGGTCCGGACAAGGTCAA
Cd45-170	38.7681	78.5445	TTGTCACCTATGGTTGTGCT
Cd45-171	38.4058	81.3338	AAATGCTAAGTGTGGAAATG
Cd45-172	38.0435	86.9123	ATGGGAAGATTCAAAGAAAT
Cd45-173	37.6812	78.7629	TGGGGTTTAGATGCAGACTC
Cd45-174	37.3188	72.7498	CACAGAACAACCCTGTCTGC
Cd45-175	36.9565	78.5445	TAAAGTCTCTACGCAAAGCA
Cd45-176	36.5942	81.3338	GATGTCCAAAATGCTAAGTG
Cd45-177	36.2319	78.5445	TTAGGGCCATTAGTTTCATA
Cd45-178	35.8696	81.3338	AGTGCTTGCAAGGCCCAGAG
Cd45-179	35.5072	81.3338	GGAAGTCTGTGCTCAGTACT
Cd45-18	93.8406	78.5445	AATGTAGCTGGCATTTATGT
Cd45-180	35.1449	70.8072	CTGTCTCATCCCGGGGCCCT
Cd45-181	34.7826	75.9737	TTATGCTATAAGAACAATTC
Cd45-182	34.4203	81.5522	TGATGAGGGCAGACTGTTCC
Cd45-183	34.058	73.1844	CCCCTTTCCATGTGGTACAC
Cd45-184	33.6957	75.9737	TCACAATAATCAGAAACACC
Cd45-185	33.3333	70.5905	ATTCAGCCTCCAGAGGGGAG
Cd45-186	32.971	84.123	AGTCTGATTACTAGATTCAT
Cd45-187	32.6087	78.7629	CCCTCTGGAGGCTGAATACC
Cd45-188	32.2464	78.7629	CTTAGAGACTTCCTTCATAC
Cd45-189	31.8841	86.9123	GAAATGATGATTGCTGCTCA
Cd45-19	93.4783	84.123	TGTGACCATGACAATAACTG
Cd45-190	31.5217	73.3863	TGGTACTGGTACACAGTTCT
Cd45-191	31.1594	73.1779	AGAAATGATGATTGCTGCTC
Cd45-193	30.4348	86.9123	AAGAAACGATCGGTGACTTT
Cd45-194	30.0725	84.3414	CACGATGTGAAGAAGGAAAC
Cd45-195	29.7101	78.5445	TCCCTACTTGCCTATGTCAA
Cd45-196	29.3478	84.123	AGAGGGGAGGGGTCACTGGG
Cd45-197	28.9855	78.5445	CACAGTAATGTTCCCAAACA
Cd45-198	28.6232	75.7487	AACAAAATGTCAGAATGGAT
Cd45-199	28.2609	84.123	TCCAGAGGGGAGGGGTCACT
Cd45-2	99.6377	84.123	AAAGACTTCTGTGTCCAGAA
Cd45-20	93.1159	84.123	AAATGATGATTGCTGCTCAG
Cd45-200	27.8986	78.5445	TTTATACAAAACAACAAGCA
Cd45-201	27.5362	81.3338	TAACTCTCCGTCGAAGTTTG
Cd45-202	27.1739	81.3338	CACCTATGGTTGTGCTTGGA
Cd45-203	26.8116	84.3414	ATGAGACAGTTGATGACTTC
Cd45-204	26.4493	84.123	CTTGCAAGGCCCAGAGTGGA
Cd45-205	26.087	78.5445	TCACCTATGGTTGTGCTTGG
Cd45-206	25.7246	75.9671	AAGAAAATAAGAAGAAGAAC
Cd45-207	25.3623	75.7487	ACAACAGGAACTCGTTGAAA
Cd45-208	25	75.9737	TAAAGCACTGATTATATTCC
Cd45-209	24.6377	81.3338	TTGGAGGGTCAGTGCTTGCA
Cd45-21	92.7536	78.5445	AATGTCTCAGCTCAAAAGTT
Cd45-210	24.2754	84.123	TGGATGGTGTAAGAGTTGTG
Cd45-211	23.913	81.3338	GACCCTCCAAGCACAACCAT
Cd45-212	23.5507	78.7629	AGCTTCTGAATGATGTAATC
Cd45-213	23.1884	75.9737	ACAGTATATCCTGATTCATC
Cd45-214	22.8261	81.3338	ACCACAACGAAGCAAACATG
Cd45-215	22.4638	78.7629	CAGCAATTTAGATGAACAAC
Cd45-216	22.1014	78.5379	AATGGGAAGATTCAAAGAAA
Cd45-217	21.7391	73.1844	TTATACTATTGTCTGTCGGC
Cd45-218	21.3768	74.6841	GGATGCATTAATGTATTTGC
Cd45-219	21.0145	63.5206	CTGGTACTGGTACACAGTTC
Cd45-22	92.3913	86.9123	ACTTTCCAAGAGATTGAACA
Cd45-220	20.6522	70.1702	ACCACATGTTTGCTTCGTTG
Cd45-221	20.2899	84.123	ATAAATGTGCAGACAGATTT
Cd45-222	19.9275	70.1702	TACACATGTGTAATTTGTTT
Cd45-223	19.5652	78.5445	CTACACATGTGTAATTTGTT
Cd45-224	19.2029	78.5445	ACTCTTACACCATCCACTCT
Cd45-225	18.8406	78.7629	AGACCTGGTGTCTATGATTC
Cd45-226	18.4783	64.8023	GGGTTTGTGGCTCAAACTTC
Cd45-227	18.1159	73.1844	ATTACTTACATCAATGTAGC
Cd45-228	17.7536	75.9737	ACTGTTCCTGGCTGAATTTC
Cd45-229	17.3913	68.446	TACCAGTGTACCACATGGAA
Cd45-23	92.029	84.123	GGAAACTTGCTGAATACCCG
Cd45-230	17.029	78.7629	CCACTAAAGCCTGATGAATC
Cd45-231	16.6667	81.3338	ACCTGCTCCTCAAACTTCGA
Cd45-232	16.3043	81.3338	CGCAGAATACTGGCCAAGCA
Cd45-233	15.942	81.3338	GGTCCTCCTTATGAAACTAA
Cd45-234	15.5797	81.3338	GACACTTCATAGTATTTATA
Cd45-235	15.2174	64.8101	TATACTATTGTCTGTCGGCC
Cd45-236	14.8551	75.9737	TATGTACTCCACTGTGAGCC
Cd45-237	14.4927	75.9737	GGCCTTTGGATTTGCCCTTC
Cd45-238	14.1304	81.3338	CCTTGGGAAGCTTCTGTTTG
Cd45-239	13.7681	81.3338	TTTCCAACAAAATGTCAGAA
Cd45-24	91.6667	72.9594	GGATCCCCACAACTAGGCTT
Cd45-240	13.4058	84.123	TTGAATCTTCCCATTGACAT
Cd45-241	13.0435	81.3338	ATCATAGACACCAGGTCTTT
Cd45-242	12.6812	81.3338	TGTAATTTGTTTGGGCACGA
Cd45-243	12.3188	81.3338	TGTGATACTTCATCCCTTCT
Cd45-244	11.9565	78.5445	GGCTAATACTTCAATTTGTT
Cd45-245	11.5942	73.1844	CAACTAGGCTTAGGCGTTTC
Cd45-246	11.2319	81.3338	AATCATAGACACCAGGTCTT
Cd45-247	10.8696	78.7629	TGGTGTAAGAGTTGTGAGGC
Cd45-248	10.5073	73.1844	AACCCCATGGTCTGGCCAGC
Cd45-249	10.1449	67.1569	CTCCAGAGGGGAGGGGTCAC
Cd45-25	91.3043	81.3338	GTATCTTTCAGAGCATTCCA
Cd45-250	9.78261	75.9737	TTGTGATACTTCATCCCTTC
Cd45-251	9.42029	70.1702	CTCTACGCAAAGCACGGCCT
Cd45-252	9.05797	75.9737	TTGTCCAACTGACATCTTTC
Cd45-253	8.69565	81.3338	TATTCTGATTGTGGGGCTTT
Cd45-254	8.33333	81.5522	TCTGAAGACTCATCTGATTC
Cd45-255	7.97101	75.7487	TATAAATGTGCAGACAGATT
Cd45-256	7.6087	78.5445	CTGTGCCTTGTTCAATCTCT
Cd45-257	7.24638	73.1844	AACTCTTACACCATCCACTC
Cd45-258	6.88406	73.1844	TTGTGCAGCAATGTATTTCC
Cd45-259	6.52174	81.3338	GGCTTTCGGGCATCTTTGAT
Cd45-26	90.942	74.2412	CCTGGTATTCAGCCTCCAGA
Cd45-260	6.15942	69.7277	CCTGATTCATCAGGCTTTAG
Cd45-261	5.7971	81.3338	CAAGAAAAACGTTAGTCTCT
Cd45-262	5.43478	81.3338	GGGCTTTCGGGCATCTTTGA
Cd45-263	5.07246	75.9737	TGAGCAGCAATCATCATTTC
Cd45-264	4.71014	75.9737	TTCATTCCATTGACCTTGTC
Cd45-265	4.34783	75.9737	ATTCTGATTGTGGGGCTTTC
Cd45-266	3.98551	70.3886	TGATGCCATGCTGGAAGGCC
Cd45-267	3.62319	78.5445	CATTTCCACACTTAGCATTT
Cd45-268	3.26087	84.123	GTGGAACTCTCTGAAATAAA
Cd45-269	2.89855	73.1844	CCACTTTGCCCTCTGCTTCC
Cd45-27	90.5797	81.3338	AGAATACTGGCCAAGCATGG
Cd45-270	2.53623	78.7629	AGGAGCAGGTGAGGGTCTTC
Cd45-271	2.17391	78.7629	TTCAACTGACTATGAGTTTC
Cd45-272	1.81159	78.5445	TCAAAACTGGTCACATTATT
Cd45-273	1.44928	73.1844	ATGTTCCCAAACATGGCAGC
Cd45-274	1.08696	81.3338	TCTGACTACCAAAATGTAAA
Cd45-275	0.724638	65.2143	ATCCCTTCTGGGGAAGCCTT
Cd45-276	0.362319	68.228	TGGCTCAAACTTCTGGCCTT
Cd45-277	0	56.84	CATCCCTTCTGGGGAAGCCT
Cd45-28	90.2174	78.5445	CAGCTCTTCCCCTTTCCATG
Cd45-29	89.8551	84.123	ATCAGATGATTATAACCGTG
Cd45-3	99.2754	78.5445	TAGCATAAAACATATCCATG
Cd45-30	89.4928	83.0436	AAGGCGACAGAGGTGTCTGA
Cd45-31	89.1304	86.9123	CTGAAATAAATGGAGATGCA
Cd45-32	88.7681	64.8101	AGTGCTGGTGTTGGGCGTAC
Cd45-33	88.4058	89.7015	ACGATGTGAAGAAGGAAACA
Cd45-34	88.0435	72.9594	GTGTCTGATGGTGCAAGTGG
Cd45-35	87.6812	73.1844	TACTTAACTCCTAGGGCCCC
Cd45-36	87.3188	84.123	TAAATGTGCAGACAGATTTG
Cd45-37	86.9565	73.1844	ACATAGCTGCACACCACCCC
Cd45-38	86.5942	62.8758	TCCATGTGGTACACTGGTAC
Cd45-39	86.2319	73.5964	TTGTCAAGCTAAGGCGACAG
Cd45-4	98.913	86.9123	AGACAGTTGATGACTTCTGG
Cd45-40	85.8696	75.3289	ATCAGGGCTTCAAGGAACCC
Cd45-41	85.5072	84.123	GAGGGTCTTCAGGAACCCCA
Cd45-42	85.1449	81.3338	TTCACCAGCTGGCCAGACCA
Cd45-43	84.7826	75.9737	TATCTTTCAGAGCATTCCAC
Cd45-44	84.4203	78.5445	TTACCTGCAGTGCACCACAA
Cd45-45	84.058	81.3338	AAGTTTGAGCCACAAACCCA
Cd45-46	83.6957	76.8203	CCAGTGTACCACATGGAAAG
Cd45-47	83.3333	78.5445	GCATCGTACCTGGCTCACAG
Cd45-48	82.971	78.5445	AACGCCTAAGCCTAGTTGTG
Cd45-49	82.6087	84.123	TGCGTAGAGACTTTACCACT
Cd45-5	98.5507	84.123	TTATTTCAGAGAGTTCCACA
Cd45-50	82.2464	81.3338	AATGCATCCTTTGTGATGGT
Cd45-51	81.8841	78.5445	AATAGTATAAATGTTACATG
Cd45-52	81.5217	84.123	GAGGTGTCTGATGGTGCAAG
Cd45-53	81.1594	64.8101	GTACTTAACTCCTAGGGCCC
Cd45-54	80.7971	84.123	CCTGGAAGCAGAGGGCAAAG
Cd45-55	80.4348	78.5445	TCATCAACTGTCTCATCCCG
Cd45-56	80.0725	78.5445	CATGGCATCAATTCCAATGT
Cd45-57	79.7101	78.5445	GGGCGTACAGGTACCTACAT
Cd45-58	79.3478	75.9654	GTGGGTACCTACCATCACAA
Cd45-59	78.9855	81.3338	CACCAGCTGGCCAGACCATG
Cd45-6	98.1884	78.5445	ATAGCATAAAACATATCCAT
Cd45-60	78.6232	84.123	CAACAGGAACTCGTTGAAAG
Cd45-61	78.2609	81.3338	TCCCATTGACATAGGCAAGT
Cd45-62	77.8986	78.5445	ACCTGGTATTCAGCCTCCAG
Cd45-63	77.5362	89.7015	GAGGATGATCTGGGAGCAAA
Cd45-64	77.1739	86.9123	ATGTTGACAGAGTTAGTGAA
Cd45-65	76.8116	70.3886	GCCTGCAGAACCCAAAGACC
Cd45-66	76.4493	69.5032	TCACCTCGGATTGCAGAGGA
Cd45-67	76.087	76.8203	GAAGTCTGTGCTCAGTACTG
Cd45-68	75.7246	86.9123	GGAATTGATGCCATGCTGGA
Cd45-69	75.3623	89.7015	TGACTTCTGGAGGATGATCT
Cd45-7	97.8261	81.3338	GTAGCAGAAATCTTATATCG
Cd45-70	75	78.5379	AAGTGCAGAAACAGAAGATG
Cd45-71	74.6377	78.7629	TCAATGGAATGAAAACCTCC
Cd45-72	74.2754	78.7629	ATCTGCGCAAGAAAAGATCC
Cd45-73	73.913	72.9594	GAAACGCCTAAGCCTAGTTG
Cd45-74	73.5507	84.3414	AGAGATGGATCCCAGCAGAC
Cd45-75	73.1884	63.4979	GCTGGAAGGCCTGGAAGCAG
Cd45-76	72.8261	78.5445	TACCTGCAGTGCACCACAAT
Cd45-77	72.4638	78.5379	AAAGCAGACTTATGGAGACA
Cd45-78	72.1015	84.123	TGCTGGCGATGATGTCATAG
Cd45-79	71.7391	78.5445	GTAGCTGGCATTTATGTAGG
Cd45-8	97.4638	81.3272	GAGATGGATCCCAGCAGACA
Cd45-80	71.3768	78.5445	GTTCCCTTAGTGCTGGTGTT
Cd45-81	71.0145	75.7487	CTCAAAAGTTCGGAGAGTGT
Cd45-82	70.6522	78.7629	AGAGGAACTGGTATTGCTCC
Cd45-83	70.2899	84.123	CATACCTGAAAGATGTCAGT
Cd45-84	69.9275	84.123	TTTCACAATGGAGTGTACGA
Cd45-85	69.5652	78.5445	TCTACGCAAAGCACGGCCTG
Cd45-86	69.2029	81.3338	TCACCAGCTGGCCAGACCAT
Cd45-87	68.8406	75.9671	AGAGTTAGTGAATGGAGACC
Cd45-88	68.4783	78.7629	GGTCCTGAATCATAGACACC
Cd45-89	68.1159	81.3338	GTCCTCCAACTCCTGTATGA
Cd45-9	97.1015	78.5445	ACATTTATACTATTGTCTGT
Cd45-90	67.7536	69.0829	GTCCAGAAGGGCAAATCCAA
Cd45-91	67.3913	78.5445	TGCTTCCAGGCCTTCCAGCA
Cd45-92	67.029	84.123	CAGATATGACCATGGGTTTG
Cd45-93	66.6667	86.9123	GGCGAAGGAAAGCAGACTTA
Cd45-94	66.3043	81.3272	GACTTATGGAGACATGGAAG
Cd45-95	65.942	73.1844	GTCATCAACTGTCTCATCCC
Cd45-96	65.5797	78.5445	AAACGCCTAAGCCTAGTTGT
Cd45-97	65.2174	70.1702	AAAGGCCACAGTTATTGTCA
Cd45-98	64.8551	70.1702	CTCTCTTCTTCATGTTGTGT
Cd45-99	64.4928	81.3272	GAAGTTTGAGGAGCAGGTGA
Cd5-1	99.9424	84.123	TTGCAGTTGGATATAGACCA
Cd5-10	96.1631	81.3338	CCTAGGCAGATCAGGCTCAG
Cd5-100	58.3697	67.5994	CCACCAGGAGTACAAGGGTC
Cd5-101	57.9498	81.5522	CTGCAGAGCTGAGGGACCCC
Cd5-102	57.5299	67.5994	ATCACCCACCTAGGCAGATC
Cd5-103	57.1099	72.9594	GAATTCTACAATGGCAGCTG
Cd5-104	56.69	75.9737	CACATACCTGCTGGGAACGC
Cd5-105	56.2701	84.123	CCTGGGCACAGAGGAACCCG
Cd5-106	55.8502	78.5445	CCTCATCTCCTTCCACACGG
Cd5-107	55.4302	67.5994	ACACACTGCTGCCCCCGACC
Cd5-108	55.0103	53.2041	CCCCGGGTTCCTCTGTGCCC
Cd5-109	54.5904	72.9594	GGGGGCAGCAGTGTGTGTGA
Cd5-11	95.7431	81.3338	TCTGGGGTCTGTTCAATGAA
Cd5-110	54.1705	62.2232	GCTGGCCATGTGTGGTCCTC
Cd5-111	53.7505	69.736	CTCCTGGGCACAGAGGAACC
Cd5-113	52.9107	75.9737	GGCCAAGACCCAAACCCAGC
Cd5-114	52.4908	73.3863	GGCTCCGGCACGGTGGTGGG
Cd5-115	52.0708	81.3338	ACCAGGCGGCTCTGAACCTT
Cd5-116	51.6509	81.3338	TGTGGTGACCCCTTGGCCCT
Cd5-117	51.231	67.5994	CTTTCTTGACACATCTGTCC
Cd5-118	50.8111	71.0251	CTGCAGCCAGGGGCCGGGGA
Cd5-119	50.3911	81.3338	TTCTGGGGTCTGTTCAATGA
Cd5-12	95.3232	70.1702	GGCTCCAATTCCAAGTGTCA
Cd5-120	49.9712	84.123	CTCCACTTGACCCTGACACT
Cd5-121	49.5513	86.9123	GACGGTGGGAAGAGCTATGT
Cd5-122	49.1313	84.123	GATGAGGTTCCCCAGGCCCA
Cd5-123	48.7114	84.123	TTGGCAGAAGACCTGGTTCT
Cd5-124	48.2915	72.9594	GGTTCAGAGCCGCCTGGTCG
Cd5-125	47.8716	70.3886	AGCTGCAATCTGGGAGGAGC
Cd5-126	47.4516	73.1844	CCACCACACCTGTGCACCTC
Cd5-127	47.0317	81.3338	TTCTGCAGATTTCCAGCCCA
Cd5-128	46.6118	78.7629	AACACTGAGACAGCTTCTCC
Cd5-129	46.1919	70.1702	CACCATCCTCTACAAGGCCA
Cd5-13	94.9033	81.3338	TCTTCTGCCAAGGATCTCCG
Cd5-130	45.7719	84.123	GACCAGGCGGCTCTGAACCT
Cd5-131	45.352	67.5994	CTTCCAGAAAACAACGGCCC
Cd5-132	44.9321	80.8991	GACACATCTGTCCGGGACAG
Cd5-133	44.5122	78.5445	GTGGGCTCCGGCACGGTGGT
Cd5-134	44.0922	77.4651	CAGGCCCTTGCCAATTCGAT
Cd5-135	43.6723	79.3994	GGGACCGCACAGTTGCTGTG
Cd5-136	43.2524	78.7629	GATGCTGACAAAACCTCCCC
Cd5-137	42.8325	71.6704	TCCTGGGCACAGAGGAACCC
Cd5-138	42.4125	78.5379	TTGACCCTGACACTTGGAAT
Cd5-139	41.9926	81.3338	GGTGGAGGTGTCGTTCTCTG
Cd5-14	94.4834	75.9737	GCCCAAGGTTCAGAGCCGCC
Cd5-140	41.5727	84.123	TGAGACACAGCTCCCGTTCG
Cd5-141	41.1527	64.8101	GCGCTCACCGTCATCTGCTC
Cd5-142	40.7328	70.3886	CTTGGCAGAAGACCTGGTTC
Cd5-143	40.3129	65.4405	TTCGATGGGAGGCCCCGAAC
Cd5-144	39.893	69.3158	TGTACTCCTGGTGGTGCTGC
Cd5-145	39.4731	73.1844	ATAGCTCTTCCCACCGTCCC
Cd5-146	39.0531	53.4064	CAAGGCCAAGGACAGGCCCC
Cd5-147	38.6332	75.9737	TCTTTCTTGACACATCTGTC
Cd5-148	38.2133	67.8012	GCCTCCCATCGAATTGGCAA
Cd5-149	37.7933	64.8101	ACAGTTCTGCAGCCAGGGGC
Cd5-15	94.0634	78.5445	CAGCGTTCCCAGCAGGTATG
Cd5-150	37.3734	66.9385	ACCTGTGGGCTCCGGCACGG
Cd5-151	36.9535	70.3886	AGATGAGGTTCCCCAGGCCC
Cd5-152	36.5336	67.5994	AGGTTCAGAGCCGCCTGGTC
Cd5-153	36.1136	65.2221	TTCGGGGCCTCCCATCGAAT
Cd5-154	35.6937	73.1844	TTCCCACCGTCCCCGGCCCC
Cd5-155	35.2738	64.8101	CACCTCAGGCCTTCGTGTCC
Cd5-156	34.8539	67.5994	TCCTCTACAAGGCCAAGGAC
Cd5-157	34.4339	75.9737	CCATTCGAAAAATGCCCAGC
Cd5-158	34.014	78.5445	TGTTCTGGTTCACTCCTGTG
Cd5-159	33.5941	73.1844	TGGCTCCAATTCCAAGTGTC
Cd5-16	93.6435	75.7487	GTGTGCAAACAGCTGAGATG
Cd5-160	33.1742	70.1702	CTTACCTGTGGGCTCCGGCA
Cd5-161	32.7542	63.0776	GCTCCGGCACGGTGGTGGGT
Cd5-162	32.3343	70.3886	GTGAGACACAGCTCCCGTTC
Cd5-163	31.9144	78.5445	CCTGGCACCAGCTGCAATCT
Cd5-164	31.4945	84.123	GCGCCAGAGATCACAGTGGG
Cd5-165	31.0745	72.9594	CAGAACCAGGTCTTCTGCCA
Cd5-166	30.6546	75.7487	GGCACAGAGGAACCCGGGGG
Cd5-167	30.2347	77.4651	CCAGGCCCTTGCCAATTCGA
Cd5-168	29.8148	62.8758	ACCCTCTTACCTGTGGGCTC
Cd5-169	29.3948	74.0393	CGTCAGTGGATTGGCCCCAC
Cd5-17	93.2236	86.9123	ATATAGACCACGGAGATCCT
Cd5-170	28.9749	75.9737	TGGAGCCACTTAGCATCACC
Cd5-171	28.555	63.7307	GGCGGCTCTGAACCTTGGGC
Cd5-172	28.135	48.8847	TGCCTGGGGCCAGGCCCGCT
Cd5-173	27.7151	72.9594	GTGTGACAGTTCTGCAGCCA
Cd5-174	27.2952	75.9737	CATCCTGACCCTTGTACTCC
Cd5-175	26.8753	75.9737	GGGCCTCCCACTGTGATCTC
Cd5-176	26.4553	75.7487	CTGCCTCGGACAGTCTGGAA
Cd5-177	26.0354	81.3338	CCGAGCACCCTCTTACCTGT
Cd5-178	25.6155	81.5522	AGCAGATGACGGTGAGCGCC
Cd5-179	25.1956	76.8203	ATCGAATTGGCAAGGGCCTG
Cd5-18	92.8037	79.3994	GGTGTGGTGGAATTCTACAA
Cd5-180	24.7756	81.3338	CAGCACTTCGTGGGAGTCCA
Cd5-181	24.3557	75.9737	TGTGTGACAGTTCTGCAGCC
Cd5-182	23.9358	75.7487	AGGGAAAGGACCAAGGGCCA
Cd5-183	23.5159	64.8101	CACCCCACCCACCACCGTGC
Cd5-184	23.0959	78.5445	CTGTTCTGGTTCACTCCTGT
Cd5-185	22.676	81.3338	GTCAGAAAAAGCAGCGTCAG
Cd5-186	22.2561	78.5445	GTGGGTGGGGTGGTTGTGGG
Cd5-187	21.8361	81.3338	GCCCTTGCCAATTCGATGGG
Cd5-188	21.4162	78.5445	ACTGTTCTGGTTCACTCCTG
Cd5-189	20.9963	37.9395	AACGGCCCAGGAGGGCGGCC
Cd5-19	92.3837	78.5445	TGGCAGCCAGCAGCACTTCG
Cd5-190	20.5764	59.2172	TCCCTCAGCTCTGCAGGAGC
Cd5-191	20.1564	42.6548	CACCAGCTCCTGCAGAGCTG
Cd5-192	19.7365	72.3068	GTCAGCATCCACCGTGTGGA
Cd5-193	19.3166	78.5445	GTGGTGGGTGGGGTGGTTGT
Cd5-194	18.8967	73.1844	TCCTGGCACCAGCTGCAATC
Cd5-195	18.4767	81.3338	AAAACAACGGCCCAGGAGGG
Cd5-196	18.0568	72.9594	AAAAAGCAGCGTCAGTGGAT
Cd5-197	17.6369	81.3338	CAGTTGCTGTGTGGCTTCGA
Cd5-198	17.217	75.9737	AGCTCCTCCCAGATTGCAGC
Cd5-199	16.797	81.3338	TGAACTTGTGTTGTTGCAGT
Cd5-2	99.5225	84.123	GGAAAGGACCAAGGGCCAAG
Cd5-20	91.9638	81.3338	CACTGCTGCCCCCGACCAGG
Cd5-200	16.3771	63.0776	CTCCGGCACGGTGGTGGGTG
Cd5-201	15.9572	48.8925	GGGCCAGGCCCGCTGGGTTT
Cd5-202	15.5373	64.8101	CAGTTCTGCAGCCAGGGGCC
Cd5-203	15.1173	70.1702	TGTGGGCTCCGGCACGGTGG
Cd5-204	14.6974	70.1702	CGGCACGGTGGTGGGTGGGG
Cd5-205	14.2775	67.5994	CCTGGGAACACTTACTGTTC
Cd5-206	13.8576	70.1707	TGAGCGCCTGGCCGCCCTCC
Cd5-207	13.4376	78.7546	GGGTGGAGGTGTCGTTCTCT
Cd5-208	13.0177	75.5307	CAGCCAGGGGCCGGGGACGG
Cd5-209	12.5978	75.5307	GAGCGCCTGGCCGCCCTCCT
Cd5-21	91.5439	81.3338	GCAGTGCTTCCAGAAAACAA
Cd5-210	12.1778	75.9737	ATGATGCTTGCCACAGTGCC
Cd5-211	11.7579	70.1702	AGTTCTGCAGCCAGGGGCCG
Cd5-212	11.338	46.081	ACCAGCTCCTGCAGAGCTGA
Cd5-213	10.9181	67.8012	GGCCTCCCATCGAATTGGCA
Cd5-214	10.4982	35.5544	AGGACAGGCCCCTGGGCCTG
Cd5-215	10.0782	48.8925	GGGGCCAGGCCCGCTGGGTT
Cd5-216	9.6583	72.7498	TGCACACTGCAGAGGCCTGC
Cd5-217	9.23837	67.5994	CCATCGAATTGGCAAGGGCC
Cd5-218	8.81845	72.9594	TGATGCTTGCCACAGTGCCT
Cd5-219	8.39852	66.0919	CTGGGGTCCCTCAGCTCTGC
Cd5-22	91.1239	79.1749	ATTCGATGGGAGGCCCCGAA
Cd5-220	7.9786	78.5445	AAAAAAAACACTGCAACAAG
Cd5-221	7.55867	57.0728	GCTGGGTTTGGGTCTTGGCC
Cd5-222	7.13874	43.5246	GTGCCTGGGGCCAGGCCCGC
Cd5-223	6.71882	50.8351	CAAGGACAGGCCCCTGGGCC
Cd5-224	6.29889	69.0913	CTGTCCGGGACAGAGGCAGC
Cd5-225	5.87896	67.5994	AGACCCAAACCCAGCGGGCC
Cd5-226	5.45904	75.9737	GCTTTCTGCCTCGGACAGTC
Cd5-227	5.03911	55.7754	AACCCAGCGGGCCTGGCCCC
Cd5-228	4.61919	70.1702	GGTGGTGGGTGGGGTGGTTG
Cd5-229	4.19926	32.1204	CAGGCCCAGGGGCCTGTCCT
Cd5-23	90.704	78.5445	CTGGCTGCCACATACCTGCT
Cd5-230	3.77933	68.446	CATCGAATTGGCAAGGGCCT
Cd5-231	3.35941	41.7999	GGCCCGCTGGGTTTGGGTCT
Cd5-232	2.93948	72.9594	CAGTCTGGAAGGGGTGGCCT
Cd5-233	2.51956	70.8155	CCCAGATTGCAGCTGGTGCC
Cd5-234	2.09963	45.2339	AAGGACAGGCCCCTGGGCCT
Cd5-235	1.6797	75.9737	TGGAATTCTACAATGGCAGC
Cd5-236	1.25978	46.7563	TTGCCACAGTGCCTGGGGCC
Cd5-237	0.839852	69.0913	TTCCAGTTGGAGGCTGAGCC
Cd5-238	0.419926	75.9737	TGGGTGGAGGTGTCGTTCTC
Cd5-239	0	60.4985	TCCACAGCGGCTTTCTGCCT
Cd5-24	90.2841	73.1618	CTGGGCACAGAGGAACCCGG
Cd5-25	89.8642	84.123	AGTGAGACACAGCTCCCGTT
Cd5-26	89.4442	74.6758	GGCACCAGCTGCAATCTGGG
Cd5-27	89.0243	82.8334	TGAGCCTGATCTGCCTAGGT
Cd5-28	88.6044	81.3338	CCTGACCCTTGTACTCCTGG
Cd5-29	88.1845	73.1844	GCTGGCTGCCACATACCTGC
Cd5-3	99.1025	86.9123	CAATGAAGGGAAAGGACCAA
Cd5-30	87.7645	78.7629	ACTTACAGATGAGGTTCCCC
Cd5-31	87.3446	75.7487	CCGCTGAGCCTGATCTGCCT
Cd5-32	86.9247	78.5445	CAGTGTGCAGTTCCAGTTGG
Cd5-33	86.5048	67.5994	TCAGGCTCAGCGGAAGGCAC
Cd5-34	86.0848	84.123	CTGAGCCTGATCTGCCTAGG
Cd5-35	85.6649	42.4369	GGGCCTGGCCCCAGGCACTG
Cd5-36	85.245	81.3338	ATGAGGTTCCCCAGGCCCAG
Cd5-37	84.8251	86.9123	GTAGACCAGAGGACCACACA
Cd5-38	84.4051	86.9123	GCTGAGATGTGGTGACCCCT
Cd5-39	83.9852	70.3725	GCACACTGCAGAGGCCTGCT
Cd5-4	98.6826	84.123	GGCAGATCAGGCTCAGCGGA
Cd5-40	83.5653	81.3338	CAGCACCACCAGGAGTACAA
Cd5-41	83.1454	75.9671	GAGATCCTTGGCAGAAGACC
Cd5-42	82.7254	81.3338	CGACCTCATCTCCTTCCACA
Cd5-43	82.3055	81.3338	CACCCCTTCCAGACTGTCCG
Cd5-45	81.4656	78.5379	ACTGCAGAGACTTACAGATG
Cd5-46	81.0457	84.123	GTCCTTGGCCTTGTAGAGGA
Cd5-47	80.6258	86.9123	AGATCCAGATGGAAAACAAG
Cd5-48	80.2059	84.123	CAGCTGGTGCCAGGACACGA
Cd5-49	79.7859	81.3338	AGCCAGGGGCCGGGGACGGT
Cd5-5	98.2627	84.123	GGGAAAGGACCAAGGGCCAA
Cd5-50	79.366	81.3338	CTATGTCGGGAGCAGCAGTG
Cd5-51	78.9461	78.7629	ACGGTGGGAAGAGCTATGTC
Cd5-52	78.5262	78.5445	CGGGGGCAGCAGTGTGTGTG
Cd5-53	78.1063	84.3332	CAGCTTACCAGAGCAGATGA
Cd5-54	77.6863	84.123	TGTCCGGGACAGAGGCAGCA
Cd5-55	77.2664	84.123	CAGAAAACAACGGCCCAGGA
Cd5-56	76.8465	78.5445	ACAGCTTCTCCTGGGCACAG
Cd5-57	76.4265	86.9123	AGAAGCTGGTGAAGAAATGT
Cd5-58	76.0066	81.3338	GATGCTTGCCACAGTGCCTG
Cd5-59	75.5867	71.6699	CCTGAGGTGCACAGGTGTGG
Cd5-6	97.8428	68.8584	GGGTCAAGTGGAGATCCAGA
Cd5-60	75.1668	75.3206	ATCTGTAAGTCTCTGCAGTG
Cd5-61	74.7468	77.4651	GAAGCCACACAGCAACTGTG
Cd5-62	74.3269	75.9737	TGGCTGCAGAACTGTCACAC
Cd5-63	73.907	81.3338	GCAGCACCACCAGGAGTACA
Cd5-64	73.487	81.3338	TGTGACAGTTCTGCAGCCAG
Cd5-65	73.0671	86.9123	TCAATGAAGGGAAAGGACCA
Cd5-66	72.6472	81.3338	ACATACCTGCTGGGAACGCT
Cd5-67	72.2273	84.123	TCTGCCTCGGACAGTCTGGA
Cd5-68	71.8073	81.3338	GGCTGCAGAACTGTCACACA
Cd5-69	71.3874	78.5445	AAACAGTGTGCAGTTCCAGT
Cd5-7	97.4228	73.1696	GGTCTGTTCAATGAAGGGAA
Cd5-70	70.9675	81.3338	CCAGAAAACAACGGCCCAGG
Cd5-71	70.5476	78.5445	GGCAGCCAGCAGCACTTCGT
Cd5-72	70.1277	70.3886	CACGAAGGCCTGAGGTGCAC
Cd5-73	69.7077	84.123	TGGCAGAAGACCTGGTTCTG
Cd5-74	69.2878	75.9737	ATGCTGACAAAACCTCCCCC
Cd5-75	68.8679	81.3338	GGAATTCTACAATGGCAGCT
Cd5-76	68.4479	58.7665	AAGGCCAAGGACAGGCCCCT
Cd5-77	68.028	81.5522	ATTGAACAGACCCCAGAACC
Cd5-78	67.6081	73.1844	GTCCTGGCTCAGCCTCCAAC
Cd5-79	67.1882	70.1702	CAGCTGTTTGCACACTGCAG
Cd5-8	97.0029	81.3338	AGGCCAAGACCCAAACCCAG
Cd5-80	66.7682	84.123	AAGTGCGCCAGAGATCACAG
Cd5-81	66.3483	84.123	TGCCAGGACACGAAGGCCTG
Cd5-82	65.9284	73.1844	ACATGGCCAGCAGCACCACC
Cd5-83	65.5085	81.3338	GTTCAGAGCCGCCTGGTCGG
Cd5-84	65.0885	63.0698	GGGTGGCACCATCCTCTACA
Cd5-85	64.6686	68.228	GTGGTGCTGCTGGCCATGTG
Cd5-86	64.2487	80.689	AAGGTTCAGAGCCGCCTGGT
Cd5-87	63.8288	84.123	AGTGCGCCAGAGATCACAGT
Cd5-88	63.4088	75.7487	TGCCTCGGACAGTCTGGAAG
Cd5-89	62.9889	78.5445	TTCCAAGTGTCAGGGTCAAG
Cd5-9	96.583	84.123	GATATCCAGGTGATGCTAAG
Cd5-90	62.569	75.9737	ACCACCGTGCCGGAGCCCAC
Cd5-91	62.1491	84.123	ACACTGAGACAGCTTCTCCT
Cd5-92	61.7291	76.6036	CCACCGTGTGGAAGGAGATG
Cd5-93	61.3092	73.1844	ACTCACCCAGCGTTCCCAGC
Cd5-94	60.8893	75.7487	CTCGGACAGTCTGGAAGGGG
Cd5-95	60.4693	78.7629	GGACTCCCACGAAGTGCTGC
Cd5-96	60.0494	57.4847	AGGCCTGAGGTGCACAGGTG
Cd5-97	59.6295	64.8101	TGTCCCTGCTGCCTCTGTCC
Cd5-98	59.2096	70.1702	TTCTACAATGGCAGCTGGGG
Cd5-99	58.7897	66.3015	GCCTGTCCTTGGCCTTGTAG
H2K-1	99.7685	61.5635	GATATGAGCCGCGGGCGCGG
H2K-10	94.4237	64.3672	CGTACTGCTGGTACCCGCGG
H2K-100	40.9763	84.123	CCTGACCTGGCAGTTGAATG
H2K-101	40.3825	75.9737	CTTGGAGCTGCAATAGTCAC
H2K-102	39.7886	84.123	TGATCTCTGGCTGTGAAGTG
H2K-103	39.1947	73.1779	TCCGCAGATACCTGAAGAAC
H2K-104	38.6009	54.0512	GTACCGGGGCTCCCCGAGGC
H2K-105	38.007	59.6519	CCTGCTGTTGGCGGCCGCCC
H2K-106	37.4132	75.9737	AGTAGCCGAGCAGGGTCCTC
H2K-107	36.8193	82.3988	GCCATGTTGGAGACAGTGGA
H2K-108	36.2255	81.3338	AGGTCAGGGTGATGTCAGCA
H2K-109	35.6316	75.7487	CCTGAAAACGTGGACGGCGG
H2K-11	93.8299	81.3338	TAGCCGACTTCCATGTACCG
H2K-110	35.0377	86.9123	AGACCTGAAAACGTGGACGG
H2K-111	34.4439	84.123	ACGAAATACCTCAGCGAGTG
H2K-112	33.85	84.123	GGCTGTGAAGTGGGGTCCGA
H2K-113	33.2561	70.1702	CCCATTCAACTGCCAGGTCA
H2K-114	32.6623	72.9594	TATCTTCAGGTCTGCTGTGA
H2K-115	32.0684	59.6292	CGTGCGCTTCGACAGCGACG
H2K-116	31.4746	78.5445	CGCGCCCGCGGCTCATATCT
H2K-117	30.8807	72.9594	TGTGGTGGTGCCTCTTGGGA
H2K-118	30.2869	83.0436	GATCCAGGACATGGAGCTTG
H2K-119	29.693	78.5445	TCCATCCACTGTCTCCAACA
H2K-12	93.236	81.3338	GTACATGGAAGTCGGCTACG
H2K-120	29.0991	65.4244	GGTCGCCATGTTGGAGACAG
H2K-121	28.5053	73.1844	CACATGCCATGTGTACCATC
H2K-122	27.9114	84.123	ACCCTGACCTGGCAGTTGAA
H2K-123	27.3176	86.9123	CAGTGGATGGAGGAGGCTCT
H2K-124	26.7237	81.3338	CTTCCAGAAGTGGGCATCTG
H2K-125	26.1298	78.5379	GAGCCCCTCACCCTGAGATG
H2K-126	25.536	59.4113	TTACCCCATCTCAGGGTGAG
H2K-127	24.9421	75.7487	CCCTGACCTGGCAGTTGAAT
H2K-128	24.3483	84.123	TTGTGGAGACCAGGCCTGCA
H2K-129	23.7544	84.123	GCAGGAGGGGCCCGAGTATT
H2K-13	92.6421	81.3338	GAAACTCTGCTCATTGCCCT
H2K-130	23.1605	81.3272	TTGGAGACAGTGGATGGAGG
H2K-131	22.5667	75.9737	CTCAGGGTGACTTTATCTTC
H2K-132	21.9728	73.1844	CTCCTCCCCATTCAACTGCC
H2K-133	21.379	73.1844	AGCCCAGGGCCCAGCACCTC
H2K-134	20.7851	72.9594	GGCTACTACAACCAGAGCAA
H2K-135	20.1912	78.7629	CTTGTGGAGACCAGGCCTGC
H2K-136	19.5974	64.8101	TCTCCACAAGCTCCATGTCC
H2K-137	19.0035	64.8101	CCCCATTCAACTGCCAGGTC
H2K-138	18.4097	62.6435	CGCGGGTCTGAGTCGGAGCC
H2K-139	17.8158	78.5379	GAGACCAGGCCTGCAGGGGA
H2K-14	92.0483	89.7015	TGGTGAAGCAGAGAGACTCA
H2K-140	17.2219	67.7934	GATGGGTCACATGGGCCTTT
H2K-141	16.6281	60.4985	CCTTACCCCATCTCAGGGTG
H2K-142	16.0342	87.1307	AAGATGAGAAGGAGAAACAC
H2K-143	15.4404	78.7546	ACCCTGAGGTGCTGGGCCCT
H2K-144	14.8465	73.1844	GCGTCGCGTTCCCGTTCTTC
H2K-145	14.2526	86.9123	TGAGCCCCTCACCCTGAGAT
H2K-146	13.6588	55.5504	CTTACCCCATCTCAGGGTGA
H2K-147	13.0649	78.5379	CTGAGCCCCTCACCCTGAGA
H2K-148	12.4711	75.9737	CAGGTCAGGGTGATGTCAGC
H2K-149	11.8772	73.1844	CACTCTCCTTACCCCATCTC
H2K-15	91.4544	78.32	GGTCTGAGTCGGAGCCAGGG
H2K-150	11.2833	67.5994	CATCTCAGGGTGAGGGGCTC
H2K-151	10.6895	75.9737	CCACCACAGATGCCCACTTC
H2K-152	10.0956	63.9247	GTCAGCAGGGTAGAAGCCCA
H2K-153	9.50176	45.6769	TACCGGGGCTCCCCGAGGCC
H2K-154	8.9079	75.9737	TGGAAGGTTCCATCCCCTGC
H2K-155	8.31404	73.1844	CGCAGGCTCTCACACTATTC
H2K-156	7.72018	67.5994	TACCTCAGCGAGTGTGGGCC
H2K-157	7.12632	78.5445	CATCTGTGGTGGTGCCTCTT
H2K-158	6.53246	73.1844	CCGTGTCCCGGCCCGGCCTC
H2K-159	5.9386	65.0203	CACCCTGAGGTGCTGGGCCC
H2K-16	90.8606	78.32	CACAGATGCCCACTTCTGGA
H2K-160	5.34474	72.9594	ACCTCAGCGAGTGTGGGCCT
H2K-161	4.75088	50.8351	GGGCTCCCCGAGGCCGGGCC
H2K-162	4.15702	73.1779	ACATGGAGCTTGTGGAGACC
H2K-163	3.56316	64.8101	GGTTCCATCCCCTGCAGGCC
H2K-164	2.9693	64.3755	CATGGCGACCGTTGCTGTTC
H2K-165	2.37544	73.1779	ACAGTGGATGGAGGAGGCTC
H2K-166	1.78158	59.8459	GCATCTGTGGTGGTGCCTCT
H2K-167	1.18772	67.7934	TGATGGGTCACATGGGCCTT
H2K-168	0.59386	81.3338	GGGGCTCAGGCAGCCCCTGA
H2K-169	0	48.2477	GCCGTGTCCCGGCCCGGCCT
H2K-17	90.2667	89.7015	CGAAGACCTGAAAACGTGGA
H2K-18	89.6728	78.5445	AGCCTGCTCCCACTTGTGTT
H2K-19	89.079	75.9737	GTAGCCGACTTCCATGTACC
H2K-2	99.1746	81.3338	CGCTGATCACCAAACACAAG
H2K-20	88.4851	78.7546	CTGGTTGTAGTAGCCGAGCA
H2K-21	87.8913	64.7875	AGGGGCCCGAGTATTGGGAG
H2K-22	87.2974	81.3272	AGAATCCGAGATATGAGCCG
H2K-23	86.7035	78.7629	GCTGTGAAGTGGGGTCCGAC
H2K-24	86.1097	81.3338	GCTGATCACCAAACACAAGT
H2K-25	85.5158	67.5994	CACCAAACACAAGTGGGAGC
H2K-26	84.922	64.3594	CCATGTACCGGGGCTCCCCG
H2K-27	84.3281	81.3338	TACCAGCAGTACGCCTACGA
H2K-28	83.7343	75.3206	GCAGGGTCCTCAGGTCCACT
H2K-29	83.1404	75.7487	CGAAATACCTCAGCGAGTGT
H2K-3	98.5807	84.123	CTGAAGATAAAGTCACCCTG
H2K-30	82.5465	81.5522	AGAGAGACTCAGGGCCTACC
H2K-31	81.9527	56.622	AGGCGTACTGCTGGTACCCG
H2K-32	81.3588	67.5994	CGTAGCCGACTTCCATGTAC
H2K-33	80.7649	78.5445	TGTCTCCCGCTCCCAATACT
H2K-34	80.1711	77.4651	TCTGCTGTGATGGGTCACAT
H2K-36	78.9834	75.7487	AGCAGGAGGGGCCCGAGTAT
H2K-37	78.3895	70.3886	GCTCCGACTCAGACCCGCGC
H2K-38	77.7956	84.123	GAGCCCCGGTACATGGAAGT
H2K-39	77.2018	78.5445	TCCCGTTCTTCAGGTATCTG
H2K-4	97.9869	84.123	GGCTCCGACTCAGACCCGCG
H2K-40	76.6079	81.3338	AACAGCAGGAGCAGCGTGCA
H2K-41	76.0141	86.9123	GTGGACCTGAGGACCCTGCT
H2K-42	75.4202	81.3338	CGGCTACTACAACCAGAGCA
H2K-43	74.8264	67.8017	CCGACGGGCGACTCCTCCGC
H2K-44	74.2325	53.8184	TGAGCCGCGGGCGCGGTGGA
H2K-45	73.6386	78.5445	TGCTCCATCCACCGCGCCCG
H2K-46	73.0448	75.7487	AGTCGGCTACGTGGACGACA
H2K-47	72.4509	60.9415	GGCCCGGTACTCACCCGCGC
H2K-48	71.8571	84.123	GTGATCTCTGGCTGTGAAGT
H2K-49	71.2632	81.3338	GCAGCCCCTGATGGTACACA
H2K-5	97.393	86.9123	CAATGAGCAGAGTTTCCGAG
H2K-50	70.6693	86.9123	AGAGTTTCCGAGTGGACCTG
H2K-51	70.0755	62.8453	AGACTCAGGGCCTACCTGGA
H2K-52	69.4816	75.7487	GGTGATCTCTGGCTGTGAAG
H2K-53	68.8877	75.9737	AAACACAAGTGGGAGCAGGC
H2K-54	68.2939	81.3338	CAGTGACTATTGCAGCTCCA
H2K-55	67.7	78.5445	GTGCACGCTGCTCCTGCTGT
H2K-56	67.1062	83.4782	CCCGCGGAGGAGTCGCCCGT
H2K-57	66.5123	69.2931	GTGGACGGCGGCGGACATGG
H2K-58	65.9185	81.3338	GATGTAATCGCAGCCGTCGT
H2K-59	65.3246	78.5445	GCCCAGGGCCCAGCACCTCA
H2K-6	96.7992	86.9123	GCGCGGTGGATGGAGCAGGA
H2K-60	64.7307	84.3414	GAATCCGAGATATGAGCCGC
H2K-61	64.1369	84.3414	CTGGTGAAGCAGAGAGACTC
H2K-62	63.543	78.5445	ACATGCCATGTGTACCATCA
H2K-63	62.9492	77.0304	TCCGACGGGCGACTCCTCCG
H2K-64	62.3553	64.8023	CCAGGGCGGCCGCCAACAGC
H2K-65	61.7614	71.6621	TAAAGTCACCCTGAGGTGCT
H2K-66	61.1676	78.5445	GTTGCTGTTCTGGTTGTCCT
H2K-67	60.5737	81.3338	ATCTTCAGGTCTGCTGTGAT
H2K-68	59.9798	86.9123	CTCCGCAGATACCTGAAGAA
H2K-69	59.386	75.7487	TGGAGGGCACGTGCGTGGAG
H2K-7	96.2053	66.0692	GAGACTCAGGGCCTACCTGG
H2K-70	58.7921	75.7487	AAGGACAACCAGAACAGCAA
H2K-71	58.1983	78.5445	CATGCCATGTGTACCATCAG
H2K-72	57.6044	78.5445	CACGCTGCTCCTGCTGTTGG
H2K-73	57.0106	57.4769	CCTCGGGGAGCCCCGGTACA
H2K-74	56.4167	72.9594	AATAGTCACTGGAGCTGTGG
H2K-75	55.8228	64.3755	ATAAAGTCACCCTGAGGTGC
H2K-76	55.229	65.0203	TCTGGTTGTAGTAGCCGAGC
H2K-77	54.6351	84.3414	GAATGGGGAGGAGCTGATCC
H2K-78	54.0412	89.7015	TGAACGAAGACCTGAAAACG
H2K-79	53.4474	86.9123	CGGGAGACACAGAAAGCCAA
H2K-8	95.6114	81.3338	CTTCCACACAGATTCCCCAA
H2K-80	52.8535	78.5379	CGAGATATGAGCCGCGGGCG
H2K-81	52.2597	65.0203	AACGCGACGCTGCTGCGCAC
H2K-82	51.6658	78.5445	CGTGTCCCGGCCCGGCCTCG
H2K-83	51.072	73.1844	ACTCCACGCACGTGCCCTCC
H2K-84	50.4781	58.3545	AGCCGTCGTAGGCGTACTGC
H2K-85	49.8842	48.6906	GTCACCGCCGTGTCCCGGCC
H2K-86	49.2904	70.1702	CCCCAGGCCCACACTCGCTG
H2K-87	48.6965	61.3534	TCACCCGCGCGGGTCTGAGT
H2K-89	47.5088	78.5379	CGCGGTGGATGGAGCAGGAG
H2K-9	95.0176	78.5445	CGGCCCGGTACTCACCCGCG
H2K-90	46.9149	73.1696	AACGTGGACGGCGGCGGACA
H2K-91	46.3211	81.3338	GTCTGCTGTGATGGGTCACA
H2K-92	45.7272	72.9594	TGCAATAGTCACTGGAGCTG
H2K-93	45.1334	86.9123	ATGTTGGAGACAGTGGATGG
H2K-96	43.3518	75.9737	CACACTATTCAGGTGATCTC
H2K-97	42.7579	64.8101	ATTTCGTCACCGCCGTGTCC
H2K-98	42.1641	78.5445	AACAGCAACGGTCGCCATGT
H2K-99	41.5702	55.1157	CCCGAGGCCGGGCCGGGACA
Thy1-1	98.7436	78.5379	GATATAGGGCTGGTTGGAGA
Thy1-10	84.1749	81.5522	CTGGTTGGAGAGGGTGACGC
Thy1-11	82.5561	78.5445	CCAGTCTTGCAGGTGTCCCG
Thy1-12	80.9374	75.9737	GGGTCAGGCTGAACTCATGC
Thy1-13	79.3186	81.3338	CAGTCTTGCAGGTGTCCCGA
Thy1-14	77.6999	78.7629	GACCAGCCTGACAGCCTGCC
Thy1-15	76.0811	72.9594	CAACTTCACCACCAAGGATG
Thy1-16	74.4624	78.7629	AGGATGTGTTCTGAACCAGC
Thy1-17	72.8436	84.123	CCGCCATGAGAATAACACCA
Thy1-18	71.2249	81.3272	TCAGCCTGACCCGAGAGAAG
Thy1-19	69.6061	82.1887	AGGGTAAGGACCTTGATATA
Thy1-2	97.1248	72.9594	CTTGGTGGTGAAGTTGGCTA
Thy1-20	67.9874	75.7409	GCAGGTGTCCCGAGGGCAGA
Thy1-21	66.3686	78.5445	AAAAGTATCAGTGTGTATAG
Thy1-22	64.7499	72.9594	CCTTGGTGGTGAAGTTGGCT
Thy1-23	63.1311	75.7487	TGATATAGGGCTGGTTGGAG
Thy1-24	61.5124	81.3338	ACAGACAAGCTGGTCAAGTG
Thy1-25	59.8936	78.5445	AAAGTAGTCGCCCTCATCCT
Thy1-26	58.2749	70.3886	CTTGCCCAGTACCTGAGAGC
Thy1-27	56.6561	64.8101	GCTTCCTCTTCTCTCGGGTC
Thy1-28	55.0374	75.0961	TAGGGTAAGGACCTTGATAT
Thy1-29	53.4187	78.5445	GTAGTCGCCCTCATCCTTGG
Thy1-3	95.5061	78.5445	CGTGTGCTCGGGTATCCCAA
Thy1-30	51.7999	81.3272	GGAGAGCGACGCTGATGGCT
Thy1-31	50.1812	73.1844	GCTGGTCACCTTCTGCCCTC
Thy1-32	48.5624	70.3886	TAAGGACCTTGATATAGGGC
Thy1-33	46.9437	62.868	GTGTGGCGGCATAAGCCTGC
Thy1-34	45.3249	75.9737	TTCTCTATCCACAGACAAGC
Thy1-35	43.7062	58.5725	CGGGAGCGGTACGTGTGCTC
Thy1-36	42.0874	78.5445	TATCCTTGGTGTTATTCTCA
Thy1-37	40.4687	78.5445	ACGTGTGCTCGGGTATCCCA
Thy1-38	38.8499	64.8101	TATTCTCATGGCGGCAGTCC
Thy1-39	37.2312	62.425	ACGTGCTCTCAGGCACCCTT
Thy1-4	93.8873	72.9594	CATGGCGGCAGTCCAGGCGA
Thy1-40	35.6124	78.7629	CCTCGGGACACCTGCAAGAC
Thy1-41	33.9937	92.4908	GAGCAGGAGAGCGACGCTGA
Thy1-42	32.3749	82.8334	CAGGCTGAACTCATGCTGGA
Thy1-43	30.7562	79.3994	CTCATCCTTGGTGGTGAAGT
Thy1-44	29.1375	73.1844	CACGTGCTTCCTCTTCTCTC
Thy1-45	27.5187	68.671	CACCAGGCAGGCTGTCAGGC
Thy1-46	25.9	78.5445	CTCCAACCAGCCCTATATCA
Thy1-47	24.2812	84.123	GACCTTGATATAGGGCTGGT
Thy1-48	22.6625	78.32	ATGCTGGATGGAGTTATCCT
Thy1-49	21.0437	62.425	CACGTGCTCTCAGGCACCCT
Thy1-5	92.2686	72.9594	TGGTGAAGTTGGCTAGGGTA
Thy1-50	19.425	78.7629	AAGAGGAAGCACGTGCTCTC
Thy1-51	17.8062	81.3272	TGGAGAGGGTGACGCGGGAG
Thy1-52	16.1875	72.9594	GGCAGTCCAGGCGAAGGTTT
Thy1-53	14.5687	61.7885	GGTGAACCAAAACCTTCGCC
Thy1-54	12.95	78.5379	GCTGGTTGGAGAGGGTGACG
Thy1-55	11.3312	73.1844	AGCGTCGCTCTCCTGCTCTC
Thy1-56	9.71248	84.123	GACGCTGATGGCTGGGTTCA
Thy1-57	8.09374	73.1844	GGTTCACCAGGCAGGCTGTC
Thy1-58	6.47499	81.3338	GCGGGAGCGGTACGTGTGCT
Thy1-59	4.85624	70.8072	GGCTGGTCACCTTCTGCCCT
Thy1-6	90.6498	78.5445	CCTAGCCAACTTCACCACCA
Thy1-60	3.2375	84.3414	AGGAGAGCGACGCTGATGGC
Thy1-61	1.61875	78.5445	GCACGTGCTTCCTCTTCTCT
Thy1-62	0	73.1844	CACTGCTGTGCCAGTCTTGC
Thy1-7	89.0311	72.9594	GACAAGCTGGTCAAGTGTGG
Thy1-8	87.4124	78.5445	CCTTGGTGTTATTCTCATGG
Thy1-9	85.7936	84.123	AACTTCACCACCAAGGATGA

## Sheet: Fig4a_Doench2014h
gRNA ID	normalized phenotype depletion [%]	EVA score	gRNA target sequence
CD13-1	99.3763	73.1779	AAGAGAGACAGTACATGCCC
CD13-10	97.1704	72.9594	TGTGTACCGCGTGATGGCAG
CD13-100	76.2143	66.5038	GATGGGCTTCCCGGTCATCA
CD13-101	75.9937	78.5445	GTACAGGCCCCTGTCATTGG
CD13-102	75.3319	81.3338	AAATAATACCAACAACTGGA
CD13-103	75.3319	81.3338	GCCCTGCTTGAATACGTCCT
CD13-104	75.2216	77.4585	TGCCCGATTGATGACAGGGA
CD13-105	75.001	66.9319	GCCATCTCTGATGGATGTGA
CD13-106	74.5598	75.3289	TTGAACTCGGCCTTCATGGC
CD13-107	74.0083	81.3338	CTACCGCAGCGAGTACATGG
CD13-108	73.8981	81.3338	CAGGTAGATGGTGTTCTGGT
CD13-109	73.6775	38.7861	CCCGCACGGTGGTGGGGAGT
CD13-11	97.0601	56.8321	GCGGTTCATGATGTCCCGCA
CD13-110	73.5672	32.3305	CCTGTGGGACCACCTGCAGG
CD13-111	72.9054	73.1844	TGTACTGTCTCTCTTCAATC
CD13-112	72.4642	75.7487	TTTGGGAAGCATGTTGGACA
CD13-113	72.3539	86.9123	CATTGACAAGACTGAGCTGG
CD13-114	72.2436	78.5379	GAATGATGTGTACCGCGTGA
CD13-115	72.1333	81.3338	TGACGCCATCTCCTACAGCA
CD13-116	71.8024	75.7487	CCAGCAAAGAAGTTAAGGAT
CD13-117	71.6921	70.1702	CGGGTTTCAGCGTGTTGGGG
CD13-118	71.251	81.5522	GATTATGCCCTGAACGTGAC
CD13-119	71.1407	81.3338	CAGCAGCAACAAGGAGCGGG
CD13-12	97.0601	72.9594	TGGCCGGCTCATCGAAGCAT
CD13-120	71.1407	78.5379	CAGCGAGTTCGAGGGGGAGT
CD13-121	70.6995	86.9123	GATAAGCGTGATGTTGAACT
CD13-122	70.6995	72.9594	GTCTCTCTTCAATCAGGAAG
CD13-123	70.5892	81.3338	TACCTCACCCCCAATGACAG
CD13-124	70.5892	72.9594	CATGATGTCCCGCACGGTGG
CD13-125	70.2583	81.5522	GTTCGACTACGTGGAGAAGC
CD13-126	70.148	77.8997	CCCCTGGGGCAGGTACAGCG
CD13-127	70.148	78.5445	CAGGTCATTCCACCACTCTA
CD13-128	70.0377	75.9737	CATTAATGACGCCTTCAACC
CD13-129	69.9274	86.9123	TGCTGCTGGAGGAGGACAGG
CD13-13	96.8396	81.3272	GATGGACAGCGAGTTCGAGG
CD13-130	69.8171	78.7629	CGCCTCGGAGATCAACACGC
CD13-131	69.7068	81.3338	CTTCATGGGGCCATAGACCT
CD13-132	69.3759	81.3338	CTCACCTTTGGGAAGCATGT
CD13-133	69.0451	78.7629	CCGAGGCGGGTGTGGACAGC
CD13-134	68.8245	78.7629	GCAGACAGCAGCAGGACTAC
CD13-135	68.8245	81.3338	ACAGGGACCTTATGGGCACT
CD13-136	68.7142	84.123	ACCAGCAAAGAAGTTAAGGA
CD13-137	68.7142	72.9594	TGTAGTTGAGCTTCTTGCTG
CD13-138	68.6039	60.5068	AACAGCTCACTGATCTGGGC
CD13-139	68.3833	78.7629	GCTGAAACCCGATTCCTACC
CD13-14	96.5087	81.3272	GAAGGACAGCCAGTATGAGA
CD13-140	68.3833	70.3886	GACAGGGACCTTATGGGCAC
CD13-141	68.273	78.5379	TATTTCTGAAGTGAATGAAG
CD13-142	68.0524	78.5445	GTGCACCACCAGGTACTCGG
CD13-143	68.0524	81.3338	ATGGCCGGCTCATCGAAGCA
CD13-144	68.0524	84.123	CTTGGAAATATAGAAGCCCT
CD13-145	67.8318	86.9123	TGTGCTGAAGAGATCGTTCT
CD13-146	67.6112	78.5445	CTGTCCAACATGCTTCCCAA
CD13-147	67.5009	64.3677	GGGAGCCTCCCACACCACGC
CD13-148	67.5009	75.7487	CCTGCTGAACCTCAATGTGA
CD13-149	67.5009	75.9737	CGAAGCCCTCGTTCAGCCAC
CD13-15	95.9572	78.5445	GTGCATCCACTGCCATCACG
CD13-150	67.2803	78.5379	GTTGCTGCTGGAGGAGGACA
CD13-151	67.2803	78.5445	TGCAACGCTATCGCCCAGGG
CD13-152	67.17	72.9594	CGGTGGACCGCAGGTTGGGG
CD13-153	66.5083	59.6519	TGCACACGGCTGCCACGCCC
CD13-154	66.1774	72.9594	GTTTCAGCGTGTTGGGGAGG
CD13-155	66.1774	81.3338	ATGATGTCCCGCACGGTGGT
CD13-156	65.9568	86.9123	GGAACCTGGTGACCATAGAG
CD13-157	65.9568	76.3857	GAGATGGGGGTCTACCTGGT
CD13-158	65.8465	89.7015	TTTCTGAAGTGAATGAAGAG
CD13-159	65.5156	81.3338	GCCTCATACCAAGACACCAT
CD13-16	95.6263	84.123	GGTGGCAGACACTCACCGAG
CD13-160	65.1847	84.123	TGCGGAGCCCACCTGGAACT
CD13-161	64.5229	67.5833	CACCCTCAGCCAGGGGCACA
CD13-162	64.4126	63.9247	CAGCAGGGAGTTCTCCCGGT
CD13-163	64.0817	84.123	CTGCTCACTTGAATTCTGAG
CD13-164	64.0817	75.7487	GTTGATCTCCGAGGCGGGTG
CD13-165	63.9714	73.1844	TCCACCACTCTATGGTCACC
CD13-166	63.7509	84.123	CGAGATGGGGGTCTACCTGG
CD13-167	63.6406	78.5445	CGGTCTCAGCGTCACCCGGT
CD13-168	62.8685	81.3338	TGCTACTGACCTCCTGCAGG
CD13-169	62.4273	70.1702	AATCGGGTTTCAGCGTGTTG
CD13-17	95.1851	72.9594	CAGCACATCAGGCAATGAGT
CD13-170	62.2067	76.6036	GAGGAAGTGCTCCTGGGAAA
CD13-171	61.9861	78.5445	ACACATCATTCAGCACCATG
CD13-172	61.8758	84.123	TACCGCAGCGAGTACATGGA
CD13-173	61.8758	78.5445	CCTCAGCCAGGGGCACAGGG
CD13-174	61.8758	84.123	GGACAGGGGGTCGAACAGCA
CD13-175	61.8758	75.9671	CGACATTGACAAGACTGAGC
CD13-176	61.545	81.3338	GTTGGGGTCTTCTGGAAGTG
CD13-177	61.2141	81.3338	GTAGGCAAAGGTGTGGAGGT
CD13-178	60.8832	78.5445	AGCGGGCTGCACCTTGCTGT
CD13-179	60.5523	72.9594	AGACTTCAACGCCGGCGCCA
CD13-18	94.7439	78.5445	CATCACGCTTATCCACCCCA
CD13-180	60.3317	67.5911	AGGGTGGTCCTGCGTGGTGT
CD13-181	59.8905	78.5445	CACCGTCCGTTTCACCTGCA
CD13-182	59.7802	72.9594	AATATAGAAGCCCTTGGCCA
CD13-183	59.6699	68.0262	AGGGTGCAGTACTCACCGCC
CD13-184	59.339	75.9737	GACGTCAGTGGCCTCCTTGC
CD13-185	58.8979	86.9123	CCTGAGGACTGAGGCGCCCT
CD13-186	58.567	53.6082	ACGGGGTGGTGGAGGCCACG
CD13-187	58.567	60.7091	TGCGGGACATCATGAACCGC
CD13-188	58.4567	75.9737	CAATGTGACGGGCTATTACC
CD13-189	58.4567	75.3206	GTGGTCCTGCGTGGTGTGGG
CD13-19	94.7439	86.9123	AGAGAGACAGTACATGCCCT
CD13-190	58.1258	70.1702	CTCAACTACACCCTCAGCCA
CD13-191	57.1331	53.8489	ACACCCTCAGCCAGGGGCAC
CD13-192	57.0228	81.3338	GAAATAATACCAACAACTGG
CD13-193	56.6919	84.123	CGAGGTCTATGGCCCCATGA
CD13-194	56.6919	81.3338	CACCCTGTGCCCCTGGCTGA
CD13-195	56.6919	86.9123	CTTCGATGAGCCGGCCATGA
CD13-196	56.4714	77.8997	CTGGCTTACCAAGTTCCAGG
CD13-197	55.8096	81.3338	GTACCTGGGTGCTGACTATG
CD13-198	55.589	81.5522	CCAGAACTACCTGAAGAAGC
CD13-199	55.589	58.5647	CAGCACGGGGACCCTTTCCC
CD13-2	98.6043	84.123	GGAGCCCACCGAGTACCTGG
CD13-20	94.413	78.5445	TCCAACTCCCCACCACCGTG
CD13-200	55.4787	92.4908	GAGATGGACAGCGAGTTCGA
CD13-201	55.4787	86.9123	GAATGACCTGTGGCTGAACG
CD13-202	55.2581	84.123	CACGGTGGTGGGGAGTTGGA
CD13-203	54.8169	37.9395	TGAAGTAGCTCAGGCTGCTC
CD13-204	54.7066	70.1702	TGCCCTCCATGTACTCGCTG
CD13-205	54.2654	73.3863	ACACGGCTGCCACGCCCAGG
CD13-206	54.2654	78.5445	ATCAGCACCGCCTGCTCCAA
CD13-207	53.714	84.123	TGTCAGTGAGTTCGACTACG
CD13-208	53.714	51.4638	GTACCTGGTGGTGCACCTCA
CD13-209	52.9419	74.0393	AGCCCTTGAGGTGCACCACC
CD13-21	94.0821	81.3338	TCACGGTGGATACCAGCACG
CD13-210	52.7213	86.9123	TTGCTGCTGGAGGAGGACAG
CD13-211	52.7213	78.5445	CGTACAGGCCCCTGTCATTG
CD13-212	52.7213	70.3886	TCACTTGAATTCTGAGGGGC
CD13-213	52.5007	84.123	CAACGGAGTTCCAGAGTGTG
CD13-214	52.3904	61.5557	GTCAAGGAGGAAGTGCTCCT
CD13-215	52.2801	75.3206	GGCCCGGCCCAGTGCCATTG
CD13-216	52.0595	78.5301	GAGGATCCCCAGGATGCCCA
CD13-217	51.9492	81.3338	GGGTGTGGACAGCGGGTGGG
CD13-218	51.9492	70.1702	TGTTCTGGTAGGCAAAGGTG
CD13-219	51.6183	81.3338	CTTCTACCGCAGCGAGTACA
CD13-22	94.0821	84.123	GACCGGGAAGCCCATCTGCA
CD13-220	51.6183	86.9123	GAACCGCTGGACCCTGCAGA
CD13-221	51.0669	67.5994	GGACGTATTCAAGCAGGGCC
CD13-222	50.9566	78.5445	TTCTATATTTCCAAGTCCCT
CD13-223	50.8463	78.7629	CTGGGGACTGGTGACCTACC
CD13-224	50.6257	78.1182	GAACCTGTGGGACCACCTGC
CD13-225	50.6257	75.7487	AATGACCAGCAAAGAAGTTA
CD13-226	50.4051	86.9123	GGAGTTGGCAGATGACCTGG
CD13-227	50.4051	78.5445	CAGCTCAGTCTTGTCAATGT
CD13-228	50.2948	81.3338	GGCGGGTAACATTGGAATCG
CD13-229	49.9639	86.9123	GAATTTGCAGAAAGACCTCA
CD13-23	93.9719	86.9123	TCAGCTGCAGAGAGACCACT
CD13-230	49.8536	84.123	CTCCTTGCAGGTGAAACGGA
CD13-231	49.633	81.3338	GAACGCCAACAGCTCCCCCG
CD13-232	49.633	81.3338	CATTGGAATCGGGGTCAAGG
CD13-233	49.633	81.3338	CTGCTGTCTGCCATCTCTGA
CD13-234	49.1918	78.7629	CGAACAGCAGGGAGTTCTCC
CD13-235	48.6404	81.5522	GAGTTGGCAGATGACCTGGC
CD13-236	48.3095	72.9594	CCTCCAGCAGCAACAAGGAG
CD13-237	48.1992	73.1779	TGGTGGGGAGTTGGATGGAC
CD13-238	47.9786	75.9737	CGTACCTCACCCCCAATGAC
CD13-239	47.9786	57.0728	CCGCCGCAATGGCACTGGGC
CD13-24	93.641	81.3338	CTCACACTCTGGAACTCCGT
CD13-240	47.8683	51.6822	GGTGGAGCCCACCGAGTACC
CD13-241	47.8683	81.3338	GTCAAACAGCTCACTGATCT
CD13-242	47.8683	81.3338	CACCATCTACCTGAACCTGT
CD13-243	47.758	81.3338	CCTTCACCAGGGAGCCCTTG
CD13-244	47.758	78.5445	ACACTCACGGGTTATTATTG
CD13-245	47.6477	75.5307	GAGGTGCACCACCAGGTACT
CD13-246	47.4271	78.7629	CTGCTGAACCTCAATGTGAC
CD13-247	47.3168	84.123	TACTGGCTGATAGATGTAAG
CD13-248	47.2065	56.622	GGGCACAGGGTGGTCCTGCG
CD13-249	47.0962	75.7487	TGTGGACAGCGGGTGGGAGG
CD13-25	93.5307	81.3338	CCAGGATCCACCCCAACCTG
CD13-250	46.9859	75.9737	GGTGGCCACTACACAGATGC
CD13-251	46.9859	75.9737	GCAGGACCACCCTGTGCCCC
CD13-252	46.5448	84.123	GGAGGCCACGGGGGAGCTGT
CD13-253	46.2139	75.9737	AGCGTCACCCGGTAGGAATC
CD13-254	45.9933	70.1702	CCCGCTGTCCACACCCGCCT
CD13-255	45.6624	75.7487	CTCACTTGAATTCTGAGGGG
CD13-256	45.4418	64.7957	GGAGGATCCCCAGGATGCCC
CD13-257	45.3315	89.7015	AGATGGACAGCGAGTTCGAG
CD13-258	45.2212	81.3338	CACTCACCTGGCCAGGTTGA
CD13-259	44.8903	75.7487	TAGACGGTGGACCGCAGGTT
CD13-26	93.3101	55.9772	GTAGCTCAGGCTGCTCAGGG
CD13-260	44.5594	61.3534	CCAAGGTGGTGGCCGAGGCG
CD13-261	44.5594	84.123	GATGTTGAACTCGGCCTTCA
CD13-262	44.2285	75.7487	AGACGGTGGACCGCAGGTTG
CD13-263	44.1182	70.1702	GCTCAGTCTTGTCAATGTCG
CD13-264	44.008	75.9737	GGCTGCTACTGACCTCCTGC
CD13-265	43.8976	78.7629	ACTGGGGACTGGTGACCTAC
CD13-266	43.2359	53.6082	CGGGGTGGTGGAGGCCACGG
CD13-267	43.1256	81.5522	CAGAGATGGCAGACAGCAGC
CD13-268	43.0153	78.7629	GAGACCATCTCCTCACACTC
CD13-269	42.905	81.3338	AGTTGGGGTCTTCTGGAAGT
CD13-27	93.1998	78.5445	TGCACCACCAGGTACTCGGT
CD13-270	42.905	60.4841	GGAGGAAGTGCTCCTGGGAA
CD13-271	42.7947	67.1486	GCCTCCTACGTGGAGTACCT
CD13-272	42.2432	78.5445	GTCCTCCTCCAGCAGCAACA
CD13-273	42.0226	72.9594	CTGTCATTGGGGGTGAGGTA
CD13-274	42.0226	70.1702	CCACCCTGTGCCCCTGGCTG
CD13-275	41.6917	81.3338	AGGCGGGTGTGGACAGCGGG
CD13-276	41.5814	81.3338	ACACCATCTACCTGAACCTG
CD13-277	41.5814	73.1779	GGGGGAGTTGGCAGATGACC
CD13-278	41.5814	81.5522	ATCTGTGCCCGATTGATGAC
CD13-279	41.2506	75.9737	CCGTCACATTGAGGTTCAGC
CD13-28	92.6483	81.3338	GCTCATGTTTGACCGCTCCG
CD13-280	40.9197	68.2363	CCGCAGGTTGGGGTGGATCC
CD13-281	40.3682	72.9594	GTACCTCACCCCCAATGACA
CD13-282	40.2579	81.3338	AACTCAGTGACATTCCAGTT
CD13-283	40.0373	72.9594	TGATGTCCCGCACGGTGGTG
CD13-284	39.1549	75.9737	CGCTGCGGTAGAAGCCCGCC
CD13-285	38.9344	66.9546	CTCCAGCAGCAACAAGGAGC
CD13-286	38.824	70.1702	TTTACTTTGGTCCAAGGTGG
CD13-287	38.824	61.9987	GACGGGGTGGTGGAGGCCAC
CD13-288	38.052	75.9737	TCAGAAATAATACCAACAAC
CD13-289	37.9417	89.7015	TGAGATGGACAGCGAGTTCG
CD13-29	92.538	67.5994	ATCACGGTGGATACCAGCAC
CD13-290	37.7211	73.1844	CTTCTATATTTCCAAGTCCC
CD13-291	37.5005	72.9594	CAGTTGGGGTCTTCTGGAAG
CD13-292	36.8387	72.9594	GATGGTGTTCTGGTAGGCAA
CD13-293	36.8387	81.5522	CGAAGCATGGGAAGGACTTC
CD13-294	36.7284	78.5445	CCAAGTCCCTGGGCATCCTG
CD13-295	36.3976	81.3338	AGCAAGTACGTGGACATCTT
CD13-296	36.2873	84.123	AACCGCTGGACCCTGCAGAT
CD13-297	36.177	72.9594	GGGGTTGGTGGTGGCTGAGG
CD13-298	36.0667	69.7277	GATGGGGCCCGTCACGTTCA
CD13-299	35.7358	58.5725	CTGGGAAAGGGTCCCCGTGC
CD13-3	97.9425	86.9123	TAGAGTGGTGGAATGACCTG
CD13-30	91.8762	64.8101	CCAACTCCCCACCACCGTGC
CD13-300	35.6255	78.7629	CCACGCCCAGGAGGATCCCC
CD13-301	35.6255	78.5445	CCACGCTTTACTTTGGTCCA
CD13-302	35.5152	73.1844	ACTCGCTGTCCATCTCATAC
CD13-304	34.8534	73.1844	CAGCTGGCTTACCAAGTTCC
CD13-305	34.6328	50.182	GCAGGCATCCAATGGTGTCT
CD13-306	34.6328	78.7629	CTGACTATGCGGAGCCCACC
CD13-307	34.4122	70.5905	CTGCACCTTGCTGTAGGAGA
CD13-308	34.3019	75.5307	TGGGATCTCCCTCCAGTTGT
CD13-309	33.7505	75.7487	GGTGGCTGAGGCGGACGGGG
CD13-31	91.766	78.5445	ATACTGGCTGTCCTTCACCA
CD13-310	33.6402	78.5445	CACAATCATCGCACTGTCAG
CD13-311	33.3093	84.123	TCTGCTCACTTGAATTCTGA
CD13-312	32.8681	72.9594	GGAATCGGGTTTCAGCGTGT
CD13-313	32.7578	75.9737	TCAATGTGACGGGCTATTAC
CD13-314	32.7578	55.7832	GTGGCCCGCCGCAATGGCAC
CD13-315	32.5372	78.7629	CTGGTATCCACCGTGATGAC
CD13-316	32.4269	75.9737	ATGGCGCCGGCGTTGAAGTC
CD13-317	32.3166	78.5445	CATGCACCTCCGTACCTTCA
CD13-318	32.3166	54.6955	CTGGCAGGCCAATCTGGTCT
CD13-319	32.096	89.7015	ATTTCTGAAGTGAATGAAGA
CD13-32	90.9939	81.3338	TCAGCACATCAGGCAATGAG
CD13-320	32.096	70.8072	TGGCCCGCCGCAATGGCACT
CD13-321	31.8754	70.3886	CTTCCCATGCTTCGATGAGC
CD13-322	31.6548	75.9654	TACCTGGTGGTGCACCTCAA
CD13-323	31.4342	78.7629	AGATGCAGGCTGCAGATGCC
CD13-324	31.2137	75.7487	GGTGGTGGCTGAGGCGGACG
CD13-325	30.9931	72.9594	GGGGCGGGTAACATTGGAAT
CD13-326	30.9931	75.9737	TGCTCATGAGCTGGCCCACC
CD13-327	30.6622	67.1564	GGCCGAGGCGGGGTTGGTGG
CD13-328	30.3313	56.1874	GACAGGGCTGTCAGGTCCTT
CD13-329	30.3313	63.2878	GTCCAAGGTGGTGGCCGAGG
CD13-33	90.7733	66.9385	AGCCCATCTGCAGGGTCCAG
CD13-330	30.3313	84.123	TTGGTGGTGGCTGAGGCGGA
CD13-331	30.221	73.1844	AGCTCAGTCTTGTCAATGTC
CD13-332	30.1107	72.9594	CAGCGTCACCCGGTAGGAAT
CD13-333	30.0004	78.5445	GGCGTTCTTGTTCTTCTCCT
CD13-334	29.8901	70.3886	ACGCCGGCGCCATGGAGAAC
CD13-335	29.7798	70.5826	CAGTGCGATGATTGTGCACA
CD13-336	29.7798	73.1779	ATGTGCTGAAGAGATCGTTC
CD13-337	29.2283	84.123	TCCGAGGACGTATTCAAGCA
CD13-338	29.118	70.3886	ACACCTTGCAGATCCGGATC
CD13-339	28.1254	67.5994	GGTTCAGGTAGATGGTGTTC
CD13-34	90.7733	70.3886	CGTGATGGCAGTGGATGCAC
CD13-340	27.7945	78.5445	AACGTACAGGCCCCTGTCAT
CD13-341	27.5739	84.123	CACCTTGCAGATCCGGATCT
CD13-342	27.4636	81.3338	TCTTCTGGAAGTGGGGTGCT
CD13-343	27.3533	67.1569	GGTCAAGGAGGAAGTGCTCC
CD13-344	26.3606	75.9737	GCATGTTGGACAGGGCTGTC
CD13-345	26.3606	70.3886	GGAAGTGGGGTGCTGGGACC
CD13-346	26.2504	71.6621	GGCATCCTGGGGATCCTCCT
CD13-347	26.2504	73.1779	CGCCATGGAGAACTGGGGAC
CD13-348	26.2504	60.2967	TCTGGCAGGCCAATCTGGTC
CD13-349	25.5886	49.5373	TTCCTGTTGGGGCAGGGTGG
CD13-35	90.5527	78.5379	TCTGTGCCCGATTGATGACA
CD13-350	25.4783	72.9594	GGTGGTGGCCGAGGCGGGGT
CD13-351	25.368	78.5445	CGCTTTACTTTGGTCCAAGG
CD13-352	25.368	75.9737	GGGCGGGTAACATTGGAATC
CD13-353	25.368	75.9737	ACCCACAGGCTGTGAACAAC
CD13-354	24.0444	60.4763	GGAAGCTGGAGAGCATCCTG
CD13-355	23.9341	81.3338	CAGCAAGTACGTGGACATCT
CD13-356	23.7136	86.9123	CCAGAGTGACAGGGACCTTA
CD13-357	23.0518	75.7487	TGAGGCGGACGGGGTGGTGG
CD13-358	22.8312	78.5445	GGCAGGGCCCACTCACCTTT
CD13-359	22.6106	84.123	ATCGCCTCCCCAGACCAGAT
CD13-36	90.5527	78.5445	AGCACCCAGGTACTCCACGT
CD13-360	22.2797	73.1844	GCTCAACTACACCCTCAGCC
CD13-361	21.2871	55.1306	GGTGCACCTCAAGGGCTCCC
CD13-362	21.1768	78.5445	CTCAGTCTTGTCAATGTCGG
CD13-363	20.8459	75.7487	GGCTGAGGCGGACGGGGTGG
CD13-364	20.8459	81.3338	GTCCCACAGGTTCAGGTAGA
CD13-365	20.7356	59.6519	CCTGCTTCTTCAGGTAGTTC
CD13-366	20.6253	78.7629	TTGTTCAGCGCCAGAGTGAC
CD13-367	20.2944	78.5445	ACGTACAGGCCCCTGTCATT
CD13-368	19.9635	56.84	TATCGCCCAGGGCGGGGAGG
CD13-369	19.7429	54.0507	CGCTATCGCCCAGGGCGGGG
CD13-37	90.4424	81.3338	CATCACGGTGGATACCAGCA
CD13-370	19.7429	81.3338	GAATCGGGTTTCAGCGTGTT
CD13-371	19.5223	52.7612	CAGGGTGGTCCTGCGTGGTG
CD13-372	18.7503	72.9594	TAACATTGGAATCGGGGTCA
CD13-373	18.64	55.9933	GGATGGGGCCCGTCACGTTC
CD13-374	18.0885	78.5445	GTTTATTCCCAGTGCCCATA
CD13-375	18.0885	75.9737	TGAAGTCTGGCAGGCCAATC
CD13-376	17.9782	72.9594	TCTCCATCCACTGCTTGAAA
CD13-377	17.9782	78.7629	AGGACAGGGGGTCGAACAGC
CD13-378	17.8679	78.7629	GTCCGAGGACGTATTCAAGC
CD13-379	17.537	84.123	CGCCGGCGCCATGGAGAACT
CD13-38	90.2218	73.1844	GCTCCGCATAGTCAGCACCC
CD13-380	17.2061	89.7015	GGAGATCCCAGAAAACCTGA
CD13-381	17.0958	64.8101	GCAGGTGGTCCCACAGGTTC
CD13-382	17.0958	67.5994	GTCTTCTGGAAGTGGGGTGC
CD13-383	15.8826	78.5445	CCGCTCCTTGTTGCTGCTGG
CD13-384	15.662	70.1702	GGCGGGGTTGGTGGTGGCTG
CD13-385	15.662	75.3206	CTGCTCAGGGCGGCCTCCCA
CD13-386	15.662	81.5522	GAAGCATGGGAAGGACTTCC
CD13-387	15.3311	73.1844	TGGCGTTCTTGTTCTTCTCC
CD13-388	14.8899	81.3338	AACGATTCCACGCTTTACTT
CD13-389	14.6693	81.3338	TTCTGAGGGGCGGGTAACAT
CD13-39	90.2218	72.9594	CCTCAAGGGCTCCCTGGTGA
CD13-390	14.1178	81.3338	GGTGGCCGAGGCGGGGTTGG
CD13-391	14.1178	23.1096	CACTGGGCCGGGCCCAGATC
CD13-392	13.8972	70.3886	GCAGGTGAAACGGACGGTGC
CD13-393	13.2355	86.9123	CAGAGTGACAGGGACCTTAT
CD13-394	13.0149	78.5445	CCCCGCCTCGGCCACCACCT
CD13-395	12.684	78.7629	CGCTGAAACCCGATTCCTAC
CD13-396	12.684	51.2619	CCCAGGGCGCCTCAGTCCTC
CD13-397	12.5737	67.5994	CGTCAAACAGCTCACTGATC
CD13-398	12.4634	81.3338	ATCTGCTCACTTGAATTCTG
CD13-399	12.3531	53.8262	CCCCAGGATGCCCAGGGACT
CD13-4	97.9425	81.3338	GTTCATGATGTCCCGCACGG
CD13-40	89.7806	64.8101	CTACTGCAACGCTATCGCCC
CD13-400	12.2428	72.9594	TGGCCTCCTTGCAGGTGAAA
CD13-401	12.2428	75.1039	GGACGGGGTGGTGGAGGCCA
CD13-402	12.2428	73.1844	CCCTACCCACTCCCAAAATC
CD13-403	12.2428	70.1702	CTTGTCAATGTCGGGGGGCT
CD13-404	12.1325	73.1844	CCCATCCTTAACTTCTTTGC
CD13-405	12.0222	68.6483	TTTGACCGCTCCGAGGTCTA
CD13-406	11.6913	57.9194	TTGGTCCAAGGTGGTGGCCG
CD13-407	11.581	75.9737	CGCCGGCGTTGAAGTCTGGC
CD13-408	11.3605	75.9654	CTGCTTCTTCAGGTAGTTCT
CD13-409	11.2501	73.1779	TGTTGCTGCTGGAGGAGGAC
CD13-41	89.6703	84.123	TCCGAGGCGGGTGTGGACAG
CD13-410	10.9193	73.1844	GGCCATCCCTGTCATCAATC
CD13-411	10.6987	89.7015	GGAGAGCATCCTGAGGACTG
CD13-412	10.6987	73.1844	TTCCAAGTCCCTGGGCATCC
CD13-413	10.5884	73.6047	TACGTCCTCGGACAGGAAGC
CD13-414	10.5884	63.7229	TCCAAGGTGGTGGCCGAGGC
CD13-415	10.5884	51.6739	GGACAGGGCTGTCAGGTCCT
CD13-416	10.3678	73.1844	CTCCCACTCACTGGTCCATC
CD13-417	10.2575	70.3886	TGGTGGTGGCTGAGGCGGAC
CD13-418	10.2575	61.7885	CGCCTCCTACGTGGAGTACC
CD13-419	10.1472	70.3886	CTTTGGGAAGCATGTTGGAC
CD13-42	89.0085	84.123	GTGGAGAAGCAGGCATCCAA
CD13-420	9.59572	57.4847	CTCCTTGTTGCTGCTGGAGG
CD13-421	9.48542	70.1702	AGCCACCACCAACCCCGCCT
CD13-422	9.26483	78.5445	ATGCACCTCCGTACCTTCAT
CD13-423	8.93394	70.3886	CACTGTGATTGCTCATGAGC
CD13-424	8.82365	64.1575	CGGCCCAGTGCCATTGCGGC
CD13-425	8.71335	73.1844	CCTCCTGCAGGTGGTCCCAC
CD13-426	8.27217	78.5445	TACTGCAACGCTATCGCCCA
CD13-427	7.72069	78.5445	TCTTTAATTGCAGCTACGTG
CD13-428	7.6104	75.9737	AACGATCTCTTCAGCACATC
CD13-429	7.5001	64.8101	CCCTCCCCCCACAGTGGTTC
CD13-43	89.0085	72.9594	GGCGGGTGTGGACAGCGGGT
CD13-430	7.27951	73.1844	CACCCGCTCCTTGTTGCTGC
CD13-431	6.94862	81.3338	GACACTCACGGGTTATTATT
CD13-432	6.83833	70.1702	CCCCTCCCCCCACAGTGGTT
CD13-433	6.39715	25.6804	GGCCCCTGTCATTGGGGGTG
CD13-434	6.28685	73.1844	ACATTCCAGTTGGGGTCTTC
CD13-435	6.17655	84.123	GACCCCCACTCACCTGATTT
CD13-436	6.06626	58.5725	ATGACGCCTTCAACCTGGCC
CD13-437	5.62508	31.0488	CCTGGGGATCCTCCTGGGCG
CD13-438	5.51478	78.7629	CACTTCCAGAAGACCCCAAC
CD13-439	5.29419	64.8101	TCTTGTCAATGTCGGGGGGC
CD13-44	88.788	78.5445	TCAGTCTTGTCAATGTCGGG
CD13-440	4.85301	75.9737	GGGGTGTGACCTGCTTCTTC
CD13-441	4.74271	65.012	CAACGCTATCGCCCAGGGCG
CD13-442	4.63242	67.5994	AGCGGAGCACTCACCTGGCC
CD13-443	4.52212	78.5445	TCCAAGTCCCTGGGCATCCT
CD13-444	4.41182	57.0728	CGCCGCAATGGCACTGGGCC
CD13-445	4.30153	80.2543	GAAGTGGGGTGCTGGGACCT
CD13-446	3.86035	84.3414	GAGTGTGAGGAGATGGTCTC
CD13-447	3.63976	78.5445	AGGCCATCCCTGTCATCAAT
CD13-448	3.52946	73.6047	GACCCTGCAGATGGGCTTCC
CD13-449	3.08828	81.3338	AGACACTCACGGGTTATTAT
CD13-45	88.2365	79.6096	GTTGGAGCAGGCGGTGCTGA
CD13-450	2.75739	75.9737	GGGCATCCTGGGGATCCTCC
CD13-451	2.4265	82.1887	GGCGATAGCGTTGCAGTAGA
CD13-452	2.31621	67.5994	TGGAGCCCTTAAAAACGTAC
CD13-453	2.20591	78.5379	CGATTATGCCCTGAACGTGA
CD13-454	1.87502	62.4328	AGTGCCATTGCGGCGGGCCA
CD13-455	1.21325	45.4589	GCTGCTCAGGGCGGCCTCCC
CD13-46	87.9056	81.3338	CCTTGGACCAAAGTAAAGCG
CD13-47	87.9056	75.7487	CCCATCACATCCATCAGAGA
CD13-48	87.7953	73.1844	TCTCTTCGTCGTAGTTCACC
CD13-49	87.5747	78.5445	GCTCTCCAGCTTCCTGTCCG
CD13-5	97.6116	78.5445	TGGCTTACCAAGTTCCAGGT
CD13-50	87.5747	78.5445	CGTCCGTTTCACCTGCAAGG
CD13-51	87.4644	84.123	GTAGACGGTGGACCGCAGGT
CD13-52	87.2438	78.7629	TGACCGGGAAGCCCATCTGC
CD13-53	86.582	73.1779	TCCTGAGGACTGAGGCGCCC
CD13-54	86.2512	80.8991	TGGAACTCCGTTGGAGCAGG
CD13-55	86.1409	75.7487	TGTTCAGCGCCAGAGTGACA
CD13-56	85.1482	78.5445	GGTAATAGCCCGTCACATTG
CD13-57	84.8173	78.5445	GGGCTTCCCGGTCATCACGG
CD13-58	84.8173	78.5445	CGTATTCAAGCAGGGCCTGG
CD13-59	84.4864	72.9594	GTACGTGGACATCTTGGGCG
CD13-6	97.391	86.9123	AATGACCTGTGGCTGAACGA
CD13-60	84.4864	73.1844	ACTGTCAGTGGTGTACTCCC
CD13-61	84.3761	78.5445	TCAACTACACCCTCAGCCAG
CD13-62	84.3761	78.5445	TGCACCTCCGTACCTTCATG
CD13-63	84.3761	70.3886	TGGTATCCACCGTGATGACC
CD13-64	83.3835	78.5445	ACCCAGGTACTCCACGTAGG
CD13-65	83.3835	63.9247	CGAGGGCTTCGCCTCCTACG
CD13-66	83.2732	84.123	GCCGGCGCCATGGAGAACTG
CD13-67	83.0526	81.5439	TCTCTCTTCAATCAGGAAGA
CD13-68	83.0526	75.7487	CGGCGTGTTGATCTCCGAGG
CD13-69	82.5011	71.2352	TGGGGCCATAGACCTCGGAG
CD13-7	97.2807	84.123	GAGACAGTACATGCCCTGGG
CD13-70	82.3908	68.0262	GGTACGGTCTCAGCGTCACC
CD13-71	82.2805	86.9123	GTCGAACTCACTGACAATGA
CD13-72	81.8393	81.3338	AATGAAGGCCAGCAAGTACG
CD13-73	81.8393	72.9594	ACTCAGTGACATTCCAGTTG
CD13-74	81.3982	64.8101	GCAACGCTATCGCCCAGGGC
CD13-75	81.2879	81.3338	GGCCGGCGTGTTGATCTCCG
CD13-76	81.2879	75.7487	CGGCTCATCGAAGCATGGGA
CD13-77	80.957	75.9737	GGCCTGCCAGACTTCAACGC
CD13-78	80.4055	70.3886	GCTTGAATACGTCCTCGGAC
CD13-79	79.9643	48.45	GAAGTAGCTCAGGCTGCTCA
CD13-8	97.2807	75.7487	ACCTGGTGACCATAGAGTGG
CD13-80	79.7437	53.3981	ACAGGGCTGTCAGGTCCTTG
CD13-81	79.7437	66.9463	CCGGCCCAGTGCCATTGCGG
CD13-82	79.7437	61.1433	ATCGCCGTGGCCCGCCGCAA
CD13-83	79.6334	60.4985	CGTTCAGGGCATAATCGCCG
CD13-84	79.6334	51.4716	GGGCTGTCAGGTCCTTGGGG
CD13-85	79.4128	78.7564	TGAACTACGACGAAGAGAAC
CD13-86	78.7511	81.3272	AGTTCCAGAGTGTGAGGAGA
CD13-87	78.5305	89.0567	GTGGATGATGATGACGTCAG
CD13-88	78.1996	78.5445	CACCAGTCCCCAGTTCTCCA
CD13-89	78.1996	78.7629	TGCAGTAGACGGTGGACCGC
CD13-9	97.1704	89.7015	ACTACGACGAAGAGAACTGG
CD13-90	77.979	84.123	GATAGCGTTGCAGTAGACGG
CD13-91	77.7584	73.1844	CCATAAGGTCCCTGTCACTC
CD13-92	77.5378	67.1647	CTCTGGAACTCCGTTGGAGC
CD13-93	77.4275	78.5445	CCCACCATCACCATGGCCAA
CD13-94	77.3172	73.1844	CATACTGGCTGTCCTTCACC
CD13-95	77.2069	70.1702	TGCAGCCTGCATCTGTGTAG
CD13-96	77.2069	64.8101	TCCCCAGTTCTCCATGGCGC
CD13-97	77.2069	75.7487	CAGCAAAGAAGTTAAGGATG
CD13-98	76.876	78.7629	GGCGTGTTGATCTCCGAGGC
CD13-99	76.5452	70.1702	TCTGGTAGGCAAAGGTGTGG
CD15-1	100	66.5199	CGCGTCCTACGGAGAGGCTC
CD15-10	96.679	78.5445	CAAACCCAGCGCTGGCCCGG
CD15-100	63.4686	81.3338	TGTGGTGGGAGCCCTTCGGG
CD15-101	63.0996	78.5445	CGGTCACATGTTGGCTCAGT
CD15-102	62.7306	62.643	GACCGGTGGGCGTGCTGCTG
CD15-103	62.3616	73.1844	TCTATCGCCGCTACTTCCAC
CD15-104	61.9926	55.985	CCCAGGGCGGGGGCCAGTCG
CD15-105	61.6236	78.5445	GGTCGCCGGGGTGGCTTCTG
CD15-106	61.2546	72.9594	GAAACAGGGGCTGGTGGCAT
CD15-107	60.8856	75.0961	AGGCCAGGGAGGAGGCACTT
CD15-108	60.5166	70.5905	GGCGATAGACCGCGGGGTTG
CD15-109	60.1476	81.3338	CCCGACTGGCCCCCGCCCTG
CD15-11	96.31	84.123	ACTGAGCCAACATGTGACCG
CD15-110	59.7786	72.9594	TGAAGCGCAGCCGGCAGTCA
CD15-111	59.4096	81.3338	AAGCAGGTACGAGGCCAGGG
CD15-112	59.0406	62.6513	CGACGGGGTTGGCGACGCCC
CD15-113	58.6716	64.3677	CACCCCGGCGACCCGCCCTC
CD15-114	58.3026	86.9123	GAAGTAGCGGCGATAGACCG
CD15-115	57.9336	78.5445	AAGCGCAGCCGGCAGTCAGG
CD15-116	57.5646	70.8072	AGTCGGGGGGCCCCTTCACG
CD15-117	57.1956	55.3325	AGCGCTGGCCCGGGGGCCTG
CD15-118	56.8266	72.9516	GGCGGCCGCCAGCACACAGA
CD15-119	56.4576	81.3338	TTTCCTCGACCGCAACCCCG
CD15-12	95.941	81.3338	TACGAGCGCTTTGTGCCCCG
CD15-120	56.0886	69.736	AAGTAGCGGCGATAGACCGC
CD15-121	55.7195	61.3534	GCCGAGGCCGGGGGCTGCCA
CD15-122	55.3505	25.6887	GCGCCTGGATGCCCCAGGGC
CD15-123	54.9815	70.3886	GACCGTGGACGTGTTCGGCC
CD15-124	54.6125	72.9594	CTGATCACCTACGCTTGCTG
CD15-125	54.2435	57.4847	CTGAGGGCGGGTCGCCGGGG
CD15-126	53.8745	63.7146	CGCGCCATGGGGGCACCGTG
CD15-127	53.5055	64.8101	TCCAAACCCAGCGCTGGCCC
CD15-128	53.1365	70.3886	AGGACGCGCGGTCGGTGAGC
CD15-129	52.7675	64.3594	GCAGTCAGGGGGCGGCCTCG
CD15-13	95.572	75.7487	CCACGTGGATGAAGGCGCCG
CD15-130	52.3985	75.9737	AGTGTGCGCCTGGATGCCCC
CD15-131	52.0295	78.7629	TGACCGTGGACGTGTTCGGC
CD15-132	51.6605	51.4638	GCAGCTGCCGCCGCTGCCCT
CD15-133	51.2915	69.5254	CAACGCGTTGCTCGCTGGGG
CD15-134	50.9225	69.0829	AGTGGCGGGGCCAGGCCTGA
CD15-135	50.5535	52.3348	ACTGGGACGAGCGCCAGGCC
CD15-136	50.1845	80.0442	CTGGGGTAGAGGTAGCCATA
CD15-137	49.8155	56.6381	GCCATGGACCGTCTGTGTGC
CD15-138	49.4465	81.3338	ATGGACCGTCTGTGTGCTGG
CD15-139	49.0775	73.1844	TGGCAAGTAACCTCTTCAAC
CD15-14	95.203	71.6699	TCCGGCGCCAGTGGAAGTAG
CD15-140	48.7085	70.1702	CAAAGCGCTCGTAGTTGGCA
CD15-141	48.3395	73.1844	ACCTCCAGCCCCAGGCCCCC
CD15-142	47.9705	78.5379	GTTGGACTACGAGGAGGCAG
CD15-143	47.6015	64.3594	TCGCGCCATGGGGGCACCGT
CD15-144	47.2325	70.3803	AGCACGCCCACCGGTCGCGA
CD15-145	46.8635	78.5379	GGACTACGAGGAGGCAGCGG
CD15-146	46.4945	66.714	GACGGGGTTGGCGACGCCCA
CD15-147	46.1255	73.1844	GGCCCGCTACAAGTTCTACC
CD15-148	45.7565	51.0369	CCCACCGGTCGCGACGGGGT
CD15-149	45.3875	70.1702	CGCAGCCGGCAGTCAGGGGG
CD15-15	94.834	73.5964	CACTTGGGAAGTCGTCCACG
CD15-150	45.0185	70.1702	GCTCGTAGTTGGCACGGTCT
CD15-151	44.6495	74.0393	CCTGTTTCCTGGACAGTGGC
CD15-152	44.2805	73.1844	TGCCACCAGCCCCTGTTTCC
CD15-153	43.9114	64.8101	GCCTGGCCCCGCCACTGTCC
CD15-154	43.5424	53.4142	AGCGGCGGCGGCAGAAGCCC
CD15-155	43.1734	75.9737	AGACGGTCCATGGCAGCCCC
CD15-156	42.8044	70.1702	GGCTCAGTTGGTGGTAGTAG
CD15-157	42.4354	55.1384	CCGGCTGCCCCGGCCCGCCC
CD15-158	42.0664	81.3338	CGAGCCCCACGGTGCCCCCA
CD15-159	41.6974	49.3354	CGTGTTCGGCCGGGGCGGGC
CD15-16	94.4649	78.5445	TCACATGTTGGCTCAGTTGG
CD15-160	41.3284	64.3594	CCAGGGCGGGGGCCAGTCGG
CD15-161	40.9594	69.0829	GGCGGGGCCAGGCCTGAGGG
CD15-162	40.5904	75.9737	TTGAAGCGCAGCCGGCAGTC
CD15-164	39.8524	67.5916	CCCTGGCGACCTCCAGCCCC
CD15-165	39.4834	72.9594	GTTGGCGACGCCCAGGGCAG
CD15-166	39.1144	73.1844	CAGCGCCGTACACGTCAAGC
CD15-167	38.7454	71.6704	GCTGCGAGTTCTCGAAAGCC
CD15-168	38.3764	75.7487	CAGGTACGAGGCCAGGGAGG
CD15-169	38.0074	72.9594	CACGCCCACCGGTCGCGACG
CD15-17	94.0959	81.3338	CGCCACTGTCCAGGAAACAG
CD15-170	37.6384	72.9594	GGAAACAGGGGCTGGTGGCA
CD15-171	37.2694	78.5445	ACAGGGGCTGGTGGCATGGG
CD15-172	36.9004	61.7802	GGGTCGCCGGGGTGGCTTCT
CD15-173	36.5314	65.859	GCGGGTGGCGCCGAGGCCGG
CD15-174	36.1624	73.3946	GCACGCCCACCGGTCGCGAC
CD15-175	35.7934	73.1844	CTGTCCACATCACCTCCTTC
CD15-176	35.4243	75.9737	CGAGTCGCCCTCGCACTCCC
CD15-177	35.0553	81.3338	TCTGCGCGTGTTGGACTACG
CD15-178	34.6863	66.9385	CAGTGGCGGGGCCAGGCCTG
CD15-179	34.3173	60.7008	GGCACCGTGGGGCTCGCCGA
CD15-18	93.7269	84.123	GAGCCTCTCCGTAGGACGCG
CD15-180	33.9483	78.5445	CGCCCGCCCGCCGCCGCCGT
CD15-181	33.5793	37.4966	GCCTGGATGCCCCAGGGCGG
CD15-182	33.2103	75.9737	GTCGCCAACCCCGTCGCGAC
CD15-183	32.8413	75.9737	AGCCAGGTAGAACTTGTAGC
CD15-184	32.4723	61.7881	CATCCAGGCGCACACTGCCG
CD15-185	32.1033	72.7498	GCCTGGGGCTGGAGGTCGCC
CD15-186	31.7343	75.7487	GGAGGTGGATCTGCGCGTGT
CD15-187	31.3653	67.5994	CCCCCGACTGGCCCCCGCCC
CD15-188	30.9963	75.7487	GAAAAGCAGGTACGAGGCCA
CD15-189	30.6273	75.7487	CTACGAGGAGGCAGCGGCGG
CD15-19	93.3579	75.9737	CAACTGGACGCTCTCCTACC
CD15-190	30.2583	61.3534	GGCGACGCCCAGGGCAGCGG
CD15-191	29.8893	79.6096	CATGTGACCGTGGACGTGTT
CD15-192	29.5203	73.1844	CGGGTCGCCGGGGTGGCTTC
CD15-193	29.1513	42.4452	CAGGCCTGAGGGCGGGTCGC
CD15-194	28.7823	75.9737	GACCTCCAGCCCCAGGCCCC
CD15-195	28.4133	81.3338	GGCCGCCGGCTTGACGTGTA
CD15-196	28.0443	75.9737	CGCTGATCACCTACGCTTGC
CD15-197	27.6753	68.8728	GGGGCGGTGCCGGTGGTGCT
CD15-198	27.3063	25.4708	GCCCCCGCCCTGGGGCATCC
CD15-199	26.9373	72.7415	CAGCGTAGCTCCGGCGCCAG
CD15-2	99.631	65.4244	ACGTGGATGAAGGCGCCGCG
CD15-20	92.9889	61.9982	CCTGGGGCTGGAGGTCGCCA
CD15-201	26.1993	73.1844	CCTCCTCGGCAGTGTGCGCC
CD15-202	25.8303	52.9635	GCCGCCGTCGGCGAGCCCCA
CD15-203	25.4612	71.0256	TCGTGAAGGGGCCCCCCGAC
CD15-205	24.7233	81.3338	CTGCTGTGGTGGGAGCCCTT
CD15-206	24.3542	78.7629	AGTTGAAGAGGTTACTTGCC
CD15-207	23.9852	64.8101	TGGGGCGGTGCCGGTGGTGC
CD15-208	23.6162	77.8854	GAGGCCAGGGAGGAGGCACT
CD15-209	23.2472	67.3666	GGCGCACACTGCCGAGGAGG
CD15-21	92.6199	70.1624	TGCCAGGCTTCGCAGCCCCG
CD15-210	22.8782	81.3338	TCGGACGTCTTTGTGCCTTA
CD15-211	22.5092	62.425	GCTCGCTGGGGCGGTGCCGG
CD15-212	22.1402	64.345	GAAGTCGTCCACGTGGATGA
CD15-213	21.7712	64.3594	CAGGGCGGGGGCCAGTCGGG
CD15-214	21.4022	58.7743	GTGGGGCTCGCCGACGGCGG
CD15-215	21.0332	81.3338	TGCGCCTGGATGCCCCAGGG
CD15-216	20.6642	67.5994	TGGACGTGTTCGGCCGGGGC
CD15-217	20.2952	81.3338	TGTGTGCAGGAGCCCAATTT
CD15-219	19.5572	70.3886	GGAAAAGCAGGTACGAGGCC
CD15-22	92.2509	81.3338	AGCCCCTGTTTCCTGGACAG
CD15-220	19.1882	37.9234	GCCCGGGGGCCTGGGGCTGG
CD15-221	18.8192	63.2799	GCGCTATCGCGCCCCCCGAA
CD15-222	18.4502	65.2226	CGCTGATGTTGAAGCGCAGC
CD15-223	18.0812	75.9737	GTGTGCAGGAGCCCAATTTC
CD15-224	17.7122	30.1944	GGCTCGCCGACGGCGGCGGC
CD15-225	17.3432	32.1365	CGCCGACGGCGGCGGCGGGC
CD15-226	16.9742	78.7629	TTTCGAGAACTCGCAGCACC
CD15-227	16.6052	75.9737	TGCTGTGGTGGGAGCCCTTC
CD15-228	16.2362	69.5254	GCGCAACGCGTTGCTCGCTG
CD15-229	15.8672	81.3338	CCCCGACTGGCCCCCGCCCT
CD15-23	91.8819	78.5379	AGGAGAGCGTCCAGTTGAAG
CD15-230	15.4982	57.4847	CGCGGGTGGCGCCGAGGCCG
CD15-231	15.1291	37.0846	GTGTTCGGCCGGGGCGGGCC
CD15-232	14.7601	55.9933	CGGCGACCCGCCCTCAGGCC
CD15-233	14.3911	39.4309	GGCCTGAGGGCGGGTCGCCG
CD15-235	13.6531	28.2595	TGTTCGGCCGGGGCGGGCCG
CD15-236	13.2841	81.3338	CGCGTTGCGCCAGAGCTTCT
CD15-237	12.9151	25.0361	GGCGCGGGTGGCGCCGAGGC
CD15-238	12.5461	46.1037	GGCAGTCAGGGGGCGGCCTC
CD15-239	12.1771	31.9264	CTGGCCCGGGGGCCTGGGGC
CD15-24	91.5129	70.3886	TGATGTGGACAGCGTAGCTC
CD15-240	11.8081	46.7485	CCGGGGCGGGCCGGGGCAGC
CD15-241	11.4391	81.3338	GGCAGCCGGTGCCCGAAATT
CD15-242	11.0701	52.1086	CAGGCCCCCGGGCCAGCGCT
CD15-243	10.7011	36.65	AGGAGCCCAATTTCGGGCAC
CD15-244	10.3321	39.6637	ATTTCGGGCACCGGCTGCCC
CD15-245	9.9631	67.5994	GGTAGTAGCGGACCCGGGCC
CD15-246	9.5941	81.5522	GAGCCACTGGGACGAGCGCC
CD15-247	9.22509	58.5564	CGGCGGGCGGGCGGCGCGGG
CD15-248	8.85609	73.1844	TGGCGCAACGCGTTGCTCGC
CD15-249	8.48708	77.8997	GGCGCAACGCGTTGCTCGCT
CD15-25	91.1439	80.0442	CTCTCCGTAGGACGCGCGGT
CD15-250	8.11808	65.012	TCCATGGCAGCCCCCGGCCT
CD15-251	7.74908	32.9831	CGCCTGGATGCCCCAGGGCG
CD15-252	7.38007	32.7652	GCCCCAGGGCGGGGGCCAGT
CD15-253	7.01107	38.3742	CCAGGCCCCCGGGCCAGCGC
CD15-254	6.64207	13.4296	GGGCGGCGCGGGTGGCGCCG
CD15-255	6.27306	64.8101	CGCTCGTAGTTGGCACGGTC
CD15-256	5.90406	64.8101	ATCCAAACCCAGCGCTGGCC
CD15-257	5.53506	65.0124	CTCCCCGGGGCTGCGAAGCC
CD15-258	5.16605	67.5994	TCCTGGACAGTGGCGGGGCC
CD15-259	4.79705	16.8636	AGACCGCGGGGTTGCGGTCG
CD15-26	90.7749	81.3338	ACGCGCGGTCGGTGAGCAGG
CD15-260	4.42804	41.3574	GGGCAGCCGGTGCCCGAAAT
CD15-261	4.05904	73.1844	CCCCAGGGCGGGGGCCAGTC
CD15-262	3.69004	43.7425	GCGCGGGTGGCGCCGAGGCC
CD15-263	3.32103	16.4517	GGCAGCTGCCGCCGCTGCCC
CD15-264	2.95203	42.0022	GGCGCTATCGCGCCCCCCGA
CD15-265	2.58303	75.7487	CCTCCTTCTGGGACGAGCCT
CD15-266	2.21402	42.4452	AGGCCTGAGGGCGGGTCGCC
CD15-267	1.84502	46.9581	CAGCGCTGGCCCGGGGGCCT
CD15-268	1.47601	41.7999	CGGCAGTCAGGGGGCGGCCT
CD15-269	1.10701	44.5813	TCGCCGACGGCGGCGGCGGG
CD15-27	90.4059	69.0908	GGGGCCCCTTCACGAGGTCG
CD15-270	0.738007	49.3354	CCAGCGCTGGCCCGGGGGCC
CD15-271	0.369004	76.8203	CGACGGCGGCGGCGGGCGGG
CD15-272	0	-12.1593	GGGGGCGCGATAGCGCCCCG
CD15-273	0	45.0238	GCGGCGGCGGGCGGGCGGCG
CD15-28	90.0369	75.7487	CGACCGCGCGTCCTACGGAG
CD15-29	89.6679	81.3338	CCGCCACTGTCCAGGAAACA
CD15-3	99.262	69.0908	GCCCCTTCACGAGGTCGCGG
CD15-30	89.2989	73.1844	CACCACAGCAGCACGCCCAC
CD15-31	88.9299	78.7629	CAAAGACGTCCGAGTCCGCC
CD15-32	88.5609	64.8101	GCCGCTACTTCCACTGGCGC
CD15-33	88.1919	72.9594	ACCGTGGACGTGTTCGGCCG
CD15-34	87.8229	73.1844	CTTCCCAAGTGCCTCCTCCC
CD15-35	87.4539	78.1099	CACGGCCTGAGCCTCTCCGT
CD15-36	87.0849	84.123	GTCGAGGAAAAGCAGGTACG
CD15-37	86.7159	67.5994	ACTGTCCAGGAAACAGGGGC
CD15-38	86.3469	55.3486	GCGGGGCCAGGCCTGAGGGC
CD15-39	85.9779	59.4191	CCCTGTTTCCTGGACAGTGG
CD15-4	98.893	81.3338	GCCCCGGCCGAACACGTCCA
CD15-40	85.6089	71.4519	GGGCCTGGCGCTCGTCCCAG
CD15-41	85.2399	81.3338	GTGTGCGCCTGGATGCCCCA
CD15-42	84.8709	77.8997	GGTGGGCGTGCTGCTGTGGT
CD15-43	84.5019	63.2799	TCGCAGCCCCGGGGAGTGCG
CD15-44	84.1328	81.3338	CCAACCCCGTCGCGACCGGT
CD15-45	83.7638	71.2352	CCACCACCGCGACCTCGTGA
CD15-46	83.3948	81.3338	GCTGTGGTGGGAGCCCTTCG
CD15-47	83.0258	78.7629	CGAGGCCGCCCCCTGACTGC
CD15-48	82.6568	78.5445	AGTCGCCCTCGCACTCCCCG
CD15-49	82.2878	66.9546	GTTGGTGGTAGTAGCGGACC
CD15-5	98.5307	67.7934	GGCATGGGTGGTGAGCCACT
CD15-50	81.9188	78.7629	GGTTGCGGTCGAGGAAAAGC
CD15-51	81.5498	54.2691	CTGGGACGAGCGCCAGGCCC
CD15-52	81.1808	42.4447	CCCCGGGCCAGCGCTGGGTT
CD15-53	80.8118	51.2471	CGCAGCCCCGGGGAGTGCGA
CD15-54	80.4428	62.231	TGTAGCGGGCCACTGTGTGC
CD15-55	80.0738	81.3338	GCCAACCCCGTCGCGACCGG
CD15-56	79.7048	78.5445	TGTCCACATCACCTCCTTCT
CD15-57	79.3358	75.9737	CTCTACCCCAGAAGCCACCC
CD15-58	78.9668	78.5445	AATTGGGCTCCTGCACACAG
CD15-59	78.5978	54.4858	CGGTCTGGGCCCAGCACCAC
CD15-6	98.524	81.3338	CCAAGGCTCGTCCCAGAAGG
CD15-60	78.2288	72.9594	CCTTCACGAGGTCGCGGTGG
CD15-61	77.8598	65.6567	CGGGGTGGCTTCTGGGGTAG
CD15-63	77.1218	78.1099	GTCCAGGAAACAGGGGCTGG
CD15-64	76.7528	59.8537	CAGCTGCCCCCAGCAAGCGT
CD15-65	76.3838	64.8023	TTGCCAGGCTTCGCAGCCCC
CD15-66	76.0148	75.9737	CCCGCCACTGTCCAGGAAAC
CD15-67	75.6458	57.9194	CGGTGGGCGTGCTGCTGTGG
CD15-68	75.2768	81.3338	GAAGCGCAGCCGGCAGTCAG
CD15-69	74.9077	78.5445	CCGCGGCGCCTTCATCCACG
CD15-7	97.786	75.9737	TCAACTGGACGCTCTCCTAC
CD15-70	74.5387	76.8286	CACGTGGATGAAGGCGCCGC
CD15-71	74.1697	65.4244	AGTAGCGGCGATAGACCGCG
CD15-72	73.8007	56.428	CTTGCCAGGCTTCGCAGCCC
CD15-73	73.4317	71.2352	ACCACCGCGACCTCGTGAAG
CD15-74	73.0627	81.3338	CTGTGGTGGGAGCCCTTCGG
CD15-75	72.6937	84.123	GACGTCCGAGTCCGCCCGGT
CD15-76	72.3247	78.5445	ACACGTCCACGGTCACATGT
CD15-77	71.9557	79.6096	CACCACCGCGACCTCGTGAA
CD15-78	71.5867	78.5445	CCAAACCCAGCGCTGGCCCG
CD15-79	71.2177	81.3338	TGATCACCTACGCTTGCTGG
CD15-8	97.417	81.3338	GTCGCGGTGGTGGAAAAGCA
CD15-80	70.8487	70.8072	GGGCACAAAGCGCTCGTAGT
CD15-81	70.4797	46.7563	GTTGCTCGCTGGGGCGGTGC
CD15-82	70.1107	64.8101	AGTTCATCCAAACCCAGCGC
CD15-84	69.3727	75.9737	GCTTCTCGGTGATATAATCC
CD15-85	69.0037	81.3338	GCCAGCACACAGACGGTCCA
CD15-86	68.6347	72.9594	AAGCCAGGTAGAACTTGTAG
CD15-87	68.2657	81.3338	GCTGATCACCTACGCTTGCT
CD15-88	67.8967	81.3338	CTCACCGACCGCGCGTCCTA
CD15-89	67.5277	75.314	CGTCCCAGAAGGAGGTGATG
CD15-9	97.048	72.9594	CTGTTTCCTGGACAGTGGCG
CD15-90	67.1587	73.1844	GTCTGTGTGCTGGCGGCCGC
CD15-91	66.7897	78.5445	CGGCTGCGCTTCAACATCAG
CD15-92	66.4207	65.0124	GAGTCGCCCTCGCACTCCCC
CD15-93	66.0517	78.5445	CGCCGTACACGTCAAGCCGG
CD15-94	65.6827	75.7487	GCGCGTGTTGGACTACGAGG
CD15-95	65.3136	81.3338	CTGGACGCTCTCCTACCGGG
CD15-96	64.9446	78.5445	GCTGCCTGTTCGCGCCATGG
CD15-97	64.5756	75.9737	TTGGTGGTAGTAGCGGACCC
CD15-98	64.2066	64.3594	TTCGCGCCATGGGGGCACCG
CD15-99	63.8376	61.3534	CCAGGCGCACACTGCCGAGG
CD33-1	97.1103	70.5826	TGGGGTGATTATGAGCACCG
CD33-10	91.2446	75.7487	GTCACATGCACAGAGAGCTG
CD33-100	37.8013	67.5994	TGTGTCCTGGGCCTGTGAGC
CD33-101	36.9323	73.1844	AGTTCATGGTTACTGGTTCC
CD33-102	36.4978	78.5445	CAGGTTGGTGCCGTGGTCCT
CD33-103	35.4116	78.5379	ATGCTCACATGAAGAAGATG
CD33-104	35.4116	78.7629	CCCTGAGCATCGTAGACGCC
CD33-105	34.1081	75.9737	ACCTGTCAGGTGAAGTTCGC
CD33-106	33.6736	78.5445	TCAGCTGCCCCCACCTCCCT
CD33-107	33.4563	71.6621	AGGGCAGATTCCGCCTCCTT
CD33-108	33.2391	84.123	GGAAGGAGCCATTATATCCA
CD33-109	32.3701	53.6082	AGGGAGCAGTTGTTCCTACT
CD33-11	91.0273	86.9123	ATGGGATGGAAGAAAGTGCA
CD33-110	32.3701	78.5445	ATAATGGTTCATACTTCTTT
CD33-111	31.7183	66.9463	AGGGGCAGCAGTAGCAGCAG
CD33-112	29.9804	57.9194	CCCCACAGGGGCCCTGGCTA
CD33-113	29.1114	78.5445	TCCTGGCTGCTTTCCTCCTG
CD33-114	27.3734	48.2482	CAGGGAGCAGTTGTTCCTAC
CD33-115	25.8526	81.3338	AAAGCAGCCAGGACAGCAGT
CD33-116	25.4181	49.1026	CCTGGGGCCCAGGGAGGTGG
CD33-117	25.4181	67.5994	CAGCCAGGACAGCAGTGGGC
CD33-118	24.9836	81.3338	ATGACACCCACCCTACCACA
CD33-119	24.5491	81.3272	ACAAGAGACCAGAGCAGGAG
CD33-12	90.1583	84.123	GGAGTCAGTGACGGTACAGG
CD33-120	24.3319	81.3338	CCTGACCTGCTCTGTGTCCT
CD33-121	23.8974	54.253	GTCCTGGGGCCCAGGGAGGT
CD33-122	23.2456	45.8787	TCCTGGGGCCCAGGGAGGTG
CD33-123	23.0284	75.9737	AATGACACCCACCCTACCAC
CD33-124	22.3766	78.7629	GGGAAGGAGCCATTATATCC
CD33-125	21.0731	67.5994	AGTGAGTAGTCCTGGGGCCC
CD33-126	19.5524	75.7487	GAAATTTGGATCCATAGCCA
CD33-127	19.5524	64.8101	AAATTTCTGGCTGCAAGTGC
CD33-128	19.3351	65.4471	CCCCCACCTCCCTGGGCCCC
CD33-129	18.6834	86.9123	TGGAGAGTCCCTGGATATAA
CD33-13	89.9411	77.4651	TATATCCAGGGACTCTCCAG
CD33-130	18.6834	84.123	CCAGAGCAGGAGTGGTTCAT
CD33-131	18.0317	75.7487	GAAAGCAGCCAGGACAGCAG
CD33-132	18.0317	73.1844	GTCAGCTGCCCCCACCTCCC
CD33-133	16.5109	54.2608	GGCTGACCCTGTGGTAGGGT
CD33-134	14.3384	70.3886	CAGGTGAAGTTCGCTGGAGC
CD33-135	13.2522	73.1844	TACCACAGGGTCAGCCTCCC
CD33-136	12.8177	68.0035	CACCGGGGAGGCTGACCCTG
CD33-137	11.5142	72.517	GGGGAGGCTGACCCTGTGGT
CD33-138	11.2969	71.6621	CAGGGCAGATTCCGCCTCCT
CD33-139	10.4279	78.7629	CCCACAGGAGGAAAGCAGCC
CD33-14	89.5066	75.7487	GCAAGTGCAGGAGTCAGTGA
CD33-140	10.4279	64.8101	ATTCCTGCCCACTGCTGTCC
CD33-141	9.7762	75.7487	GGGAGGCTGACCCTGTGGTA
CD33-142	9.7762	75.9737	TGGCCGGGTTCTAGAGTGCC
CD33-143	8.90721	75.9737	TGGCTATGGATCCAAATTTC
CD33-144	8.47271	61.1433	GTGCCGTGGTCCTGGGGCCG
CD33-145	7.60371	64.1653	CAGTTCATGGTTACTGGTTC
CD33-146	5.86572	72.9516	AGGCTGACCCTGTGGTAGGG
CD33-147	5.21397	81.3338	TTCTTGATCTAGCTTGTTTG
CD33-148	4.77948	84.123	CGCTGGAGCTGGTGTGACTA
CD33-149	4.34498	81.3338	TGCACTTGCAGCCAGAAATT
CD33-15	89.2893	72.9594	GGCCGGGTTCTAGAGTGCCA
CD33-150	3.04149	84.123	GGGAGATTTGTAACTGTATT
CD33-151	2.38974	45.8787	AGTCCTGGGGCCCAGGGAGG
CD33-152	2.17249	86.9123	AGTGCCAGGGATGAGGATTT
CD33-153	1.52074	39.0111	CGGGGGTGTTCCCTGCTCAC
CD33-154	0.868996	78.7629	AGAAATTTGGATCCATAGCC
CD33-16	89.0721	66.5038	CCTGGCGTCTACGATGCTCA
CD33-17	88.8548	84.123	GAACCAGTAACCATGAACTG
CD33-18	88.4203	75.7487	GCATCGTAGACGCCAGGAGG
CD33-19	88.2031	70.1702	GTTCTTGTCGTAGTAGGGTA
CD33-2	96.893	84.123	TGAGCATCGTAGACGCCAGG
CD33-20	86.0306	70.3886	GCAGGAGTCAGTGACGGTAC
CD33-21	84.5098	81.3338	TGTTCCTACTGGGATCCCCA
CD33-22	84.2926	52.7694	TCCTGGCGTCTACGATGCTC
CD33-23	84.0753	89.7015	GACAACCAGGAGAAGATCGG
CD33-24	83.4236	74.031	CGGTGCTCATAATCACCCCA
CD33-25	82.7718	73.1779	TATGGGATGGAAGAAAGTGC
CD33-26	81.4684	89.7015	TGACAACCAGGAGAAGATCG
CD33-27	81.0339	78.5445	CCACTCACCTGCCCACAGCA
CD33-28	79.7304	78.7629	TGTGGCCACTGGAGAGTCCC
CD33-29	78.8614	81.3338	CCCCAGGACTACTCACTCCT
CD33-3	94.5033	75.9737	ATCCCTGGCACTCTAGAACC
CD33-30	78.8614	70.1702	TTCTTGTCGTAGTAGGGTAT
CD33-31	78.8614	75.9737	TGAACCATTATCCCTCCTCC
CD33-32	77.7751	79.8197	CCGAGGAGTGAGTAGTCCTG
CD33-33	76.9061	86.9123	CATCGTAGACGCCAGGAGGA
CD33-34	76.2544	81.3338	GTGAGTAGTCCTGGGGCCCA
CD33-35	75.8199	70.3886	CGAACTTCACCTGACAGGTC
CD33-36	74.7336	84.123	CAGAGCAGGAGTGGTTCATG
CD33-37	74.7336	86.9123	ACAGGTGACGTTGAGCTGGA
CD33-38	74.5164	78.5445	TGTAACACCAGCTCCTCCAA
CD33-39	73.8646	78.7629	CCTCACTAGACTTGACCCAC
CD33-4	93.6343	68.8728	GCCGTGGTCCTGGGGCCGTG
CD33-40	71.6921	84.123	GCTAGATCAAGAAGTACAGG
CD33-41	71.4749	60.2967	TGTTCCCTGCTCACAGGCCC
CD33-42	70.8231	75.9737	TGGATATAATGGCTCCTTCC
CD33-43	70.1714	70.3886	CAAGCTAGATCAAGAAGTAC
CD33-44	69.3024	74.6841	GGTGGGGGCAGCTGACAACC
CD33-45	69.3024	73.1844	AGGCCCAAAATCCTCATCCC
CD33-46	68.6507	78.5445	AGGTTGGTGCCGTGGTCCTG
CD33-47	68.2162	75.5307	GGGCAGATTCCGCCTCCTTG
CD33-48	67.7817	81.3338	TCCTACTGGGATCCCCAAGG
CD33-49	67.5644	81.3338	GGGGAGTTCTTGTCGTAGTA
CD33-5	93.1998	86.9123	GAGTCAGTGACGGTACAGGA
CD33-50	67.5644	72.9594	CATGGTTACTGGTTCCGGGA
CD33-51	65.8264	62.425	GTGGTTCATGGGGCCATTGG
CD33-52	63.6539	84.123	GACAAGAACTCCCCAGTTCA
CD33-53	63.2194	81.5522	CCATCAGAGTGAAGACCCAC
CD33-54	61.047	84.9779	ACCGAGGAGTGAGTAGTCCT
CD33-55	60.8297	72.9594	GACAGGTCAGGTTGGTGCCG
CD33-56	60.8297	85.6227	TACTTCTTTCGGATGGAGAG
CD33-57	60.8297	84.3414	AGAAGTACAGGAGGAGACTC
CD33-58	59.9607	73.1844	ACTCCCCAGTTCATGGTTAC
CD33-59	59.5262	63.9247	GGAGTGGTTCATGGGGCCAT
CD33-6	92.548	84.123	TGTCACATGCACAGAGAGCT
CD33-60	59.309	73.1844	GCCACTCACCTGCCCACAGC
CD33-61	59.309	81.3338	GTGTCCTGGGCCTGTGAGCA
CD33-62	58.2227	78.5445	GCTACTGCTGCCCCTGCTGT
CD33-63	58.2227	78.7629	TCCAGCGAACTTCACCTGAC
CD33-64	58.0055	75.9671	GGGAAACAAGAGACCAGAGC
CD33-65	57.7882	73.1844	CATAATCACCCCACGGCCCC
CD33-66	57.7882	73.1779	CACCGAGGAGTGAGTAGTCC
CD33-67	56.9192	89.7015	GCAGAGACAAAGAGCGAGCA
CD33-68	56.702	68.8806	CACTCACCTGCCCACAGCAG
CD33-69	56.2675	75.9671	CTGACAACCAGGAGAAGATC
CD33-7	91.8963	84.123	GGAACCAGTAACCATGAACT
CD33-70	54.964	59.4113	CTTCACCTGACAGGTCAGGT
CD33-71	54.964	73.1844	TCTAGCTTGTTTGTGGCCAC
CD33-72	54.095	89.0567	GAAGTACAGGAGGAGACTCA
CD33-73	54.095	69.5176	TGCCGTGGTCCTGGGGCCGT
CD33-74	53.8777	70.3886	ACTTACAGGTGACGTTGAGC
CD33-75	52.5742	70.3886	CGGAACCAGTAACCATGAAC
CD33-76	51.488	75.9671	GGCAGAGACAAAGAGCGAGC
CD33-77	51.2707	81.3338	ACCCCACGGCCCCAGGACCA
CD33-78	49.5328	75.7487	GTTCTAGAGTGCCAGGGATG
CD33-79	49.0983	64.1653	TCAGGTTGGTGCCGTGGTCC
CD33-8	91.6791	84.123	GGAAGAAAGTGCAGGGCACG
CD33-80	48.012	70.3886	ACAGGCCCAGGACACAGAGC
CD33-81	45.8395	70.5905	TACTGGGATCCCCAAGGAGG
CD33-82	45.8395	84.123	ACCAGAGCAGGAGTGGTTCA
CD33-83	45.1878	78.7629	GAACACCCCCGATCTTCTCC
CD33-84	44.9705	75.9737	CGGCACCAACCTGACCTGTC
CD33-85	44.9705	70.3886	CCCAGGACACAGAGCAGGTC
CD33-86	44.9705	67.5994	ACCTGACCTGCTCTGTGTCC
CD33-87	44.536	53.3981	AGTAGTCCTGGGGCCCAGGG
CD33-88	44.1015	81.3338	TGGTTCATACTTCTTTCGGA
CD33-89	43.0153	53.2041	CTGCTGCCCCTGCTGTGGGC
CD33-9	91.4618	72.9594	TGTCGTAGTAGGGTATGGGA
CD33-90	43.0153	81.3338	TGGGGAGTTCTTGTCGTAGT
CD33-91	42.3635	89.7015	GACGCCAGGAGGAGGGATAA
CD33-92	41.7118	89.7015	GCTGACAACCAGGAGAAGAT
CD33-93	41.7118	70.3886	CTGTCACATGCACAGAGAGC
CD33-94	41.4945	73.5964	GCCTCCTTGGGGATCCCAGT
CD33-95	40.8428	70.3886	CATGGGGCCATTGGAGGAGC
CD33-96	40.191	70.1702	TGCTACTGCTGCCCCTGCTG
CD33-97	38.8876	78.5445	CCTGGCTGCTTTCCTCCTGT
CD33-98	38.0186	56.6298	TGCCCCATCACTCACCGGGG
CD33-99	37.8013	75.9737	CAGCTCTCTGTGCATGTGAC

## Sheet: Fig4a_Doench2016
gRNA ID	normalized phenotype depletion [%]	EVA score	gRNA target sequence
CCDC101-0	76.1355	70.1702	GGCTGCTTTACCCGCTGTGG
CCDC101-1	81.6717	74.031	TCCGGGTTGGCCTTCCACTG
CCDC101-10	62.3749	72.9594	AACCGCCAAGGCCGATGCAG
CCDC101-100	35.0575	81.5522	TGGGGACGAGCAGTGGATCC
CCDC101-101	24.418	70.1702	CGGCCTTGGCGGTTGTGTAG
CCDC101-102	22.1531	78.5445	GGTTGGTGTCACTCACTTGT
CCDC101-105	53.8369	62.868	AAGGCCTCAGGGTCCGTCTC
CCDC101-106	26.4223	72.3147	TGCCGGTCTCTACAATGACT
CCDC101-107	32.4782	84.123	TCAAGTCTCTGTTGGAAGAG
CCDC101-109	23.2658	84.123	TGCGGGAATCGGCAGACACG
CCDC101-11	53.3612	78.5445	AGGCTGCTTTACCCGCTGTG
CCDC101-110	34.7403	84.123	CTGTGAGAAGTTCTGCAATG
CCDC101-111	27.9272	54.059	GCTTCCCGATCCACAGGGGC
CCDC101-112	15.0622	72.9594	GCGGTAGAAGCAGGTAGTCT
CCDC101-113	22.751	75.9737	CACCAGGCTTCCCGATCCAC
CCDC101-114	31.9422	84.123	ATTGTAGAGACCGGCAATCT
CCDC101-118	53.0864	73.1844	CCGGCTCAGGGTGTGTCTCC
CCDC101-119	29.4747	75.7487	CGAGCAGTGGATCCTGGCCG
CCDC101-12	49.8112	84.123	AGGACCGAGTAGTCATCCTG
CCDC101-121	20.6484	65.0203	GCTGTGGGGGCGCATGGATC
CCDC101-123	24.8575	86.9123	GCGGGAATCGGCAGACACGA
CCDC101-124	43.2972	84.123	GGGTTTGTTTGATCAGCTGA
CCDC101-125	16.79	73.1844	CTGCAGTTTCTCCCTATTAC
CCDC101-13	52.4398	78.7629	ACAATGACTCGGAGCCACCC
CCDC101-132	59.5449	75.9737	GCCCCAGTGGAAGGCCAACC
CCDC101-133	19.2439	81.3272	CTGTTGGAAGAGAGGCGGAT
CCDC101-134	11.1803	73.3863	CGGCTCAGGGTGTGTCTCCT
CCDC101-135	24.3197	81.3338	CGCGGAAATCAAGTCTCTGT
CCDC101-136	12.744	57.4847	GATCCACAGGGGCAGGGTCA
CCDC101-137	21.3965	78.5445	CGCAGCTTTGTCCGGTAATA
CCDC101-139	11.3598	84.123	TATCTCTGAGCCACATTGAG
CCDC101-140	11.9933	78.5445	ACGCAGCTTTGTCCGGTAAT
CCDC101-141	12.7075	84.123	GAGATACGTGGTGGCTTGTA
CCDC101-143	14.0175	84.123	CAATGTGGCTCAGAGATACG
CCDC101-144	14.569	81.3338	CGTATCTCTGAGCCACATTG
CCDC101-145	11.1072	78.5445	CTCTGTCTGCATCCGCTCAT
CCDC101-148	10.272	75.9737	CCCACAGCGGCCAAGATTGC
CCDC101-149	12.1111	68.2363	CCAGCACGAGCTGCTCCTTC
CCDC101-15	41.8326	78.5379	TCTGAGCCACATTGAGGGGA
CCDC101-150	7.92846	84.123	CCCTGAGGCCTTGTTCCAGA
CCDC101-155	8.68844	73.1844	GCATCCGCTCATGGGTCTTC
CCDC101-156	10.9484	75.9737	CGCGGTAGAAGCAGGTAGTC
CCDC101-159	6.17423	71.0256	CCCCTGTGGATCGGGAAGCC
CCDC101-16	49.8339	78.5379	CTGAGCCACATTGAGGGGAG
CCDC101-17	42.7974	86.9123	GAAAGCTCTGGACAAGATCG
CCDC101-2	68.7452	67.5994	CAGCATCCTTCGGAAAGCTC
CCDC101-20	41.0197	81.3338	GCAGGTAGTCTGGGGATACA
CCDC101-21	40.0877	80.0442	CTGTGGGGGCGCATGGATCA
CCDC101-22	35.7391	84.123	CAGGACCGAGTAGTCATCCT
CCDC101-23	53.9697	74.6758	AGCCTCTGCATCGGCCTTGG
CCDC101-24	42.0474	70.3886	CCAGAAGGAGCAGCTCGTGC
CCDC101-25	56.4843	79.8197	CAACCCGGAGACGGACCCTG
CCDC101-26	44.7611	75.9737	TCAGCTGATCAAACAAACCC
CCDC101-27	46.3426	81.3338	CCAGGCTTCCCGATCCACAG
CCDC101-29	62.1278	70.3886	GGATGACACGGCGCCGGCTC
CCDC101-3	63.9029	81.3338	CGGTAGAAGCAGGTAGTCTG
CCDC101-30	39.7868	63.0632	AGTCTCTGTTGGAAGAGAGG
CCDC101-31	35.83	75.7487	TGTGGCTCAGAGATACGTGG
CCDC101-32	43.3302	81.3338	GGAATAGCCATCTGCATAGG
CCDC101-33	47.8816	75.9737	AGCAGGTAGTCTGGGGATAC
CCDC101-34	38.9541	52.1164	TTGGCCTTCCACTGGGGCAG
CCDC101-36	58.1565	75.7487	CTCTGAGCCACATTGAGGGG
CCDC101-37	36.729	78.5445	TCCCCGCCCTCAGCATCCTT
CCDC101-38	41.1964	72.9594	AGGGGAATAGCCATCTGCAT
CCDC101-39	33.7453	75.7487	ACTGGGGCAGCGGGATGACA
CCDC101-4	49.5078	81.3338	CATCCCGCTGCCCCAGTGGA
CCDC101-40	39.3308	78.5445	GTGTCATCCCGCTGCCCCAG
CCDC101-41	38.6897	78.5445	CCACTGCTCGTCCCCATCCA
CCDC101-42	36.5883	84.123	GATGACACGGCGCCGGCTCA
CCDC101-43	49.532	78.5379	GTGGAAGGCCAACCCGGAGA
CCDC101-46	71.9459	81.5522	CTCCGAGTCATTGTAGAGAC
CCDC101-5	53.63	78.7629	GATCAGGGCGCGGTAGAAGC
CCDC101-50	36.5329	78.7629	ACAGGACCGAGTAGTCATCC
CCDC101-51	51.7712	59.4191	CTTCCCGATCCACAGGGGCA
CCDC101-52	30.3563	75.9737	TCCTTCTGGAACAAGGCCTC
CCDC101-55	32.7997	81.3338	TGATCCATGCGCCCCCACAG
CCDC101-56	34.9281	81.3338	TATTACCGGACAAAGCTGCG
CCDC101-57	43.1885	74.6841	AGAGGCCACGCAGCTTTGTC
CCDC101-6	59.0394	84.123	TCTTGTCCAGAGCTTTCCGA
CCDC101-60	22.5924	70.1702	TGGCCTCTACACAACCGCCA
CCDC101-61	38.4608	84.123	GTATCTCTGAGCCACATTGA
CCDC101-62	58.2118	70.3886	TGACCCTGCCCCTGTGGATC
CCDC101-63	46.4489	81.3338	CCTTCTGGAACAAGGCCTCA
CCDC101-65	35.3653	86.9123	ACATCCAGAAGACCCATGAG
CCDC101-69	34.5585	81.3338	ACCAGGCTTCCCGATCCACA
CCDC101-71	47.464	62.643	AAGTTCTGCAATGCGGGAAT
CCDC101-72	32.0341	64.3594	TTACCCGCTGTGGGGGCGCA
CCDC101-73	46.4883	75.9737	GATCCATGCGCCCCCACAGC
CCDC101-75	47.9158	56.4202	TGGCCTTCCACTGGGGCAGC
CCDC101-77	29.0372	74.031	CTCCGGGTTGGCCTTCCACT
CCDC101-79	40.3774	78.7629	TGTGAGAAGTTCTGCAATGC
CCDC101-80	31.3483	80.2543	CCCTGCCTCAGGAGACTACG
CCDC101-81	28.4705	78.5379	CCGTGGATGGGGACGAGCAG
CCDC101-83	39.1103	78.5445	TCTCTGTCTGCATCCGCTCA
CCDC101-84	61.8101	62.868	AGGCCTCAGGGTCCGTCTCC
CCDC101-85	61.8101	59.2089	CTCAGGGTCCGTCTCCGGGT
CCDC101-89	25.7757	92.4908	GTAGATGACATCGATGAAGA
CCDC101-90	32.4746	69.7438	GCAGCGGGATGACACGGCGC
CCDC101-91	24.742	84.123	CCTTACAGGAAGAGCGTTCG
CCDC101-94	23.6759	72.9594	GGGGCGCATGGATCAGGGCG
CCDC101-99	56.2778	68.671	TCTCCGGGTTGGCCTTCCAC
CUL3-360	95.828	78.9582	CGAGGAGAGACTCACCGGAA
CUL3-361	91.2585	84.123	GAGCATCTCAAACACAACGA
CUL3-362	79.7413	75.9671	TGAGAGGTATTCAGGAGACC
CUL3-363	100	81.3338	CAATTGTAAAGGTGGTTGAA
CUL3-364	78.9294	84.123	TTTCCTCCACAGACTGAATG
CUL3-365	88.3752	81.3338	TTAGGTAACTCAGCAGTTGA
CUL3-366	74.4492	78.5445	TTTAACTGGTCCATAAAATG
CUL3-367	81.7478	75.9737	ACAGTCCGGGTGCTCACGAC
CUL3-369	74.3208	81.3338	GCACTGCCTTGACAAATCAA
CUL3-370	85.1162	84.123	GGGTGCTCACGACAGGATAT
CUL3-371	83.547	78.5445	GCCCTACAGTCCCTCGCCTG
CUL3-372	59.7663	75.9737	AGAGCATTAATATGGTCATC
CUL3-373	90.4696	63.7146	AAGCATGTCTTGGTGCTGGT
CUL3-374	61.4809	84.123	GAGCTGTCGACCACTGTGTT
CUL3-375	83.4065	81.3338	GGTGTATTAGGGATCATCTA
CUL3-376	57.3644	84.123	GGATCTGAAGTTGGTGTTGG
CUL3-377	77.5505	84.123	AGCTGAAAAAGGGAGTCAAA
CUL3-378	92.546	84.123	CTTTGGTGTGGCTGACTGAG
CUL3-379	79.0302	84.123	TAGAGACATACTAATGTACA
CUL3-380	75.7694	86.9123	TTGGATATTACAGATGACCA
CUL3-381	77.8136	78.5445	AAGTAACTGGCTCTAATACA
CUL3-383	70.1954	84.123	GTTATTAAGAAACGTATTGA
CUL3-384	76.2387	79.6096	ACCACAGGCGAGGGACTGTA
CUL3-385	63.5096	73.1779	AGAGACTCACCGGAAAGGCC
CUL3-386	62.3619	75.9737	TGAGCAAAGGCACGGGCAGC
CUL3-387	55.5926	81.3338	TAATATGGTCATCTGGAAAG
CUL3-388	78.1573	81.5522	ACACAACGATGGATGAATTC
CUL3-389	72.8637	84.123	AGATAGAAGCTGCTATAGTG
CUL3-391	67.3792	70.1702	GCAGCACAATGTTCTAGTAG
CUL3-392	69.592	78.5445	TGTACGTTATGGGTGTATTA
CUL3-393	81.2394	78.5445	TTCTACTTAGCCAAACACAG
CUL3-394	63.2188	78.5445	GCTCACACTCCAGCATCATA
CUL3-395	74.2239	75.9737	CTTACCTGGATATAGTCAAC
CUL3-396	74.4782	78.5445	CTCTAACAAGCTCTCTTTCA
CUL3-397	67.703	53.8184	AGTTCCTATTTGAGGGAGCA
CUL3-398	63.4464	84.123	AAAGCTCTTGTTTCTGAAGA
CUL3-399	67.8278	86.9123	TAGTAGAAATGGAGAATTCT
CUL3-400	59.2269	78.5445	TCTCTTTAAACAAACTATTG
CUL3-401	73.0508	72.9594	TGGGATGTTGCACTTTGGTG
CUL3-402	66.5338	75.9737	GTGGTGTTGATCTTACAGTC
CUL3-403	67.5084	66.2937	CCTGTGGTAAACCAACACAG
CUL3-404	59.4795	78.7629	GGTCATTGTTGAATGATTCC
CUL3-405	58.6776	75.9737	TAGGTTCGATCGCTTCCTCC
CUL3-406	72.3217	78.7629	CTGCAGAACCCATATGATGC
CUL3-407	67.9197	84.123	GCTGAAAAAGGGAGTCAAAG
CUL3-408	66.1008	80.689	GCTGGTGGGATGTTGCACTT
CUL3-409	66.8175	79.3994	CAGTTCACGTCAAAACTGGA
CUL3-410	58.1101	82.8334	TACCACAGGCGAGGGACTGT
CUL3-411	44.713	70.1702	AATATCTCAAAAGCATGTCT
CUL3-412	72.4323	81.3338	AGTGTATGAGTTCCTATTTG
CUL3-413	63.0095	75.9737	TGAATTCAGGCAACATCTAC
CUL3-414	68.3852	81.3338	ATATTTGGCACGAACACCTG
CUL3-415	49.5818	75.5307	CAAAGGCACGGGCAGCCGGA
CUL3-416	75.601	75.7487	TTTGGTGTGGCTGACTGAGT
CUL3-417	66.803	75.9737	GACCACTGTTATTCTTACGC
CUL3-418	64.1462	81.3338	CTATAGAAATGCATATACAA
CUL3-419	85.9856	75.9737	AATATCCTGTCGTGAGCACC
CUL3-420	46.4208	73.1844	TCCGCATCTTGGTGTCCTTC
CUL3-421	60.8045	75.7487	AACGGAAGAACCAATTGTAA
CUL3-422	82.2366	78.5445	ATAACTTGTACATGCAACCA
CUL3-423	60.5277	81.3338	TACAAAAGAACCCAAATCAA
CUL3-424	61.3206	72.9594	TTTGTAAGAACCCGCTGTGT
CUL3-425	75.7688	86.9123	AAGGTGAATCCGACCCAGAG
CUL3-426	57.0452	84.3414	GGAAAGGAGAAGTCGTAGAC
CUL3-427	56.6595	76.8286	CATGGAGAAAAGCTCTACAC
CUL3-428	66.9394	78.7629	GAATCCTGTTGACTATATCC
CUL3-429	63.1904	72.9594	GTTCTTCCGTTGATTTGTCA
CUL3-430	64.5731	89.7015	TTGAAAAATGGAAAGACAGA
CUL3-431	59.9436	84.123	GGAAGAACCAATTGTAAAGG
CUL3-432	62.6457	72.9594	AATTGTAAAGGTGGTTGAAA
CUL3-433	74.3482	72.9594	TGTTGGTTTACCACAGGCGA
CUL3-434	60.4443	81.3338	ATTATTAAAGAGCATTAATA
CUL3-436	46.1573	67.5994	TGGTGTTGATCTTACAGTCC
CUL3-437	62.6389	84.123	TACCTTATTTATGAGATGTT
CUL3-438	59.6251	78.5379	GCTTATTGGATCTGAAGAGT
CUL3-439	68.8011	75.7487	GAATGATCATCAAACAGCTA
CUL3-440	53.0085	75.9737	GACCTAAAATCATTAACATC
CUL3-441	61.8454	81.3338	ATCCAGCGTAAGAATAACAG
CUL3-442	59.2285	81.3338	AAAGGCCCGGATCCGCATCT
CUL3-443	50.0303	81.3338	TGGGTCGGATTCACCTTGTT
CUL3-444	41.9437	72.9594	AACAATATTGGATAAAGCAA
CUL3-445	48.2952	73.1844	CCGCTGTGTTGGTTTACCAC
CUL3-446	52.3377	78.5445	TTTACCTTGCTCCCTCAAAT
CUL3-447	45.1487	81.3338	TACCGAACATCTCATAAATA
CUL3-448	48.8701	78.5379	GATGGATCTGAAGTTGGTGT
CUL3-450	54.2505	75.7487	CAATAGTTTGTTTAAAGAGA
CUL3-451	74.3534	89.7015	CAGGAAGATGGATCTGAAGT
CUL3-452	50.6968	84.123	GTGTATGAGTTCCTATTTGA
CUL3-453	56.2643	70.1702	GCACAATGTTCTAGTAGCGG
CUL3-454	61.2166	64.3528	ATTCAGGAGACCTGGAGTTG
CUL3-455	74.1903	73.1844	CTGTGGTAAACCAACACAGC
CUL3-456	49.3995	89.7015	TGGATATGATTGCAAGAGAG
CUL3-457	51.822	78.5445	GTATGTACAACAAAATAATG
CUL3-458	57.8799	75.9737	GTTGGAGGTGCACAAGTAAC
CUL3-459	52.6333	78.5379	GCCGGAAGGACACCAAGATG
CUL3-460	55.632	81.3272	ATGATTGCAAGAGAGCGGAA
CUL3-461	49.8776	84.123	TAGAGAAAAATACACATTTG
CUL3-462	64.0456	84.123	CATTGTTGAATGATTCCAGG
CUL3-463	55.3354	70.1702	GTGTTGGTTTACCACAGGCG
CUL3-464	57.0467	73.1844	AGGCAACATCTACAGGCAAC
CUL3-465	33.4996	84.123	GAGATCAAGTTGTACGTTAT
CUL3-466	39.2462	73.1779	AGGACACCAAGATGCGGATC
CUL3-467	54.5482	72.517	GTGGAGAACGTCTACAATTT
CUL3-468	59.3133	78.5445	ACGTTATTATAAACAACACT
CUL3-469	48.9894	70.1702	ATTATAAACAACACTTGGCA
CUL3-470	39.7553	84.123	ACAAGAAGTAGAAACAATAT
CUL3-471	40.7482	63.7146	AAAGCATGTCTTGGTGCTGG
CUL3-472	44.7418	78.5379	CATGAAGACTATAGTAGAAA
CUL3-473	39.9621	86.9123	ATTGATGATAAGCTGAAAAA
CUL3-474	34.6108	78.7629	CACAGAGTCAAGATTCAAAC
CUL3-475	43.8884	64.8101	TCAAAAGCATGTCTTGGTGC
CUL3-476	23.7938	81.3272	CTTGTTTCTGAAGAAGGAGA
CUL3-477	49.8441	75.7487	GTCGAATCTGAGCAAAGGCA
CUL3-478	40.6555	73.1844	ATGTCAGTTCACGTCAAAAC
CUL3-479	34.6181	78.5445	CTCACACTCCAGCATCATAT
CUL3-480	28.2151	81.5522	GGACACCAAGATGCGGATCC
CUL3-481	46.3493	84.123	AAGCTGAAAAAGGGAGTCAA
CUL3-482	25.7666	84.123	AAAACTGGAAGGAATGTTTA
CUL3-483	35.1094	78.5445	AAAATATGTAAACAGCATTT
CUL3-484	27.4657	78.7629	GATGCGGATCCGGGCCTTTC
CUL3-485	28.6413	75.9737	GTGTATACTTTGCGATCCTC
CUL3-486	31.1792	75.7487	GCCTTTGCTCAGATTCGACA
CUL3-487	24.562	75.7487	CGAGATCAAGTTGTACGTTA
CUL3-488	31.5993	81.5522	ATAGTAGAAATGGAGAATTC
CUL3-489	25.2442	70.3886	TCGAATCTGAGCAAAGGCAC
CUL3-490	22.1809	75.7487	CAAAACTGGAAGGAATGTTT
CUL3-492	22.5301	81.3338	CTAGTACATATGTTGAAAAA
CUL3-493	20.911	78.5445	TACTATAGTCTTCATGTGCT
CUL3-494	24.1757	89.7015	ACTTATTGAGAGAGAATATT
CUL3-495	21.563	81.3338	AATCTTGACTCTGTGTAGTT
CUL3-496	21.3192	78.5445	TCATCTACGGCAAACTCTAT
CUL3-497	21.9277	75.7487	ACCATGTCGAATCTGAGCAA
CUL3-498	13.2938	73.1844	GCTCTAACAAGCTCTCTTTC
CUL3-499	16.4252	81.3338	AAACATGATATCTAAGTTAA
CUL3-500	18.3034	78.7629	ATAAATAATGAGAGGTATTC
CUL3-501	19.1381	72.9594	TTCTTAATAACAACTGGACT
CUL3-502	14.149	73.1844	CTCTTTAAACAAACTATTGC
CUL3-503	9.51861	86.9123	TATTGATGATAAGCTGAAAA
CUL3-504	14.3626	68.0035	TGTGGAGAACGTCTACAATT
CUL3-505	15.0314	78.5445	CTTTCAACCACCTTTACAAT
CUL3-506	22.8853	73.1844	ATACGTTTCTTAATAACAAC
CUL3-507	20.517	78.5445	TTTCTTGCATAAACCTAAAA
CUL3-509	11.091	78.5445	TTGTACGTTATGGGTGTATT
CUL3-510	14.3501	81.3338	TCTGCAGACATTTCCAAAAA
CUL3-513	19.0589	78.5445	TTCAAACGCTAAATCAAGCT
CUL3-514	11.127	78.5445	TTATTTAGTCGTGTGCCAAA
HPRT1-515	58.3283	58.1295	GACCCGCAGCCCTGGCGTCG
HPRT1-516	55.9591	95.28	CGAGATGTGATGAAGGAGAT
HPRT1-517	55.5032	70.1624	GCCCTCTGTGTGCTCAAGGG
HPRT1-518	55.3273	70.3886	CTCATGGACTAATTATGGAC
HPRT1-519	49.9495	59.2172	GTTATGGCGACCCGCAGCCC
HPRT1-520	49.9534	73.1844	AATAAATCAAGGTCATAACC
HPRT1-521	50.4265	81.3338	CAGGCAGTATAATCCAAAGA
HPRT1-522	51.2852	72.9594	GTATAATCCAAAGATGGTCA
HPRT1-523	51.651	84.123	CTAGAATGACCAGTCAACAG
HPRT1-524	49.9671	78.5445	TAGCCCTCTGTGTGCTCAAG
HPRT1-525	50.5375	72.9594	AGCTGCTCACCACGACGCCA
HPRT1-526	49.2776	84.123	GCCCCCCTTGAGCACACAGA
HPRT1-527	49.5938	75.7487	CACAGAGGGCTACAATGTGA
HPRT1-528	49.7147	81.3338	AGCCCCCCTTGAGCACACAG
HPRT1-529	49.8832	78.5379	ATTATGCTGAGGATTTGGAA
HPRT1-530	49.0808	72.9594	TCACCACGACGCCAGGGCTG
HPRT1-531	50.8333	84.123	TGGATTATACTGCCTGACCA
HPRT1-532	49.3696	72.9516	GAAAGGGTGTTTATTCCTCA
HPRT1-533	49.7179	78.5445	CTTATATCCAACACTTCGTG
HPRT1-534	50.1476	86.9057	TCGAGATGTGATGAAGGAGA
HPRT1-535	48.296	72.9594	TCTCTCAACTTTAACTGGAA
HPRT1-536	49.3397	84.123	CTTCTAGAATGTCTTGATTG
HPRT1-537	49.2855	81.3338	GGGGACATAAAAGTAATTGG
HPRT1-538	48.9186	84.123	ACTAGAATGACCAGTCAACA
HPRT1-539	48.9556	78.5445	AGCCCTCTGTGTGCTCAAGG
HPRT1-540	49.0717	78.5445	GTAGCCCTCTGTGTGCTCAA
HPRT1-541	47.9685	89.7015	TCTTGCTCGAGATGTGATGA
HPRT1-542	47.1249	70.1624	AGGGCTGCGGGTCGCCATAA
HPRT1-543	47.958	84.3414	CAGATTAGTGATGATGAACC
HPRT1-544	46.6377	72.9594	AAAATCTACAGTCATAGGAA
HPRT1-545	47.8187	81.3338	GAAGTATTCATTATAGTCAA
HPRT1-546	48.0624	75.9737	GTGCTTTGATGTAATCCAGC
HPRT1-547	46.3113	67.5994	AGACTTTGCTTTCCTTGGTC
HPRT1-549	47.2678	75.9737	CACCACGACGCCAGGGCTGC
HPRT1-550	46.8655	78.5445	CTGTCCATAATTAGTCCATG
HPRT1-551	43.8121	78.7629	AACTAGAATGACCAGTCAAC
HPRT1-552	44.7697	92.4908	GATGTGATGAAGGAGATGGG
HPRT1-553	45.1745	78.7629	GAGCTGCTCACCACGACGCC
HPRT1-554	42.2228	78.5445	GCTTATATCCAACACTTCGT
HPRT1-555	42.7258	73.1844	AAAGTAATTCACTTACAGTC
HPRT1-556	42.2078	78.5379	TTATGCTGAGGATTTGGAAA
HPRT1-557	42.5329	81.5522	TGAAAGGATATAATTGACAC
HPRT1-558	40.6731	75.7487	AAAAGGACCCCACGAAGTGT
HPRT1-559	41.4244	81.3338	CAAAGATGGTCAAGGTCGCA
HPRT1-560	38.8319	72.9594	AAATCCTCAGCATAATGATT
HPRT1-561	37.5883	81.3338	TATTCCTCATGGACTAATTA
HPRT1-562	34.3854	72.9594	TGAAGTATTCATTATAGTCA
HPRT1-563	37.5013	84.123	TGACTATAATGAATACTTCA
HPRT1-564	31.2625	81.3338	AATGCAGACTTTGCTTTCCT
HPRT1-565	25.5587	70.1702	CATACCTAATCATTATGCTG
HPRT1-566	24.2894	81.3338	ACAGGGGACATAAAAGTAAT
HPRT1-567	17.7619	84.123	CTTGCGACCTTGACCATCTT
HPRT1-568	27.9433	81.3338	ATTCCAGACAAGTTTGTTGT
HPRT1-569	30.7978	78.7629	GATGATCTCTCAACTTTAAC
HPRT1-570	13.0452	78.7629	TTGACTATAATGAATACTTC
HPRT1-571	22.2847	73.1844	TATCCTACAACAAACTTGTC
HPRT1-572	15.8209	75.7487	TAATCATTATGCTGAGGATT
HPRT1-573	19.7205	78.5445	GGCTTATATCCAACACTTCG
HPRT1-574	15.886	72.9594	TTAACAGCTTGCTGGTGAAA
HPRT1-575	14.8012	81.3338	CTGATAAAATCTACAGTCAT
HPRT1-576	11.8174	78.5445	TGTAGCCCTCTGTGTGCTCA
HPRT1-577	6.96699	75.9737	GTTTGTGTCATTAGTGAAAC
HPRT1-578	8.57382	75.9737	TAAATTCTTTGCTGACCTGC
MED12-1000	66.3813	78.5445	CCCAGCCGCGGCCGCTTCAG
MED12-1001	58.6439	75.9737	CCCCCCAAAACTGACAAACC
MED12-1002	54.879	78.5445	GCACTCCAGGGTAAGTTGGT
MED12-1003	58.8729	71.6699	TAAACCCATGACGCCAGTCA
MED12-1004	58.6381	81.3338	GTCATCGGCAGGATCATCAA
MED12-1005	63.9912	69.0829	GAAGGGCTGCTGGCTCAATA
MED12-1006	58.4631	84.9779	CCTGCCTCAGGATGAACTGA
MED12-1007	58.7321	75.9737	GTGCTGCCCACAACCATGAC
MED12-1008	56.8415	71.8722	GCTGTCTCTGGGGATGAGCA
MED12-1009	48.4671	67.5994	CTTATAAGACCTCTGTGTAC
MED12-1010	56.0047	70.1702	CCAGGGTAAGTTGGTCGGGT
MED12-1011	66.4472	78.5379	GACTGGCAAGGATTGAGCTG
MED12-1012	58.8127	72.9594	GTAAGCGCACAGGACGGTAT
MED12-1013	59.2309	78.7629	CTCACACGTGATGACATCTC
MED12-1014	58.363	73.1844	GTCGTGTCTTCACAGTACTC
MED12-1016	65.0336	84.123	CTTGGCGATGTTCTCCAAGA
MED12-1017	61.4327	73.1779	CATCATCATCTGAGGAGATC
MED12-1018	58.4016	78.5445	CAGCAGGTGGCGGTCGCAGG
MED12-1019	59.3518	70.8072	GTTCTGGGTGTACAGGCCTA
MED12-1020	59.6957	73.1779	GCAGATCAAGGAGCGGGGAC
MED12-1022	67.0218	73.1779	TCGTGAAGCATGGGATGAAC
MED12-1023	54.6294	75.7487	ACGAACACCGGCCCCTGAAG
MED12-1024	57.4383	81.3272	ATCAGAAGCCGCAGATGAGA
MED12-1025	67.1805	46.9664	ATGGCTGAATACTACCGGCC
MED12-1026	68.8049	72.9594	TGTGTTATAGAACCAGGGTT
MED12-1027	59.3058	67.5994	ACCACACACACCTGAGGCCC
MED12-1028	55.8243	72.9594	ATGACATCTCGGGTCTGCTT
MED12-1029	60.0462	78.1033	AGAAGAACTTCCAGAGGAGG
MED12-1030	42.3495	84.123	GTGCCTGCAGAAGGAGTTGG
MED12-1031	52.5918	81.3338	CCCCAAAACTGACAAACCGG
MED12-1032	55.3118	69.5176	GGCTCCAGGTAATAGGCGCG
MED12-1033	62.0455	70.3886	CAGGACTATGGAATGGGCCC
MED12-1034	60.0762	81.3338	TGCATGAGGCACTCAAACTG
MED12-1035	60.3567	78.5379	ACTGCTGGACAATGAGGATG
MED12-1036	57.6051	86.9123	ATGGGAGCAGTTACAGAAGA
MED12-1037	58.3957	70.1702	TGGCACTCACCTGCAGGTAG
MED12-1038	58.4771	75.9737	TTATGGTGTGACAGTGCCTC
MED12-1039	68.2922	64.8101	TGCTTATGTGCCCTCAGCAC
MED12-1041	60.4449	72.9594	TTACTTCCATCAGACTGGCA
MED12-1042	58.6748	72.9594	TGGTGCTAACATGTCTGAAA
MED12-1043	70.0602	78.5445	AACTGCACATGCTGCACCAG
MED12-1044	58.5629	78.7629	CGCAAAGGGACAGCAGAAAC
MED12-1045	54.4812	72.9594	TGGAGCCTTGCCTGTAGTTA
MED12-1046	58.242	72.9594	TAACACTTGGTTCACTGACT
MED12-1047	57.1338	72.9594	CAGGTCACTAAAGGGAGTCG
MED12-1048	55.1798	81.3338	GGACTGCCCTTCCCCTCACA
MED12-1049	62.447	92.4908	GAGAAGATTGAAGGGACCCT
MED12-1050	55.462	81.3338	GGGCTCCCTTATCGATACCA
MED12-1051	58.899	75.7487	CCTGGCTGTAGAGGGAGGTA
MED12-1052	57.4725	81.3338	CCCCCAAAACTGACAAACCG
MED12-1053	63.4602	65.0203	CAGCCACGATGCACAGGCAC
MED12-1054	57.407	70.1702	TTCCTACTGTAGGCTTGTCT
MED12-1055	52.2553	75.3206	TCCCCTCACAGGGCATAGTA
MED12-1056	59.8176	72.9594	GGCAGTGGTGGTCGGAGGCA
MED12-1057	53.5399	65.2221	ACATCGGGAGGCCCCAGCCG
MED12-1058	60.5519	72.9594	GGTAAGCGCACAGGACGGTA
MED12-1059	54.4821	60.9415	GCCGCGGCCGCTTCAGGGGC
MED12-1060	59.2687	84.123	CAGAACCTTCAAGATATCCT
MED12-1061	54.6957	71.0256	CCAGCGATAAGAAGGGCTGC
MED12-1062	57.3259	89.7015	CACCCAAGGAGAAGATTGAA
MED12-1063	60.2557	81.3338	AAACCAGGGGCCGGTGCTGA
MED12-1064	57.3004	78.7629	TAGGTGAAGGTGTGAGCTGC
MED12-1065	61.6152	72.9594	GACCAGGGGCTCCAAAGGCA
MED12-1066	58.7923	80.0442	CCCCATACCTATCGGGATCA
MED12-1067	56.0072	75.9737	ACTTGGTTCACTGACTTGGC
MED12-1068	54.1318	81.3338	ATCGGAATCAAATATGCGCT
MED12-1069	66.9387	86.9123	TGCCGATGACCCAGAGCACA
MED12-1070	63.9899	41.3653	CATGACGCCAGTCATGGTTG
MED12-1071	59.0015	78.5379	TCGAGCAGCAGATCAAGGAG
MED12-1072	71.0829	84.3414	CAAGCTCCTGGAGAAGAGAC
MED12-1073	64.4195	63.0859	ACTTCATACTTTGGAAGTGC
MED12-1074	52.7667	73.1844	ACATACCTGCAGTAGCTTCC
MED12-1075	56.6356	81.3338	CTCAATCCTTGCCAGTCTGA
MED12-1076	55.0929	70.3725	ATGACGCCAGTCATGGTTGT
MED12-1077	55.8995	78.5445	GCACATAAGCAGGTCACTAA
MED12-1078	56.0234	73.1779	TCCATAGATTCTGAGAGCCC
MED12-1079	64.7008	86.9123	GAGACATGTTGACCCTTTCA
MED12-1080	66.1735	69.7355	GGTGGGGGGCATGTTTGACA
MED12-1081	65.673	70.1707	GCTGCATGAGGCGCTGCGCC
MED12-1082	58.8565	73.1844	CATGTCATACCACTTGCCTC
MED12-1083	59.4054	67.5994	TGAGGCCAAAAACCAGGGGC
MED12-1084	66.0984	67.3814	TCTCGGTGTAATCCCACTGC
MED12-1085	51.699	72.9594	GAGTGCAAGTATACATGTTG
MED12-1086	56.107	67.5994	TTTGGGTGGTGCAGGAGGTC
MED12-1087	61.0147	72.9594	TGTGTGGCGTCGTGAAGCAT
MED12-1088	65.8794	71.6699	CCAGGGCCTGCAGGAAGTGG
MED12-1089	48.7295	65.665	CCATAAGGGCCGCTCCGACC
MED12-1090	70.581	66.3015	TCTCGGGTCTGCTTGGGCAG
MED12-1091	59.5497	84.123	CTCAGAGATTGCTGCATAGT
MED12-1092	51.0249	81.3338	GTACACAGAGGTCTTATAAG
MED12-1093	52.2883	86.9123	AGGATTGAAGCTGACGTTCT
MED12-1094	53.9703	73.1844	AATAACCAGCCTGCTGTCTC
MED12-1095	54.0238	81.3338	CCTTCTGTTTGGGGTCCTGA
MED12-1096	58.7215	81.3338	TGCCATCAAGAAAATCACCA
MED12-1097	59.8468	81.3272	AGAAAGGGAGCCAGAGGCGA
MED12-1098	58.3032	89.7015	GAAGCCAGATGTCGAGAAGG
MED12-1099	54.3903	60.9188	TCTGGTCCTGGTTGAGGATG
MED12-1100	57.0677	62.8758	CAGCACCACTCTCTTGGGGC
MED12-1101	60.6178	78.5379	GTGGGGAGGATGGGCAGAAG
MED12-1102	47.1018	74.0393	CATAAGGGCCGCTCCGACCC
MED12-1103	57.9825	64.8101	CACTCCAGGGTAAGTTGGTC
MED12-1104	51.6706	73.1844	ATGGTTGTGGGCAGCACTCC
MED12-1105	54.1955	78.5445	CCGTCAGCACCACTCTCTTG
MED12-1106	58.0911	81.3338	GATTGCCACCTCTACATCAT
MED12-1107	54.4436	78.5379	GCAGGATCATCAAAGGGAGA
MED12-1108	57.2937	81.3338	TGGCTCCACGTTGCAGTAGA
MED12-1109	52.1374	81.3338	GTTGCCCTTGGTATCGATAA
MED12-1110	54.8769	86.9123	ACTAGGACAGCACAGGAGGA
MED12-1111	51.9572	70.5905	CCAGTCAGACAGTCTGGAAA
MED12-1112	55.7543	81.3338	GGATTGCCACCTCTACATCA
MED12-1113	54.221	81.5522	GAAACTGCAGGAGGACATCC
MED12-1114	49.7526	53.4142	GGCTCTAGCAGGGTAGGAGC
MED12-1115	61.1177	68.6561	ATCCGACCTGAGCACAGGCT
MED12-1116	53.0788	84.123	GTGGACCGGCGAGTGGCTCG
MED12-1117	52.0006	75.9737	TGGACTGCCCTTCCCCTCAC
MED12-1119	55.1681	84.1165	TGAGAAGCCAGATGTCGAGA
MED12-1120	52.0627	75.9737	TGTAATACCCTTCCTGACAC
MED12-1121	67.022	84.123	AGGTCACTAAAGGGAGTCGA
MED12-1122	44.0857	72.9594	CCCCTGAAGCGGCCGCGGCT
MED12-1123	57.5011	69.7355	CCCTGAAGCGGCCGCGGCTG
MED12-1124	52.2531	78.5445	TCCTTCTGTTTGGGGTCCTG
MED12-1125	61.8459	65.0041	GGCCCACTCCGTGGTCTGCT
MED12-1126	54.7425	60.7086	GGGGCTGTGGTTCCACGATA
MED12-1127	50.2903	64.8101	CCCCCACTTCCTGCAGGCCC
MED12-1128	55.8186	73.1844	CACTTCCTGCAGGCCCTGGC
MED12-1129	51.7108	70.1702	CGTCAGCTTCAATCCTGCCA
MED12-1130	56.919	78.5445	ATAACCAGCCTGCTGTCTCT
MED12-1131	52.4897	81.3338	CTGGTGCTAACATGTCTGAA
MED12-1132	51.6045	66.9463	CCCCTCACAGGGCATAGTAG
MED12-1133	41.3925	81.3338	TCTCGACATCTGGCTTCTCA
MED12-1134	52.2751	75.9737	GGCTTCCTGCGACCAGTGTC
MED12-1135	52.1707	73.1844	GCTCACACCTTCACCTACAC
MED12-1136	51.4337	81.3338	GGACGGTATGGGTCCACACG
MED12-1137	48.4672	81.3338	GGAGGCACTGTCACACCATA
MED12-1138	58.3454	89.7015	CCACCCAAGGAGAAGATTGA
MED12-1139	50.437	78.7629	GACAGGCAGTTGAAGTTCGC
MED12-1140	52.3802	70.1702	ACATGTGTTAAAGGCTGCTG
MED12-1141	51.3568	64.8101	GTTTGCAATCATCTAAGTAC
MED12-1142	52.2002	86.9123	GGGAGCAGAAAGGGAGCCAG
MED12-1143	54.491	81.3272	GACTGCTGGACAATGAGGAT
MED12-1144	48.5975	78.5445	TCCTCTAACAATGGCACTTG
MED12-1145	48.136	81.3338	ATGACTCCCAGCTCTTCCTA
MED12-1146	67.7298	75.9737	CTCCTGCGACCGCCACCTGC
MED12-1147	53.206	73.5964	GGAGGTCAGTCCATGTCCAT
MED12-1148	57.9018	78.5445	GGCGGCTCCTCATCTTCTGG
MED12-1149	50.9399	60.499	GTACTGGGTGGAGCAGCCCC
MED12-1150	51.5063	84.123	TGTTAGCACCAGCGATAAGA
MED12-1151	51.4699	64.8101	AACCAGGGTTTGGGTGGTGC
MED12-1152	50.9842	78.5445	GGTCCCTTCAATCTTCTCCT
MED12-1153	51.0869	73.1779	CGAGCAGCAGATCAAGGAGC
MED12-1154	46.9902	62.4328	CGGGTGGGCAGCTTCTGCAT
MED12-1155	52.7267	81.3338	GGTGGGGATGCTTTACTTGT
MED12-1156	52.3604	75.9737	CCCACCCGACCAACTTACCC
MED12-1157	52.9819	83.4782	TCCTGGAAAATGGGAGCACT
MED12-1158	47.5275	81.3338	CTGGGAAGTCTGCAAACCGT
MED12-1159	47.2029	78.5445	CAGGGTTTGGGTGGTGCAGG
MED12-1160	48.6254	89.7015	CGACTGCTGGACAATGAGGA
MED12-1161	52.696	56.428	TGTTACCCTCTGGCATGGGC
MED12-1162	57.0457	67.5994	CATCGGAATCAAATATGCGC
MED12-1163	49.4737	73.1844	CTATAACACACCTTAACTAC
MED12-1164	53.3311	70.1702	GTGGCTCCAGGTAATAGGCG
MED12-1165	53.2632	80.6746	GGAGATCGAGCAGCAGATCA
MED12-1166	55.7124	81.3338	GAGGCACTGTCACACCATAA
MED12-1167	46.496	81.5522	GTGATGATCTGAGTCCATTC
MED12-1168	52.5467	92.4908	GAAGAGACAGGCGGAGATTG
MED12-1169	51.3472	74.031	CCAAGTGTTAATGGCACTCT
MED12-1170	53.1602	75.5307	TGGCGAAGGCGCTGTCCTTG
MED12-1171	61.2132	78.5445	CTCCTTGTGCTCTGGGTCAT
MED12-1172	44.5045	75.9737	GGTTCAGGCTTCACTGTGAC
MED12-1173	45.5664	78.7629	GGAGCGCCAGTCAGACAGTC
MED12-1174	55.9352	84.123	TACCTGGGGGATGGGAAAAT
MED12-1175	53.1734	70.1702	TCAATCTTCTCCTTGGGTGG
MED12-1176	45.8886	84.123	TTCGTAGCTCAAGATCCCGA
MED12-1177	50.2199	78.7629	GATCTGCTCCAGAACATTCC
MED12-1179	54.7532	73.1844	CCTCTACAGCCAGGTGCACC
MED12-1180	43.9481	75.7487	GCCACTGCCCCCAGAAGATG
MED12-1181	42.0847	77.2549	GGTCAGTCCATGTCCATAGG
MED12-1182	46.3627	70.1702	CCTGGTGCACCTGGCTGTAG
MED12-1183	49.8037	69.9457	GATATCTTCAGCAGTGGGGA
MED12-1184	45.7073	81.3338	GCCCCACACAGACGTGCATA
MED12-1185	57.6394	83.4782	GGCTGAGGAGCAGGGGTGGT
MED12-1186	47.5729	78.5445	CCTTCAATCTTCTCCTTGGG
MED12-1187	45.2109	70.1702	CAGTCCATGTCCATAGGTGG
MED12-1188	52.4387	64.8101	TGGCTCCAGGTAATAGGCGC
MED12-1189	50.7932	78.5445	AGCCGTCAGCACCACTCTCT
MED12-1190	56.694	78.5445	ACTCCTTATGTTTCTCATGT
MED12-1191	51.2816	61.3456	CCGGGGACCAGGGGCTCCAA
MED12-1192	47.0256	73.1844	GGGGGCACCATGGTACCTGC
MED12-1193	57.8658	75.9737	CCAGCCAGAAGTTATCCTTC
MED12-1194	43.4679	75.3206	CAGCGGTTGGTCGTACTGTT
MED12-1195	45.5635	84.123	GGGCGAGATCTTCTGTTTGG
MED12-1196	53.8893	75.1039	AGTTGGGGGCTGAGGAGCAG
MED12-1197	45.8314	81.3338	TCCCTTTGTAACCGAATCTT
MED12-1198	47.783	78.5445	CACATAAGCAGGTCACTAAA
MED12-1199	55.554	81.3338	GATGCTGCGCAGCACGTACT
MED12-1200	59.0486	73.1844	CCACAGCCCCCACTTCCTGC
MED12-1201	50.7385	75.7487	TGTGCCTGCAGAAGGAGTTG
MED12-1202	54.8386	73.1844	TTACCTGCAACTTCTTCGCC
MED12-1203	51.7088	72.9594	ACTATGGAATGGGCCCGGGT
MED12-1204	39.4864	84.123	TGCAAACCGTAGGAAGAGCT
MED12-1205	46.051	67.5994	TCAGGTCTCCCGGAATGTTC
MED12-1206	47.1262	81.3338	GCAAAGATATCTTCAGCAGT
MED12-1207	44.1578	64.8101	GTGGCTGGTTCTGGGTGTAC
MED12-1208	48.5936	81.3338	CTGGTGCACCTGGCTGTAGA
MED12-1209	41.92	56.6298	TCCTCATCTTCTGGGGGCAG
MED12-1210	36.2526	78.5445	GTCAGTCCATGTCCATAGGT
MED12-1211	56.1984	78.7629	ATTGGAGAAGGGTCAGCACC
MED12-1212	43.7129	81.3338	CTATCTTTGCCTGGAGCTGT
MED12-1213	53.3884	73.1844	TTGTGCTCTGGGTCATCGGC
MED12-1214	41.6462	69.0829	GGGGGCTGTGGTTCCACGAT
MED12-1215	37.0601	84.123	CGCAAGAAGAAGTCCACCAA
MED12-1216	44.7028	73.1844	TGGGTGTCTGCTGCAGTGTC
MED12-1217	46.9426	79.1749	CCAGGAGATGAACTCCCTCT
MED12-1218	37.6003	73.1844	AGTGGCTGGCACTCACCTGC
MED12-1219	45.0565	81.5522	GTGGGATTACACCGAGAAGC
MED12-1220	42.9521	73.3863	CCAACCGCTGGTTGCACTCA
MED12-1221	54.0868	70.1702	AGGCACTACTCACATTGTTA
MED12-1222	45.3973	69.736	GGCAGAAGCGGCGACGCAAC
MED12-1223	55.885	72.9594	TGTTGCCCTTGGTATCGATA
MED12-1224	46.2656	52.5366	CCCGTGAACCACAGGGGATG
MED12-1225	45.628	70.3886	CTAGTTGGGGGCTGAGGAGC
MED12-1226	44.8962	70.1702	TCAGTCCATGTCCATAGGTG
MED12-1227	47.5672	67.8012	GCAAGTGGTATGACATGCCA
MED12-1228	42.4114	75.3062	AGTCCGAGTGGACCGGCGAG
MED12-1229	48.0734	81.3338	GAGCCACTCGCCGGTCCACT
MED12-1230	40.4274	75.3206	CACCTGCAACAGCGGCCCAG
MED12-1231	40.5262	78.5445	CCCCAGCCGCGGCCGCTTCA
MED12-1232	55.7519	86.9123	AAGAGCTGGGAGTCATCTGA
MED12-1233	60.9631	84.123	GTACCTGGGGGATGGGAAAA
MED12-1234	42.6153	78.5445	CACCAGCAGGCCCCCACCTA
MED12-1235	42.0739	78.5445	TTCTTGCGTTCCTCAGTACT
MED12-1236	46.6484	78.5445	AACTACAGGCAAGGCTCCAT
MED12-1237	44.3363	70.1702	CTTCAATCTTCTCCTTGGGT
MED12-1238	44.2146	72.9594	CACAACCATGACTGGCGTCA
MED12-1239	60.4797	78.5445	GGGGCACCATGGTACCTGCA
MED12-1240	45.5677	78.5445	AGTTATCCTTCTGGTTCACT
MED12-1243	61.8101	72.9594	CTACCTGTAGGATACAGCTG
MED12-1244	61.8101	78.7629	GTACCCATAGGATGGAATGC
MED12-1245	35.6863	75.7487	CCTGTGCCTGCAGAAGGAGT
MED12-1246	38.5567	78.5445	GCTGCGTTTCTTGCCCTTGG
MED12-1247	31.5007	78.7629	GAGGCACAATAGGAGCAAGC
MED12-1248	41.5973	75.7487	GGAATGGGCCCGGGTCGGAG
MED12-1249	39.0883	81.3338	TTCTATGCCCTCAGGATCCA
MED12-1251	44.9185	81.3338	AGTGGTGGTCGGAGGCAGGG
MED12-1252	46.2958	72.9594	GCCTAGCCCCGTGTAGGTGA
MED12-1254	38.2405	73.1779	TTGGAACAGTCCGAGTGGAC
MED12-1255	41.9823	78.7546	ACAACCATGACTGGCGTCAT
MED12-1256	45.6347	72.9594	AGCAAAGATATCTTCAGCAG
MED12-1257	42.5804	78.5445	TGCCCTTATGCACGTCTGTG
MED12-1258	46.5446	73.5964	TCTGGGAGGCAGCCAGCAGG
MED12-1259	44.1753	84.123	CAGCGCATATTTGATTCCGA
MED12-1260	39.7264	80.2543	CCAGGGCGAGATCTTCTGTT
MED12-1261	39.8488	84.123	GATAGCAAATGAGCTGCATG
MED12-1262	48.5114	86.9123	AGAGGGAGGCCGGGGACCAG
MED12-1263	37.6908	70.1702	AATATGTTGGTACTGGGCTG
MED12-1264	47.8043	69.7355	CGGCCAGGGCCTGCAGGAAG
MED12-1265	59.6288	78.5445	GTACCGGCAGCAGCAACCTG
MED12-1266	47.6245	78.5445	TGCAGGTAGTGGCTGGTTCT
MED12-1267	43.5092	78.5445	GGCTTGGTCTTGCTGCTGCT
MED12-1268	36.9449	72.9594	TTCTCCCTTTAGCAGAGTCA
MED12-1269	58.5574	73.1844	TCTCCGCCTGTCTCTTCTCC
MED12-1270	40.4749	73.1844	TGCTCACACCATCCAGCTGC
MED12-1271	34.8239	73.1844	GGTGGGTGCTCTGGTAAGGC
MED12-1272	35.7942	75.9737	CTACGGTTTGCAGACTTCCC
MED12-1273	46.084	75.3206	TTCCCCTCACAGGGCATAGT
MED12-1274	36.5668	51.2619	GCACCGCAGGTTGCTGCTGC
MED12-1276	35.7862	54.4858	AGCCAGCAGGTGGCGGTCGC
MED12-1277	38.8814	73.1844	CAGCAACACACAGGCCCTGC
MED12-1278	30.0384	78.5379	ACAGGCGGAGATTGAGGCTG
MED12-1281	39.2931	75.9737	CAGAGTTGTCTCACCTTGGC
MED12-1283	30.325	73.1844	CTGCTGGTGCACATAGCCAC
MED12-1284	37.6192	72.9594	CTGGGCACTCATTGGAGTCA
MED12-1285	29.2171	60.9109	TGGGGCACCATGATCCCGAT
MED12-1286	38.7672	69.7438	ATCCTGGAAAATGGGAGCAC
MED12-1287	32.6108	57.9194	GTGCTGCTAGTTGGGGGCTG
MED12-1288	35.3019	84.123	CTTTGGATTGGGACCTAGCA
MED12-1289	45.5266	81.3338	CCCAGAGTGCCATTAACACT
MED12-1290	29.6259	78.7629	GTGAGGTACCTAAGAATGTC
MED12-1291	40.4687	83.6884	AGGAGGACATCCTGGAAAAT
MED12-1292	48.7163	39.6559	GGGCCGCTGTTGCAGGTGGC
MED12-1293	43.7539	61.9982	CCTGCAGGAAGTGGGGGCTG
MED12-1294	42.8562	85.1881	GCTCCTGGAGAAGAGACAGG
MED12-1295	33.928	81.3338	CCCCAACTTCCCCACCTGAA
MED12-1296	33.1221	75.9737	GGACATGTGTTAAAGGCTGC
MED12-1297	33.1864	63.0554	CAGGAGGACATCCTGGAAAA
MED12-1298	35.0582	72.9594	GTGTTATAGAACCAGGGTTT
MED12-1299	27.349	70.1702	TGGGCCGCTGTTGCAGGTGG
MED12-1300	37.3514	86.9123	TCAAAGAGAACACTGGAACT
MED12-1301	42.0473	75.1039	TGGGGGCTGAGGAGCAGGGG
MED12-1302	37.9642	81.3338	AGATCATCACCAAGTACTTA
MED12-1303	30.4495	66.077	TTGCCTGGAGCTGTTGGCGA
MED12-1304	40.8746	79.3994	ATGCTGAGCGTGCTCATCAA
MED12-1305	37.4139	73.1844	GCGCCTTCGCCAACAGCTCC
MED12-1306	37.1457	75.9737	TGGCAGTGGTGGTCGGAGGC
MED12-1307	37.6153	72.9594	CAGGCCCCCACCTATGGACA
MED12-1308	35.9196	73.1779	GATGCGGAACTGAAAGGTTC
MED12-1309	38.3178	78.5445	TGCTGGTGCACATAGCCACT
MED12-1310	33.0175	81.3272	CTCGAGGAGAGGAGCAGCAG
MED12-1311	30.1352	67.1564	AAGGCTGGCTGGAGTAGCTG
MED12-1312	36.3045	78.5445	AGGCGGCTCCTCATCTTCTG
MED12-1313	37.2297	70.1702	TCTTCTGGGGGCAGTGGCAG
MED12-1315	28.9598	56.4202	CGCTGTCCTTGGGGCACCGC
MED12-1316	26.7228	70.3886	CTGCAAACCGTAGGAAGAGC
MED12-1317	33.7526	68.2359	AGCGGTTGGTCGTACTGTTT
MED12-1318	35.7369	64.8101	CCTTCAGCCTCCTTGTGCTC
MED12-1319	40.6611	84.123	GAGGAGGTGGCAGTGGTGGT
MED12-1320	29.0891	77.8997	CGTCCAAATATGTTGGTACT
MED12-1321	22.0141	78.5445	CACTGGGCCGCTGTTGCAGG
MED12-1322	44.9818	78.5445	ACTCACGCAACTAGCCAAAA
MED12-1323	36.1454	75.7487	TGTAACCGAATCTTTGGATT
MED12-1324	27.0213	84.123	CCAGGATTCAGAGGCACAAT
MED12-1325	30.9557	78.5445	CTACCCGCCACCTGCAACAG
MED12-1326	25.635	76.6036	AGGATCTACAAGAGTAGGAT
MED12-1327	49.3407	78.7629	ACGGAGACTGGCCCTGCAGC
MED12-1328	34.85	81.5522	AGTGAACAGGACTCTGAGCC
MED12-1329	28.6875	75.7487	AGTAGGATTGGTAGAAGGGT
MED12-1330	39.4106	70.8155	TGGGCAAGATGGCGGCCTTC
MED12-1331	27.0763	70.1702	GTTGGTACTGGGCTGTGGCT
MED12-1332	37.7768	75.9737	CCTCAAAGACCTGTGCCATC
MED12-1335	29.8952	84.123	CAGGTAGGATGGCTGTTGAA
MED12-1336	30.1034	81.3338	GATCATCACCAAGTACTTAT
MED12-1337	31.8189	78.5445	TAGCATCTCGCAAGGTAGCA
MED12-1338	25.2062	67.5994	AAACATAAGGAGTATAGCCC
MED12-1340	38.3892	78.5445	TCGTGTCTTCACAGTACTCT
MED12-1341	30.563	81.3338	CGATCTCCCGCAACTTTGCA
MED12-1342	30.6545	81.3338	GTCAGGTCTCCAGGATTCAG
MED12-1343	29.275	55.5504	CTGCATGAGGCGCTGCGCCT
MED12-1344	21.4789	75.3289	GCCCCTGAAGCGGCCGCGGC
MED12-1346	35.063	75.9737	AGATCTGTACCTGGTGCACC
MED12-1347	24.0834	78.5445	CAGGCACTACTCACATTGTT
MED12-1348	27.2106	75.5307	GTTGGCGAAGGCGCTGTCCT
MED12-1349	33.2235	86.9123	CAAAGAGAACACTGGAACTA
MED12-1350	28.4891	81.3338	GACCATGCGCCAGTCTTCCT
MED12-1351	26.7712	78.5445	GCCGTCAGCACCACTCTCTT
MED12-1352	22.3472	81.3338	GGAGTCATGGTACTTATCAT
MED12-1353	26.1259	64.8101	GCGTCCAAATATGTTGGTAC
MED12-1354	29.5455	78.1099	TAAGGCTGGCTGGAGTAGCT
MED12-1355	24.2981	81.3338	GTCAGTGAACCAAGTGTTAA
MED12-1356	44.3839	81.3272	GAGGAGGGAGGAGGTGGCAG
MED12-1358	21.306	84.123	ATGACTCCAATGAGTGCCCA
MED12-1359	25.7352	73.1844	TGTTGGTACTGGGCTGTGGC
MED12-1360	36.6561	75.9737	TGTCATCACGTGTGAGCCAC
MED12-1361	26.0586	81.5522	ATTGAACTTACTGAGAAATC
MED12-1362	25.9735	76.3857	GAGGAGCATGGCCCACTCCG
MED12-1363	32.5866	64.8101	GCTGTCAGCTGCAAGCGTTC
MED12-1364	21.5185	81.3338	AGTCCAGGGACATGTGTTAA
MED12-1365	25.4588	77.8997	CTGGCTGCGTTTCTTGCCCT
MED12-1366	49.9294	70.1702	CGCTTTATGCGCTGCCGCTG
MED12-1367	27.7211	67.5994	TGGTAGAAGGGTGGGTGCTC
MED12-1368	28.299	60.9415	CAGGTAATAGGCGCGGGGCC
MED12-1369	41.4009	75.9737	TTGCTATCCACATCGACTGC
MED12-1370	30.1544	81.3338	CATGAACATGGCCAGCTTCT
MED12-1371	25.5282	75.7487	CGGGTAGGATCTACAAGAGT
MED12-1372	32.3045	73.1844	CAGTGGCTATGTGCACCAGC
MED12-1373	22.4708	67.5994	CTCCATCCACGATGCGGTTC
MED12-1374	20.9958	78.5445	TAGTTCCAGTGTTCTCTTTG
MED12-1375	28.4199	78.5445	GTCCCTTCAATCTTCTCCTT
MED12-1376	23.0676	79.3994	TGCTGAGCGTGCTCATCAAT
MED12-1377	27.9579	84.123	ACATGCCTCCTTCTTGAAGA
MED12-1378	17.1667	78.5445	TCAGTAGCGTCCAAATATGT
MED12-1379	25.2475	70.3886	CATGACTCCAATGAGTGCCC
MED12-1381	34.4012	78.5445	AACGCACCTCCTTCTGTTTG
MED12-1382	24.3506	78.5445	ACCCGCTCACTCTCACTTCG
MED12-1383	43.0524	78.5445	CACAGGCCCTGCAGGTACCA
MED12-1384	23.7732	86.9123	CAAGAGTAGGATTGGTAGAA
MED12-1385	20.7278	75.9737	GTTCTATGCCCTCAGGATCC
MED12-1386	41.2207	75.9737	CCTATTGTGCCTCTGAATCC
MED12-1387	16.9326	69.7355	GAAGGGTGGGTGCTCTGGTA
MED12-1388	41.8151	72.9594	GCTGGGACTGGGGCTGGGGT
MED12-1389	48.6739	72.9594	CTGGGACTGGGGCTGGGGTT
MED12-1390	24.343	80.0442	CTCTAGAGCGCTCTGGTGTA
MED12-1391	22.9706	41.3653	TGGCTGAATACTACCGGCCA
MED12-1392	21.5244	75.7487	GGGGAATAGTACCTGGGGGA
MED12-1393	40.8085	84.123	CTGGGGGATGGGAAAATGGG
MED12-1394	23.2229	64.8101	CTTCTTGCGTTCCTCAGTAC
MED12-1395	19.0196	81.3338	TCCAGGGCTCTCAGAATCTA
MED12-1396	22.0162	81.3338	TGGAGTCATGGTACTTATCA
MED12-1397	27.1851	78.5445	TACTCCTTATGTTTCTCATG
MED12-1398	17.2255	59.2094	GGTGCTGAGGGCACATAAGC
MED12-1400	22.3226	86.9123	ACAAGAGTAGGATTGGTAGA
MED12-1401	25.3532	75.9737	CCTAAGAATGTCAGGTCTCC
MED12-1402	24.5389	81.3338	CTGCCACTCACACAGGACTA
MED12-1403	24.6842	75.9737	GCCCCCCAAAACTGACAAAC
MED12-1404	39.6594	66.3015	TGCAGGTCCGTGCAAAGTTG
MED12-1405	38.2754	75.9737	TTCTCGACATCTGGCTTCTC
MED12-1406	23.3474	72.9594	GAACGCACCTCCTTCTGTTT
MED12-1407	15.7732	63.5127	GTCCATAGGTGGGGGCCTGC
MED12-1408	8.90571	56.4202	AGCCACTGGGCCGCTGTTGC
MED12-1409	31.6172	81.3338	TCCAAAGATTCGGTTACAAA
MED12-1410	20.5913	72.9594	GCCCTTGCCCCATGATGTAG
MED12-1411	20.3688	75.5307	TTGGCGAAGGCGCTGTCCTT
MED12-1412	17.8424	72.3068	CTGCTGCTGCTCAGGTAGGA
MED12-1413	17.2401	73.1844	CCAGCAGCCCTTCTTATCGC
MED12-1414	19.6069	32.9836	CCAGAAGGATAACTTCTGGC
MED12-1415	13.3784	84.123	CTGTGCCTGCAGAAGGAGTT
MED12-1416	22.6557	78.7629	TGATCTGCTCCAGAACATTC
MED12-1417	21.2772	78.5445	TGGCAGTGGCTCCAGGTAAT
MED12-1418	18.9037	73.1844	CGCTCGGCAGTGTTTGCTCC
MED12-1419	12.7503	81.3338	TGGACGCCCTGGGCACTCAT
MED12-1421	40.2049	70.1702	TTCAATCTTCTCCTTGGGTG
MED12-1422	23.5581	68.0262	GTGCCCTCAGCACCGGCCCC
MED12-1423	29.5279	78.5445	CAGGCGGCTCCTCATCTTCT
MED12-1424	15.3821	64.8101	GTCCAGCAGCTACCTGGGGC
MED12-1425	29.5812	75.9737	TGCCTGTGATGCGGGCTGCC
MED12-1426	29.0847	81.3338	TGGTGTCATTGCTATGTGAA
MED12-1427	31.0708	51.4799	CCTGGGGCTGGGACTGGGGC
MED12-1428	31.5531	66.302	CTCTCACTTCGAGGGTCCGC
MED12-1429	16.9648	69.3158	AGTGCCCAGGGCGTCCAGGC
MED12-1430	17.156	76.1755	CTGGGCAAGATGGCGGCCTT
MED12-1431	20.3964	73.1844	GCTGGCCATGTTCATGTTTC
MED12-1433	12.0488	46.9664	CAGCTACCTGGGGCTGGGAC
MED12-1434	34.744	78.7629	CTACTTCTGTACACGGAGAC
MED12-1435	18.359	75.9737	ACAAATTTGGGGAGCTCTTC
MED12-1437	17.8214	73.8065	GGAGGTGAAGCCCCCACCCA
MED12-1438	34.5088	75.7487	TTGAAGGTTCTGAACCGCAA
MED12-1439	24.5729	86.9123	GAGTAGGATTGGTAGAAGGG
MED12-1440	11.647	84.123	GACGCCTGCCTGGACGCCCT
MED12-1441	2.0922	69.5254	CGCTGTTGCAGGTGGCGGGT
MED12-1442	23.7632	81.3338	TCGAGGGTGTGCTGCTAGTT
MED12-1443	15.1274	70.1702	GCCTCATGCATAAGCTGCTT
MED12-1444	22.0416	44.3712	TAGTGCCAAACCAAGGCACT
MED12-1446	19.063	78.5445	CAGCCCAGTACCAACATATT
MED12-1447	22.7205	73.1844	CCTGTTGCTGCTGTTGCTGC
MED12-1448	19.08	75.9737	TTTCTCCCTTTAGCAGAGTC
MED12-1449	22.3905	72.9594	GACTGGGGCTGGGGTTGGGG
MED12-1450	16.9927	81.3338	CGAACGCACCTCCTTCTGTT
MED12-1452	21.8131	72.9594	TGGGACTGGGGCTGGGGTTG
MED12-1453	15.5481	59.6441	TGGCCCACTCCGTGGTCTGC
MED12-1454	18.2727	78.5445	CAGTTTCTGCTGTCCCTTTG
MED12-1455	12.13	75.9737	CCTCATCGACTTTGCCATTC
MED12-1456	24.2974	78.7629	AGAGCTGTTGTTGAAGTTGC
MED12-1457	15.5135	64.8101	CTGCAGGTAGTGGCTGGTTC
MED12-1458	12.6091	86.9123	CCTGGAGACCTGACATTCTT
MED12-1460	16.6073	43.5019	GTCCCCTCAGGTGGGGAGGA
MED12-1461	9.1865	69.9605	CCGGCCCCGCGCCTATTACC
MED12-1462	11.399	73.1844	TACTCAACACTGGGTCTTGC
MED12-1464	15.3394	81.3338	GTCGAGGGTGTGCTGCTAGT
MED12-1465	17.241	46.5235	ATCACGTTCTTTGCGTGAAG
MED12-1466	11.5626	38.7861	ACCGGCCCCTGAAGCGGCCG
MED12-1468	21.6413	73.1844	TTCCACCCAGTTCCAGCGCC
MED12-1469	9.60754	81.3338	TGCAATAATGCTGCTGAAGT
MED12-1470	15.23	46.3133	AACTGTCCCCTCAGGTGGGG
MED12-1471	12.3071	49.3276	GCGCATAAAGCGCATTCTCC
MED12-1472	7.11667	81.3338	GCAGTTCATCTTCGACCTCA
MED12-1473	20.3456	73.1844	AGCAGCAGCAGTACCACATC
MED12-1474	16.2356	78.7629	CTGTTGAACGGACGCCTGCC
MED12-1475	16.1452	64.3755	AATGAGTGCCCAGGGCGTCC
MED12-1476	13.5002	78.5445	CCACCCAGTTCCAGCGCCAG
MED12-1477	17.2579	78.5445	CCTGGGCACTACTCAACACT
MED12-1478	9.47095	86.9123	CCTGCTAGAGCCTGAGAAAA
MED12-1479	12.5389	78.5445	CTTCAGCCTCCTTGTGCTCT
MED12-1480	15.8448	84.123	TATTCTAGATTGTGAATAAT
MED12-1481	11.8681	75.9737	TTCACCTCCTTCTCGACATC
MED12-1482	13.4864	70.1702	TCCACCCAGTTCCAGCGCCA
MED12-1483	13.8827	73.3863	CATCACAGGCACTGTGTATT
MED12-1484	10.4751	81.3338	AAGCCCCTGGCGCTGGAACT
MED12-1486	18.5304	70.1702	AGCCCCCGGTTTGTCAGTTT
MED12-1487	14.9932	35.9891	ATGGGGCAAGGGCCCTATCG
MED12-1488	15.7712	73.1844	AGGCTTGGTCTTGCTGCTGC
MED12-1490	13.5986	81.3338	CCAGATGGCACAGGTCTTTG
MED12-1491	20.9222	56.6298	AGGTAATAGGCGCGGGGCCG
MED12-1492	16.3154	78.5445	CTCAAGGCTGTGTTTGTACT
MED12-1493	18.1096	69.0829	AGAAGGGCTGCTGGCTCAAT
MED12-1494	10.8224	70.1702	TCCAGCAGCTACCTGGGGCT
MED12-1495	14.1276	67.5994	CCCAGTGTTGAGTAGTGCCC
MED12-1497	10.4092	73.1844	GCAGGCGGCTCCTCATCTTC
MED12-1498	13.9868	70.3886	GAAGCCCCTGGCGCTGGAAC
MED12-1499	21.1536	35.1276	TCCCCTCAGGTGGGGAGGAT
MED12-1500	21.0083	75.3206	GCAGCAACAGCAGCAACAGG
MED12-1501	17.0642	81.3338	GCTACCTGGGGCTGGGACTG
MED12-1502	13.8187	73.1844	TTTGTTCTTTAAATGGCTAC
MED12-1503	14.2707	75.7487	GAAAACCTCGATTGTGGCCT
MED12-1504	18.4336	75.1039	GGGCTGAGGAGCAGGGGTGG
MED12-1505	14.2631	73.1844	ACAAAGCTGTAGCGGTTAGC
MED12-1506	11.8794	78.7629	CTCTGTGGAGACAGCCAGTC
MED12-1507	6.26495	73.1844	GCAGGTCCGTGCAAAGTTGC
MED12-1508	10.6575	75.9737	GTAAGGCTGGCTGGAGTAGC
MED12-1509	26.7172	65.665	TCTGCTGAAGCCCCTGGCGC
MED12-1510	10.1518	81.3338	ACCCTGTCTCTGCTGACTGT
MED12-1511	8.58522	57.0501	CAGTGTTCTCTTTGAGGACA
MED12-1512	11.3474	72.5397	GCCCCAGCCGCGGCCGCTTC
MED12-1514	12.6902	62.4328	CCACTCTCTTGGGGCTGGTT
MED12-1515	6.18816	48.6828	TGCGCTTTATGCGCTGCCGC
MED12-1516	11.9468	75.9737	GGATGTCCTCCTGCAGTTTC
MED12-1517	15.0406	64.8023	GCTGCGCAGCATCTGCCAAC
MED12-1518	7.04424	54.9139	GGACGCCTGCCTGGACGCCC
MED12-1520	12.3888	81.3338	CCGGGTCGGAGCGGCCCTTA
MED12-1521	16.7079	73.1844	GGTGCTCTGGTAAGGCTGGC
MED12-1522	8.57104	73.1844	CTGCTGTCTGTTGCTGCTGC
MED12-1523	7.01032	78.5445	TGCTGTCTGTTGCTGCTGCT
MED12-1524	11.5191	67.5994	AACAGACAGCAGCTTTGGTC
MED12-1525	10.4679	72.3147	GCAGCAACAGACAGCAGCTT
MED12-1526	11.6106	54.0429	GCGCTTTATGCGCTGCCGCT
MED12-1528	14.3012	78.7629	TTCCAACAGTCAGCAGAGAC
MED12-1529	7.34306	73.1844	CTCACCTCTGTCTTGGTAGC
MED12-1530	9.30934	73.1844	AGGCGCGGGGCCGGGGCCTC
MED12-1531	9.816	72.9594	AGCTACCTGGGGCTGGGACT
MED12-1532	6.74445	73.1844	AATCCCAGTGCCTTACCCGC
MED12-1533	7.84909	80.2543	TCCCGAGGGGACCTTGCCTT
MED12-1534	11.4744	63.7229	GCTGGGTCTGCTGAAGCCCC
MED12-579	90.4149	75.7487	TCACTGAGTGCAGAATGGCT
MED12-580	96.4978	89.7015	ACACTGCCGAGCGATGAGGA
MED12-581	86.8114	82.3988	GGAAGGTGAAACTGACCTGT
MED12-582	93.4437	78.5445	CCCGCCTAGTACCTACCTGT
MED12-583	88.8939	81.3272	TGAAAAGGTGAAGGAGGATG
MED12-584	90.4497	78.5445	TGTGCATCGTGGCTGTCCTG
MED12-585	90.6848	84.123	AGATGGCACAGGTCTTTGAG
[truncated: 1,497 more rows]

## Sheet: Fig4c
Doench 2016 ID	gRNA ID	rep1 in vivo gRNA activity [%]	rep2 in vivo gRNA activity [%]
[truncated: 8 more rows]

[truncated: 3 more sheets: Fig4d, Fig4e, Fig4f]
