# Supplementary material for: Robust prediction of synthetic gRNA activity and cryptic DNA repair by disentangling cellular CRISPR cleavage outcomes
Source: Nat Commun. 2025 May 21;16:4717. doi: 10.1038/s41467-025-59947-0 (PMC12095496; doi:10.1038/s41467-025-59947-0)
Supplement: Supplementary file 11 — Source Data [file 41467_2025_59947_MOESM11_ESM.zip › 240225_Source Data Fig5.xlsx]

## Sheet: Fig5b
gRNA ID	cell death [%] no M3814	cell death [%] with M3814	indels [%] no M3814	indels [%] with M3814	Substitutions [%] no M3814	Substitutions [%] with M3814
SCAP_a	0	32.69	67.39	23.64	7.648	4.544
SCAP_b	2.547	36.43	79.12	24.32	2.441	1.193
LYPLA_a	0.513	33.52	57.64	11.69	15.2	12.26
TEX2_a	7.979	26.62	68.39	18.22	14.67	29.97
C3_a	0	13.42	37.1	17.96	45.62	64.24
C3_b	5.462	25.49	39.52	14.95	28.96	21.12
FAAH_a	20.82	72.56	57.43	7.656	5.207	1.051
FAAH_b	9.382	37.41	33.71	12.72	0.191	0.113
OSBP2_a	1.483	16.45	53.77	27.35	9.972	10.62
OSBP2_b	0.513	16.16	32.05	15.11	28.6	19.78
SLC27A3_a	50.14	79.37	12.99	2.091	1.557	0.724
PIGZ_1st_a	15.22	56.99	43.19	6.871	5.628	3.609
PIGZ_1st_b	8.911	25.8	39.74	32.28	7.374	7.857
PIGZ_1st_c	19.3	55.41	5.057	1.881	0.097	0.095
PIGZ_1st_d	17.88	58.93	60.39	13.91	10.03	3.746
SV2C_a	3.711	35.08	58.34	9.107	29.28	58.12
SV2C_b	0.737	22.3	32.92	11.12	29.35	24.76
VCAN_a	3.882	14.32	51.92	23.5	31.85	55.89
VCAN_b	3.873	16.39	44.05	10.17	40.57	74.44
SSH2_a	42.13	75.95	14.35	1.957	2.981	0.419
SSH2_b	7.808	15.29	40.06	20.22	31.24	44.86
GPR132_a	10.8	23.78	28.51	11.72	43.5	67.29
SLC27A3_b	16.22	25.41	45.6	24.59	19.53	24.09
CSGALNACT1_a	1.244	12.08	38.7	24.72	27.46	52.15
ITGB4_a	12.78	28.22	60.04	44.26	0.426	0.456
ITGB4_b	22.61	71.72	39.69	4.611	10.22	1.422
ITGB4_c	18.81	42.75	39.78	12.22	6.994	3.018
RAD52_a	5.522	26.62	62.84	18.96	14.75	43.11
RAD52_b	15.66	40.85	40.53	7.784	15.68	6.273
FRMD7_a	21.74	66.64	54.16	10.5	9.671	3.61
FRMD7_b	6.941	22.44	76.49	23.7	11.23	48.74
NFASC_a	17.98	40.94	48.37	19.64	27.86	57.31
NFASC_b	38.65	78.82	38.32	6.797	6.81	1.048
NOVA1_a	14.86	26.46	69.46	23.06	6.365	11.91
SPAG5_a	5.425	19.24	25.48	9.932	23.58	34.91
SOD1_a	9.529	21.18	53.31	8.901	24.88	71.75
OSBP2_c	3.529	10.78	37.55	35.18	32.33	44.17
KATNA1_a	9.137	37.15	55.42	8.209	25	20.1
CALD1_a	2.681	16.64	49.71	14.81	28.45	54.48
ADSL_a	15.26	44.02	47.46	11.31	30.89	28.51
ADSL_b	19.82	54.8	61.94	35.84	11.62	14.88
ADSL_c	9.764	26.15	41.54	23.39	44.2	66.93
KIF26B_a	7.438	32.23	42.63	16.19	40.21	64.21
KIF26B_b	13.19	43.69	70.37	10.59	14.54	11.76
AAR2_a	7.521	19.9	25.89	14.41	8.359	10.16
XK_a	6.418	16	34.34	20.1	15.45	25.78
GPC6_a	6.047	29.25	8.982	4.495	1.652	1.515
OTX2P1_a	6.671	26.94	8.521	4.524	3.256	4.12
ADSL_d	21.13	39.11	57.14	26.85	11.6	19.11
TEX2_b	8.064	22.26	79.36	34.52	8.092	33.21
OSBP2_d	7.75	19.48	32.45	15.43	37.36	55.61
NCOA6_a	26.76	55.28	41.92	7.553	16.22	3.398
TTLL5_a	0.124	37.5	37.18	7.675	13.7	4.187
LYPLA_b	0	9.096	37.3	16.62	2.263	15.6
SLITRK1_a	11.29	26.88	70.03	61.78	6.727	8.339
ITGB4_d	2.308	13.06	18.66	12.69	3.624	10.5
ITGB4_e	11.02	26.41	60.25	38.48	3.891	3.57
PRDM10_a	22.9	71.26	32.71	22.14	8.584	0.985
PRDM10_b	14.65	32.56	33.33	32.52	4.963	7.995
TTLL5_b	12.01	17.57	37.7	28.19	39.07	50.29
SLC8A1_a	4.041	10.89	36.26	22.31	36.41	59.56
SLC8A1_b	5.783	16.91	54.79	40.79	21.64	32.26
GSR_a	8.55	19.34	37.93	20.23	45.22	68.73
SPAG5_b	32.58	77.21	75.7	12.96	4.569	3.701
GLDC_a	9.823	29.67	33.97	9.256	27.17	14.53
GSR_b	9.646	31.54	63.87	21.98	15.9	28.59
ADSL_e	12.15	34.13	50.97	14.87	21.18	32.3
TKTL1_a	14.93	41.51	54.29	26.59	16.45	22.86
TKTL1_b	5.67	27.32	59.31	27.96	20.04	41.05
CASC5_a	12.65	25.1	31.43	10.37	44.4	63.12
POLQ_a	4.818	18.64	60.63	23.66	16.61	30.51
NOTO_a	0.871	17.98	48.41	27.54	27.65	33.2
NOTO_b	3.734	37	70.5	8.964	9.436	3.689
NOTO_c	1.387	13.42	42.33	20.1	40.38	56.98
NOTO_d	6.544	22.16	62.56	37.23	11.46	10.3
AHR_a	0.249	15.73	47.58	17.95	37.96	69.6
NR6A1_a	5.264	26.2	45.53	27.38	37.57	55.04
SOX2_a	30.91	64.76	24.43	4.149	1.339	0.828

## Sheet: Fig5c
gRNA ID	indels [%]	in vivo gRNA activity [%]	max. in-vivo gRNA activity [%]
SCAP_a	71.8	75.3499	75.7217
SCAP_b	80.9	82.0748	82.3605
LYPLA_a	69.9	73.0053	75.3019
TEX2_a	83.2	84.5237	86.3388
C3_a	65.4	82.7217	86.3776
C3_b	57.4	70.417	72.4878
FAAH_a	64.5	70.4357	75.0652
FAAH_b	40.3	40.1093	49.3382
OSBP2_a	63	64.2625	69.7896
OSBP2_b	48.2	60.8576	61.582
SLC27A3_a	9.1	57.3961	79.9566
PIGZ_1st_a	38.8	56.6739	61.5526
PIGZ_1st_b	49.3	51.8572	54.9546
PIGZ_1st_c	6.1	23.4527	56.2919
PIGZ_1st_d	72.8	75.7092	78.9629
SV2C_a	88.9	88.0345	91.6166
SV2C_b	45.6	62.5522	63.9996
VCAN_a	78.6	84.4106	84.7268
VCAN_b	81.3	85.2549	87.83
SSH2_a	12.5	52.2308	76.5318
SSH2_b	61.3	73.5805	81.8965
GPR132_a	54.7	75.1021	83.5338
SLC27A3_b	46.7	70.6942	75.4588
CSGALNACT1_a	61.8	66.5292	79.0895
ITGB4_a	65.4	65.5199	71.6811
ITGB4_b	45.5	61.2806	73.4429
ITGB4_c	46.6	57.0265	61.1909
RAD52_a	80.6	78.7167	85.1911
RAD52_b	54.5	63.1143	67.3753
FRMD7_a	62.2	71.6805	74.5703
FRMD7_b	87.2	88.4392	91.2659
NFASC_a	70.8	80.4166	85.8012
NFASC_b	24.9	66.2289	80.5248
NOVA1_a	77.7	79.3307	83.2207
SPAG5_a	38.9	51.7713	58.2396
SOD1_a	76.6	80.2302	85.7795
OSBP2_c	66.4	70.8663	81.0436
KATNA1_a	79.8	82.1283	86.1297
CALD1_a	78.7	78.8556	80.4865
ADSL_a	65.5	81.6654	82.2848
ADSL_b	76.9	78.7453	82.9022
ADSL_c	79.4	87.0025	92.7749
KIF26B_a	71.1	84.0298	89.903
KIF26B_b	84	86.7362	92.407
AAR2_a	33.1	39.1748	44.053
XK_a	47.5	53.0093	58.4609
GPC6_a	11.6	16.0406	33.4313
OTX2P1_a	9.9	17.6875	33.1321
ADSL_d	70	75.2732	79.8565
TEX2_b	89.7	88.4146	93.2841
OSBP2_d	54.2	72.1469	79.3158
NCOA6_a	50.4	69.37	66.5195
TTLL5_a	46.3	50.9359	55.0267
LYPLA_b	41	39.5622	44.092
SLITRK1_a	82.1	79.4452	84.32
ITGB4_d	21.1	24.1293	32.8538
ITGB4_e	67	68.0171	74.1657
PRDM10_a	29.1	54.8995	78.2223
PRDM10_b	32.8	47.3156	59.8368
TTLL5_b	62.9	79.6005	82.1154
SLC8A1_a	70.4	73.8779	83.7194
SLC8A1_b	69.7	77.6607	85.3546
GSR_a	78.6	84.5629	90.7526
SPAG5_b	78.5	86.4951	90.3196
GLDC_a	50.2	64.8281	70.8376
GSR_b	80.2	81.7917	86.225
ADSL_e	68.9	75.6046	75.2912
TKTL1_a	68.3	74.8174	84.603
TKTL1_b	77.5	80.5491	82.4352
CASC5_a	57.2	78.9124	82.5276
POLQ_a	80.2	78.475	83.8176
NOTO_a	62.7	76.2538	77.9531
NOTO_b	80.9	80.6704	83.3426
NOTO_c	71.1	82.9732	81.0846
NOTO_d	78.8	75.6432	82.5272
AHR_a	78.8	85.5709	89.4575
NR6A1_a	80.2	84.03	86.7105
SOX2_a	37.3	48.7228	66.5477

## Sheet: Fig5d
gRNA ID	in vivo gRNA activity [%] no M3814	in vivo gRNA activity [%] with M3814
SCAP_a	75.3499	51.233
SCAP_b	82.0748	52.4076
LYPLA_a	73.0053	48.801
TEX2_a	84.5237	60.508
C3_a	82.7217	82.4131
C3_b	70.417	51.565
FAAH_a	70.4357	74.8718
FAAH_b	40.1093	45.2369
OSBP2_a	64.2625	47.1009
OSBP2_b	60.8576	44.2518
SLC27A3_a	57.3961	79.9205
PIGZ_1st_a	56.6739	61.3143
PIGZ_1st_b	51.8572	54.9473
PIGZ_1st_c	23.4527	56.2483
PIGZ_1st_d	75.7092	66.098
SV2C_a	88.0345	77.715
SV2C_b	62.5522	49.2464
VCAN_a	84.4106	80.8709
VCAN_b	85.2549	85.9619
SSH2_a	52.2308	76.4994
SSH2_b	73.5805	68.6746
GPR132_a	75.1021	82.6403
SLC27A3_b	70.6942	59.3472
CSGALNACT1_a	66.5292	77.5255
ITGB4_a	65.5199	59.8689
ITGB4_b	61.2806	73.343
ITGB4_c	57.0265	51.1691
RAD52_a	78.7167	69.9414
RAD52_b	63.1143	48.9159
FRMD7_a	71.6805	71.2529
FRMD7_b	88.4392	76.7461
NFASC_a	80.4166	83.8983
NFASC_b	66.2289	80.4545
NOVA1_a	79.3307	51.3496
SPAG5_a	51.7713	54.7038
SOD1_a	80.2302	83.0633
OSBP2_c	70.8663	80.4362
KATNA1_a	82.1283	54.5139
CALD1_a	78.8556	72.7725
ADSL_a	81.6654	65.7679
ADSL_b	78.7453	77.2104
ADSL_c	87.0025	90.9587
KIF26B_a	84.0298	85.0365
KIF26B_b	86.7362	55.875
AAR2_a	39.1748	39.0834
XK_a	53.0093	53.4739
GPC6_a	16.0406	33.3887
OTX2P1_a	17.6875	32.9859
ADSL_d	75.2732	66.2552
TEX2_b	88.4146	73.6402
OSBP2_d	72.1469	74.2984
NCOA6_a	69.37	59.8902
TTLL5_a	50.9359	44.7489
LYPLA_b	39.5622	36.9996
SLITRK1_a	79.4452	77.5779
ITGB4_d	24.1293	32.759
ITGB4_e	68.0171	56.7077
PRDM10_a	54.8995	77.8791
PRDM10_b	47.3156	59.2592
TTLL5_b	79.6005	80.2645
SLC8A1_a	73.8779	82.3666
SLC8A1_b	77.6607	76.5666
GSR_a	84.5629	89.0179
SPAG5_b	86.4951	80.9578
GLDC_a	64.8281	45.9117
GSR_b	81.7917	65.575
ADSL_e	75.6046	64.8305
TKTL1_a	74.8174	69.7548
TKTL1_b	80.5491	75.8458
CASC5_a	78.9124	79.0461
POLQ_a	78.475	61.3369
NOTO_a	76.2538	66.3628
NOTO_b	80.6704	44.7622
NOTO_c	82.9732	78.3831
NOTO_d	75.6432	58.6415
AHR_a	85.5709	87.9962
NR6A1_a	84.03	85.2452
SOX2_a	48.7228	66.3336

## Sheet: Fig5e_resazurin
DNA donor; M3814	target	rep1 cell death [%]	rep2 cell death [%]	rep3 cell death [%]	rep1 surviving cells [%]	rep2 surviving cells [%]	rep3 surviving cells [%]
- -	SSH2	49.407	41	45.238	50.593	59	54.762
+ -	SSH2	50.746	36.029	39.615	49.254	63.971	60.385
- +	SSH2	81.319	80.176	81.609	18.681	19.824	18.391
+ +	SSH2	80.6452	75.4386	71.7647	19.3548	24.5614	28.2353
- -	NOVA1	28.458	17	17.46	71.542	83	82.54
+ -	NOVA1	20.522	12.132	11.923	79.478	87.868	88.077
- +	NOVA1	38.828	33.04	28.736	61.172	66.96	71.264
+ +	NOVA1	36.9176	32.4561	10	63.0824	67.5439	90

## Sheet: Fig5e_illumina
DNA donor; M3814	target	rep1 substitutions [%]	rep2 substitutions [%]	rep3 substitutions [%]	rep1 indels [%]	rep2 indels [%]	rep3 indels [%]	rep1 wildtype [%]	rep2 wildtype [%]	rep3 wildtype [%]
- -	SSH2	0	0	0	12.4614	14.1372	11.0125	87.5386	85.8628	88.9875
+ -	SSH2	2.41676	4.81987	3.23128	13.4878	13.9217	14.1219	84.0954	81.2584	82.6469
- +	SSH2	0	0	0	1.95771	1.72538	2.33375	98.0423	98.2746	97.6663
+ +	SSH2	0.546299	0.526153	0.494001	1.74816	1.14516	2.66604	97.7055	98.3287	96.84
- -	NOVA1	0	0	0	81.2343	79.0533	72.8949	18.7657	20.9467	27.1051
+ -	NOVA1	7.39175	7.80382	6.70453	71.4963	67.4739	66.6077	21.112	24.7223	26.6878
- +	NOVA1	0	0	0	20.3547	20.4904	19.5729	79.6453	79.5096	80.4271
+ +	NOVA1	11.256	16.8435	10.8946	23.0227	21.7145	21.2035	65.7213	61.442	67.9019

## Sheet: Fig5e_measured
DNA donor; M3814	target	rep1 cell death [%]	rep2 cell death [%]	rep3 cell death [%]	rep1 substitutions [%]	rep2 substitutions [%]	rep3 substitutions [%]	rep1 indels [%]	rep2 indels [%]	rep3 indels [%]	rep1 wildtype [%]	rep2 wildtype [%]	rep3 wildtype [%]
- -	SSH2	49.4071	41	45.2381	0	0	0	6.30459	8.34094	6.03063	44.2883	50.6591	48.7313
+ -	SSH2	50.7463	36.0294	39.6154	1.19034	3.0833	1.95119	6.64325	8.90581	8.52744	41.4201	51.9815	49.906
- +	SSH2	81.3187	80.1762	81.6092	0	0	0	0.365726	0.342035	0.429196	18.3156	19.4818	17.9616
+ +	SSH2	80.6452	75.4386	71.7647	0.105735	0.129231	0.139483	0.338353	0.281266	0.752764	18.9108	24.1509	27.3431
- -	NOVA1	28.4585	17	17.4603	0	0	0	58.1162	65.6142	60.1672	13.4253	17.3858	22.3725
+ -	NOVA1	20.5224	12.1324	11.9231	5.87479	6.85703	5.90515	56.8235	59.2877	58.666	16.7793	21.7229	23.5058
- +	NOVA1	38.8278	33.0397	28.7356	0	0	0	12.4514	13.7205	13.9485	48.7208	53.2399	57.3159
+ +	NOVA1	36.9176	32.4561	10	7.10052	11.3767	9.80515	14.5233	14.6668	19.0831	41.4586	41.5003	61.1117

## Sheet: Fig5e_inferred
DNA donor; M3814	target	rep1 cell death [%]	rep2 cell death [%]	rep3 cell death [%]	rep1 substitutions [%]	rep2 substitutions [%]	rep3 substitutions [%]	rep1 indels [%]	rep2 indels [%]	rep3 indels [%]	rep1 perfect repair [%]	rep2 perfect repair [%]	rep3 perfect repair [%]	rep1 large-scale repair [%]	rep2 large-scale repair [%]	rep3 large-scale repair [%]	rep1 uncleaved [%]	rep2 uncleaved [%]	rep3 uncleaved [%]
- -	SSH2	49.407	41	45.238	0	0	0	6.3046	8.3409	6.0306	25.973	31.177	30.77	0	0	0	18.316	19.482	17.962
+ -	SSH2	50.746	36.029	39.615	1.1903	3.0833	1.9512	6.6432	8.9058	8.5274	23.1046	32.4997	31.9444	0	0	0	18.3156	19.4818	17.9616
- +	SSH2	81.319	80.176	81.609	0	0	0	0.3657	0.3421	0.4292	0	0	0	0	0	0	18.316	19.482	17.962
+ +	SSH2	80.6452	75.4386	71.7647	0.08374	0.10235	0.11047	0.26797	0.22276	0.59618	0	0	0	4.02624	5.10932	5.87357	14.9769	19.127	21.6551
- -	NOVA1	28.458	17	17.46	0	0	0	58.116	65.615	60.167	0	0	0	0	0	0	13.425	17.386	22.372
+ -	NOVA1	20.522	12.132	11.923	5.8748	6.857	5.9051	56.824	59.288	58.666	3.35399	4.33711	1.13328	0	0	0	13.4253	17.3858	22.3725
- +	NOVA1	38.828	33.04	28.736	0	0	0	4.1576	4.5814	4.6575	0	0	0	40.746	44.602	47.469	16.268	17.777	19.138
+ +	NOVA1	36.9176	32.4561	10	2.62115	4.19972	3.61956	5.36126	5.41424	7.04453	0	0	0	39.7956	42.6101	56.7766	15.3044	15.3198	22.5593

## Sheet: Fig5f
gRNA ID	indels [%]	inferred silent repair [%]	inferred large-scale repair [%]
SCAP_a	71.0333	0.36	32.31
SCAP_b	80.3333	0.29	39.67
LYPLA_a	69.4	0.66	32.59
TEX2_a	82.5	0.26	54.52
C3_a	64.4333	16.2	49.06
C3_b	56.9667	9.21	34.96
FAAH_a	64.0333	4.63	1.779
FAAH_b	39.7667	9.23	4.432
OSBP2_a	62.1333	2.2	31.67
OSBP2_b	47.3	10	23.96
SLC27A3_a	8.79	29.5	1.478
PIGZ_1st_a	38.0333	14.6	8.69
PIGZ_1st_b	48.7667	3.31	2.644
PIGZ_1st_c	5.96333	42.2	7.193
PIGZ_1st_d	72.4667	2.58	14.72
SV2C_a	88.8333	2.24	53.33
SV2C_b	45.1667	10.9	26.92
VCAN_a	78.0667	3.79	49.25
VCAN_b	80.9667	3.29	52.2
SSH2_a	12.3667	29.3	5.003
SSH2_b	60.6333	7.52	36.14
GPR132_a	54.1667	22.5	45.69
SLC27A3_b	46.1	11.8	25.36
CSGALNACT1_a	61.3333	13.4	24.33
ITGB4_a	64.7667	6.16	20.84
ITGB4_b	45.2	19.4	7.751
ITGB4_c	45.9	4.16	11.52
RAD52_a	80.0333	3.56	47.57
RAD52_b	54.1	0.93	17.3
FRMD7_a	61.6	3.17	4.013
FRMD7_b	86.6333	0.15	60.93
NFASC_a	70.2667	7.8	30.44
NFASC_b	24.7333	27.4	5.213
NOVA1_a	77.1667	2.94	46.39
SPAG5_a	38.2	3.78	0.621
SOD1_a	76.3667	4.92	51.78
OSBP2_c	66.0333	10.5	7.556
KATNA1_a	79.6	0.53	38.57
CALD1_a	78.3333	1.63	44.05
ADSL_a	65.2667	6.85	25.31
ADSL_b	76.0667	3.05	15.94
ADSL_c	78.8333	9.55	30.93
KIF26B_a	70.5333	10.7	42.12
KIF26B_b	83.6	1.02	40.47
AAR2_a	32.8	6.76	3.99
XK_a	46.6667	4.2	15.9
GPC6_a	11.3667	24.6	7.711
OTX2P1_a	9.60667	18.2	0.959
ADSL_d	69.2333	0.97	30.44
TEX2_b	89.5	2.26	60.17
OSBP2_d	53.4333	13.9	41.74
NCOA6_a	49.7333	2.85	10.34
TTLL5_a	45.8667	5.28	12.8
LYPLA_b	40.8667	2.39	7.399
SLITRK1_a	81.4667	4.87	20.67
ITGB4_d	21	9.96	6.639
ITGB4_e	66.1	2.48	22.96
PRDM10_a	28.5333	29.8	4.301
PRDM10_b	32.6	19.7	8.068
TTLL5_b	62.0667	16.1	44.93
SLC8A1_a	70.0667	10.6	51.22
SLC8A1_b	69.2	5.71	48.52
GSR_a	77.6	10.4	52.61
SPAG5_b	78.1667	1.08	6.572
GLDC_a	49.6667	6.79	24.97
GSR_b	79.6667	1.89	41.03
ADSL_e	68.4333	0.31	25.08
TKTL1_a	67.6667	2.83	25.06
TKTL1_b	77.1667	0.16	28.12
CASC5_a	56.6667	16.1	41.47
POLQ_a	79.6667	2.99	52.17
NOTO_a	62.1667	10	34.95
NOTO_b	80.6	2.67	43.89
NOTO_c	70.6	8.76	47.35
NOTO_d	78.3333	6.88	44.5
AHR_a	78.1667	8.23	57.13
NR6A1_a	79.5	3.04	35.14
SOX2_a	36.3333	20.2	2.51

## Sheet: Fig5g
gRNA ID	inDelphi microhomology score	inferred large-scale repair [%]
SCAP_a	1.38	32.31
SCAP_b	0.98	39.67
LYPLA_a	0.36	32.59
TEX2_a	0.2	54.52
C3_a	1.17	49.06
C3_b	0.35	34.96
FAAH_a	1.44	1.779
FAAH_b	1.24	4.432
OSBP2_a	0.7	31.67
OSBP2_b	0.15	23.96
SLC27A3_a	0.99	1.478
PIGZ_1st_a	1.01	8.69
PIGZ_1st_b	0.77	2.644
PIGZ_1st_c	2.75	7.193
PIGZ_1st_d	2.03	14.72
SV2C_a	0.48	53.33
SV2C_b	0.45	26.92
VCAN_a	0.46	49.25
VCAN_b	0.1	52.2
SSH2_a	0.57	5.003
SSH2_b	0.4	36.14
GPR132_a	0.55	45.69
SLC27A3_b	0.26	25.36
CSGALNACT1_a	0.84	24.33
ITGB4_a	0.59	20.84
ITGB4_b	1.6	7.751
ITGB4_c	1.79	11.52
RAD52_a	0.56	47.57
RAD52_b	0.01	17.3
FRMD7_a	0.8	4.013
FRMD7_b	0.28	60.93
NFASC_a	1.48	30.44
NFASC_b	1.86	5.213
NOVA1_a	0.46	46.39
SPAG5_a	0.26	0.621
SOD1_a	-0.11	51.78
OSBP2_c	1.12	7.556
KATNA1_a	0.18	38.57
CALD1_a	0.28	44.05
ADSL_a	0.35	25.31
ADSL_b	1.79	15.94
ADSL_c	0.97	30.93
KIF26B_a	0.84	42.12
KIF26B_b	0.39	40.47
AAR2_a	0.78	3.99
XK_a	0.41	15.9
GPC6_a	1.14	7.711
OTX2P1_a	1.43	0.959
ADSL_d	0.22	30.44
TEX2_b	0.49	60.17
OSBP2_d	0.35	41.74
NCOA6_a	0.21	10.34
TTLL5_a	0.6	12.8
LYPLA_b	0.31	7.399
SLITRK1_a	1.07	20.67
ITGB4_d	0.87	6.639
ITGB4_e	1.45	22.96
PRDM10_a	0.42	4.301
PRDM10_b	0.97	8.068
TTLL5_b	0.51	44.93
SLC8A1_a	0.11	51.22
SLC8A1_b	0.25	48.52
GSR_a	0.98	52.61
SPAG5_b	0.8	6.572
GLDC_a	0.67	24.97
GSR_b	0.37	41.03
ADSL_e	-0.08	25.08
TKTL1_a	0.13	25.06
TKTL1_b	0.53	28.12
CASC5_a	0.07	41.47
POLQ_a	0.29	52.17
NOTO_a	1.01	34.95
NOTO_b	0.7	43.89
NOTO_c	0.38	47.35
NOTO_d	0.97	44.5
AHR_a	0.46	57.13
NR6A1_a	0.93	35.14
SOX2_a	0.46	2.51

## Sheet: Fig5h
neighbour pair	inferred large-scale repair [%] gRNA 1	inferred large-scale repair [%] gRNA 2
SCAP_a_b	32.31	39.67
LYPLA_a_b	32.59	7.399
C3_a_b	49.06	34.96
FAAH_a_b	1.779	4.432
OSBP2_a_b	31.67	23.96
SLC27A3_a_b	1.478	25.36
PIGZ_a_b	8.69	2.644
PIGZ_c_d	7.193	14.72
SV2C_a_b	53.33	26.92
VCAN_a_b	49.25	52.2
SSH2_a_b	5.003	36.14
ITGB4_c_d	7.751	11.52
RAD52_a_b	47.57	17.3
FRMD7_a_b	4.013	60.93
NFASC_a_b	30.44	5.213
ADSLp3_a_b	25.31	15.94
KIF26B_a_b	42.12	40.47
TTLL5_a_b	12.8	44.93
ITGB4_e_f	6.639	22.96
PRDM10_a_b	4.301	8.068
SLC8A1_a_b	51.22	48.52
GSR_a_b	52.61	41.03
TKTL1_a_b	25.06	28.12
NOTO_a_b	34.95	47.35
NOTO_c_d	43.89	44.5

[truncated: 1 more sheets: Fig5i]
