# Supplementary material for: Robust prediction of synthetic gRNA activity and cryptic DNA repair by disentangling cellular CRISPR cleavage outcomes
Source: Nat Commun. 2025 May 21;16:4717. doi: 10.1038/s41467-025-59947-0 (PMC12095496; doi:10.1038/s41467-025-59947-0)
Supplement: Supplementary file 11 — Source Data [file 41467_2025_59947_MOESM11_ESM.zip › 240225_Source Data Fig6.xlsx]

## Sheet: Fig6b
RNP combination	SSH2 target	rep1 cell death [%]	rep2 cell death [%]	rep1 indels [%]	rep2 indels [%]	rep1 perfect repair [%]	rep2 perfect repair [%]	rep1 wildtype [%]	rep2 wildtype [%]	rep1 uncleaved [%]	rep2 uncleaved [%]
wt_none	inferred	28.6	25.45	8.01423	9.59144	28.1679	29.7407			35.2179	35.2179
wt_none	measured	28.6	25.45	8.01423	9.59144			63.3858	64.9586
wt_none	NGS			11.2249	12.8659			88.7751	87.1341
wt_dCas9	inferred	31.76	23.65	6.85413	8.0252	26.168	33.1069			35.2179	35.2179
wt_dCas9	measured	31.76	23.65	6.85413	8.0252			61.3859	68.3248
wt_dCas9	NGS			10.0437	10.5109			89.9563	89.4891
wt_H840A	measured	43.47	5.631	6.04463	10.7268			50.4854	83.6422
wt_H840A	NGS			10.6925	11.3668			89.3075	88.6332
wt_D10A	inferred	37.61	38.06	26.4161	27.4782	0	0			35.9739	34.4618
wt_D10A	measured	37.61	38.06	26.4161	27.4782			35.9739	34.4618
wt_D10A	NGS			42.342	44.364			57.658	55.636
wt_wt	inferred	47.07	44.37	28.1868	29.3722	0	0			24.7432	26.2578
wt_wt	measured	47.07	44.37	28.1868	29.3722			24.7432	26.2578
wt_wt	NGS			53.2552	52.7983			46.7448	47.2017
none_wt	inferred	50.68	48.87	23.7673	24.3637	0.05222	1.26582			25.5005	25.5005
none_wt	measured	50.68	48.87	23.7673	24.3637			25.5527	26.7663
none_wt	NGS			48.186	47.654			51.814	52.346
dCas9_wt	inferred	23.2	7.432	22.0778	26.8753	29.2217	40.1922			25.5005	25.5005
dCas9_wt	measured	23.2	7.432	22.0778	26.8753			54.7222	65.6927
dCas9_wt	NGS			28.746	29.033			71.254	70.967
H840A_wt	measured	44.82	21.85	20.3872	28.1032			34.7928	50.0468
H840A_wt	NGS			36.947	35.959			63.053	64.041
D10A_wt	inferred	16.44	25.9	33.3697	28.9694	24.6898	19.6301			25.5005	25.5005
D10A_wt	measured	16.44	25.9	33.3697	28.9694			50.1903	45.1306
D10A_wt	NGS			39.936	39.095			60.064	60.905
D10A_D10A	inferred	42.57	35.36	17.1219	17.8358	14.8076	21.3037			25.5005	25.5005
D10A_D10A	measured	42.57	35.36	17.1219	17.8358			40.3081	46.8042
D10A_D10A	NGS			29.813	27.592			70.187	72.408
H840A_H840A	measured	0	0	2.34738	2.38542			97.6526	97.6146
H840A_H840A	NGS			2.3474	2.3854			97.6526	97.6146

## Sheet: Fig6d
gRNA target	rep1 indels [%]	rep2 indels [%]	rep3 indels [%]	rep1 wildtype [%]	rep2 wildtype [%]	rep3 wildtype [%]
ITGB4	2.425	1.66164	1.6768	97.575	98.3384	98.3232
PIGZ	0.900711	0.540848	0.698743	99.0993	99.4591	99.3012
FAAH	11.5405	20.2503	8.24795	88.4595	79.7497	91.752
SLC27A3	34.4995	27.8148	21.6147	65.5005	72.1852	78.3853
ITGB4 with additional nicking	16.0851	13.5948	15.8643	83.9149	86.4052	84.1357
PIGZ with additional nicking	18.0347	21.048	12.3613	81.9653	78.952	87.6387
FAAH with additional nicking	41.7761	54.2447	51.0481	58.2239	45.7553	48.9519
SLC27A3 with additional nicking	82.0081	76.277	72.9926	17.9919	23.723	27.0074

## Sheet: Fig6e
amplicon position [bp]	rep1 FAAH Cas9 (sequencing reads [%])	rep2 FAAH Cas9	rep3 FAAH Cas9	rep1 FAAH additional nicking	rep2 FAAH additional nicking	rep3 FAAH additional nicking	rep1 SLC27A3 Cas9	rep2 SLC27A3 Cas9	rep3 SLC27A3 Cas9	rep1 SLC27A3 additional nicking	rep2 SLC27A3 additional nicking	rep3 SLC27A3 additional nicking	rep1 ITGB4 Cas9	rep2 ITGB4 Cas9	rep3 ITGB4 Cas9	rep1 ITGB4 additional nicking	rep2 ITGB4 additional nicking	rep3 ITGB4 additional nicking	rep1 PIGZ Cas9	rep2 PIGZ Cas9	rep3 PIGZ Cas9	rep1 PIGZ additional nicking	rep2 PIGZ additional nicking	rep3 PIGZ additional nicking
1	0.07	0.1	0.07	0.14	0.17	0.16	0.134	0.093	0.128	0.504	0.433	0.37	0	0	0	0.07	0.06	0.02	0	0	0.011	0.019	0.029	0.01
2	0.01	0.03	0.03	0.01	0	0.02	0.022	0.037	0	0.036	0.029	0.027	0	0	0	0.01	0.01	0	0	0	0.006	0.005	0.006	0
3	0.01	0.02	0.02	0	0	0.02	0.017	0.037	0	0.036	0.033	0.023	0	0	0	0.01	0.02	0.02	0	0	0.006	0.015	0.029	0.015
4	0	0.02	0.02	0	0	0.02	0.03	0.019	0	0.052	0.046	0.046	0	0.22	0	0	0	0.01	0	0	0.006	0	0	0.01
5	0.02	0.01	0	0.02	0.17	0.07	0.082	0.111	0.091	0.199	0.196	0.165	0.01	0	0	0.02	0.02	0.02	0.006	0	0.006	0.005	0.017	0.01
6	0.01	0	0	0.04	0	0.03	0.004	0.037	0	0.004	0.012	0.009	0	0	0	0.01	0.01	0.02	0	0	0.006	0	0.012	0.005
7	0	0.01	0	0.1	0.09	0.07	0	0.037	0	0.008	0.012	0.009	0	0	0.3	0.01	0.02	0	0	0	0.006	0.015	0.029	0.015
8	0.01	0	0	0.05	0	0.09	0.013	0.019	0	0.012	0.008	0.018	0	0	0	0	0.03	0.02	0	0	0.011	0.01	0	0
9	0	0	0	0.02	0	0.03	0.052	0.019	0	0.083	0.1	0.059	0	0	0	0	0.02	0.01	0	0	0.006	0.029	0.006	0.015
10	0	0	0	0.02	0	0.04	0.095	0.056	0.073	0.179	0.158	0.16	0	0.22	0	0	0	0	0	0.004	0.006	0.034	0.07	0.015
11	0.01	0.01	0.02	0.02	0	0.07	0.017	0	0	0.02	0.021	0.018	0	0.22	0.3	0.01	0.01	0.01	0	0	0	0	0.006	0.005
12	0	0.01	0	0.01	0.04	0.03	0.056	0.019	0	0.119	0.083	0.11	0	0	0	0.02	0.01	0.01	0	0	0	0	0	0.005
13	0.01	0	0	0.01	0.13	0.05	0.009	0.019	0	0.008	0	0.018	0	0	0	0	0	0.01	0	0	0	0.015	0.006	0.005
14	0	0.01	0	0.02	0	0.04	0.082	0.056	0.073	0.139	0.15	0.197	0.01	0	0	0.01	0	0.02	0	0	0	0.048	0.035	0.015
15	0.01	0.04	0	0.02	0	0.03	0	0	0	0	0.004	0.005	0	0	0	0	0	0	0.006	0	0	0	0	0
16	0	0	0	0.01	0	0	0.026	0	0	0.04	0.021	0.032	0	0	0	0.01	0.02	0.01	0.006	0	0	0	0	0
17	0	0	0	0	0	0.02	0.017	0.037	0	0.04	0.079	0.069	0	0	0	0.01	0	0.02	0.006	0	0	0	0	0
18	0	0	0	0.01	0	0	0	0	0	0	0.004	0.014	0	0	0	0.01	0	0	0.006	0	0	0	0.006	0
19	0.01	0.03	0	0.02	0	0.02	0	0	0	0	0	0.005	0	0	0	0.01	0	0	0.006	0	0	0	0.006	0
20	0	0	0	0.01	0	0	0	0	0	0	0	0.005	0	0	0	0	0	0	0.006	0	0	0	0.006	0
21	0	0	0	0.01	0	0	0	0.019	0	0.004	0	0.005	0	0	0	0	0	0.01	0.018	0.004	0.023	0.005	0.012	0.005
22	0	0	0	0	0	0.01	0	0.019	0	0.004	0	0.009	0	0	0	0	0	0	0.018	0.004	0.017	0.005	0.012	0.005
23	0	0	0	0	0	0	0	0.019	0	0	0	0.005	0	0	0	0	0	0	0.006	0.008	0.023	0.005	0.006	0.005
24	0	0	0	0	0	0	0.013	0.037	0	0.008	0.012	0.018	0	0	0	0	0	0	0	0.008	0.04	0.015	0.029	0.019
25	0	0	0	0	0	0	0	0.019	0	0	0	0.005	0	0	0	0	0	0	0	0.008	0.04	0.015	0.012	0.01
26	0	0	0	0	0	0	0	0.019	0	0	0	0.005	0	0	0	0.01	0	0	0	0.004	0.04	0.015	0.006	0.01
27	0	0	0	0.01	0	0	0	0.019	0	0	0	0.005	0	0	0	0	0	0	0	0.008	0.046	0.015	0.006	0.015
28	0	0	0	0	0	0	0	0.019	0.018	0	0	0.005	0	0	0	0	0	0	0	0.004	0.04	0.015	0.006	0.015
29	0	0	0	0	0	0	0	0.019	0.018	0	0	0.005	0	0	0	0	0	0	0	0.004	0.023	0.005	0.006	0.015
30	0	0	0	0	0	0	0	0.019	0.018	0.004	0.004	0.005	0	0	0	0	0	0	0	0.004	0.011	0	0.006	0.019
31	0	0	0	0	0	0	0.013	0.056	0.055	0.012	0.012	0.014	0	0	0	0	0	0	0	0.004	0.011	0	0.006	0.019
32	0	0	0	0	0	0	0	0.056	0.055	0.004	0	0.005	0	0	0	0	0	0.01	0.006	0.004	0	0.005	0.017	0.015
33	0	0	0	0	0	0.01	0	0.056	0.036	0.004	0	0	0	0	0	0	0	0	0.024	0.004	0.023	0.005	0.006	0.019
34	0	0	0	0	0	0.01	0	0.056	0.036	0	0.008	0	0.02	0	0	0.01	0.01	0.01	0.018	0.004	0.023	0.005	0.006	0.01
35	0	0	0	0	0	0.02	0	0.056	0.036	0	0	0.005	0	0	0.3	0	0	0	0.024	0.004	0.023	0.005	0.006	0.01
36	0	0	0	0	0	0.01	0	0	0	0	0.004	0.005	0	0	0.3	0	0	0	0.018	0.004	0	0.005	0.006	0.01
37	0	0	0	0	0	0.01	0	0	0	0	0	0	0	0	0.3	0.01	0	0	0.012	0.004	0.011	0	0.006	0.01
38	0	0	0	0	0	0.02	0	0	0	0.004	0	0	0	0	0	0	0	0	0.012	0.004	0	0	0.006	0.015
39	0	0	0	0.01	0	0.02	0	0	0	0.004	0	0.005	0	0	0	0	0	0	0.012	0.004	0	0	0.012	0.015
40	0	0	0	0.01	0	0.01	0	0.019	0	0	0	0	0	0	0	0	0	0	0.012	0.012	0.011	0.01	0.012	0.01
41	0	0	0	0	0	0.01	0	0.019	0	0	0.004	0.005	0	0	0	0	0	0	0.018	0.008	0.006	0.005	0.006	0.01
42	0	0	0	0	0	0.01	0	0.019	0	0	0	0.005	0	0	0	0	0	0	0.03	0.012	0.063	0.039	0.047	0.024
43	0	0	0	0	0	0	0	0.019	0	0.008	0.008	0.009	0	0	0	0	0	0	0.03	0.008	0.057	0.044	0.052	0.024
44	0	0	0	0	0	0	0	0.019	0	0.004	0.004	0	0	0	0	0	0	0	0.03	0.004	0.057	0.039	0.041	0.024
45	0	0	0	0	0	0	0.017	0.037	0	0.008	0.004	0	0	0	0	0	0	0	0.03	0.004	0.063	0.039	0.041	0.024
46	0.01	0	0	0	0	0.01	0	0	0	0.004	0.004	0	0	0	0	0	0	0	0.036	0.004	0.057	0.044	0.041	0.024
47	0	0	0	0	0	0	0.004	0	0	0.008	0.004	0	0	0	0.3	0	0	0	0.036	0.004	0.057	0.044	0.041	0.024
48	0	0	0	0	0	0	0.004	0.019	0	0.004	0.004	0.009	0	0	0.3	0	0	0	0.036	0.004	0.069	0.048	0.041	0.024
49	0	0	0	0	0	0	0.004	0.019	0	0	0.004	0.009	0	0	0.3	0	0	0	0.042	0.008	0.074	0.044	0.041	0.024
50	0	0	0	0	0	0	0.009	0.037	0	0.004	0.017	0.027	0	0	0.3	0	0	0	0.048	0.008	0.08	0.039	0.041	0.034
51	0	0	0	0	0	0	0.004	0.037	0	0.008	0.592	0.014	0	0	0.3	0	0	0	0.048	0.004	0.069	0.039	0.041	0.039
52	0	0.01	0	0	0	0	0.004	0.019	0	0.012	0.592	0.018	0	0.22	0.3	0.01	0.02	0.02	0.054	0.012	0.074	0.039	0.047	0.048
53	0	0.01	0	0	0	0	0.004	0	0	0.02	0.592	0.018	0	0.22	0.3	0	0	0	0.042	0.008	0.069	0.039	0.041	0.034
54	0	0.01	0	0	0	0	0.004	0	0	0.004	0.583	0.005	0	0.22	0.3	0	0	0	0.054	0.016	0.069	0.039	0.041	0.034
55	0	0.01	0	0	0	0	0.004	0	0	0.004	0.583	0.005	0	0.22	0.3	0	0	0.01	0.048	0.012	0.063	0.039	0.035	0.039
56	0	0.01	0	0	0.04	0	0.009	0	0	0.004	0.587	0	0	0.22	0.6	0	0.01	0.02	0.036	0.012	0.057	0.039	0.035	0.029
57	0.01	0	0	0.01	0	0.04	0.009	0	0	0.004	0.583	0	0	0.22	0.6	0	0	0.01	0.036	0.02	0.069	0.039	0.047	0.024
58	0	0	0	0	0	0	0.009	0	0	0	0.587	0.005	0	0.22	0.6	0	0	0.01	0.036	0.012	0.069	0.039	0.041	0.024
59	0	0	0	0	0	0	0.009	0	0	0.004	0.596	0	0	0.22	0.3	0	0	0.01	0.03	0.008	0.074	0.039	0.041	0.029
60	0	0	0	0	0	0	0.004	0	0	0	0.587	0	0.03	0.22	0.3	0.04	0.01	0.02	0.03	0.012	0.074	0.044	0.047	0.034
61	0	0	0	0	0	0	0.004	0	0	0	0.587	0	0.01	0	0.3	0	0	0.01	0.036	0.037	0.08	0.382	0.058	0.053
62	0	0	0	0	0	0	0.004	0.019	0	0	0.587	0	0.01	0	0.3	0	0	0.01	0.03	0.012	0.069	0.363	0.029	0.034
63	0	0	0.05	0	0	0.01	0.009	0.111	0	0.02	0.604	0.014	0.01	0	0.3	0	0	0.01	0.012	0.02	0.017	0.329	0.017	0.01
64	0	0	0	0	0	0	0.009	0.111	0	0.123	0.604	0.005	0.01	0	0	0	0	0.01	0.018	0.02	0.029	0.324	0.023	0.019
65	0	0	0	0	0	0	0.596	0.111	0	0.123	0.612	0	0.01	0	0	0	0	0.01	0.018	0.02	0.029	0.668	0.454	0.015
66	0	0	0	0	0	0	0.596	0.111	0.018	0.012	0.608	0.014	0.01	0	0	0	0	0.01	0.304	0.033	0.034	1.36	0.856	0.339
67	0	0	0	0.01	0	0.01	0.601	0.111	0	0.008	0.608	0	0.01	0	0	0	0	0.01	0.269	0.02	0.023	1.679	3.086	0.329
68	0	0	0	0	0	0	0.601	0.111	0.036	0.004	0.6	0	0.01	0	0	0	0	0.01	0.275	0.02	0.023	1.709	3.104	0.992
69	0	0	0	0	0	0.01	0.605	0.111	0.036	0.004	0.592	0	0	0	0	0	0	0.02	0.275	0.024	0.029	8.349	10.21	3.672
70	0.01	0.01	0	0.03	0.09	0.04	0.674	0.111	0.055	0.028	0.612	0.032	0	0	0	0.01	0	0.01	0.269	0.016	0.023	8.451	10.27	4.494
71	0	0	0	0	0	0	0.678	0.111	0.055	0.04	0.617	0.032	0	0	0	0	0	0.02	0.287	0.024	0.069	8.901	11.5	5.143
72	0	0	0	0	0	0	0.678	0.093	0.073	0.028	0.612	0.037	0.01	0	0	0	0	0.01	0.287	0.024	0.074	11.36	16.8	7.682
73	0	0	0	0	0	0	0.691	0.093	0.073	0.04	0.612	0.05	0.01	0	0	0	0	0.01	0.024	0.024	0.046	12.4	16.46	8.2
74	0	0	0	0	0	0	0.691	0.093	0.073	0.032	0.612	0.041	0.01	0.22	0.6	0.03	0.01	0.01	0.012	0.016	0.029	11.9	16.11	7.711
75	0	0	0	0	0	0	0.691	0.093	0.073	0.036	0.608	0.041	0.01	0	0	0	0	0.01	0.024	0.02	0.029	11.89	16.1	7.716
76	0	0.01	0	0	0	0	0.691	0.093	0.073	0.032	0.646	0.041	0.01	0	0	0	0	0.01	0.036	0.033	0.023	11.91	15.79	7.726
77	0	0.01	0	0	0	0	0.691	0.093	0.073	0.032	0.642	0.032	0.01	0	0	0.01	0	0.01	0.018	0.02	0.011	11.89	15.79	7.257
78	0	0.01	0	0.01	0	0	0.691	0.093	0.073	0.032	0.642	0.037	0.01	0	0	0	0	0.01	0.4	0.2	0.2	11.56	15.47	7.416
79	0	0.01	0	0.01	0	0	0.696	0.093	0.073	0.032	0.65	0.037	0.01	0	0	0	0	0.01	0.03	0.016	0.011	11.42	15.34	7.286
80	0	0	0	0	0	0	0.7	0.111	0.073	0.036	0.654	0.037	0.01	0	0	0	0	0	0.024	0.016	0.011	11.41	15.34	7.218
81	0	0	0	0	0	0	0.7	0.111	0.073	0.048	0.65	0.046	0.01	0	0	0	0.01	0.01	0.024	0.012	0.011	11.41	15.33	7.218
82	0	0	0	0	0	0	0.73	0.148	0.146	0.071	0.096	0.073	0.02	0	0	0	0	0.01	0.024	0.012	0.011	11.09	15.02	7.213
83	0	0	0	0.01	0	0	0.696	0.093	0.073	0.028	0.062	0.041	0.01	0	0	0	0	0	0.024	0.008	0.011	11.09	14.91	7.208
84	0	0	0	0.02	0	0	0.696	0.148	0.073	0.032	0.058	0.046	0.01	0	0	0	0	0	0.03	0.024	0.017	11.1	15.59	7.213
85	0	0	0	0.03	0	0	2.268	0.13	0.055	0.647	0.621	0.037	0.01	0	0	0	0	0	0.018	0.004	0.011	10.88	15.65	7.087
86	0	0.01	0	0.02	0	0	3.033	1.409	0.055	3.297	0.633	3.227	0	0	0	0.01	0	0	0.012	0	0.006	10.88	15.65	7.078
87	0	0	0	0.02	0	0	3.033	1.409	0.073	3.904	0.75	3.227	0.01	0	0	0	0.01	0.02	0.018	0	0	10.88	15.65	7.082
88	0	0	0	0.02	0	0.01	3.128	1.446	0.091	4.282	0.858	3.273	0	0	0	0	0.01	0.02	0.012	0	0	10.81	15.27	7.421
89	0	0	0	0.02	0	0	4.268	1.465	0.146	4.254	0.792	4.662	0	0	0	0	0	0	0.012	0	0.006	10.48	12.95	7.3
90	0	0	0	0.03	0	0	5.672	1.483	0.255	4.655	1.875	4.662	0	0	0	0	0	0	0.006	0.004	0.011	10.48	12.94	7.339
91	0	0	0	0.93	0	0	6.472	8.102	0.255	4.659	1.9	4.763	0.02	0	0	0	0.01	0	0.018	0.004	0.006	10.48	12.95	7.528
92	0	0.01	0	0.95	0	0	7.15	8.825	0.31	6.474	2.604	6.093	0	0	0	0	0	0.02	0.006	0	0	10.31	12.63	7.537
93	0	0	0	0.93	0	0	12.35	8.918	9.541	7.55	10.13	8.648	0	0	0	0	0	0.02	0.006	0.008	0.006	10.32	12.63	7.537
94	0	0	0	0.92	0	0	13.07	10.25	9.723	8.313	10.14	9.055	0	0	0	0	0	0	0.006	0	0.006	10.32	12.4	7.16
95	0	0	0	0.02	0	0	15.13	10.53	16.93	8.726	10.65	9.114	0	0	0	0	0	0	0.006	0	0	10.14	11.7	5.917
96	0	0	0	0.02	0	0	17.97	16.2	18.99	15.43	16.78	14.11	0	0	0	0	0	0	0.006	0	0	9.864	11.69	5.921
97	0	0	0	0.02	0	0	17.78	15.3	19.3	48.95	48.04	44.07	0	0	0	0	0	0	0.006	0	0	9.849	11.69	5.907
98	0	0	0	0.02	0	0	22.4	22.6	5.4	73.9	65.33	66.5	0	0	0	0.01	0	0	0.006	0	0.006	9.927	11.62	5.907
99	0	0	0	0.02	0	0	14.18	15.28	5.381	73.3	66.4	65.96	0	0	0	0.01	0	0	0.012	0	0.011	9.433	11.63	5.907
100	0	0	0	0.94	0	0	12.87	15.17	5.381	69.31	60.34	64.68	0.01	0	0.3	0.01	0	0	0.006	0	0.011	9.002	11.62	5.902
101	0	0	0	0.94	0	0	9.98	15.07	5.363	70.59	63.18	64.38	0	0	0.3	0	0	0	0.006	0	0	9.322	11.63	5.902
102	0	0	0	0.95	0	0	9.271	12.57	5.363	70.66	63.21	65.46	0	0	0.3	0	0	0	0.012	0	0	9.317	10.74	5.975
103	0	0	0	0.95	0	0	8.675	11.31	4.98	70.28	62.9	64.37	0	0	0.3	0	0	0	0.006	0.004	0.006	8.862	10.74	5.975
104	0	0	0	2.91	0	0.01	7.556	1.298	4.907	66.48	60.83	60.47	0	0	0.3	0.01	0	0.01	0.006	0	0	9.041	10.84	6.657
105	0	0	0	2.91	0	0	7.547	1.298	4.907	66.96	60.81	60.47	0	0	0	0	0	0	0.012	0	0.006	9.041	10.27	6.676
106	0.14	0.09	0.12	3.16	0.52	0.09	4.489	0	2.171	66.44	55.66	57.93	0	0	0	0.01	0	0	0.018	0.016	0.04	8.596	10.26	6.608
107	0.01	0	0	2.91	0.52	0.02	4.99	0	2.153	65.96	55.51	54.12	0	0	0	0	0	0	0.006	0	0	2.444	3.168	3.261
108	0	0	0	2.91	0.52	0.02	4.808	0	1.167	61.47	53.12	51.76	0.74	0	0	0	0	0	0.006	0	0	2.444	3.372	3.261
109	0	0	0	2.91	0.52	0.57	4.657	0	1.167	60.46	50.15	51.75	0.74	0	0	0.01	0	0.02	0.006	0	0	1.931	1.398	3.082
110	0	0	0	2.91	0.52	0.57	4.653	0	1.167	61.45	48.55	51.75	0.74	0	0	0	0	0	0.012	0	0.006	1.931	1.392	3.077
111	0	0	0	2.91	0.52	0.57	4.139	0	1.131	61.44	48.51	51.74	0.74	0	0	0	0	0	0.006	0	0	2.023	1.159	2.003
112	0.01	0	0	2.9	0.52	1.17	4.117	0.019	1.131	59.59	47.29	51.07	0.74	0	0	0	0	0	0.006	0	0.006	2.023	1.165	2.003
113	0	0	0	2.9	0.83	1.24	4.143	0.037	0.091	56.1	45.76	50.19	0.74	0	0	0	0	0	0	0	0.017	1.074	0.908	1.321
114	0	0	0	2.89	0.87	1.31	4.117	0.037	0.091	56.09	45.76	50.1	0.74	0	0	0	0	0	0	0	0.011	1.07	0.908	0.648
115	0	0	0	2.89	0.87	1.31	4.126	0.019	0.42	55.49	45.73	50.11	0.75	0.22	0	0	0	0	0.006	0.016	0.006	1.104	0.914	0.653
116	0.24	2.61	0.05	4.44	0.92	3.49	3.75	0.019	0.383	54.24	44.9	49.38	0.75	0	0	0	0	0	0	0	0	0.566	0.891	0
117	0.05	2.55	0	5.89	4.79	3.56	3.231	0.019	0.036	53.39	44.87	46.01	0.76	0	0.3	0	0.01	0.01	0	0	0	0.566	0.891	0
118	0.13	2.55	0.02	6.23	5.93	6.24	3.231	0.019	0.036	51.13	47.16	44.49	0.75	0	0	0	0.01	0	0	0	0	0.324	0.891	0
119	0.06	2.55	0	6.21	4.36	6.86	3.227	0.019	0.036	51.12	44.87	44.48	0.76	0.22	0.6	0.04	0.02	0.02	0	0	0	0.073	0.891	0
120	0	2.55	0	6.79	4.36	6.86	3.227	0.019	0.036	51.09	44.84	44.14	0.75	0	0	0	0	0	0.006	0	0.006	0.077	0.891	0
121	0.91	2.55	0.02	6.79	4.36	6.87	3.227	0.019	0.036	51.09	44.84	42.79	0.75	0	0	0	0	0	0	0	0	0.073	0.21	0
122	0.91	2.56	0.02	6.79	4.36	7.01	3.231	0.037	0.036	50.36	42.29	42.2	0.74	0	0	0.01	0	0.01	0.024	0	0	0	0.21	0
123	0.96	2.56	0.03	5.88	4.4	7.28	3.231	0.019	0.036	50.38	42.59	41.11	0.74	0	0	0	0.01	0.01	0.006	0.008	0	0.005	0.21	0.005
124	0.96	2.55	0	5.88	7.06	6.63	3.227	0.019	0.036	51.1	42.07	41.1	0.74	0	0.3	0	0	0.02	0	0	0	0	0.21	0.005
125	0.96	2.55	0	5.88	7.06	6.63	3.227	0.019	0.036	50.12	42.06	41.1	0.75	0	0.3	0.01	0	0.02	0	0	0.006	0	0.215	0.005
126	0.96	2.55	0	5.92	8.41	6.63	3.227	0.019	0.036	50.12	42.05	39.62	0.74	0	0	0.02	0.01	0.02	0	0	0.006	0	0.215	0
127	0.96	2.55	0	5.91	9.19	6.64	3.227	0.019	0.036	50.07	41.98	38.6	0.74	0	0	0.02	0	0.56	0	0	0.006	0	0.215	0
128	0.96	2.55	0	6.32	11.5	6.65	3.227	0.019	0.036	49.62	40.77	36.7	0.76	0.65	0.3	0.04	0.02	0.59	0	0	0	0	0.21	0
129	0.96	2.55	0	6.32	12.4	8.61	3.231	0	0.383	49.39	40.78	37.01	0.74	0	0	0.01	0	0.57	0.006	0.004	0	0	0.215	0.01
130	1.09	2.55	0	7.31	12.9	8.74	3.227	0	0.383	48.07	40.39	36.72	0.74	0	0	0.01	0	0.59	0	0.008	0.046	0.01	0.006	0.015
131	1.09	2.55	0	7.62	13.5	8.76	3.227	0	0.383	48.05	39.79	36.71	0.76	0.22	0	0.03	0.02	0.87	0	0	0	0	0	0
132	1.09	2.55	0	7.61	13.5	8.76	3.231	0	0.036	46.86	39.79	35.77	0.74	0	0	0.93	0.21	1.4	0	0	0	0	0	0
133	1.09	2.55	0	7.62	13.7	8.93	3.231	0	0.036	45.13	39.76	35.75	0.74	0	0	0.93	0.21	1.4	0	0	0	0	0	0
134	1.09	2.55	0	8.47	15.2	11.7	3.236	0	0.036	45.13	39.77	35.74	0.74	0	0	1.95	0.21	1.41	0	0	0	0	0	0
135	1.1	2.56	0.02	8.81	20.2	15.5	1.685	0.019	0	43.63	38.92	32.44	1.5	0	0.3	2.73	1.66	1.43	0	0	0	0	0	0
136	1.09	2.56	0.02	10.1	20.3	17.5	1.689	0.019	0	43.68	38.93	32.45	1.49	0	0	3.25	1.7	2.1	0	0	0	0	0	0
137	1.09	2.57	0.03	10.1	21.3	16.8	2.415	2.299	0.73	43.92	38.75	32.85	1.48	0.22	0	6.52	4.66	5.19	0	0	0	0	0	0
138	1.1	4.22	0.03	12.6	28.5	21.3	1.715	0.074	0.018	42.62	38.46	32.41	0.75	0.22	0.3	12.6	4.84	9.93	0	0	0	0	0	0
139	1.33	4.22	0.09	12.6	29.6	21.5	1.672	0	0.018	42.55	36.62	31.71	0.75	0	0	12.6	4.9	9.94	0	0	0	0	0	0
140	1.36	4.32	0.09	12.8	31.1	21.5	1.663	0	0.018	41.19	36.37	31.67	0.01	0	0	12.6	5.56	9.94	0	0	0	0	0	0
141	1.95	4.32	0.09	14.1	33.6	24.3	1.659	0	0	37.24	36.31	29.21	0	0	0	12.6	5.5	9.93	0	0	0	0.005	0.006	0.005
142	2.03	5.44	0.09	23.2	41.2	31.9	1.659	0.019	0	35.86	36.27	29.18	0	0	0	11.9	5.5	11	0	0	0	0	0	0
143	2.59	6.4	0.1	24.3	43.1	36.4	1.655	0.019	0	35.02	35.65	29.19	0.01	0	0	11.9	5.52	11	0	0	0	0.005	0.006	0
144	2.87	6.41	0.1	26.6	42.5	39.2	1.672	0.037	0	33.6	35.52	29.18	0	0	0	11.9	5.46	11	0	0	0	0	0	0
145	2.89	7.57	0.98	26.7	44.1	39.7	1.659	0.037	0	33.34	35.67	29.25	0	0	0	11.1	6.62	11.4	0	0	0	0	0	0.005
146	5.63	11.4	5.7	28.5	47.8	41.4	1.646	0.019	0	5.894	11.93	7.414	0	0	0	11.1	6.71	11.2	0	0	0	0	0	0
147	6.6	12.4	5.7	28.7	47.3	41.3	1.65	0.037	0	4.166	5.962	4.507	0.02	0	0	11.6	6.74	11.2	0	0	0	0	0	0
148	6.57	12.4	5.71	29.4	47.3	41.7	1.655	0.056	0.055	4.143	5.204	4.452	0	0	0	11.6	6.73	11.4	0	0	0	0	0	0
149	6.65	12.4	6.69	23.5	42	36.4	1.646	0.037	0	4.107	5.179	4.393	0	0	0	11.6	8.63	10.9	0	0	0	0	0	0
150	6.95	10.8	6.69	18.2	31.9	28.8	1.646	0.019	0	4.107	5.174	3.259	0.01	0	0	11.6	7.96	11.7	0	0	0	0	0	0
151	7.69	13.2	7.6	17.3	29.9	25.8	1.689	0.019	0.055	1.767	1.487	0.699	0.03	0.22	0.3	11.6	8.01	12	0	0	0	0	0	0
152	7.7	9.21	5.78	6.69	10.3	2.67	1.659	0.019	0.055	2.983	1.483	0.608	0.01	0.22	0	11.6	7.98	12	0	0	0.006	0	0	0
153	7.69	9.21	5.85	5.82	9.89	2.68	1.659	0.019	0.091	2.995	1.483	0.603	0.02	0.43	0.3	10.9	7.97	12.6	0	0	0	0.005	0	0
154	4.59	4.63	1.22	4.85	5.84	1.37	1.663	0.019	0.055	2.22	0.321	0.599	0	0	0.6	11.3	7.99	11.8	0	0	0	0.005	0	0
155	4.6	4.64	1.2	4.87	5.84	1.36	1.65	0.019	0.036	2.212	0.012	0.571	0	0.65	0	11.3	7.99	12.8	0	0	0	0.005	0	0.01
156	4.48	2.09	1.12	4.2	5.49	1.25	1.65	0.093	0.055	2.236	0.033	0.576	0.01	0	0	11.3	7.97	12.3	0	0	0	0	0	0.005
157	2.53	2.07	1.06	3.37	4.79	1.22	1.663	0.056	0.018	2.22	0.025	0.375	0.02	0.22	0	11.3	7.97	12.4	0	0.004	0	0	0	0
158	2.58	2.07	1.05	3.09	4.66	1.22	1.668	0.056	0.055	2.185	0.037	0.379	0.01	0	0.3	11.3	7.98	12.1	0	0	0	0	0	0
159	2.34	2.01	1.06	2.92	4.66	1.22	1.646	0.037	0.036	2.177	0.033	0.078	0.02	0.87	0	11.3	7.97	12.1	0	0	0	0	0	0
160	1.05	0.06	1.08	2.95	4.66	1.22	1.646	0.037	0.018	2.165	0.021	0.069	0.01	0.43	0	11.2	7.98	11.4	0	0	0	0.005	0	0.005
161	1.05	0.06	0.21	2.83	4.66	0.89	1.685	0.13	0.073	1.843	0.021	0.073	0.02	0.22	0.6	11.2	7.97	11.3	0	0	0	0.005	0	0
162	1.02	0.05	0.21	2.65	0.04	0.88	1.737	0.13	0.073	1.859	0.042	0.091	0.02	0.43	0	11.2	7.97	11.3	0.006	0	0	0.005	0	0.005
163	0.97	0.04	0.19	2.66	0.13	0.88	1.698	0.056	0.036	1.843	0.037	0.091	0.02	0.87	0.3	11.2	7.8	11.6	0.006	0.004	0	0.005	0	0.01
164	0.68	0.01	0.19	2.64	0.13	0.05	1.681	0.019	0.073	1.807	0.029	0.101	0	0.43	0.3	11.2	9.6	11.5	0.006	0	0	0.005	0	0.01
165	0.67	0.01	0.14	2.64	0.13	0.05	1.689	0.019	0.036	0.604	0.021	0.091	0	0.43	0	11.1	9.6	10.6	0.006	0	0	0	0.006	0.01
166	0.67	0.03	0.14	0.06	0.13	0.01	1.698	0.037	0.055	0.596	0.017	0.069	0	0.22	0	11.1	9.6	10.6	0	0	0	0	0	0.01
167	0.65	0.01	0.14	0.06	0.13	0.02	1.672	0.037	0.055	0.6	0.012	0.073	0.02	0.22	0.3	11.1	7.72	10.6	0	0	0	0	0	0
168	0.01	0	0.02	0.04	0.13	0.05	0.06	0.019	0.018	0.02	0.029	0.064	0.04	0.22	1.2	11.1	7.71	8.67	0	0	0	0	0	0
169	0.01	0.02	0.03	0.03	0.13	0.02	0.052	0.037	0.036	0.02	0.012	0.059	0.02	0	0.3	11.1	7.47	8.29	0	0	0	0	0	0
170	0.01	0.02	0.02	0	0.09	0.04	0.052	0.019	0.055	0.032	0.004	0.064	0.02	0.87	0.3	11.1	7.47	8.27	0	0	0	0	0.006	0
171	0.01	0.03	0.02	0	0.09	0.01	0.099	0.074	0.036	0.048	0.05	0.082	0.01	0.65	0	10.9	7.46	8.28	0	0	0	0	0	0
172	0.01	0.03	0.03	0	0.09	0.01	0.048	0.019	0.036	0.02	0.012	0	0.01	0.65	0.3	10.9	6.32	8.25	0.006	0.008	0.006	0.01	0.006	0.019
173	0.01	0.03	0.03	0.01	0.09	0.02	0.039	0	0.018	0.02	0.054	0.005	0.02	0.22	0.9	10.9	6.31	8.26	0.006	0.008	0.006	0.01	0	0.019
174	0.01	0	0.02	0	0	0.01	0.048	0	0.018	0.036	0.058	0.014	0.03	0.22	0.9	10.9	6.31	8.26	0.006	0.008	0.006	0.01	0	0.019
175	0.02	0.01	0.03	0.01	0	0.03	0.03	0	0.036	0.02	0.037	0.009	0.02	0.22	1.2	11	6.29	8.25	0.006	0.008	0.006	0.01	0	0.019
176	0.01	0.02	0.02	0.01	0	0.01	0.013	0.019	0.018	0.008	0.037	0.005	0.02	0.22	1.2	10.1	6.3	8.27	0.006	0.008	0.006	0.01	0	0.019
177	0.01	0.02	0.02	0	0	0.02	0.013	0.037	0	0.02	0.004	0.009	0.01	1.08	0.6	10.1	6.29	8.27	0.006	0.008	0.006	0.01	0	0.024
178	0.01	0.03	0.02	0	0	0.01	0.013	0.074	0.018	0.016	0.008	0.005	0	1.08	0.6	9.79	6.27	8.25	0.006	0.012	0.006	0.01	0	0.019
179	0.01	0.01	0	0	0	0.01	0.022	0.019	0	0.036	0.033	0.018	0.01	0.65	0.6	9.77	6.27	8.21	0.006	0.008	0.006	0.01	0	0.019
180	0.03	0.02	0	0.01	0.04	0.02	0.03	0.019	0.018	0.016	0.012	0	0.02	0.87	0.3	9.74	6.26	7.44	0.006	0.008	0.006	0.01	0	0.019
181	0.02	0.02	0	0	0	0.02	0.026	0	0.018	0.02	0.029	0.014	0.01	0.87	0.3	9.74	6.27	7.42	0.006	0	0	0.01	0	0.01
182	0.01	0	0	0	0	0.03	0.043	0.037	0.055	0.016	0.046	0.018	0.01	0.87	0.3	9.77	6.26	7.45	0.006	0	0.006	0	0	0.005
183	0.01	0	0	0.01	0	0.04	0.026	0.019	0.091	0.004	0.046	0.014	0.02	1.08	0.9	1.97	0.01	1.07	0.006	0.008	0.006	0.01	0	0.015
184	0.01	0	0	0.01	0	0.03	0.039	0.037	0.036	0.024	0.05	0.018	0.01	0.43	1.2	1.9	0.02	1.03	0.006	0.008	0.006	0.029	0.023	0.029
185	0.01	0	0.02	0.01	0	0.02	0.043	0.037	0.036	0.008	0.046	0.005	0.02	0.87	1.2	1.88	0.03	1.04	0.006	0.008	0.006	0.01	0	0.024
186	0.01	0	0	0	0	0.01	0.022	0.019	0.036	0.008	0.037	0.009	0.03	0.43	0.3	1.89	0.01	1.03	0.006	0.008	0.006	0.01	0	0.024
187	0.02	0.01	0	0	0	0.01	0.026	0.019	0.036	0.024	0.062	0.009	0.02	0.65	0	1.88	0.02	0.08	0.006	0.004	0.006	0.005	0	0.024
188	0.02	0.01	0	0.02	0	0.01	0.035	0.019	0.036	0.04	0.029	0.018	0.02	0.43	0	1.86	0.01	0.05	0.006	0.004	0	0.005	0	0.019
189	0.02	0.01	0	0	0	0	0.022	0.019	0.036	0.016	0.021	0	0.01	0.43	0	0.84	0.02	0.02	0	0.004	0	0.005	0.006	0.015
190	0.01	0.01	0	0	0	0	0.017	0.037	0.036	0.016	0.029	0.005	0.02	1.3	0.3	0.87	0.01	0.02	0	0	0	0	0.006	0.01
191	0.01	0	0	0	0	0.01	0.013	0.019	0.018	0.036	0.058	0.055	0.02	0.43	0.3	0.02	0.01	0.01	0	0	0	0	0	0.005
192	0.01	0	0	0.01	0.09	0.02	0.013	0	0	0.016	0.017	0.023	0.02	0.65	0	0.02	0	0.02	0	0	0.006	0	0	0.005
193	0.01	0	0	0.01	0.09	0.01	0.009	0	0	0.024	0.017	0.023	0.02	0.22	0.3	0.01	0.01	0.01	0	0	0.011	0.005	0	0.005
194	0	0	0	0.02	0.09	0.01	0.017	0.056	0.018	0.02	0.021	0.027	0.02	0	0.9	0.01	0.01	0	0	0	0.006	0	0	0.005
195	0.01	0.01	0	0.01	0	0.01	0.03	0.056	0	0.016	0.029	0.014	0.03	0	0.6	0.01	0.01	0	0	0	0.006	0	0.017	0.005
196	0.01	0	0	0.01	0	0	0.065	0.056	0.018	0.028	0.079	0.041	0.02	0.43	0.3	0.01	0.01	0.02	0	0	0.006	0	0	0.005
197	0.01	0	0.03	0.01	0	0	0.03	0.074	0	0.024	0.037	0.027	0.04	0.65	0.3	0.01	0	0.02	0	0	0.006	0	0	0.005
198	0.01	0.01	0.02	0	0	0.01	0.043	0.093	0	0.052	0.033	0.05	0.05	1.08	0.3	0.01	0.01	0.02	0	0	0.006	0	0	0.005
199	0.01	0.02	0.02	0	0	0.01	0.052	0.037	0.055	0.044	0.033	0.027	0.03	0.87	0.3	0.01	0.01	0.01	0	0	0	0	0	0.005
200	0.01	0	0.02	0	0.09	0.01	0.026	0.037	0.018	0.048	0.017	0.027	0.02	1.08	0.6	0.01	0.01	0.02	0	0.004	0	0	0.006	0.005
201	0.01	0	0	0	0.04	0	0.013	0.056	0.018	0.044	0.021	0.027	0.01	0.87	0.6	0.02	0.01	0.01	0	0.004	0	0	0.006	0.005
202	0.01	0	0	0	0.04	0	0.026	0.019	0.018	0.032	0.008	0.005	0.01	0.43	0	0.02	0.02	0.03	0	0.004	0	0	0	0.005
203	0.01	0.01	0	0.01	0.09	0.01	0.022	0.019	0.018	0.032	0.012	0.005	0.01	0.43	0.6	0.03	0.01	0.02	0	0.004	0	0	0	0.005
204	0.01	0	0	0.02	0.09	0.01	0.03	0.037	0.018	0.06	0.017	0.027	0.01	0.65	0.3	0.02	0.02	0.02	0	0.004	0	0.005	0	0.005
205	0.01	0	0.02	0.02	0.09	0.01	0.022	0.019	0.055	0.06	0.021	0.014	0.02	0.22	0	0.02	0.01	0.02	0	0.004	0	0	0	0.005
206	0.01	0	0.02	0.02	0.04	0.01	0.026	0.037	0.036	0.068	0.046	0.018	0.02	0	0	0.03	0.04	0.02	0	0.004	0	0	0	0.005
207	0	0	0.02	0.01	0.04	0.01	0.022	0.019	0.018	0.048	0.017	0.005	0.02	0	0	0.02	0.03	0.03	0	0.004	0	0	0.006	0.01
208	0.01	0.01	0.02	0	0.04	0.01	0.022	0	0.018	0.048	0.017	0.005	0.01	0	0	0.02	0.02	0.03	0	0.004	0	0	0.006	0.005
209	0.03	0	0.02	0.01	0	0.03	0.03	0	0	0.044	0.025	0.009	0	0	0.3	0.04	0.02	0.04	0	0.004	0	0	0.006	0.01
210	0.01	0.01	0.03	0.01	0	0.03	0.039	0	0.018	0.056	0.046	0.014	0.01	0.43	0.3	0.01	0	0.02	0	0.004	0	0.005	0.006	0.01
211	0	0.01	0.02	0.01	0	0.03	0.048	0.019	0.073	0.064	0.079	0.059	0	0.65	0.3	0.01	0	0.02	0	0.004	0	0.005	0	0.01
212	0	0.01	0.02	0	0.13	0	0.052	0.019	0.055	0.079	0.058	0.041	0	0	0.3	0.01	0	0.02	0	0.004	0	0.005	0	0.01
213	0	0	0.03	0	0.13	0	0.035	0	0.036	0.048	0.037	0.014	0	0	0.3	0	0	0.02	0	0.004	0	0	0	0.01
214	0.01	0	0.03	0.01	0.13	0	0.022	0	0	0.04	0.025	0.005	0	0	0.3	0.02	0.01	0.03	0	0.004	0.006	0.01	0	0.01
215	0	0	0.02	0	0	0	0.022	0	0	0.036	0.033	0.005	0.01	0	0	0.01	0.01	0.03	0	0.004	0	0.01	0	0.01
216	0	0.01	0.02	0	0	0.01	0.035	0	0.018	0.04	0.042	0.014	0.01	0	0	0.02	0.01	0.04	0	0.008	0	0.005	0	0.005
217	0.01	0.01	0.02	0	0	0.01	0.026	0	0	0.036	0.037	0.014	0.02	0.22	0	0.01	0.01	0.02	0	0.004	0	0.01	0	0.005
218	0.01	0	0	0	0.09	0	0.039	0	0	0.052	0.042	0.009	0.01	0.65	0	0.01	0.01	0.04	0	0.004	0	0.005	0	0.005
219	0.01	0	0	0.01	0	0	0.039	0.019	0	0.04	0.042	0.009	0	0.65	0	0.01	0	0.02	0	0	0	0.005	0	0.005
220	0	0	0	0.01	0	0	0.048	0.019	0.018	0.032	0.037	0.005	0	1.3	0	0.02	0	0.02	0	0	0	0	0.006	0.005
221	0	0	0.02	0	0	0	0.065	0.037	0.036	0.048	0.05	0.037	0	1.08	0	0.01	0	0.02	0	0	0	0	0	0.005
222	0.01	0.06	0.03	0.03	0.04	0.07	0.065	0.074	0.018	0.083	0.046	0.05	0	0.65	0	0.01	0	0.02	0	0	0	0	0	0.005
223	0.01	0.02	0.02	0.01	0	0.01	0.06	0.056	0	0.056	0.029	0.032	0.02	0.65	0	0.01	0	0.03	0	0	0	0	0	0.005
224	0.01	0.02	0.02	0.01	0	0.01	0.052	0.037	0	0.044	0.029	0.023	0.02	1.08	0	0.02	0.01	0.03	0	0	0	0	0	0.005
225	0.02	0.03	0.02	0.07	0	0.11	0.03	0.056	0.036	0.036	0.029	0.018	0.02	0.87	0	0.04	0.02	0.02	0	0	0	0	0.006	0
226	0.01	0.08	0	0.12	0.13	0.12	0.03	0.056	0.036	0.036	0.037	0.027	0.02	0.65	0	0.01	0.01	0.02	0	0	0	0	0	0
227	0	0.01	0	0.03	0	0.05	0.026	0.019	0.018	0.024	0.033	0.023	0.01	0.43	0	0.01	0.01	0.02	0.006	0.004	0	0.015	0.023	0.01
228	0.03	0.03	0	0.07	0.09	0.13	0.039	0.037	0.036	0.04	0.021	0.023	0	0.22	0.3	0	0.01	0.02	0	0	0	0	0	0
229	0.01	0.01	0.02	0.07	0	0.05	0.026	0.056	0	0.024	0.021	0.027	0	0.43	0	0	0.01	0.02	0	0	0	0	0	0
230	0.03	0.03	0.03	0.14	0.26	0.06	0.026	0.019	0	0.016	0.004	0.018	0.01	0.65	0	0	0.01	0.02	0.006	0	0	0.01	0.012	0.01
231	0.02	0.02	0.02	0.03	0.09	0.08	0.03	0.019	0	0.016	0.004	0.041	0.01	0.65	0	0.01	0.04	0.02	0	0	0	0	0	0
232	0.01	0.01	0	0.02	0	0.03	0.026	0	0	0.016	0.004	0.027	0.01	0.22	0	0.02	0.02	0.02	0	0.004	0	0.015	0	0
233	0.05	0.03	0	0.08	0.09	0.14	0.026	0.019	0	0.02	0.017	0.023	0.01	0.22	0.3	0.02	0.02	0.02	0	0	0	0	0.006	0
234	0.01	0	0	0.05	0	0.05	0.035	0.056	0.018	0.02	0.008	0.032	0.01	0.22	0	0.03	0.02	0.02	0	0	0	0.005	0	0
235	0.01	0	0	0.03	0	0.02	0.048	0.056	0.018	0.024	0.017	0.05	0.02	0.22	0	0.01	0.02	0.02	0	0	0	0.005	0.006	0.005
236	0.01	0.01	0.02	0.04	0	0.01	0.039	0.037	0	0.028	0.012	0.027	0.02	0.22	0	0.01	0	0.02	0	0	0	0.01	0.012	0
237	0.02	0.01	0.02	0.05	0	0.03	0.052	0.037	0	0.052	0.021	0.05	0.02	0.22	0	0.01	0.01	0.01	0	0	0	0.005	0.006	0
238	0.07	0.06	0.05	0.12	0.22	0.19	0.043	0	0.036	0.04	0.008	0.05	0.02	0.22	0.3	0.01	0.01	0.02	0.006	0	0	0.019	0.012	0
							0.06	0.019	0.018	0.04	0.025	0.073	0.02	0.22	0.3	0.01	0.01	0.02	0	0	0	0.005	0.012	0.005
							0.043	0.019	0.018	0.024	0.004	0.046	0.02	0.43	0.3	0.01	0.02	0.03	0	0	0	0.005	0.017	0.005
							0.069	0.019	0.036	0.127	0.092	0.11	0.01	0.43	0.6	0.01	0.03	0.02	0	0	0	0	0	0.005
							0.026	0.019	0.018	0.02	0.012	0.023	0.01	0.43	0.3	0.01	0.01	0.02	0	0	0	0	0	0.005
							0.022	0.019	0.018	0.02	0.004	0.027	0.01	0	0	0.01	0	0.02	0	0	0	0.005	0	0.005
							0.026	0	0.018	0.02	0.008	0.032	0.01	0	0.3	0	0	0.02	0	0	0	0.039	0.023	0.024
							0.03	0	0.018	0.02	0.008	0.032	0.01	0	0.6	0.01	0	0.02
							0.03	0.019	0.018	0.028	0.008	0.027	0.01	0	0.3	0.01	0	0.02
							0.017	0.019	0.018	0.008	0	0.018	0.01	0	0	0.02	0	0.02
							0.017	0.019	0.018	0.004	0	0.014	0.01	0.22	0.3	0.01	0	0.02
							0.017	0.019	0.036	0.012	0.008	0.014	0.01	0	0.3	0.01	0	0.01
							0.017	0.019	0.055	0.004	0.008	0.014	0.02	0	0.3	0.01	0	0.01
							0.035	0.037	0.073	0.028	0.037	0.027	0.02	0	0.3	0.01	0	0.01
							0.035	0.037	0.055	0.016	0.017	0.027	0.03	0.43	0.6	0.01	0	0.02
							0.073	0.074	0.109	0.187	0.183	0.151	0.02	0.65	0.3	0	0	0.03
							0.073	0.093	0.073	0.183	0.187	0.151	0.02	0.22	0	0	0.01	0.02
							0.082	0.074	0.073	0.191	0.187	0.169	0.02	0.22	0.3	0	0.01	0.02
							0.056	0.074	0.091	0.183	0.212	0.16	0.03	0.43	0.3	0	0.01	0.03
							0.056	0.074	0.073	0.191	0.196	0.155	0.03	0.43	0.3	0.01	0.01	0.03
							0.086	0.074	0.091	0.23	0.233	0.187	0.03	0.43	0.3	0.01	0.01	0.02
							0.056	0.074	0.055	0.203	0.179	0.16	0.03	0.43	0.3	0.01	0.01	0.02
							0.056	0.074	0.055	0.195	0.175	0.16	0.02	0.22	0.3	0	0.01	0.02
							0.056	0.093	0.055	0.195	0.175	0.16	0.02	0.22	0.3	0.01	0	0.02
							0.06	0.111	0.055	0.187	0.2	0.178	0.02	0.43	0	0.01	0.01	0.03
							0.06	0.111	0.055	0.183	0.192	0.165	0.02	0.22	0	0.01	0	0.03
							0.052	0.093	0.055	0.183	0.167	0.146	0.02	0.22	0.3	0	0.01	0.02
							0.052	0.074	0.055	0.191	0.167	0.146	0.02	1.08	0.6	0.09	0.13	0.09
							0.052	0.093	0.055	0.191	0.167	0.146	0.03	1.3	0.6	0.1	0.13	0.09
							0.069	0.074	0.055	0.203	0.196	0.16	0.03	1.08	0.6	0.08	0.13	0.08
							0.048	0.037	0.036	0.068	0.104	0.105	0.02	0.43	0	0	0	0.01
							0.017	0	0	0.012	0.004	0.023	0.02	0.43	0	0	0	0
							0.03	0.037	0.018	0.056	0.054	0.064	0.02	0.43	0	0	0	0.01
							0.134	0.148	0.055	0.23	0.237	0.32	0.02	0.22	0	0	0	0.01
							0.056	0.037	0.055	0.171	0.158	0.224	0.01	0.22	0	0.01	0.02	0.02
							0.173	0.204	0.182	0.552	0.596	0.631	0.02	0.22	0	0.03	0.01	0.01
							0.026	0.037	0.055	0.119	0.117	0.133	0.02	0.22	0	0.01	0	0
							0.026	0.019	0.036	0.111	0.104	0.119	0.02	0.22	0	0.01	0.01	0.02
							0.039	0.019	0.036	0.119	0.121	0.151	0.02	0.22	0	0.01	0.02	0.02
							0.06	0.037	0.073	0.199	0.192	0.197	0.01	0	0	0.01	0.01	0.03
							0.065	0.093	0.055	0.218	0.246	0.238	0.01	0	0	0.01	0.04	0.02
							0.056	0.037	0.055	0.179	0.192	0.174	0	0	0	0.02	0.02	0.02
							0.065	0.074	0.055	0.175	0.196	0.206	0	0.43	0	0.03	0.02	0.04
							0.06	0.093	0.055	0.179	0.175	0.183	0	0.65	0	0.01	0.05	0.05
							0.078	0.056	0.036	0.175	0.183	0.183	0.01	0.43	0	0.06	0.02	0.09
							0.052	0.037	0.055	0.119	0.133	0.114	0.01	0.22	0	0	0.01	0.02
							0.056	0.056	0.055	0.119	0.142	0.137	0.01	0	0	0	0.01	0
							0.268	0.371	0.255	0.699	0.721	0.608	0.02	0	0	0	0.04	0.01
													0.01	0	0	0	0	0.01
													0.01	0	0	0	0	0.01
													0.01	0	0	0.07	0.06	0.05

## Sheet: Fig6f
gRNA target	in vivo gRNA activity [%]	indels [%] from Cas9 with additional nicking
FAAH	40.1093	49.023
ITGB4	17.1887	15.1814
PIGZ	23.4527	17.148
SLC27A3	57.3961	77.0926

## Sheet: Fig6g
M3814;GOLD-gRNA	gRNA target	rep1 indels [%]	rep2 indels [%]	rep1 wildtype [%]	rep2 wildtype [%]
- -	SOD1	2.45291	2.72507	97.5471	97.2749
- -	ADSL	7.94873	11.3181	92.0513	88.6819
- -	OSBP2	33.5365	33.3229	66.4635	66.6771
- -	TEX2	42.2818	41.7586	57.7182	58.2414
+ -	SOD1	5.25168	5.53037	94.7483	94.4696
+ -	ADSL	44.838	46.695	55.162	53.305
+ -	OSBP2	8.90938	9.13523	91.0906	90.8648
+ -	TEX2	62.1192	61.2087	37.8808	38.7913
- +	SOD1	12.7758	12.4571	87.2242	87.5429
- +	ADSL	9.55866	15.3369	90.4413	84.663
- +	OSBP2	68.1003	76.142	31.8997	23.858
- +	TEX2	78.2	79.6	21.8	20.4
+ +	SOD1	74.2558	73.6891	25.7442	26.3108
+ +	ADSL	89.6921	87.0858	10.3079	12.9142
+ +	OSBP2	81.3116	82.949	18.6884	17.051
+ +	TEX2	94.5826	93.9163	5.41737	6.08366
