# Supplementary material for: Robust prediction of synthetic gRNA activity and cryptic DNA repair by disentangling cellular CRISPR cleavage outcomes
Source: Nat Commun. 2025 May 21;16:4717. doi: 10.1038/s41467-025-59947-0 (PMC12095496; doi:10.1038/s41467-025-59947-0)
Supplement: Supplementary file 11 — Source Data [file 41467_2025_59947_MOESM11_ESM.zip › 240225_Source Data SuppFig2.xlsx]

## Sheet: ExtDataFig2c
gRNA	rep1 in vitro cleavage [%]	rep2 in vitro cleavage [%]	rep3 in vitro cleavage [%]
SCAP_b	63.4	53.4	49.6
LYPLA_a	19.2	12.1	9.41
TEX2_a	NA	32.6	33.1
C3_a	38.3	36	47.4
C3_b	28.5	23.5	23.9
OSBP2_b	10.4	14.4	21.6
PIGZ_1st_a	16.6	10.3	13.4
PIGZ_1st_b	37.2	NA	28.1
PIGZ_1st_c	13.7	11.6	11
PIGZ_1st_d	25.2	29.7	26.5
SV2C_b	20.3	15.3	21
VCAN_b	56.4	40.5	53.9
SSH2_a	39.1	34.4	34.3
SSH2_b	36.8	24.8	30
GPR132_a	42.7	26.5	37.8
SLC27A3_b	66	69.6	69.6
CSGALNACT1_a	31.7	22.9	29.9
ITGB4_b	54.8	38.4	53.1
ITGB4_c	47.9	40.1	57.6
RAD52_a	34.9	39.7	27.2
RAD52_b	19	26.1	20.6
FRMD7_a	34.5	24.5	20.6
FRMD7_b	NA	12.8	23.9
NOVA1_a	33.4	16.1	20.2
SPAG5_a	NA	11	14.5
OSBP2_c	17.8	17.1	22.1
KATNA1_a	45.9	36.2	43
ADSL_b	28.6	20.7	24
ADSL_c	31.9	24.4	23.8
KIF26B_b	NA	11.5	9.77
XK_a	27.5	13	25.1
GPC6_a	33.8	15	27.8
ADSL_d	44.6	NA	37.1
TEX2_b	35.4	NA	31.4
OSBP2_d	35.1	25.8	28
NCOA6_a	NA	47.6	52.3
TTLL5_a	22.9	37	28.7
LYPLA_b	25.1	8.78	16.8
ITGB4_d	20.7	11	21.4
PRDM10_a	39.2	23.7	30.2
PRDM10_b	40.5	32.3	27.4
TTLL5_b	49	36.3	37.8
SLC8A1_a	35.5	31.6	25.1
SPAG5_b	31	33.9	32.1
GSR_b	49.4	42.7	41.4
ADSL_e	32.7	22.3	30.9
TKTL1_b	39.1	28.1	32
CASC5_a	34.5	16.5	32
POLQ_a	NA	30	26.9
NOTO_a	59.9	57.1	55.8
NOTO_b	48.2	32.9	29.4
NOTO_c	37.6	38.4	41.3
NOTO_d	36.7	37	31.5
AHR_a	40.1	46.8	33
NR6A1_a	55.4	46.2	41.9
SOX2_a	37.5	33.9	46.7

## Sheet: ExtDataFig2d
gRNA	in vitro cleavage [%]	in vivo gRNA activity [%]
SCAP_b	55.5	82.07
LYPLA_a	13.6	73.01
TEX2_a	32.9	84.52
C3_a	40.6	82.72
C3_b	25.3	70.42
OSBP2_b	15.4	60.86
PIGZ_1st_a	13.4	56.67
PIGZ_1st_b	32.7	51.86
PIGZ_1st_c	12.1	23.45
PIGZ_1st_d	27.1	75.71
SV2C_b	18.9	62.55
VCAN_b	50.3	85.25
SSH2_a	35.9	52.23
SSH2_b	30.5	73.58
GPR132_a	35.7	75.1
SLC27A3_b	68.4	70.69
CSGALNACT1_a	28.2	66.53
ITGB4_b	48.8	61.28
ITGB4_c	48.5	57.03
RAD52_a	33.9	78.72
RAD52_b	21.9	63.11
FRMD7_a	26.5	71.68
FRMD7_b	18.4	88.44
NOVA1_a	23.2	79.33
SPAG5_a	12.8	51.77
OSBP2_c	19	70.87
KATNA1_a	41.7	82.13
ADSL_b	24.4	78.75
ADSL_c	26.7	87
KIF26B_b	10.7	86.74
XK_a	21.9	53.01
GPC6_a	25.5	16.04
ADSL_d	40.8	75.27
TEX2_b	33.4	88.41
OSBP2_d	29.6	72.15
NCOA6_a	50	69.37
TTLL5_a	29.5	50.94
LYPLA_b	16.9	39.56
ITGB4_d	17.7	24.13
PRDM10_a	31	54.9
PRDM10_b	33.4	47.32
TTLL5_b	41	79.6
SLC8A1_a	30.7	73.88
SPAG5_b	32.3	86.5
GSR_b	44.5	81.79
ADSL_e	28.6	75.6
TKTL1_b	33.1	80.55
CASC5_a	27.6	78.91
POLQ_a	28.5	78.47
NOTO_a	57.6	76.25
NOTO_b	36.8	80.67
NOTO_c	39.1	82.97
NOTO_d	35.1	75.64
AHR_a	40	85.57
NR6A1_a	47.8	84.03
SOX2_a	39.4	48.72

## Sheet: ExtDataFig2f
gRNA ID	rep1 cell death [%]	rep2 cell death [%]
non-targeting gRNA NT1	4.22338	0.798012
non-targeting gRNA NT2	0	0
non-targeting gRNA NT3	6.84856	0

## Sheet: ExtDataFig2g
gRNA	indels [%]	in vivo gRNA activity [%]	cell death [%]
SCAP_a	71.77	75.04	11.03
SCAP_b	80.89	82.07	7.935
LYPLA_a	69.88	73.01	8.487
TEX2_a	83.19	84.52	7.333
C3_a	65.43	82.72	7.763
C3_b	57.37	70.42	9.216
FAAH_a	64.5	70.44	19.45
FAAH_b	40.31	40.11	15.48
OSBP2_a	63	64.26	9.681
OSBP2_b	48.23	60.86	5.284
SLC27A3_a	9.054	57.4	47.14
PIGZ_1st_a	38.76	56.67	26.19
PIGZ_1st_b	49.34	51.86	4.576
PIGZ_1st_c	6.076	23.45	8.558
PIGZ_1st_d	72.78	75.71	20.39
SV2C_a	88.94	88.03	11.92
SV2C_b	45.63	62.55	11.1
VCAN_a	78.62	84.41	9.616
VCAN_b	81.34	85.25	13.2
SSH2_a	12.54	52.23	45.22
SSH2_b	61.3	73.58	12.74
GPR132_a	54.68	75.1	14.31
SLC27A3_b	46.73	70.69	22.96
CSGALNACT1_a	61.81	66.53	10.44
ITGB4_a	65.36	65.52	18.14
ITGB4_b	45.49	61.28	30.11
ITGB4_c	46.63	57.03	27.35
RAD52_a	80.6	78.72	10.77
RAD52_b	54.52	63.11	21.05
FRMD7_a	62.18	71.68	30.97
FRMD7_b	87.16	88.44	9.24
NFASC_a	70.81	80.42	25
NFASC_b	24.89	66.23	44.04
NOVA1_a	77.73	79.33	20.97
SPAG5_a	38.89	51.77	20.08
SOD1_a	76.61	80.23	12.2
OSBP2_c	66.42	70.87	12.72
KATNA1_a	79.8	82.13	15.9
CALD1_a	78.7	78.86	8.916
ADSL_a	65.54	81.67	27.27
ADSL_b	76.92	78.75	21.79
ADSL_c	79.42	87	19.79
KIF26B_a	71.1	84.03	16.92
KIF26B_b	84.05	86.74	22.87
AAR2_a	33.05	39.17	3.132
XK_a	47.55	53.01	3.915
GPC6_a	11.56	16.04	8.597
OTX2P1_a	9.892	17.69	5.671
ADSL_d	69.99	75.27	20.94
TEX2_b	89.67	88.41	10.52
OSBP2_d	54.24	72.15	18.36
NCOA6_a	50.36	69.37	32.92
TTLL5_a	46.29	50.94	11.33
LYPLA_b	40.99	39.56	1.667
SLITRK1_a	82.06	79.45	13.23
ITGB4_d	21.09	24.13	2.286
ITGB4_e	66.97	68.02	10.66
PRDM10_a	29.08	54.9	31.27
PRDM10_b	32.8	47.32	10.69
TTLL5_b	62.89	79.6	8.456
SLC8A1_a	70.4	73.88	9.63
SLC8A1_b	69.72	77.66	7.537
GSR_a	78.59	84.56	8.413
SPAG5_b	78.46	86.5	31.3
GLDC_a	50.24	64.83	15.79
GSR_b	80.19	81.79	17.8
ADSL_e	68.91	75.6	20.5
TKTL1_a	68.33	74.82	29.4
TKTL1_b	77.51	80.55	14.52
CASC5_a	57.18	78.91	16.06
POLQ_a	80.19	78.47	6.265
NOTO_a	62.72	76.25	9.353
NOTO_b	80.92	80.67	13.1
NOTO_c	71.1	82.97	10.82
NOTO_d	78.77	75.64	17.68
AHR_a	78.84	85.57	11.88
NR6A1_a	80.19	84.03	17.68
SOX2_a	37.31	48.72	35.64
