# Supplementary material for: Robust prediction of synthetic gRNA activity and cryptic DNA repair by disentangling cellular CRISPR cleavage outcomes
Source: Nat Commun. 2025 May 21;16:4717. doi: 10.1038/s41467-025-59947-0 (PMC12095496; doi:10.1038/s41467-025-59947-0)
Supplement: Supplementary file 11 — Source Data [file 41467_2025_59947_MOESM11_ESM.zip › 240225_Source Data SuppFig3.xlsx]

## Sheet: ExtFig3a
gRNA	DNA donor free energy [ΔG]	absolute HDR [%]	HDR share [%]	number of 'GA' dinucleotides
SCAP_a	-13.3	7.65	10.19	6
SCAP_b	-16.3	2.44	2.992	6
LYPLA_a	-13.8	15.2	20.87	4
TEX2_a	-11.3	14.7	17.66	11
C3_a	-9	45.6	55.15	5
C3_b	-11.5	29	42.29	9
FAAH_a	-20	5.21	8.314	1
FAAH_b	-16.5	0.19	0.564	5
OSBP2_a	-12.7	9.97	15.64	4
OSBP2_b	-11	28.6	47.16	6
SLC27A3_a	-15.1	1.56	10.71	6
PIGZ_1st_a	-19.2	5.63	11.53	2
PIGZ_1st_b	-13.9	7.37	15.65	9
PIGZ_1st_c	-21.1	0.1	1.875	2
PIGZ_1st_d	-16.3	10	14.25	8
SV2C_a	-5.6	29.3	33.42	7
SV2C_b	-4	29.4	47.13	8
VCAN_a	-8.2	31.8	38.02	4
VCAN_b	-7.8	40.6	47.94	6
SSH2_a	-14	2.98	17.2	7
SSH2_b	-14.9	31.2	43.81	5
GPR132_a	-8.1	43.5	60.41	9
SLC27A3_b	-15	19.5	29.99	4
CSGALNACT1_a	-6.2	27.5	41.5	6
ITGB4_a	-19.6	0.43	0.704	8
ITGB4_b	-21.4	10.2	20.47	6
ITGB4_c	-15.6	6.99	14.95	2
RAD52_a	-15.5	14.8	19.01	7
RAD52_b	-3.8	15.7	27.89	3
FRMD7_a	-7.9	9.67	15.15	9
FRMD7_b	-7.5	11.2	12.8	2
NFASC_a	-7	27.9	36.55	4
NFASC_b	-4.1	6.81	15.09	4
NOVA1_a	-10.1	6.37	8.394	6
SPAG5_a	-5.8	23.6	48.07	13
SOD1_a	-8	24.9	31.82	5
OSBP2_c	-7.7	32.3	46.26	5
KATNA1_a	-3.7	25	31.09	6
CALD1_a	-14.6	28.4	36.4	9
ADSL_a	-9.1	30.9	39.43	4
ADSL_b	-12.3	11.6	15.8	5
ADSL_c	-7.1	44.2	51.55	2
KIF26B_a	-12.9	40.2	48.54	7
KIF26B_b	-8.5	14.5	17.13	9
AAR2_a	-15.6	8.36	24.4	9
XK_a	-16.2	15.5	31.03	7
GPC6_a	-14.4	1.65	15.54	9
OTX2P1_a	-11.9	3.26	27.64	6
ADSL_d	-7.5	11.6	16.87	5
TEX2_b	-12.7	8.09	9.254	7
OSBP2_d	-11.3	37.4	53.52	5
NCOA6_a	-6.9	16.2	27.89	6
TTLL5_a	-10.5	13.7	26.93	8
LYPLA_b	-8.6	2.26	5.72	3
SLITRK1_a	-9.7	6.73	8.764	4
ITGB4_d	-17.3	3.62	16.27	4
ITGB4_e	-17.1	3.89	6.067	8
PRDM10_a	-3.3	8.58	20.79	5
PRDM10_b	-11.5	4.96	12.96	4
TTLL5_b	-7.4	39.1	50.89	2
SLC8A1_a	-6.7	36.4	50.11	10
SLC8A1_b	-5.9	21.6	28.31	8
GSR_a	-1.5	45.2	54.39	3
SPAG5_b	-20.5	4.57	5.691	6
GLDC_a	-5.3	27.2	44.43	6
GSR_b	-12.8	15.9	19.93	5
ADSL_e	-6.8	21.2	29.35	4
TKTL1_a	-10.1	16.4	23.25	5
TKTL1_b	-11	20	25.25	7
CASC5_a	-6.8	44.4	58.55	4
POLQ_a	-11.5	16.6	21.5	6
NOTO_a	-12.2	27.6	36.35	7
NOTO_b	-15.1	9.44	11.8	7
NOTO_c	-11.9	40.4	48.82	9
NOTO_d	-14.6	11.5	15.48	10
AHR_a	-4.7	38	44.38	5
NR6A1_a	-7.4	37.6	45.21	5
SOX2_a	-17.7	1.34	5.198	6

## Sheet: ExtFig3b
G to A (HDR share [%])	T to C (HDR share [%])	A to G (HDR share [%])	C to T (HDR share [%])
2.992	10.19	42.29	17.66
15.64	20.87	8.314	55.15
10.71	11.53	14.25	0.564
15.65	1.875	33.42	47.16
17.2	38.02	47.13	60.41
43.81	12.8	47.94	41.5
29.99	48.07	0.704	15.15
14.95	31.82	20.47	39.43
27.89	46.26	19.01	27.89
8.394	9.254	36.55	20.79
15.8	5.72	15.09	50.89
24.4	16.27	31.09	50.11
15.54	23.25	36.4	54.39
27.64	25.25	51.55	29.35
16.87	58.55	48.54	36.35
26.93	21.5	17.13	5.198
8.764	11.8	31.03
6.067		53.52
12.96		5.691
28.31		19.93
44.43		48.82
15.48		44.38
		45.21

## Sheet: ExtFig3d
base position	rep1 A (targeted substitutions [%])	rep2 A (targeted substitutions [%])	rep3 A (targeted substitutions [%])	rep1 G (targeted substitutions [%])	rep2 G (targeted substitutions [%])	rep3 G (targeted substitutions [%])	rep1 C (targeted substitutions [%])	rep2 C (targeted substitutions [%])	rep3 C (targeted substitutions [%])	rep1 T (targeted substitutions [%])	rep2 T (targeted substitutions [%])	rep3 T (targeted substitutions [%])		A in donor library	G in donor library	C in donor library	T in donor library
neg20G	0.317344	0.318007	0.166465				0.1	0	0	0.17698	0.2	0.1		31.6483	0	27.8478	40.5039
neg19C	0.238008	0.0795018	0.1	0.1	0.0265006	0				0.170878	0.212005	0.204298		35.4335	25.9871	0	38.5794
neg18A				0.335652	0.2	0.340496	0.152569	0.132503	0.0756659	0.170878	0.1	0.242131		0	40.7794	25.2444	33.9763
neg17G	0.213597	0.198755	0.113499				0.1	0.1	0.1	0.3	0.185504	0.2		36.2772	0	17.6475	46.0752
neg16T	0.2	0.1	0.166465	0.414988	0.1	0.211864	0.244111	0.4	0.257264					40.4523	43.817	15.7307	0
neg15G	0.262419	0.1	0.189165				0.439399	0.2	0.28753	0.775052	0.543262	0.446429		24.4883	0	26.5328	48.9789
neg14G	0.201391	0.0927521	0.189165				0.5	0.278256	0.242131	0.5	0.278256	0.242131		26.0019	0	36.9991	36.9991
neg13G	0.158672	0.1	0.105932				0.32955	0.2	0.438862	0.823874	0.490261	0.658293		31.3967	0	22.0897	46.5136
neg12C	0.262419	0.0662515	0.166465	0.1	0.1	0.151332				0.231905	0.119253	0.226998		33.3352	21.9342	0	44.7307
neg11T	0.274625	0.251756	0.151332	0.659099	0.357758	0.628027	0.445502	0.331257	0.363196					41.4646	28.4533	30.0821	0
neg10C	0.189186	0.198755	0.1	0.146466	0.1	0.1				0.280727	0.331257	0.302663		27.1867	28.1603	0	44.653
neg9T	0.195289	0.1	0.113499	0.4	0.397509	0.506961	0.366166	0.3	0.401029					40.6454	25.2075	34.1471	0
neg8A				0.848285	0.609514	0.726392	0.3	0.2	0.2	0.866593	1.02027	0.756659		0	24.1107	24.1084	51.7809
neg7C	0.561455	0.251756	0.484262	0.5	0.291507	0.635593				1.01916	0.569763	0.552361		30.1864	20.7561	0	49.0575
neg6A				0.897107	0.530012	0.650726	0.701819	0.821519	0.733959	1.67826	1.41778	1.60412		0	21.7717	31.4526	46.7757
neg5T	1.34261	1.20578	1.21822	0.854388	0.516762	0.66586	0.787257	0.808268	0.832324					36.1363	22.6891	41.1746	0
neg4A				1.50128	0.993772	1.33929	1.62334	1.21903	1.27119	1.38533	1.35153	1.55115		0	30.5791	27.2733	42.1476
neg3G	0.860491	0.808268	0.673426				1.25717	0.993772	1.20309	2.05053	1.44428	1.66465		25.5331	0	22.3393	52.1276
neg2C	0.488222	0.397509	0.529661	0.933724	1.31178	0.726392				1.36092	0.490261	0.95339		26.3667	24.5507	0	49.0825
neg1T	2.67912	2.01404	2.12621	2.48383	1.69604	1.62682	2.47772	1.59004	2.02028					44.3473	22.6095	33.0431	0
1A				2.12376	1.25878	1.52088	2.53265	1.21903	1.73275	3.27719	2.1333	2.52724		0	30.5283	26.315	43.1566
2T	2.06274	1.25878	1.18039	1.72098	1.03352	0.90799	2.88661	1.69604	1.74032					34.211	28.9534	36.8356	0
3G	0.494324	0.384259	0.242131				0.909313	0.649265	0.839891	2.00781	0.993772	0.605327		29.0924	0	26.3663	44.5413
4T	0.140364	0.145753	0.113499	0.103747	0.0662515	0.105932	0.372269	0.371008	0.4					33.6168	30.1718	36.2114	0
5G	0.451605	0.331257	0.401029				0.292933	0.424009	0.393462	0.555352	0.331257	0.401029		20.7425	0	34.077	45.1804
6G	0.353961	0.172254	0.325363				0.463811	0.397509	0.211864	0.469913	0.477011	0.62046		28.4649	0	31.5361	39.999
7A				0.3	0.331257	0.378329	0.0976443	0	0.128632	0.170878	0.0530012	0.113499		0	20.3122	28.126	51.5618
8C	0.0427194	0	0.1	0	0	0.0151332				0.201391	0.0927521	0.1		32.2868	30.7104	0	37.0028
9T	0.0610277	0.1	0.121065	0.1	0	0	0.317344	0.238505	0.385896					36.1696	38.299	25.5314	0
10T	0.146466	0.1	0.1	0.0671305	0	0.1	0.3	0.410759	0.166465					40.1822	28.0382	31.7796	0
11G	0.1	0.0927521	0.143765				0	0	0	0.0976443	0.1	0		42.0408	0	20.4562	37.503
12T	0.146466	0.0397509	0.166465	0.0305138	0	0	0.469913	0.397509	0.33293					40.1779	35.7154	24.1067	0
13C	0.164775	0.0795018	0.105932	0.1	0	0				0.1	0	0		37.5011	31.2494	0	31.2494
14C	0.0976443	0.0397509	0.1	0.0549249	0	0				0.128158	0.0927521	0.1		30.8352	20.5597	0	48.6051
15T	0.1	0.0397509	0.2	0.1	0.0530012	0.0832324	0.390577	0.424009	0.378329					44.1356	33.3397	22.5247	0
16T	0	0.1	0	0.0671305	0.1	0	0.28683	0.291507	0.355629					42.9848	35.9634	21.0518	0
17T	0.1	0.0530012	0.1	0	0.1	0.1	0.280727	0.291507	0.28753					32.6741	30.6895	36.6364	0
18C	0.0671305	0.1	0.0983656	0	0.1	0.1				0.134261	0.0927521	0.105932		34.8259	25.002	0	40.1721
19C	0.0549249	0.0530012	0.1	0.2	0.1	0				0.1	0.1	0.1		23.457	29.6313	0	46.9117
20T	0.1	0.0662515	0.1	0.1	0.0530012	0.2	0.390577	0.212005	0.370763					37.3873	30.4359	32.1767	0

## Sheet: ExtFig3e
T to A (frequency in edit/donor [%])	T to G (frequency in edit/donor [%])	A to C (frequency in edit/donor [%])	G to A (frequency in edit/donor [%])	A to T (frequency in edit/donor [%])	C to T (frequency in edit/donor [%])	C to A (frequency in edit/donor [%])	C to G (frequency in edit/donor [%])	G to T (frequency in edit/donor [%])	G to C (frequency in edit/donor [%])	A to G (frequency in edit/donor [%])	T to C (frequency in edit/donor [%])
0.550498	0.791924	0.816611	1.83749	0.862853	1.34549	1.04164	0.430328	0.854089	0.260441	1.22779	2.7355
0.472033	1.66958	0.525272	0.959095	0.923566	0.907276	1.04261	1.12434	0.98441	1.12479	1.63884	1.09442
0.361718	1.86119	0.794309	0.694499	1.11212	1.17111	1.02614	0.703429	1.11094	1.07717	1.05628	1.12402
1.26628	1.09068	1.23266	0.736404	0.831471	0.897035	0.88334	1.41302	1.09262	1.09262	1.02478	0.716334
0.82169	1.37236	1.13729	0.351324	1.00367	0.794508	0.746413	1.68317	1.2829	1.3263	0.876473	0.984527
0.908323	0.873149	0.511372	0.837294	0.415904	1.07666	1.25546	0.435641	0.903437	1.41129	3.1593	1.18485
0.653576	0.502815		0.540584		1.03802	0.954801	1.00187	1.13637	1.27654		1.73586
0.589135	0.197232		1.59343		0.791532	1.09715	1.25314	0.795657	0.909708		2.78627
0.619949	0.428583		0.856687					1.12211	0.974481		1.98468
0.554326	0.053952										3.14441
0.435179	0.400568										2.99397
0.19369	0.386916										3.69373
0.589836	0.496425										1.78764
0.447158	0.728255										1.89941

## Sheet: ExtFig3g
base position	rep1 targeted substitutions [%]	rep2 targeted substitutions [%]	rep3 targeted substitutions [%]
neg20G	0.594324	0.518007	0.266465
neg19C	0.508886	0.318007	0.304298
neg18A	0.659099	0.432503	0.658293
neg17G	0.613597	0.484259	0.413499
neg16T	0.859099	0.6	0.635593
neg15G	1.47687	0.843262	0.923124
neg14G	1.20139	0.649265	0.673426
neg13G	1.3121	0.790261	1.20309
neg12C	0.594324	0.285504	0.544794
neg11T	1.37923	0.940771	1.14255
neg10C	0.61638	0.630012	0.502663
neg9T	0.961455	0.797509	1.02149
neg8A	2.01488	1.82979	1.68305
neg7C	2.08062	1.11302	1.67222
neg6A	3.27719	2.76931	2.9888
neg5T	2.98426	2.53081	2.7164
neg4A	4.50995	3.56433	4.16162
neg3G	4.16819	3.24632	3.54116
neg2C	2.78286	2.19955	2.20944
neg1T	7.64067	5.30012	5.7733
1A	7.9336	4.6111	5.78087
2T	6.67033	3.98834	3.82869
3G	3.41145	2.0273	1.68735
4T	0.61638	0.583013	0.619431
5G	1.29989	1.08652	1.19552
6G	1.28768	1.04677	1.15769
7A	0.568522	0.384259	0.62046
8C	0.244111	0.092752	0.215133
9T	0.478372	0.338505	0.506961
10T	0.513597	0.510759	0.366465
11G	0.197644	0.192752	0.143765
12T	0.646894	0.43726	0.499395
13C	0.364775	0.079502	0.105932
14C	0.280727	0.132503	0.2
15T	0.590577	0.516762	0.661562
16T	0.353961	0.491507	0.35563
17T	0.380727	0.444508	0.48753
18C	0.201391	0.292752	0.304298
19C	0.354925	0.253001	0.2
20T	0.590577	0.331257	0.670763
