# Supplementary material for: Robust prediction of synthetic gRNA activity and cryptic DNA repair by disentangling cellular CRISPR cleavage outcomes
Source: Nat Commun. 2025 May 21;16:4717. doi: 10.1038/s41467-025-59947-0 (PMC12095496; doi:10.1038/s41467-025-59947-0)
Supplement: Supplementary file 11 — Source Data [file 41467_2025_59947_MOESM11_ESM.zip › 240225_Source Data SuppFig4.xlsx]

## Sheet: ExtFig4a
gRNA ID	rep1 in vivo gRNA (Cas12a) activity [%]	rep2 in vivo gRNA (Cas12a) activity [%]
Cas12a_A	97.07	98.04
Cas12a_B	64.39	67.13
Cas12a_C	95.91	96.83
Cas12a_D	24.34	24.37
Cas12a_E	15.53	20.31
Cas12a_F	70.85	80.35
Cas12a_G	82.59	85.51
Cas12a_H	0.762	0.728
Cas12a_I	47.52	53.93
Cas12a_J	8.473	8.516
Cas12a_K	83.6	88.39
Cas12a_L	4.7	0
Cas12a_M	0.2	0.3
Cas12a_N	3.796	3.732
Cas12a_O	4.097	2.7
Cas12a_P	3.617	3.045
Cas12a_Q	4.461	2.769
Cas12a_R	3.614	3.349
Cas12a_S	3.425	3.6
Cas12a_T	6.327	5.698

## Sheet: ExtFig4b
gRNA ID	Seq-DeepCpf1 score	in vivo gRNA (Cas12a) activity [%]	indels [%] Kim et al 2018 transcribed gRNA (Cas12a)
Cas12a_A	42	97.07	100
Cas12a_B	37	64.39	14.9845
Cas12a_C	31	95.91	100
Cas12a_D	30	24.34	100
Cas12a_E	24	15.53	0
Cas12a_F	20	70.85	100
Cas12a_G	15	82.59	63.9742
Cas12a_H	13	0.762	57.3733
Cas12a_I	11	47.52	100
Cas12a_J	8	8.473	0.276243
Cas12a_K (two targets)	7	83.6	88.5185
Cas12a_L	6	4.7	17.8418
Cas12a_M	6	0.2	0.120135
Cas12a_N	5	3.796	1.43459
Cas12a_O	5	4.097	0.1321
Cas12a_P	5	3.617	0.0932669
Cas12a_Q	5	4.461	0.0744314
Cas12a_R	4	3.614	0
Cas12a_S	2	3.425	4.8433
Cas12a_T	1	6.327	11.6923

## Sheet: ExtFig4c Kim2018
gRNA ID	21 gRNA	PAM	Indel frequency [%] (background substracted)
Kim_gRNA1	AGTAACACCAACATGCCACAC	TTTA	100
Kim_gRNA2	CTGGACGGACATCACTGAGCC	TTTA	100
Kim_gRNA3	CTTCCCCGACGAGTCGTCTGA	TTTA	100
Kim_gRNA4	ACCAGCTTCTGGCCGAACTGA	TTTA	100
Kim_gRNA5	AGAAGATCCTCGGCTACATCA	TTTA	100
Kim_gRNA6	AGTCTATCCATTGTCTTCTGT	TTTA	100
Kim_gRNA7	ATCACCTTCTCCAGGCTATCT	TTTA	100
Kim_gRNA8	ATGAGAATGGCTTCATTGATG	TTTA	100
Kim_gRNA9	ATGAGGCGCGTACAGAGTCCA	TTTA	100
Kim_gRNA10	ATGTCAGCCAGTCTGTGTGGA	TTTA	100
Kim_gRNA11	CACTCCCTGATCATTCAGAAT	TTTA	100
Kim_gRNA12	CATACGGACGGCTGACATGGT	TTTA	100
Kim_gRNA13	CATATGGTGAAACTGGCAAAA	TTTA	100
Kim_gRNA14	CATATGTTGGGTATGCGGAGC	TTTA	100
Kim_gRNA15	CCCAGCAACTTGTTTAGCTCC	TTTA	100
Kim_gRNA16	CGATGTATACAGGTACCTGCC	TTTA	100
Kim_gRNA17	CGGGGCCCTCTTCTGGAGCTT	TTTA	100
Kim_gRNA18	CGTGTCATTATGGAACTACTT	TTTA	100
Kim_gRNA19	CTCCGACCGATGCTTCTAAGG	TTTA	100
Kim_gRNA20	GAATGTTTCTCCCCGAAGACA	TTTA	100
Kim_gRNA21	GAGTCCTTGGTTTTCCAGCTT	TTTA	100
Kim_gRNA22	GATGAGAAGCACATTTATTAT	TTTA	100
Kim_gRNA23	GCAGTAAGGCGCTGACCCAAG	TTTA	100
Kim_gRNA24	GCCTGTGATATACGAGTAGCA	TTTA	100
Kim_gRNA25	GCTCTGCAGGCCCTAGAATCT	TTTA	100
Kim_gRNA26	GCTGATCCTTCAGATGGCTTG	TTTA	100
Kim_gRNA27	GGGCCTGTGTGGTACCAGCCA	TTTA	100
Kim_gRNA28	GGTATTCAGGTATGGGAGTGG	TTTA	100
Kim_gRNA29	GGTTGGTCAAACAAACGAGCA	TTTA	100
Kim_gRNA30	GTCCCGCACTTACAGACGGCT	TTTA	100
Kim_gRNA31	GTGGGACGAATTCTTCTGTTC	TTTA	100
Kim_gRNA32	GTGTAACAGCTGCTTGTTATG	TTTA	100
Kim_gRNA33	GTTCCTCCAAGTCAAGGACAT	TTTA	100
Kim_gRNA34	TATCAGCAGACTCTTCAAGTC	TTTA	100
Kim_gRNA35	TATGGCTTCTCAAATAGCTCG	TTTA	100
Kim_gRNA36	TATTCGTGAATCCGCTTCACC	TTTA	100
Kim_gRNA37	TCTGGCCAGATGTACTTGATG	TTTA	100
Kim_gRNA38	TGGCTAGCAGGAGGGATGGCC	TTTA	100
Kim_gRNA39	TGGCTCCCTCATCGCTGAGCT	TTTA	100
Kim_gRNA40	TGTCACGGAGACCACGTTTCA	TTTA	100
Kim_gRNA41	TGTGGTAGGTATGGTGCTCCA	TTTA	100
Kim_gRNA42	TTGCAGCAGTTGACCTAGATG	TTTA	100
Kim_gRNA43	CCCTTGGATGCAGCGGATGAA	TTTA	99.9526
Kim_gRNA44	GTCTCATCAGTAAACTCCCTT	TTTA	99.906
Kim_gRNA45	GGAAGCCACCAGTATTGCAGA	TTTA	99.8989
Kim_gRNA46	CCGCCCAGTCCATCACAATCA	TTTA	99.8975
Kim_gRNA47	CCGCCGCCGCCAGCTCATGCA	TTTA	99.8957
Kim_gRNA48	CTGTACTTGCTCCATTCTTCA	TTTA	99.8833
Kim_gRNA49	CAATCTGTGCATGGACGACCA	TTTA	99.8775
Kim_gRNA50	GGGCAGTGCTGGAGAGAGTTT	TTTA	99.867
Kim_gRNA51	GTCAGAGTCCCACAGCCCTGT	TTTA	99.8575
Kim_gRNA52	AAGCAGCCAGTACGATTGAAG	TTTA	99.8249
Kim_gRNA53	CGGGACCCATGGAACTGGTTA	TTTA	99.8249
Kim_gRNA54	GCGTCAGGGCCTCCATGCTGG	TTTA	99.8234
Kim_gRNA55	AATAGTCCTTAGCAGCTTGTC	TTTA	99.8155
Kim_gRNA56	CCTGAATCATGTCCTTTTCTA	TTTA	99.8031
Kim_gRNA57	GGTCCACATTCTACTTTCAGG	TTTA	99.7879
Kim_gRNA58	TCATGAGCAGCAACTCGGCTT	TTTA	99.7831
Kim_gRNA59	CGGAAGGACGCCACCTTGAAT	TTTA	99.7519
Kim_gRNA60	GCAGCTGCACGGATGATAGTA	TTTA	99.7442
Kim_gRNA61	CGCCTCCAGGACCCACTCGCA	TTTA	99.7312
Kim_gRNA62	GAATCCTGGACTGTGGCTACA	TTTA	99.7041
Kim_gRNA63	CCCTTAAGGCTCGTTCAGCAA	TTTA	99.6904
Kim_gRNA64	CCACCAATGCCCAGGCCAACT	TTTA	99.6795
Kim_gRNA65	ATGAATTCGTGGTCATGGTGG	TTTA	99.6711
Kim_gRNA66	GGCAGCAGCTTGAAGAGTTTG	TTTA	99.6689
Kim_gRNA67	ACATCTGTCCTCCATGAATTA	TTTA	99.6466
Kim_gRNA68	CCTCCGACCACTGCCATGGCT	TTTA	99.6466
Kim_gRNA69	ACGTACCAGGACTCTACATTG	TTTA	99.6454
Kim_gRNA70	TGGCCAACAGTCTGAATCTAG	TTTA	99.6416
Kim_gRNA71	CTCGGGTCAGCAGCGGGATGG	TTTA	99.6356
Kim_gRNA72	GAGATGGGTGTCCAGCACAGA	TTTA	99.5949
Kim_gRNA73	GCAGGCTGGTGGCCGGGGAGT	TTTA	99.5833
Kim_gRNA74	GCCTCTGGCCCAGGAGTTGTA	TTTA	99.5798
Kim_gRNA75	ATTCTGGATTCCTCAGTAAAT	TTTA	99.5272
Kim_gRNA76	GCATGAACGTGTCGTAGACCA	TTTA	99.5192
Kim_gRNA77	CAGACCACGCAAGGAGTTCAT	TTTA	99.3631
Kim_gRNA78	CCAGTTCTCCTGTGGGGGCTG	TTTA	99.3377
Kim_gRNA79	AGTGGATGTGGGCCTCGTAGA	TTTA	99.2371
Kim_gRNA80	TGTGAGGTCCCATCTCTGATT	TTTA	99.1657
Kim_gRNA81	ATTGCCCTCTCTCCTCACACA	TTTA	99.1286
Kim_gRNA82	CCTATGAAGGCAACAGCAATG	TTTA	99.0647
Kim_gRNA83	CAGGATGTGCGAGACGTCAGC	TTTA	98.9655
Kim_gRNA84	TCCCTGCCCTTCTCAGGGGAG	TTTA	98.828
Kim_gRNA85	TTGGGAGTTGTTATGGTGATT	TTTA	98.7484
Kim_gRNA86	CTTTGCACAGAAGTACCCTGA	TTTA	98.7288
Kim_gRNA87	CTGTTCATCTGTGCAGTATCT	TTTA	98.7097
Kim_gRNA88	AGCCACTTGGTGATGCCTTAT	TTTA	98.5545
Kim_gRNA89	CACTATGCTGGTGCTTATCTT	TTTA	98.1372
Kim_gRNA90	GTTCCATAGTGACAGACCCCA	TTTA	98.0964
Kim_gRNA91	CGACTGCCTGGACTACTACTA	TTTA	98.0139
Kim_gRNA92	GCAGTAACCCATTCAGGAAGA	TTTA	97.8317
Kim_gRNA93	ACCAGCTCATATATGTCTCTT	TTTA	97.7918
Kim_gRNA94	CCATAACGCTGATCTGGTGAG	TTTA	97.5594
Kim_gRNA95	TACCCAGTATTGCACTAACTA	TTTA	97.3905
Kim_gRNA96	CTGCAGAAGGACAATGTGGGA	TTTA	97.3568
Kim_gRNA97	GCTGCTGATGAAGAAATTGTT	TTTA	97.2177
Kim_gRNA98	AGTGCCTCTAATAAAGAGCCA	TTTA	97.1857
Kim_gRNA99	ATCGTGTGCATAGAACGAGCC	TTTA	97.1649
Kim_gRNA100	AATGTCCCTTCTGCAACTATG	TTTA	97.1589
Kim_gRNA101	GCTAGAGCCCTCTCCAGGCAC	TTTA	97.076
Kim_gRNA102	GCTGGTCTGGAGGTGCCTTCC	TTTA	96.9326
Kim_gRNA103	CAACTGTATTCACAAGGAGAA	TTTA	96.587
Kim_gRNA104	ACTCCACCGCCGCTGGTCCCG	TTTA	96.5585
Kim_gRNA105	GCTCGGTATGTCTTCATGCTG	TTTA	96.492
Kim_gRNA106	GGCGTTGCTTTACTCTTGACT	TTTA	96.2852
Kim_gRNA107	TCCGGGGGTATTGTTCTGCTG	TTTA	96.0448
Kim_gRNA108	GAGATGCAAATCCTTCTCTAC	TTTA	95.9811
Kim_gRNA109	CAGTCATAGCCATAGCCCAGT	TTTA	95.934
Kim_gRNA110	GCTGCTCATGATACTTGTCAC	TTTA	95.9128
Kim_gRNA111	GGCAGCTCCTCTCGGGTCAGG	TTTA	95.8937
Kim_gRNA112	TGTACTGGTGTCGGCCCATCA	TTTA	95.7721
Kim_gRNA113	GGTTGGCCATAAGTTAAGACT	TTTA	95.7597
Kim_gRNA114	CCTACCATGATTCTCGCATCC	TTTA	95.7079
Kim_gRNA115	CCTTTGGGAATGACATGCCCA	TTTA	95.6103
Kim_gRNA116	GATGTGTGAGATTTGGAAGTT	TTTA	95.3284
Kim_gRNA117	GCACGAATCAGTACTTCAGTG	TTTA	95.1855
Kim_gRNA118	GGAGCCTGTCCCGGCTGTTTC	TTTA	95.0725
Kim_gRNA119	TCCTGCTCTCTTACAGCTACA	TTTA	95.0156
Kim_gRNA120	CCCATGAAAACCCCCTGGAAA	TTTA	95
Kim_gRNA121	ACTGTCTGTTTCGGCGGCAAT	TTTA	94.9873
Kim_gRNA122	GGACTCAGAATGACTTTGCTG	TTTA	94.9307
Kim_gRNA123	GCCCTTGCTTGCAGCGCTCTG	TTTA	94.7059
Kim_gRNA124	GGACCTCAGTGGCCTGTTTGC	TTTA	94.6078
Kim_gRNA125	CTGCTGCCATGGGGATCACCT	TTTA	94.5196
Kim_gRNA126	TGATTATTACTGTCTTGGCTA	TTTA	94.306
Kim_gRNA127	TGGCAGCCTCTGCAGCTCTAT	TTTA	94.2943
Kim_gRNA128	CACACCAAGCAATGAGCACTT	TTTA	94.226
Kim_gRNA129	AACTCTCCTTTGTACAAGCGA	TTTA	94.2184
Kim_gRNA130	AGGAGGTGGCCGAGGCATATG	TTTA	94.1704
Kim_gRNA131	TAGCCAATAGTCAGGAGCCTG	TTTA	94.0171
Kim_gRNA132	GCCGAGGTCACAAGCTCCAGC	TTTA	93.9834
Kim_gRNA133	CCTGTCAGACAACCTGCTGGA	TTTA	93.6388
Kim_gRNA134	ATCTGGATGTGTGGCTGGTGG	TTTA	93.6264
Kim_gRNA135	GCCTCGGGTTCAGCTGGGAGA	TTTA	93.6242
Kim_gRNA136	CATGTGACCCAAGGATTAGTA	TTTA	93.5614
Kim_gRNA137	ACCTGGCCCTGGCCGACACTC	TTTA	93.4545
Kim_gRNA138	CTTCACTGATGTAAGAGCCAA	TTTA	93.304
Kim_gRNA139	CACTTATAAGGTCCATCTCCA	TTTA	93.2711
Kim_gRNA140	CATCCACGGTGTCTTCTACCA	TTTA	93.0649
Kim_gRNA141	GGCTCTCTTTGCGGCTGAACA	TTTA	93.038
Kim_gRNA142	GTGCAGATTTCACCATTGATT	TTTA	92.9701
Kim_gRNA143	GATGTTCAGCACACTCATCTC	TTTA	92.8979
Kim_gRNA144	AGCTACTGGACTGCTTATTAG	TTTA	92.8831
Kim_gRNA145	TCCTAAGGCATTAAGAGATGA	TTTA	92.7152
Kim_gRNA146	TCCATAGTGAGAACAGACACC	TTTA	92.6973
Kim_gRNA147	TGATATTCCACCTAAGTTCTT	TTTA	92.6265
Kim_gRNA148	GATGCCATGCCATCTGTAGCC	TTTA	92.4901
Kim_gRNA149	TCATACGTTGCTGTCTCCTTA	TTTA	92.4166
Kim_gRNA150	TGCCCTAACTGCCTGTCCAAG	TTTA	92.3391
Kim_gRNA151	TAGGTGGTTGTCCATTTGGCA	TTTA	92.283
Kim_gRNA152	CTCCAGAGAAGAAACTGTGTC	TTTA	92.176
Kim_gRNA153	CGTTGCTGCCAGAAGTCTTCT	TTTA	91.8449
Kim_gRNA154	CTGTGTGGCCAAGTTCATGGA	TTTA	91.7868
Kim_gRNA155	CCAGCAAATCCTTCCTCTCGC	TTTA	91.7079
Kim_gRNA156	GATGGACTATTCTCTGGAAGC	TTTA	91.7023
Kim_gRNA157	CCGCATTCCGTCCACTCCCGA	TTTA	91.6502
Kim_gRNA158	GGACGTCCTTCTGCGAGCCCA	TTTA	91.609
Kim_gRNA159	GCTCAGCACTACCTTATGCGG	TTTA	91.5448
Kim_gRNA160	ACATGCAGTCATTGTAGTTTT	TTTA	91.4773
Kim_gRNA161	GAGATCCTTGAATGCAAATAC	TTTA	91.3761
Kim_gRNA162	GCCTGTGGAACTTCAAATGAT	TTTA	91.3118
Kim_gRNA163	TGGCCACCAGCAGCTGCAACT	TTTA	91.1534
Kim_gRNA164	AGTCCTGATTCTCCTCCATAC	TTTA	91.1254
Kim_gRNA165	GAGAGGTGGAGCTCCCCTGCC	TTTA	91.1043
Kim_gRNA166	TAGCCACATGGTACGTCCTGG	TTTA	91.0227
Kim_gRNA167	CTGGCCCAATGGACTGACCAT	TTTA	90.9739
Kim_gRNA168	CCTCACAGCGGGCACCCACAA	TTTA	90.8828
Kim_gRNA169	GGTCCAGTAAAGTTCTAGCCA	TTTA	90.8511
Kim_gRNA170	TGAGGTGGGCTGCGTCTCCAC	TTTA	90.8153
Kim_gRNA171	CTGGGTGGACTCTCAGCAGAA	TTTA	90.7834
Kim_gRNA172	CTTCCCACAAAGGCAACAGAC	TTTA	90.5605
Kim_gRNA173	CAGACCACTGAACATTCGGAT	TTTA	90.5
Kim_gRNA174	CCCGCCAAGCGGTCGATGGTC	TTTA	90.4165
Kim_gRNA175	TGGGGATGACCGCCTAGCCGT	TTTA	90.4059
Kim_gRNA176	TTACTAATCATCACACCTGAT	TTTA	90.3399
Kim_gRNA177	CTAAGTGAGTCTATCAGTATT	TTTA	90.3226
Kim_gRNA178	GCTTCTCTTGGTGTCCCAAGG	TTTA	90.2098
Kim_gRNA179	GGGTGTGGATCTTCCGATGCT	TTTA	90.1639
Kim_gRNA180	CAGTTATATCATAGACTTGCT	TTTA	90.1568
Kim_gRNA181	CACCGGCTTCATCCACTCGGA	TTTA	90.1554
Kim_gRNA182	CCCTGGGTTATCCTTGGATTC	TTTA	90.1515
Kim_gRNA183	GGTCCAGCCGCTCATGCGTCA	TTTA	89.7852
Kim_gRNA184	GTGGGTCTCTCATTGCCTATG	TTTA	89.7826
Kim_gRNA185	CTTTGCTGTCAGAGCCAAGGC	TTTA	89.1832
Kim_gRNA186	GTGAGATGGAATATATTACTG	TTTA	89.163
Kim_gRNA187	AATAGCCAACCCTGCTGCCTG	TTTA	89.0625
Kim_gRNA188	AGATGTCAGCGTTGATCCATA	TTTA	88.9353
Kim_gRNA189	TGTCTTCGGTTGCTCCTGAAA	TTTA	88.9318
Kim_gRNA190	GTGGTGGTGGTGATCACGGTT	TTTA	88.8596
Kim_gRNA191	CCTTCCTCATGGATTGGTGTG	TTTA	88.8419
Kim_gRNA192	GTTAACATGCCTGGCCCATCT	TTTA	88.7201
Kim_gRNA193	TCAGACGTACTACAATGACGT	TTTA	88.6677
Kim_gRNA194	GGCTGTGAGTCCTGCAATGTC	TTTA	88.6456
Kim_gRNA195	GCCACCAGATGACACGATTGT	TTTA	88.4829
Kim_gRNA196	TCCACGTCCAGAATCGGGTAT	TTTA	88.4507
Kim_gRNA197	CCACTCCAGCCTAGCCCCTAC	TTTA	88.3739
Kim_gRNA198	AGTGGCCTTGTCCTTCGCTAC	TTTA	88.3721
Kim_gRNA199	CAGCCCGAGGAGCCCAAGATC	TTTA	88.2917
Kim_gRNA200	TCACACTGCTGGATGTCAATG	TTTA	88.2483
Kim_gRNA201	CCAGGCTCCGTGGGTTCGTCA	TTTA	88.1843
Kim_gRNA202	ACCGCAGCTATCCCTCCAGAG	TTTA	88.121
Kim_gRNA203	AAACAGGTTCTGTACTTGATC	TTTA	88.0797
Kim_gRNA204	CCCACCTGGAGGTGCTGCAAG	TTTA	88.0062
Kim_gRNA205	GACTATTTCCCGAGCTGCTGT	TTTA	87.9359
Kim_gRNA206	TCCAGAGAGACTACAGCGATG	TTTA	87.8822
Kim_gRNA207	CTTCATCTGTTGCCCCAAATA	TTTA	87.7673
Kim_gRNA208	AACGCTTCAAGTACTCAAAAT	TTTA	87.6923
Kim_gRNA209	CAAGTATAAGGAAAATGTGAC	TTTA	87.6918
Kim_gRNA210	CTACTGTGGCTAGCTGGTGAA	TTTA	87.6527
Kim_gRNA211	CAGCATACATGTTGGAGATGG	TTTA	87.631
Kim_gRNA212	TCCCATAGCGATAGAAGCGTT	TTTA	87.6161
Kim_gRNA213	CACGTATGCTGGGCATTACTG	TTTA	87.5946
Kim_gRNA214	GGTTTAGGCGCCTTTGGGTTT	TTTA	87.5445
Kim_gRNA215	CCCGGGAGCTTGATCCAGCGT	TTTA	87.4014
Kim_gRNA216	GAGGCATCTGTTCTATCTTCC	TTTA	87.3932
Kim_gRNA217	CGAAGGCCAAATCACTGCAAT	TTTA	87.3775
Kim_gRNA218	TACCTCCTCTCACAGACCTAC	TTTA	87.3272
Kim_gRNA219	CCTCACAACCTTGCAGTTCCA	TTTA	87.2581
Kim_gRNA220	ACATCGACGGTCAAGGCAACC	TTTA	87.0874
Kim_gRNA221	CGCTGATCCAGGCTTTCTGCT	TTTA	86.9647
Kim_gRNA222	GCATTTCATTCTCCTCCACCT	TTTA	86.958
Kim_gRNA223	GGACCAGCATGGACCTCCCTG	TTTA	86.8567
Kim_gRNA224	CAGAGAGGAGGTGGAGCCTGC	TTTA	86.8231
Kim_gRNA225	GAGGACAGCCTTCTTCCCAAC	TTTA	86.684
Kim_gRNA226	TGACAAGAATGACTGTCACCG	TTTA	86.6776
Kim_gRNA227	CCTAAATTTCCCTGTCTTCGG	TTTA	86.6432
Kim_gRNA228	CCTGCTGGCCTCACAACCTGT	TTTA	86.5301
Kim_gRNA229	CGTTTATCTGAAGACTCTGCA	TTTA	86.511
Kim_gRNA230	CACCTGTGTCCAAACAAAATA	TTTA	86.4173
Kim_gRNA231	CCCCATTCCATGCGCATATTC	TTTA	86.3837
Kim_gRNA232	ACTGTGGCGCTTCCCTCATCT	TTTA	86.3538
Kim_gRNA233	TCTCCAGAGCAGGTGATGCTG	TTTA	86.1751
Kim_gRNA234	TCTGATCCACCGCCTGTCTCT	TTTA	86.1404
Kim_gRNA235	GACTCAGCCTGGTCTTCTCTG	TTTA	86.1393
Kim_gRNA236	GTTTCTTCCCCAGGGGACTGA	TTTA	86.0759
Kim_gRNA237	TAACAGAGCCTTTGAATGTTG	TTTA	85.8907
Kim_gRNA238	CGCTCTGCTCCTGGCTCAGCA	TTTA	85.8574
Kim_gRNA239	AGCCTCCTCCTGCTTTGGAGT	TTTA	85.808
Kim_gRNA240	ACACCTGCTGACATCACTGCC	TTTA	85.651
Kim_gRNA241	ATCACATATGTATCTGCCCTC	TTTA	85.6439
Kim_gRNA242	ATGGCAGCATTGCCTGGCACA	TTTA	85.6253
Kim_gRNA243	CCAGGAGATTTGGATAGGAAT	TTTA	85.5556
Kim_gRNA244	GTGCATTCTCCTCATGCTATT	TTTA	85.5098
Kim_gRNA245	CCTGCCTGCTGTCGTCATGAA	TTTA	85.4975
Kim_gRNA246	TCCTGTGTTGCAGTTCATCTT	TTTA	85.4936
Kim_gRNA247	CGACTTCCCCCCTCTCTCCGA	TTTA	85.4786
Kim_gRNA248	CATACCTGCAGTGGTTTTGTA	TTTA	85.4701
Kim_gRNA249	CATTCATCCTCTGAATAGCCA	TTTA	85.4624
Kim_gRNA250	CGGAACCTCCCGCCTTTGGAC	TTTA	85.4118
Kim_gRNA251	ATATCCATTGTAAGTTCTGTT	TTTA	85.2234
Kim_gRNA252	CGACCCGTCTGTGCCCGTGTC	TTTA	85.2026
Kim_gRNA253	TGCTTATGGCTCTGGTTCTAT	TTTA	85.0955
Kim_gRNA254	GCTCAACTCAGTCACACATGG	TTTA	85.0453
Kim_gRNA255	GGTGGTTCCTCAGTTTCCATT	TTTA	84.9552
Kim_gRNA256	CCCACGACCACATGCACAGCC	TTTA	84.9397
Kim_gRNA257	GCCACTGCAAACATACTCGTT	TTTA	84.9259
Kim_gRNA258	GTGCGTTCCAGGGGTGGCCTC	TTTA	84.8848
Kim_gRNA259	TGCTGCTGAAATCATTCTTGG	TTTA	84.7196
Kim_gRNA260	CGTGCTTGAATAAGCTGCCCA	TTTA	84.6698
Kim_gRNA261	ACAGAATGGGAAGGAAGCAGA	TTTA	84.6256
Kim_gRNA262	CCATGCTCTGTGGTAGGGTGA	TTTA	84.6154
Kim_gRNA263	CAGAAAGCACAGTGTTTCCAA	TTTA	84.5815
Kim_gRNA264	CGAGAGAACACCTATCCATTC	TTTA	84.5432
Kim_gRNA265	GTTTCTCCAGCTTCTTGGCCA	TTTA	84.4928
Kim_gRNA266	GGTGGGCGATCCGGTAGAAGA	TTTA	84.4697
Kim_gRNA267	ATTGCCCCAATCATCGATGTA	TTTA	84.3709
Kim_gRNA268	GCTGTCGCAGCTCCTCCTCGA	TTTA	84.3398
Kim_gRNA269	ATTGAGGGTTTGCTCCAGTAT	TTTA	84.3188
Kim_gRNA270	TGTTGCACCCTCTGCTGTCCA	TTTA	84.276
Kim_gRNA271	CCCACGGATTGTTGATTTGTA	TTTA	84.261
Kim_gRNA272	CATCACCGTCTGGCTCCTGCC	TTTA	84.1273
Kim_gRNA273	CAGATGTAAGTGATGTTCTGG	TTTA	84.0267
Kim_gRNA274	GTGATGGTGACTCTGGTTGGT	TTTA	84.0256
Kim_gRNA275	GTTGGTGGAATTTGTGCTGCG	TTTA	83.9945
Kim_gRNA276	CCTGCTGTTCCTGAGCCTTAC	TTTA	83.752
Kim_gRNA277	TGTGGTTCACGACTGTCTCTA	TTTA	83.6697
Kim_gRNA278	CTGGCTCCACATGCTCTATGC	TTTA	83.597
Kim_gRNA279	GGTTCCACAATCCCCATGGCT	TTTA	83.4925
Kim_gRNA280	AATGGTTTTCCCAGCTTGGTG	TTTA	83.4821
Kim_gRNA281	ATGTAGAGCTTATCCAGCCTG	TTTA	83.463
Kim_gRNA282	CAGGACTTACTCTGGCCAGTG	TTTA	83.4532
Kim_gRNA283	CGATGAAAATGATGTCTGCTG	TTTA	83.4053
Kim_gRNA284	TCACTTGCCTACAGCTTTGTC	TTTA	83.1865
Kim_gRNA285	ACCTGGTGTTGAGGAACTGCT	TTTA	83.11
Kim_gRNA286	GGTGCAAAGGCAGAGCTGGGG	TTTA	83.0629
Kim_gRNA287	GCAGGTGACCAATGGGTGTCC	TTTA	83.0532
Kim_gRNA288	ACAGGTTGGCCAGTGGTTCCT	TTTA	83.0472
Kim_gRNA289	GCCCTGTCCCCTCGAGCCCTC	TTTA	82.9645
Kim_gRNA290	GGGTCCTGTATGCGCTTTCCA	TTTA	82.9316
Kim_gRNA291	ACCTGGCCCTCACCATCTTTG	TTTA	82.9021
Kim_gRNA292	ACTCGAAGAATCTGTTCTCTC	TTTA	82.8197
Kim_gRNA293	CCATACTTACTGGCCTTGGCT	TTTA	82.7975
Kim_gRNA294	GGTCTGGTTTGTATGAATTTG	TTTA	82.7417
Kim_gRNA295	ACAGCATTGGGATATACACTG	TTTA	82.5431
Kim_gRNA296	ACTTCCACAGTCTTGCCTCCA	TTTA	82.5084
Kim_gRNA297	ATATGCGCCCTGCTGCTCTCT	TTTA	82.5
Kim_gRNA298	CTTTCTCCTCAGATTCCTGTA	TTTA	82.4912
Kim_gRNA299	CCAGACTCGGTGGGTACCTCG	TTTA	82.3582
Kim_gRNA300	ACGGCTGTACAGGCATCATGG	TTTA	82.3135
Kim_gRNA301	GCTGCGCCTCCTGCTGCCTAC	TTTA	82.2774
Kim_gRNA302	ATTGTCTCCTTTCCGATTGAT	TTTA	82.2141
Kim_gRNA303	CTTGGGTTGGAACTGTTGAGA	TTTA	82.2054
Kim_gRNA304	GTTGGTACTCTGTATCCTTCT	TTTA	82.1903
Kim_gRNA305	CCGCACGCTCTATCTCTTCAA	TTTA	82.0755
Kim_gRNA306	GGCGTGAATGCAGTCCTCATA	TTTA	82.0327
Kim_gRNA307	TCCTGGTACACCTCGGCCAGG	TTTA	82.0268
Kim_gRNA308	GGTGTTGTTCCTTCACGGAAT	TTTA	82.0175
Kim_gRNA309	CGCCGGCCAAGCGACTTAAGA	TTTA	81.9835
Kim_gRNA310	CACAGTAAGATCAAGAGTCAG	TTTA	81.9113
Kim_gRNA311	CCTTCCTCTTCCCTCTTCTCC	TTTA	81.891
Kim_gRNA312	CTAGAGCCATGGCCTCTGTTG	TTTA	81.8571
Kim_gRNA313	CCTTCTTTACACACCATTTTG	TTTA	81.8278
Kim_gRNA314	CAACCAAGTCACAGCATGTGT	TTTA	81.7701
Kim_gRNA315	CCAGCTGTGGGTTCATGCAGC	TTTA	81.7314
Kim_gRNA316	TTGTCACCTTCCAACTGAACC	TTTA	81.5261
Kim_gRNA317	GCCTTGACCACCTCCGTGCCG	TTTA	81.3874
Kim_gRNA318	GGTAGTCCAGACCACCCTTCC	TTTA	81.3475
Kim_gRNA319	GACTGTGGCGGGCAACTTGAG	TTTA	81.2356
Kim_gRNA320	TCTGGACAATGGCTCCTTCCA	TTTA	81.1138
Kim_gRNA321	CAAGTATGAAGACATTTTTAT	TTTA	81.0345
Kim_gRNA322	AACTGTCACTGTTAGAATTTA	TTTA	81.0271
Kim_gRNA323	ACCACGTCGCAGTCGCCCTCC	TTTA	81.006
Kim_gRNA324	CATCCACAATGGCACTGAGGA	TTTA	80.8118
Kim_gRNA325	GTGTTGTGTATGGTTATCATT	TTTA	80.791
Kim_gRNA326	ATGGGCACATCTGAAGAAGGA	TTTA	80.6569
Kim_gRNA327	AGAATCACAGATAGATCTTCG	TTTA	80.5837
Kim_gRNA328	ACTTCTACACCTGTTTCATCG	TTTA	80.4098
Kim_gRNA329	CTGCCAAGACTTCCTGTGTGC	TTTA	80.2956
Kim_gRNA330	ATAATAAAACATGGCTTTCCT	TTTA	80.2909
Kim_gRNA331	ATGAACATCCTTCCCGAAGAA	TTTA	80
Kim_gRNA332	AGCTTCCTTAGCTCTGTCTCT	TTTA	79.9384
Kim_gRNA333	ATAGTGTTTGTGCAGACTCCA	TTTA	79.8755
Kim_gRNA334	CCGCCTCAAGTTCAAGGAGTT	TTTA	79.7903
Kim_gRNA335	GGCCCCCGGTAAGTAGCACAG	TTTA	79.6883
Kim_gRNA336	ACGCGGACCTTCTTCCCCAGA	TTTA	79.5475
Kim_gRNA337	CTCTTCTTCACACGCTTGGTG	TTTA	79.5215
Kim_gRNA338	AAGGCAGATGGGAGGAATGGG	TTTA	79.5122
Kim_gRNA339	ATGGGGTCAATTTCATTCCAG	TTTA	79.5081
Kim_gRNA340	TGTCTGCTGCTCGTCTTCTTC	TTTA	79.4845
Kim_gRNA341	AGAAGCCCCGGCAGGTGGTAC	TTTA	79.3814
Kim_gRNA342	CAGTTTCTGGTATAGGTTCTG	TTTA	79.3611
Kim_gRNA343	CCACCACGCTGCCCTGGGCCA	TTTA	79.3249
Kim_gRNA344	CCATATGTCTCCGTCTACTTC	TTTA	79.319
Kim_gRNA345	CCTTCTGTTGGCATGTCAATG	TTTA	79.3159
Kim_gRNA346	GACAGGACCTTCTTCCATTAT	TTTA	79.2494
Kim_gRNA347	CATTTAGGAAAGTGAGGCAAA	TTTA	79.1932
Kim_gRNA348	ATTTCTGGTGATCCCAACTTT	TTTA	79.1598
Kim_gRNA349	TCAGAAGCAGATTCACATGCA	TTTA	79.135
Kim_gRNA350	GTCTCCTCCATTTAGCGCGTC	TTTA	79.0347
Kim_gRNA351	TGTATTGGAGGCAGAGGCTGG	TTTA	79.0036
Kim_gRNA352	CTTCTGGCCTTGGTGGTCTTT	TTTA	78.9655
Kim_gRNA353	CCTGCCTCAGCCCAACCACGG	TTTA	78.8348
Kim_gRNA354	CATCAAAGATATTCCAGTCCT	TTTA	78.8058
Kim_gRNA355	GTTGTGGTGGGATCCGTCGCC	TTTA	78.7647
Kim_gRNA356	GGTAACTCCTGGCTGTCATCT	TTTA	78.5779
Kim_gRNA357	GCTCACTCTGCCGTCGCCGTT	TTTA	78.5241
Kim_gRNA358	ACCTCAGCATCTACCTGAACA	TTTA	78.5004
Kim_gRNA359	CCTGCGCCTCGGACGGCCTCA	TTTA	78.4708
Kim_gRNA360	GTGCCTACTTTCATAGTCTGG	TTTA	78.3599
Kim_gRNA361	CTGTCAGGTCGTGCACATGCA	TTTA	78.2915
Kim_gRNA362	TCATTGGCATAGGGAGTTTTC	TTTA	78.278
Kim_gRNA363	TGTCCTCCTCATCATCTTCCT	TTTA	78.204
Kim_gRNA364	CTGACGAGGTGCCTTGTTGCA	TTTA	78.1674
Kim_gRNA365	TCTGTCACCACACCTTTGATG	TTTA	78.1659
Kim_gRNA366	TGCACATTATCAACTGCTGCT	TTTA	78.125
Kim_gRNA367	CACCATCAAAACACAATGCTT	TTTA	78.084
Kim_gRNA368	GCTCTTTCGCCCGTTCCAAAA	TTTA	78.0298
Kim_gRNA369	GTGTGGATTTGCTGCTTCCTG	TTTA	77.9469
Kim_gRNA370	GTGCTATCCTTGCTTGGGGTG	TTTA	77.8811
Kim_gRNA371	ATGTGTCATTGTACATGTCTT	TTTA	77.8374
Kim_gRNA372	CCGCCAGAGGACTTCTGTTTC	TTTA	77.8206
Kim_gRNA373	GCAGGTTTTTCACCTTTCACT	TTTA	77.8018
Kim_gRNA374	AGGAGCTCTTGGGAAAGACCT	TTTA	77.7551
Kim_gRNA375	GAGCGATGTGCCCCTTGTGTC	TTTA	77.6812
Kim_gRNA376	GCACAACCTCCTCTTCTTCCC	TTTA	77.6158
Kim_gRNA377	GTTACCTTCCTCATGTTGAAG	TTTA	77.3562
Kim_gRNA378	CTGGCACTGCTCCAGGACAAG	TTTA	77.3364
Kim_gRNA379	TGACCTGACCTCGGCTGCTGA	TTTA	77.3286
Kim_gRNA380	TGGACAATTTCCTCCTCTTCA	TTTA	77.2662
Kim_gRNA381	ACCTGCTGGGGGTGCCTCTGG	TTTA	77.2651
Kim_gRNA382	GTAGCTATTGGATGAGCTGGG	TTTA	77.2648
Kim_gRNA383	GCTCTAGTGCTTCTGTGGACC	TTTA	77.2277
Kim_gRNA384	TGGTGAGATTCTTTCCCTCTT	TTTA	77.193
Kim_gRNA385	AGATGGCCTGGGTGATTCATG	TTTA	77.032
Kim_gRNA386	CCTCTTCCCGCAAGTTCCTCA	TTTA	76.838
Kim_gRNA387	ATTTCTTCCTTATGGCCAACC	TTTA	76.8348
Kim_gRNA388	CATGCTGCCCCCCAGCTCCAC	TTTA	76.7824
Kim_gRNA389	GGCCTGACCCACAGATCATCT	TTTA	76.7036
Kim_gRNA390	TGTTCACTGCCTTTCAAACTT	TTTA	76.6672
Kim_gRNA391	CCACCTCGTGAAGATACTTGC	TTTA	76.6569
Kim_gRNA392	GCTCGTCGGGTCTTCAGCGTT	TTTA	76.6125
Kim_gRNA393	ACTCCTTGTTCTCTCATATCC	TTTA	76.5642
Kim_gRNA394	GTTCTTCACATGCACTTTCAA	TTTA	76.5598
Kim_gRNA395	CGTCCACCAGATCCACCTCGG	TTTA	76.5249
Kim_gRNA396	AACCATCTCTCTTTCAGCACA	TTTA	76.4816
Kim_gRNA397	GACTTCAGTTCCAGTGGGACA	TTTA	76.4706
Kim_gRNA398	CAACCATAGTTCCAATAACCC	TTTA	76.3958
Kim_gRNA399	CAGGAGGTGAACATCACACTT	TTTA	76.3466
Kim_gRNA400	CAACTTCTTCTCTCCTCTCAA	TTTA	76.3393
Kim_gRNA401	GCGAGGGAGGGAGGCAGAACT	TTTA	76.3393
Kim_gRNA402	CGGCGATACATGATCATGGCG	TTTA	76.3377
Kim_gRNA403	TCAGCCTCAAACTGCAGCAAA	TTTA	76.3253
Kim_gRNA404	GCTTCCTCCTTTGAAGTGTCT	TTTA	76.2814
Kim_gRNA405	CACTTGTCCTGGGGGAGGCAT	TTTA	76.2755
Kim_gRNA406	TCATTGGAACTGTCCTTGGCC	TTTA	76.2299
Kim_gRNA407	CAGCTGGGCCAGGGTCTGAGG	TTTA	76.0784
Kim_gRNA408	GTTCAGTATTGACCTCTTCAT	TTTA	75.9179
Kim_gRNA409	TTTAGGTGCCAAGGTATAACC	TTTA	75.9036
Kim_gRNA410	AGCGATTCTCCTGCTTCAACC	TTTA	75.8398
Kim_gRNA411	CCTCATCTCCAGTCAATGCAT	TTTA	75.7689
Kim_gRNA412	ATGTCCTTCCTGACCATGATG	TTTA	75.672
Kim_gRNA413	TCCAGGAGTCTTTGGGTTGGA	TTTA	75.6667
Kim_gRNA414	TGTTGGGTCTTCTCCAACTCT	TTTA	75.5988
Kim_gRNA415	TCATTTGTACCTCTCTGGAGT	TTTA	75.5462
Kim_gRNA416	CCTCTTCCGGGACATCATCCT	TTTA	75.5296
Kim_gRNA417	AAACTGAGTTCAAAGACCACT	TTTA	75.3927
Kim_gRNA418	GTCCCTCTGGCCTCACATACA	TTTA	75.3501
Kim_gRNA419	CATCTGCACTTGGTATTCTGG	TTTA	75.3392
Kim_gRNA420	TCTGAGGATCATCTGTGCCCA	TTTA	75.311
Kim_gRNA421	GCCATGAATATCATGAGTACA	TTTA	75.2558
Kim_gRNA422	GCTTTATTCGGCTCTCGCTTG	TTTA	75.1908
Kim_gRNA423	CGATAGCTCTGACTGCCTCTG	TTTA	75.1786
Kim_gRNA424	GCACTGGGGTCCCGAGCTCTT	TTTA	75.0476
Kim_gRNA425	AGGGCTCGTATCTTGTCTTCC	TTTA	74.9923
Kim_gRNA426	TCCTTCTACAATCATCATCAT	TTTA	74.9532
Kim_gRNA427	TGCAGGTTCCAGTGTTCCACC	TTTA	74.9029
Kim_gRNA428	AATATATGTCTTCTCCCTTTT	TTTA	74.7207
Kim_gRNA429	CTGATGATTCATGGTGCCTGG	TTTA	74.6955
Kim_gRNA430	GTCAAATCACATACTTCGATC	TTTA	74.6914
Kim_gRNA431	CCCACCACAGGTAGGTTGCGT	TTTA	74.6711
Kim_gRNA432	TCATCCACGGGTTCACCGTAG	TTTA	74.6711
Kim_gRNA433	TGGGCACTGATGCAGCCATCT	TTTA	74.4804
Kim_gRNA434	GTCCTGCACGCCCTGCCACCC	TTTA	74.4501
Kim_gRNA435	TCCCTTTCCTTCCAAGTCTAT	TTTA	74.4405
Kim_gRNA436	CCCTGCGCGACTGCAACAGCA	TTTA	74.4097
Kim_gRNA437	ACCCAGCAATTTCTGGCCTCA	TTTA	74.3944
Kim_gRNA438	TTGATTAATCCATTGGTCACT	TTTA	74.1935
Kim_gRNA439	GGACCATCTCCTGGAGCTTCT	TTTA	74.0972
Kim_gRNA440	TGCAGGCGGTTGGAGGTCATG	TTTA	74.083
Kim_gRNA441	ATTCTGCCTTCTCTTTCAACA	TTTA	74.0741
Kim_gRNA442	GGGGGTCTGGCTGGTGCCTGT	TTTA	74.0741
Kim_gRNA443	ACTGGACCTACCTGGGACCCT	TTTA	73.9737
Kim_gRNA444	CTGGTCCTGCCTTCCTGGCCT	TTTA	73.9664
Kim_gRNA445	GTTACCAGCTGGAGTTCTCCT	TTTA	73.9033
Kim_gRNA446	TGCTCCCTGCTGCTCCCTGCA	TTTA	73.8859
Kim_gRNA447	GGGACAGTGCCACTGCGTTAT	TTTA	73.8576
Kim_gRNA448	CGATCTCCATTATAGATCTCA	TTTA	73.8484
Kim_gRNA449	ATGCCATTGTCTTCCATACTG	TTTA	73.8292
Kim_gRNA450	TGCAGCTGGTACCACAATACT	TTTA	73.8227
Kim_gRNA451	CTGCCTCCTGCTGTACTGGTT	TTTA	73.7628
Kim_gRNA452	CTAGTTCTACCACACTGCAGG	TTTA	73.6877
Kim_gRNA453	CTGCTGCCACCCCTCATGAAA	TTTA	73.6842
Kim_gRNA454	GCCTGAGCACTCAGCTCCTCC	TTTA	73.6085
Kim_gRNA455	AGATCCTGGATGCGGTGGTTG	TTTA	73.5772
Kim_gRNA456	GATAAATCCACACTCGTTTTG	TTTA	73.5188
Kim_gRNA457	CTGCTGCTGACTGTTCTTCCC	TTTA	73.5068
Kim_gRNA458	CTGTTTAGTGAGTCTCGAATG	TTTA	73.4163
Kim_gRNA459	TCAATTGCTGCCTGTCTCTTT	TTTA	73.4117
Kim_gRNA460	TTGCATAATACTGACCATCTA	TTTA	73.3967
Kim_gRNA461	TAAGTTCCATCTCCATTGTGC	TTTA	73.3709
Kim_gRNA462	CTGATCGAACATCTAATGGAA	TTTA	73.3494
Kim_gRNA463	CTGCGGGATCCATTGAGCATC	TTTA	73.2075
Kim_gRNA464	TGTTAATATCATCTCCTTTTT	TTTA	73.1587
Kim_gRNA465	TACCTAGACAACACCAATTGC	TTTA	73.0764
Kim_gRNA466	TGTGTGATCTCTACACTTTGA	TTTA	73.0667
Kim_gRNA467	GTCCACCACCGAGACATCACT	TTTA	72.9981
Kim_gRNA468	GAAGAGGCTCAGTTCTGGTTG	TTTA	72.973
Kim_gRNA469	ACAGGCCTCATTCTTTCTTTA	TTTA	72.9642
Kim_gRNA470	TGCAGCACTGGGAGCGGGTGT	TTTA	72.9166
Kim_gRNA471	GCATCTAATAACTACGGGATG	TTTA	72.8362
Kim_gRNA472	CTTGGGGGACCGTTTTCCCTC	TTTA	72.7919
Kim_gRNA473	TGTGCTGGGCTTTGCATTCCT	TTTA	72.7666
Kim_gRNA474	CCAATATGTTTGCCACCTGGT	TTTA	72.7581
Kim_gRNA475	TTGGCCACCACGATGCATGGG	TTTA	72.7273
Kim_gRNA476	GGGCCTGCCCGTTGAAGGTCC	TTTA	72.6913
Kim_gRNA477	ATGCTGCAATCCAATCTTCCA	TTTA	72.6841
Kim_gRNA478	CGCTCTTCTCTGGGAGGCTGG	TTTA	72.6366
Kim_gRNA479	TGTCAAGCAGCATCTTGTACT	TTTA	72.5612
Kim_gRNA480	TCGTGACCTGGTGTCAGCATT	TTTA	72.5296
Kim_gRNA481	ACAACATCTTGAGAAGACAGA	TTTA	72.5
Kim_gRNA482	TAATTGTCAGTTGTCTTGGAG	TTTA	72.4708
Kim_gRNA483	CGGCATGTCATTCCTGGACAC	TTTA	72.3661
Kim_gRNA484	GCCCCGCACCGTGGAATGCGG	TTTA	72.2981
Kim_gRNA485	GGCCTCGGACACCATCCCTAC	TTTA	72.2886
Kim_gRNA486	CTCCCACTCTGCCCCCTGGAA	TTTA	72.2877
Kim_gRNA487	AGATGCACTAAATCACAATTA	TTTA	72.2222
Kim_gRNA488	GCCTATCCACCTGTGGTGGCT	TTTA	72.103
Kim_gRNA489	CATGTGTGCATATGCATATCA	TTTA	72.0918
Kim_gRNA490	TGCCTAGTAGTTCGTGGACCA	TTTA	72.0195
Kim_gRNA491	AAGTCCTTTGTCACTGCTCCT	TTTA	71.8967
Kim_gRNA492	ATATCTCATCTGCCCGGCCCT	TTTA	71.8062
Kim_gRNA493	AGCAAGGAAACCAGCACCATG	TTTA	71.7514
Kim_gRNA494	CAGTCAGCTTGAGGGGGTCGC	TTTA	71.7087
Kim_gRNA495	TTGATGGAGACTAATCTGTAT	TTTA	71.6434
Kim_gRNA496	ACTTTGGTAAGTTTGCGATTG	TTTA	71.6263
Kim_gRNA497	TGTTCATTCAGGCTCCTGGAC	TTTA	71.5075
Kim_gRNA498	GAGCTAGTGTACTTGGTAACT	TTTA	71.5
Kim_gRNA499	GGCTTAACTTCAGGTAGATCC	TTTA	71.404
Kim_gRNA500	CTCTCCTTAGGATTCTCCTCT	TTTA	71.3467
Kim_gRNA501	GCCATTGCGCGCAGCCGCTCG	TTTA	71.3395
Kim_gRNA502	AGCCACAGTGTCTCCGAGGCC	TTTA	71.1512
Kim_gRNA503	GCTCTTGCCAAACCTCCTTCG	TTTA	71.1106
Kim_gRNA504	CTGGTGGCCCTAGTGGTGCTC	TTTA	71.064
Kim_gRNA505	GTTCATATTCTAGGAACTGTA	TTTA	71.0318
Kim_gRNA506	GCGCGTCGATTCTGAAACCAG	TTTA	70.7895
Kim_gRNA507	TCATGTAGTCCACTGTCTCCT	TTTA	70.589
Kim_gRNA508	CTGGGCCAACCTCATGGACGG	TTTA	70.5632
Kim_gRNA509	CGGCCTTGTTGGGTGTTCCAG	TTTA	70.4871
Kim_gRNA510	CTGGTCTTGTGAACTGGTCAA	TTTA	70.4804
Kim_gRNA511	GGATTCTGGAAAATGCTGCTG	TTTA	70.4114
Kim_gRNA512	GCTTGCTATATCGCTGTTCAT	TTTA	70.361
Kim_gRNA513	TGGAGCCGTACATCTTTGGGA	TTTA	70.3456
Kim_gRNA514	CTGCAGCTACATTCCTCAGGC	TTTA	70.1269
Kim_gRNA515	CTGATACGGGAATGGTGGCTC	TTTA	70.0375
Kim_gRNA516	CTGGGGCCTGCCCCTCGGGGT	TTTA	69.9622
Kim_gRNA517	TTGCCTTCAGTAGACATAGAC	TTTA	69.8473
Kim_gRNA518	CCAGCATGTTGGTCAAGTAAA	TTTA	69.8164
Kim_gRNA519	GAAGGTAATGGAGGGATTGGT	TTTA	69.7761
Kim_gRNA520	TTCATGAAAGGCTGGATAGTC	TTTA	69.7548
Kim_gRNA521	TGGGGCTTCAAGTTTGTGTTG	TTTA	69.7519
Kim_gRNA522	TGTTGAAAGTCCAGGTGAATG	TTTA	69.5946
Kim_gRNA523	CTGCTCTCCGCAGCTCTCCTC	TTTA	69.5765
Kim_gRNA524	CTTTGTCCACTTGGAATCGTG	TTTA	69.563
Kim_gRNA525	CAGATATGCGTTTGACTTTGC	TTTA	69.47
Kim_gRNA526	CGCCACCTCGCTGCCCAGCTT	TTTA	69.3376
Kim_gRNA527	ATAATCTGCTGGATTCTCTCA	TTTA	69.2375
Kim_gRNA528	AGCCCTCGCACCCGGGCCTGG	TTTA	69.2123
Kim_gRNA529	TGTCACAGTGATTGGATTGTC	TTTA	69.2037
Kim_gRNA530	CGCTGTGATGATGGTGTACCT	TTTA	69.1968
Kim_gRNA531	CTGTATCTGTTCTGTTGGTGA	TTTA	69.1923
Kim_gRNA532	CCACCAGTGTTGCCCCACAGT	TTTA	68.9175
Kim_gRNA533	TATCCTTGCTCTGTCAGCTTT	TTTA	68.8891
Kim_gRNA534	ACTTGGTTTCCAGTTCAGTCC	TTTA	68.8716
Kim_gRNA535	CCCACTAACACAATTCTCAAT	TTTA	68.8312
Kim_gRNA536	GACCTGAGACTGTGGCCTCCC	TTTA	68.7793
Kim_gRNA537	CAATGTCATAGATGCGTCTCC	TTTA	68.7769
Kim_gRNA538	TCCTTCTCCACCCCGTACCGG	TTTA	68.713
Kim_gRNA539	TCCAGAGCTCCCACCTGATCC	TTTA	68.7023
Kim_gRNA540	TCCACATCATTCTCCATGGCT	TTTA	68.6477
Kim_gRNA541	CTTCTCTGCAACTGCTGGCGT	TTTA	68.595
Kim_gRNA542	TTCAAAGCACTATCCTTATAT	TTTA	68.5654
Kim_gRNA543	CTGATGGTCCTGGTGGTGCTC	TTTA	68.4749
Kim_gRNA544	ATTCTTCTCGGAGCTTAACCA	TTTA	68.4426
Kim_gRNA545	CTGTGTGGCCTGGAGTCCTTG	TTTA	68.3899
Kim_gRNA546	AACCACCCCTCTTTGGCTCCT	TTTA	68.196
Kim_gRNA547	GCTAAGTGTTTGGGACCTTTT	TTTA	68.144
Kim_gRNA548	CTGCCCCTCTGCGCCATGGGA	TTTA	68.0744
Kim_gRNA549	CCCGGATGCCTGGCTTTCAGA	TTTA	68.013
Kim_gRNA550	GTTGGCTGTGCAGTCTCTGGC	TTTA	67.9986
Kim_gRNA551	TATTCGAAGCACAGACGTTGA	TTTA	67.9567
Kim_gRNA552	GATGAATTCACTGGGCTATTC	TTTA	67.9245
Kim_gRNA553	CACCACATCCACTGGTCTCAC	TTTA	67.8609
Kim_gRNA554	CTCATGGCCAGGTTGTGTTTT	TTTA	67.8581
Kim_gRNA555	CTCAACAGACTGTTGAAGAAG	TTTA	67.8211
Kim_gRNA556	CATCAATGGAGGCAAACACTG	TTTA	67.8191
Kim_gRNA557	GCCCACACCATGAAGGCATTC	TTTA	67.6382
Kim_gRNA558	GCATGTAGTTCCAGTCCTCTC	TTTA	67.6127
Kim_gRNA559	AAAGTGTCCTTGCTGCAGCCT	TTTA	67.4849
Kim_gRNA560	TTCGTTCTGCCTCCAAATTCT	TTTA	67.38
Kim_gRNA561	GCTTCCTCATATTTGTCAGCT	TTTA	67.3697
Kim_gRNA562	ATTCGGTTGCGATCCATCGTC	TTTA	67.3091
Kim_gRNA563	GGGACCAGCTTGGCTATGTCC	TTTA	67.2823
Kim_gRNA564	ACACCGTGCCCGATATGCCTC	TTTA	67.2748
Kim_gRNA565	CTCCACAGCTAACCACTCTGT	TTTA	67.1995
Kim_gRNA566	GAGCAACTACTCCTTGCTGTT	TTTA	67.1843
Kim_gRNA567	CCTGAAACTCCTGCCCTACGT	TTTA	67.1728
Kim_gRNA568	CAGCCACTCAGATTGGAATAG	TTTA	67.0769
Kim_gRNA569	GTAGAACATACTCCTCTCGCT	TTTA	67.0494
Kim_gRNA570	ACCAGGGTATGCTTGTCCGTT	TTTA	66.978
Kim_gRNA571	GCTGCTGTTGCGCCTTCCGCC	TTTA	66.9778
Kim_gRNA572	GCTGCCGCTGCTGCTGCTGCC	TTTA	66.8865
Kim_gRNA573	TGGACCGCTATGACATCTCTA	TTTA	66.875
Kim_gRNA574	TCATATTCTGCAGCCACTGGG	TTTA	66.7883
Kim_gRNA575	CCATCCTGCCCTGCACGCGCT	TTTA	66.7643
Kim_gRNA576	GCTGCTCCACAGCTTTCCTGG	TTTA	66.6206
Kim_gRNA577	AATGCTGCCTATGCCACCTCT	TTTA	66.5436
Kim_gRNA578	ATTTGTGAAATTCTGGCATGT	TTTA	66.5169
Kim_gRNA579	GCTGTATTTTAACAACCTTCG	TTTA	66.4835
Kim_gRNA580	AGAGTATTGTCAACTGTCTCA	TTTA	66.3737
Kim_gRNA581	TACTGATTGAACTGTGTCTCC	TTTA	66.3609
Kim_gRNA582	TGGCTTCCTCTCCTACCGCTT	TTTA	66.25
Kim_gRNA583	CTGTGCAGCAACCTCCACCAT	TTTA	66.24
Kim_gRNA584	ATTGTCTTCTGGATAAGCAGG	TTTA	66.1818
Kim_gRNA585	AGGGAGTTATCTGTTTCATCT	TTTA	66.138
Kim_gRNA586	TCCCTTTGCTGCTGCCATGTA	TTTA	66.1294
Kim_gRNA587	CCACATGCCAGCTTTGTGACT	TTTA	66.0646
Kim_gRNA588	TGTCCTTCTTCCCATCTATGT	TTTA	66.0306
Kim_gRNA589	TTTCTCCCTCGGAGTCCACAT	TTTA	65.995
Kim_gRNA590	TGCTTGCTCATCCTTACGGAT	TTTA	65.9193
Kim_gRNA591	GGCCCTTGATCTGCTCTTCGA	TTTA	65.869
Kim_gRNA592	ACACTAGTTTTGTATGCTTGA	TTTA	65.7827
Kim_gRNA593	CGAGGCCCTCTGCTAGGCCAC	TTTA	65.762
Kim_gRNA594	CTTTGTCTGCATCTCTCTGTG	TTTA	65.633
Kim_gRNA595	TCTGCCTCTTCCTACACATCG	TTTA	65.5499
Kim_gRNA596	CAATGTCCTGACAGCAGGTAC	TTTA	65.5373
Kim_gRNA597	CTTCCGTGGTTTCCCTCGCCG	TTTA	65.4991
Kim_gRNA598	GCATCTTTGCCAATAGCTCTG	TTTA	65.3631
Kim_gRNA599	ATTTCTTCTCTGGCAATTCTT	TTTA	65.1578
Kim_gRNA600	TCCTCCTGGCCATCATTGTCA	TTTA	65.0993
Kim_gRNA601	CCTGCCCGCCATGGCCTTCCA	TTTA	65.0888
Kim_gRNA602	CTGAGCACCATGATGATACAG	TTTA	65.0624
Kim_gRNA603	CAGTGAGAACCACCACAATCC	TTTA	64.9587
Kim_gRNA604	ACTGAAGAGGAAGCAACTGAA	TTTA	64.8718
Kim_gRNA605	TCCTCCTGACGCTCGTCTATG	TTTA	64.7879
Kim_gRNA606	AGCTGGGTCAGGTTCTGGTAG	TTTA	64.7633
Kim_gRNA607	TGTCCTGCCTTTCTGCGGCCT	TTTA	64.6674
Kim_gRNA608	GCGGTCATTGCCTTCTGACAG	TTTA	64.4563
Kim_gRNA609	TGGTTCCAGTTCTTCTACCAT	TTTA	64.4342
Kim_gRNA610	TTATCTGGCCAAGATGTATGC	TTTA	64.3799
Kim_gRNA611	CCTTTATGCCCGGCTTCGAGG	TTTA	64.2241
Kim_gRNA612	TCTTGCCTATTTCCTCACCAC	TTTA	64.1886
Kim_gRNA613	CTCCCTGCTGCATGAGATGCC	TTTA	64.1204
Kim_gRNA614	GTCACTGCCAGTTGATACCCA	TTTA	64.0957
Kim_gRNA615	GTTGTGCCAGTCATCTTGATC	TTTA	64.0531
Kim_gRNA616	TGTATATGTTCCTTGCTGGTC	TTTA	63.9673
Kim_gRNA617	CGCTTCTTGCCATCCTTCTTC	TTTA	63.9458
Kim_gRNA618	TCTGGCTTACTTTGTCCACAC	TTTA	63.861
Kim_gRNA619	GCTTCTTCTGCTACCCCTCCT	TTTA	63.8163
Kim_gRNA620	GCAGACTTCTTCTGGCTAGCC	TTTA	63.7736
Kim_gRNA621	TATTCATCCCAGGTGCTCCTG	TTTA	63.6533
Kim_gRNA622	TGTCATCTTGGTATCGTTCTT	TTTA	63.5725
Kim_gRNA623	CCCTGTCACCTACTGTTTATT	TTTA	63.5614
Kim_gRNA624	ACCAGACGGTATTCCTGGGCC	TTTA	63.555
Kim_gRNA625	CATCCTTGCTTCAATGGCATT	TTTA	63.4858
Kim_gRNA626	AAAGCAAGTGCAAGTCTTTGG	TTTA	63.3201
Kim_gRNA627	AATCGGTCACAGTTGGGCCCA	TTTA	63.2843
Kim_gRNA628	ACATGATTTTCCAGACTTCCT	TTTA	63.2581
Kim_gRNA629	TCAACCCCACTGACTGGTCGA	TTTA	63.1876
Kim_gRNA630	CTGCAACACCAGCGTCCCGGC	TTTA	63.1639
Kim_gRNA631	CATTGCCTTTTACAGTGTTGA	TTTA	63.1579
Kim_gRNA632	CTCTTCCCGTTCCCAAAGCCA	TTTA	63.1241
Kim_gRNA633	CGTTTCTTCAACAGCTTTGCA	TTTA	63.1061
Kim_gRNA634	TTGTAGTCTCCCTGAAGTTGG	TTTA	63.0849
Kim_gRNA635	CCTGGCAGGCTGGTGGCACGA	TTTA	63.0588
Kim_gRNA636	TCAGTTTACCTTCACCTTCGC	TTTA	63.0561
Kim_gRNA637	TCGGCCTCTCCATGATGCTCA	TTTA	62.9922
Kim_gRNA638	CAGGTCCTCCCCGTTCGTGCT	TTTA	62.8665
Kim_gRNA639	GCCCCTTCCCAGCCCTGCCGT	TTTA	62.7571
Kim_gRNA640	ACGACATCCTGGTGTATGGCA	TTTA	62.6755
Kim_gRNA641	TCCCAAATGGGAGCCAACTGT	TTTA	62.6126
Kim_gRNA642	TCTGGGTCATCCACTGGTTGT	TTTA	62.5989
Kim_gRNA643	TCTTCCAGTGGGTCAGGCTCT	TTTA	62.5952
Kim_gRNA644	TGATGTCTTTGTCTTTCACAG	TTTA	62.4599
Kim_gRNA645	CACCCCGTGGTGCCGCTTTTC	TTTA	62.3449
Kim_gRNA646	CTCCCCCAAATTCCATCATTC	TTTA	62.3288
Kim_gRNA647	TGGTCGATCGTCTTCCTACTG	TTTA	62.2396
Kim_gRNA648	TCTTGTGTGAGTTGTATGCCT	TTTA	62.2361
Kim_gRNA649	CTGCACAGCTGCCAGCGCCAC	TTTA	62.2356
Kim_gRNA650	GCATCGTGTCCGTGGCCGCGC	TTTA	62.1312
Kim_gRNA651	TTCCATAATAAGAACTTATGA	TTTA	62.0861
Kim_gRNA652	AGGTCCTTGACCACACTGTCC	TTTA	62.0168
Kim_gRNA653	TGGGTGCTGTGGCCATGGCAC	TTTA	62.0124
Kim_gRNA654	AGAACACTCTGGGGTCAGCAT	TTTA	62.0037
Kim_gRNA655	CTTCTTCAGTGCTTCTGCCAT	TTTA	61.9608
Kim_gRNA656	ATCATGATGTTCAAGTTGTGT	TTTA	61.9557
Kim_gRNA657	CCACTGGGCGATGGTGGCTGT	TTTA	61.7837
Kim_gRNA658	TGTCATCGACCCTGAAGATGT	TTTA	61.7801
Kim_gRNA659	ATTTCCATCCTGTCCGTACAT	TTTA	61.7603
Kim_gRNA660	CATCTTGAGCTTGGTCTGTTT	TTTA	61.7207
Kim_gRNA661	GGTTTCGCACACACTCGGCCG	TTTA	61.7134
Kim_gRNA662	CTGTATTCAAGCAATCTGAAC	TTTA	61.7021
Kim_gRNA663	TTCTCTCCCTCTCATTCCTGA	TTTA	61.4689
Kim_gRNA664	CATCCTTCGAGCTCAAGCTAT	TTTA	61.4173
Kim_gRNA665	TTATGATGCATTTGCCCAGCT	TTTA	61.3895
Kim_gRNA666	GCTTTGGGGATCTTTTCTTTC	TTTA	61.3695
Kim_gRNA667	GCACTGGTGAACTTGTTATCC	TTTA	61.2663
Kim_gRNA668	GGCTCCCAAATGCCGGCTGCA	TTTA	61.2225
Kim_gRNA669	TCTGCCATCAGGCCTGGCTCT	TTTA	61.2104
Kim_gRNA670	TCAATGGTGCACTGGTTGGTG	TTTA	61.0929
Kim_gRNA671	CCGTCTCAGGGACTTCCAGTT	TTTA	61.0439
Kim_gRNA672	TCTTTCCATTTCAAGTGCTGG	TTTA	60.9179
Kim_gRNA673	CCCAATCCTTCACCTTCCCTG	TTTA	60.8586
Kim_gRNA674	GAATCTTTCTCCTTCTCCTTA	TTTA	60.7888
Kim_gRNA675	CGCTGAGATCCATCAATCCCT	TTTA	60.6651
Kim_gRNA676	CGTGAATGGGCTGACACTTGG	TTTA	60.6606
Kim_gRNA677	GCTGCCACGTTGTTCTTCTTG	TTTA	60.595
Kim_gRNA678	TCACCTCAACTGCTTCACGTG	TTTA	60.2987
Kim_gRNA679	GCGTGGTCCCAGGCATGTCGG	TTTA	60.2576
Kim_gRNA680	CCTCCTGGGAGACTCTACACT	TTTA	60.1836
Kim_gRNA681	GGGCTGTCTGAGCCTCCACAG	TTTA	60.1476
Kim_gRNA682	CTGTCAGTTTCGTTCCCTTTC	TTTA	60.0509
Kim_gRNA683	GGGAGGAAATGGTGTCTTCAA	TTTA	59.9772
Kim_gRNA684	GACGTGCCTTCCTCATCATCC	TTTA	59.8829
Kim_gRNA685	GTCCGTCGCTTTGCCACCTGC	TTTA	59.8137
Kim_gRNA686	GCATGTTTCCAGGCTGATTTC	TTTA	59.7572
Kim_gRNA687	CTCCACGGCTGGGATGGACTC	TTTA	59.7328
Kim_gRNA688	CTCGAAAGACGGACTCGTCCC	TTTA	59.707
Kim_gRNA689	AGGATTAAGTCTGATATAGGT	TTTA	59.7015
Kim_gRNA690	ATTTCCTTCTTCTCCTTCTCT	TTTA	59.6407
Kim_gRNA691	CACGGTTTTCCAACATCCAGC	TTTA	59.4912
Kim_gRNA692	CTCCATCTTGTCCTTGCTGCT	TTTA	59.388
Kim_gRNA693	GGGGGCATCTCATTACCTCCA	TTTA	59.3437
Kim_gRNA694	TCGGACAGACGGGCACCGTGC	TTTA	59.3148
Kim_gRNA695	GGGCTACACAGAATCCGCTTA	TTTA	59.144
Kim_gRNA696	GGGTCTCACTCCCGGCGCCAG	TTTA	59.1391
Kim_gRNA697	CGCTTCCTCTGTTTAAGTATA	TTTA	59.0659
Kim_gRNA698	TCATCTTCCCAACTTGCAGCC	TTTA	59.0643
Kim_gRNA699	GTACAGTGTTTCTTCTTCATT	TTTA	59.0498
Kim_gRNA700	CAGAGGTCCTCCAGGCACCGG	TTTA	58.8732
Kim_gRNA701	ATCCCCGTGACTTCCATGCTC	TTTA	58.7113
Kim_gRNA702	GTTTGCAGTCACTGGACTCAG	TTTA	58.6113
Kim_gRNA703	GGGACAGCCTCCTGTCCTCCA	TTTA	58.6081
Kim_gRNA704	TCCAACCACCTGCGGCGGCAC	TTTA	58.5176
Kim_gRNA705	TGACCCTGCGCCCTTGCAGCC	TTTA	58.5166
Kim_gRNA706	TCCACCATCTGCCACAGTTTG	TTTA	58.494
Kim_gRNA707	CTGGGACGTGGAATTTTACAT	TTTA	58.4939
Kim_gRNA708	TCGGAATTCTATGCCAGCTTC	TTTA	58.4016
Kim_gRNA709	GCTTTAGTTCTATTTCAGCAG	TTTA	58.2633
Kim_gRNA710	CCAATGTGAGGCATCTTTAGG	TTTA	58.1446
Kim_gRNA711	TGGCACATTTTCATCAGCTCC	TTTA	58.0855
Kim_gRNA712	TCTCTCTGTCCACCATCGGCC	TTTA	58.0447
Kim_gRNA713	CAAGACCCACGTGGAGAAGGA	TTTA	58.0045
Kim_gRNA714	TCCTTATACTCAGGTAGTGAC	TTTA	57.9892
Kim_gRNA715	TACTGGATTCCTAAGTCTTGT	TTTA	57.8595
Kim_gRNA716	ATTGTTTCTGTGGTCACTGCT	TTTA	57.7412
Kim_gRNA717	GCTCTCTTATCCTCATGCTTG	TTTA	57.6522
Kim_gRNA718	TTCCGGGGTGACTTGTGTCTC	TTTA	57.5397
Kim_gRNA719	GCCAAACAACTTGTGCATCTA	TTTA	57.3529
Kim_gRNA720	CGCGGGTCCGTAGCACATCTT	TTTA	57.3212
Kim_gRNA721	GCTTGAAGTTTCTTCGTTTGA	TTTA	57.299
Kim_gRNA722	TCTTCATGCTCATGTGATGCC	TTTA	57.241
Kim_gRNA723	CGCTCTGCCCTTGGCCCAAGG	TTTA	57.2375
Kim_gRNA724	TACACTCAGCCTTCCCTCTCC	TTTA	57.1665
Kim_gRNA725	CCTGTGGCCGCCACTGCTGGG	TTTA	57.131
Kim_gRNA726	TTATTCCTACAACTCTACCTG	TTTA	57.0815
Kim_gRNA727	CTGCCTCCTTCACATCCTTGT	TTTA	57.0305
Kim_gRNA728	GCTGCTTCTGGGTCTGTCAGT	TTTA	57.0082
Kim_gRNA729	CTCTTTGTCTTCAACTTCTTC	TTTA	57.0014
Kim_gRNA730	GCGAGTTTCACAGAGTCGCTG	TTTA	56.93
Kim_gRNA731	CATAATAGGACTCATTGCAGA	TTTA	56.8282
Kim_gRNA732	CCCCATAGAGGGAAGGACCCA	TTTA	56.8078
Kim_gRNA733	TGGGGACAGATGGTCTGGGGC	TTTA	56.7409
Kim_gRNA734	CAGGCGAGCGCAGGCCCATGT	TTTA	56.5282
Kim_gRNA735	CTCTTCAGTTGCCGCACAGCT	TTTA	56.4504
Kim_gRNA736	TCCGTGGTATTCCTTGCAACA	TTTA	56.3667
Kim_gRNA737	CATCAGATCCTGCTTGATGAA	TTTA	56.3651
Kim_gRNA738	CTGGAGCAGGGATGACGTAGC	TTTA	56.2992
Kim_gRNA739	TCAGCTCTGGTCACCTGCCCC	TTTA	56.273
Kim_gRNA740	GGCACCTGTTCCAGCCCAGCG	TTTA	56.0781
Kim_gRNA741	TATCACAATGCACCACTGGTT	TTTA	55.7114
Kim_gRNA742	TCCGCATTCTTGGCATTCTCC	TTTA	55.6772
Kim_gRNA743	GCCACGTGACTGCTGGATACC	TTTA	55.586
Kim_gRNA744	CAGCAGGGCTGAGCCTGAGCA	TTTA	55.5847
Kim_gRNA745	GGTAACAGATCCATTAACTTT	TTTA	55.5583
Kim_gRNA746	TAGGCATCGCGACACTGAGGC	TTTA	55.4348
Kim_gRNA747	TTCACTTCAGGCAGCTCTTCC	TTTA	55.1963
Kim_gRNA748	CTGTCATGGCTTCAGAATCTT	TTTA	55.1887
Kim_gRNA749	GTTCTGTTCTTCTTGTTATCT	TTTA	55.1495
Kim_gRNA750	GTATGCTGGAGTGGAGGTTCT	TTTA	55.1173
Kim_gRNA751	TTCTCACTACTGGCTGCTCCT	TTTA	54.9706
Kim_gRNA752	ACTCCTTTGGTGCTGTTCTGG	TTTA	54.8451
Kim_gRNA753	TAGAACTGGCTTCTGTTTCTC	TTTA	54.8215
Kim_gRNA754	CAGCCTCATCCCACTGTTTGC	TTTA	54.728
Kim_gRNA755	TGGTTAATGTGAATCCATTTC	TTTA	54.7261
Kim_gRNA756	CGTTCCAACTCCCTGCGGACT	TTTA	54.6595
Kim_gRNA757	GCAGGATGAATCTGTTGAGGA	TTTA	54.6022
Kim_gRNA758	GGATGTAGATGTTGGTGGCCG	TTTA	54.5455
Kim_gRNA759	ATTCCCGCTGGCGCCGCCGCC	TTTA	54.4125
Kim_gRNA760	AGCCTTCCACTTTCATGACTT	TTTA	54.4035
Kim_gRNA761	TCTGTCTTGATGATTCCATTT	TTTA	54.1485
Kim_gRNA762	TCCTTGTCTGAAGCCTCCTCT	TTTA	54.0568
Kim_gRNA763	ATGACCTTCCCTGCATGCAGC	TTTA	54.0506
Kim_gRNA764	CGGAGGGATTCCGGCAACTGA	TTTA	54.0453
Kim_gRNA765	CTCTTGCAGGCCAAGGCGTTC	TTTA	53.9232
Kim_gRNA766	GTTCAGGCAAACGGACATCTG	TTTA	53.7849
Kim_gRNA767	TGTGTTTAGCATATTCGTCTC	TTTA	53.7625
Kim_gRNA768	ACAGCTGCTTCTCCTTGGCTC	TTTA	53.7057
Kim_gRNA769	TTCCTCCAATCAACTACATCA	TTTA	53.5417
Kim_gRNA770	TCTGCTCTACCCTGGCTATGC	TTTA	53.5323
Kim_gRNA771	GAGCCTCTTCCAGTTGCCGGT	TTTA	53.2697
Kim_gRNA772	TATCCTTGTTCTGTGTCTCCT	TTTA	53.2461
Kim_gRNA773	ATTTGGCAGAACTAGCAGAAC	TTTA	53.125
Kim_gRNA774	CCGAGTCGATCCTTCCACTTC	TTTA	53.0783
Kim_gRNA775	CTCCTCTACTGTAACACCTAA	TTTA	52.9949
Kim_gRNA776	ACGCTGCCATTCTGGTTCCAG	TTTA	52.9501
Kim_gRNA777	GTTCTGATAAATATTGATCAT	TTTA	52.807
Kim_gRNA778	CCGGCTGAGGTCTCGTGGTTC	TTTA	52.7845
Kim_gRNA779	CTGTGGTTCTAAGATTAGGCT	TTTA	52.7485
Kim_gRNA780	CCTTCTCGTTCCCCTGCCACC	TTTA	52.6441
Kim_gRNA781	AAATGCAACTCCATTAGTCTG	TTTA	52.5367
Kim_gRNA782	CTCAGCCAGGGCCTCCCCTTC	TTTA	52.4946
Kim_gRNA783	GTTACTGTGGAATTTGTCTTC	TTTA	52.381
Kim_gRNA784	TGCTCTGGTGGCACAGGATGT	TTTA	52.3501
Kim_gRNA785	TAGGTGACCTCGTCGCCTTCC	TTTA	52.3105
Kim_gRNA786	GAGCCTGGCTTTGTCCCATCT	TTTA	52.3094
Kim_gRNA787	AGGAACTGCTGCTGTTGACCA	TTTA	52.0833
Kim_gRNA788	TCACTCCTCCATCACCCCCTT	TTTA	52.0523
Kim_gRNA789	CCTTTCCTGGGTTTCTCTTTG	TTTA	52.0509
Kim_gRNA790	TCAACCAGTGGAAATTGCACA	TTTA	52.0295
Kim_gRNA791	GCTGAGCTTGGGTCATACTTG	TTTA	52.0124
Kim_gRNA792	TCTTGGTGACTTTGGGATGCT	TTTA	52
Kim_gRNA793	TCTGGTGCTTTCTTAACCTTT	TTTA	51.9904
Kim_gRNA794	CGATGCTGACTCGGAGCTCGA	TTTA	51.9029
Kim_gRNA795	TCTCATCAGGAGGGGTTTTGG	TTTA	51.7371
Kim_gRNA796	CTGCCTTGTGACGTTGGTCTT	TTTA	51.6384
Kim_gRNA797	CATCAAGTGCACGCGCTGCCT	TTTA	51.625
Kim_gRNA798	ACTTCCTTGTTCATTCTATGA	TTTA	51.4739
Kim_gRNA799	ATTGCTTCTGTCATCTCTCCT	TTTA	51.4521
Kim_gRNA800	TTGGATCATTCGTGTACATCA	TTTA	51.3043
Kim_gRNA801	CAGACCTCTCTCTGTGCAGGG	TTTA	51.1654
Kim_gRNA802	AGCATCAGGCAGATATGCTTC	TTTA	51.0858
Kim_gRNA803	TCCTTTGAATGAACATGAGGA	TTTA	50.9171
Kim_gRNA804	TGCTGCTGCAGGAAGCTGCTG	TTTA	50.7144
Kim_gRNA805	TTCCTGCTGTCCTCCCACATG	TTTA	50.6313
Kim_gRNA806	TTCTTGGTTAGGTTGAGTATG	TTTA	50.625
Kim_gRNA807	TAGGGGTCCTGGCTCATGACC	TTTA	50.5085
Kim_gRNA808	CTCTTCCTTTGAAAAATGCTG	TTTA	50.4386
Kim_gRNA809	TAAGCACTGTCACCCCTTCCT	TTTA	50.2047
Kim_gRNA810	TATTCTTCTGGCACATGGCGA	TTTA	50.1239
Kim_gRNA811	CTGTACAACTGGAATGCCCCC	TTTA	50
Kim_gRNA812	ACTTTCTTCTCTAGCCTGGAG	TTTA	49.9748
Kim_gRNA813	ATCTCCAAATTCACCCATTCT	TTTA	49.8812
Kim_gRNA814	GCAACTTCACCTCAAACACTG	TTTA	49.8424
Kim_gRNA815	CATCATTGAAGTACCCATGGC	TTTA	49.8072
Kim_gRNA816	TTAGGAGTTGTCATGTTGTGA	TTTA	49.7976
Kim_gRNA817	ACAGCCTCTTCTCCAACTTCT	TTTA	49.7322
Kim_gRNA818	TTATCAGTCTCTTCCCCACAA	TTTA	49.6
Kim_gRNA819	CGCCTGCTCCGGTGGCCATCA	TTTA	49.554
Kim_gRNA820	GACCCATGCCATAGGAGATGC	TTTA	49.534
Kim_gRNA821	CCACACGGCACGGTTGACTCG	TTTA	49.5261
Kim_gRNA822	GCCCAGACATTTGGTTTCCGG	TTTA	49.4363
Kim_gRNA823	CCGAGTGGCGCTCCTTCCTGG	TTTA	49.413
Kim_gRNA824	ACTGCTGTTGCAACTGTCCCA	TTTA	49.2823
Kim_gRNA825	CAGTTTACTTGGAGTGTCCAA	TTTA	49.2597
Kim_gRNA826	CACTGACACACTGTGTCTCTG	TTTA	49.1854
Kim_gRNA827	TCTCTCTGCATTCTGTACTGG	TTTA	49.1703
Kim_gRNA828	CACGCTCGGGCCGGCCTCCTT	TTTA	49.1203
Kim_gRNA829	CTTACTGCGGCCGCCCGGCTC	TTTA	49.0196
Kim_gRNA830	CCTGCAGCTTTTCCTGCTTGA	TTTA	48.8971
Kim_gRNA831	GACACTTTTTCACATACCAAT	TTTA	48.727
Kim_gRNA832	GCTCTGACATGGCGAGCTATG	TTTA	48.6413
Kim_gRNA833	ATATCAATTGCCATTGTCAGG	TTTA	48.6239
Kim_gRNA834	CTGGCCAAGCTGTTGCCTCGG	TTTA	48.5
Kim_gRNA835	GATTCCACCCCATTTGATTCT	TTTA	48.3525
Kim_gRNA836	ACACAGATGAATCTCTTCTGC	TTTA	48.0733
Kim_gRNA837	GGAAATCCTGGCTTCACACGT	TTTA	47.7871
Kim_gRNA838	TTCCACTCCTGAGCAGCATTT	TTTA	47.756
Kim_gRNA839	TCGGAGGTGTCGTGCTGGTGT	TTTA	47.6032
Kim_gRNA840	GCAGACAGGTCTCTGGCATCT	TTTA	47.5977
Kim_gRNA841	AGTCTGATGATGACATTCACC	TTTA	47.476
Kim_gRNA842	TGTGTTTAGCATATTCGTCCC	TTTA	47.3911
Kim_gRNA843	CCGCAGCTAGTGCATCAGGGC	TTTA	47.379
Kim_gRNA844	TGTACCGCATGGCGTTTTCCG	TTTA	47.349
Kim_gRNA845	ACCTTGACCACTCTCGTCGCT	TTTA	47.2709
Kim_gRNA846	CCCAGAGCTTAAGTTCCTGGA	TTTA	46.9974
Kim_gRNA847	TCGGTTCCCGGCGCAAAGAGC	TTTA	46.9543
Kim_gRNA848	CACCATCCGACATCCACAGTC	TTTA	46.745
Kim_gRNA849	CTCCCAGTTCTTTCCTCAAGG	TTTA	46.7363
Kim_gRNA850	CAATGGTAACACCAACTATGC	TTTA	46.5678
Kim_gRNA851	TGGGGTTGTGCCCATTTCTCT	TTTA	46.4998
Kim_gRNA852	AGGTATTTGCAGACAGCTGGA	TTTA	46.4849
Kim_gRNA853	CAAGAACATCCATTTATCCAT	TTTA	46.4215
Kim_gRNA854	TTGACGCCACAGTGGTCACAT	TTTA	46.3252
Kim_gRNA855	TCTCGCCGAACTGCTGCCCAT	TTTA	46.3164
Kim_gRNA856	CTGCATAACTGTACTTCTTCT	TTTA	46.3035
Kim_gRNA857	ACTTGCTCTCAGCTTCAGCTG	TTTA	46.2745
Kim_gRNA858	TTGTGATTTCCCAACAAACAT	TTTA	46.2236
Kim_gRNA859	TAGATTAACCATGTTTCCCGA	TTTA	46.2107
Kim_gRNA860	CGATGGACTGCGTAGCGCCTA	TTTA	46.0438
Kim_gRNA861	CTCTGAGCCTAATATGTTTTC	TTTA	45.9364
Kim_gRNA862	CTGCCTATTACCGCCTGCTCA	TTTA	45.7516
Kim_gRNA863	TAACCAATCCGATCATTGATC	TTTA	45.6731
Kim_gRNA864	TGGGCATTATGACACTCGGCT	TTTA	45.6159
Kim_gRNA865	ATATGGACTGCACACTGTTTT	TTTA	45.5716
Kim_gRNA866	GAAACATCTGCAGTCATTTGG	TTTA	45.5462
Kim_gRNA867	TCCACCACAGGTAGGTTGTGT	TTTA	45.5299
Kim_gRNA868	TGCCTTCATCCCGGTCGGTGG	TTTA	45.407
Kim_gRNA869	AAGCTTCTTCAGTAACATCTG	TTTA	45.3968
Kim_gRNA870	AACCTGTCTTTCTGGCTTTGA	TTTA	45.3484
Kim_gRNA871	ACTGTGTGCTTGATGATGTCC	TTTA	45.2781
Kim_gRNA872	TGCCGTCAAGGCAGGTGGCAC	TTTA	45.2104
Kim_gRNA873	TCTATCCCAATGCATCCAAAA	TTTA	45.1454
Kim_gRNA874	GGCGTCACGCCCTCTCCTTTC	TTTA	45.0135
Kim_gRNA875	CCTGTGCATAACATCATCATA	TTTA	44.9871
Kim_gRNA876	TCCTGGATCTTGGCCTTCACA	TTTA	44.9011
Kim_gRNA877	ACGCGCTGACGTTGTTCAACC	TTTA	44.8623
Kim_gRNA878	ACCTGCAGCTGTCTGTCTGGG	TTTA	44.8296
Kim_gRNA879	TGGTTTCCTCTCATTTCTCTA	TTTA	44.7368
Kim_gRNA880	TTCGAGTTCCTCCCTCCATCT	TTTA	44.7307
Kim_gRNA881	TCATCTGCTTCTACTTGGAGG	TTTA	44.5993
Kim_gRNA882	TCTGTTCCTTTAGAAACTTGT	TTTA	44.3501
Kim_gRNA883	CCTGTTATAAATTCCATCTCT	TTTA	44.2183
Kim_gRNA884	GACTACAAGCCCCCTCATGCT	TTTA	44.2092
Kim_gRNA885	CAGATCCGGCCAGGACCCCGG	TTTA	44.1516
Kim_gRNA886	GCCTGCTGAGTCTTCTGGGGA	TTTA	44.0621
Kim_gRNA887	TGGATCTTGGGTCTGTGTTTG	TTTA	43.977
Kim_gRNA888	GTTTCTCCAGATATTCGGCGT	TTTA	43.9394
Kim_gRNA889	TGGTGCTGGTGCCAGTGTTTG	TTTA	43.8776
Kim_gRNA890	ATCATAGTGTCTGGAGTCATG	TTTA	43.8721
Kim_gRNA891	CCAGGTGCCACCTTCTGCCGG	TTTA	43.8368
Kim_gRNA892	AGAGCTTTACACAACTGGAAG	TTTA	43.7882
Kim_gRNA893	ATTGAAGGACAACTTCCTCCT	TTTA	43.7267
Kim_gRNA894	TGGGCTGTTGCTCTGACCAGC	TTTA	43.69
Kim_gRNA895	CGCGCTGGTCTCCAAGCACTT	TTTA	43.5513
Kim_gRNA896	GTGATTACAGCTAGGGTTCTG	TTTA	43.4978
Kim_gRNA897	TGTTGGCGCCCGGGACACCAT	TTTA	43.4194
Kim_gRNA898	CAAACTGGTATGATAATGGGA	TTTA	43.3543
Kim_gRNA899	TCCAGTGAGAGAATGAGTTTG	TTTA	43.2332
Kim_gRNA900	CTCATCCAGACGTGCAGCAGG	TTTA	43.1324
Kim_gRNA901	GCAGCTATGCCATGAGCTGGG	TTTA	43.049
Kim_gRNA902	GCAATTTGTTCTTCATCATCC	TTTA	43.0138
Kim_gRNA903	GCCTTGCCATTGACTCCTGTT	TTTA	42.8025
Kim_gRNA904	TCTTTCGGGCTGTGTTCTCCC	TTTA	42.7401
Kim_gRNA905	TGACCCCTTTCTGCCCCCATT	TTTA	42.7144
Kim_gRNA906	AGTCGTCGAGTTTGTCCTGTT	TTTA	42.6458
Kim_gRNA907	TTTCTCTCAATGTTTTATCCT	TTTA	42.6267
Kim_gRNA908	GTAATTGTTTGCTACTGTTGA	TTTA	42.5861
Kim_gRNA909	TTGAGCTGTGCTGTAAACCTT	TTTA	42.5589
Kim_gRNA910	GTAAGGCATTTATGATTTCTG	TTTA	42.3695
Kim_gRNA911	TCTCTGAGCTGCTCAGTCAAC	TTTA	42.1488
Kim_gRNA912	CTCCACTGTGCTTGGGGTGGT	TTTA	42.1443
Kim_gRNA913	TGTTGCAGCTGGAGTTGTTCT	TTTA	42.0155
Kim_gRNA914	TGAAACATCAAACCACCTCCC	TTTA	41.8783
Kim_gRNA915	TCCAGACTCCAAGGAAGCTAC	TTTA	41.806
Kim_gRNA916	CTTCCTTTACAATGGGTACCA	TTTA	41.7223
Kim_gRNA917	TCCTCTCTGGCTTCTCAGCCT	TTTA	41.718
Kim_gRNA918	TTGTCCCCGTAGCCGGGTCTT	TTTA	41.6667
Kim_gRNA919	ATGAAACTTCTCCCTCCTCCT	TTTA	41.5435
Kim_gRNA920	GCATTTTCAACTCGAAGTTTC	TTTA	41.3754
Kim_gRNA921	ACAACGACGACTACATTTGTG	TTTA	41.3493
Kim_gRNA922	GCATTTCCTGCTTCCGCCGCT	TTTA	41.3024
Kim_gRNA923	GCTTTTGCCCGAGCTTTGCCG	TTTA	41.2044
Kim_gRNA924	CCCGCATGGCACGTGCACTGC	TTTA	41.0575
Kim_gRNA925	TCCCGGCTGTCTGTCTTGGTG	TTTA	40.9627
Kim_gRNA926	AAGAGCCTTCCCCGGGGCTTG	TTTA	40.874
Kim_gRNA927	AGAAGAGTGATGCTTTTGTGC	TTTA	40.713
Kim_gRNA928	TCCCTCCTCTTCATTGGTTTA	TTTA	40.6458
Kim_gRNA929	GAAAGGGTGTCGTAATCTTTC	TTTA	40.5714
Kim_gRNA930	TACCCCGATGGGTCCAGCACC	TTTA	40.5465
Kim_gRNA931	TCCCCCAAGGGCTCCACGGTG	TTTA	40.1786
Kim_gRNA932	GGTGCTGTTTCCATGCGCTCT	TTTA	40.1282
Kim_gRNA933	ATATTCTACTTCATCATCCTC	TTTA	40.1055
Kim_gRNA934	CTGGAATTCTACAAAATACAC	TTTA	40.0277
Kim_gRNA935	ACTTCTTCTGGGCAGTCTTGG	TTTA	40.0254
Kim_gRNA936	CAGCAGTCATGTGCTTTTCCT	TTTA	39.952
Kim_gRNA937	TTGTGGATCAAACTCAAACTC	TTTA	39.931
Kim_gRNA938	TCAGCTTCTCGTCCTCCTTGC	TTTA	39.7133
Kim_gRNA939	TGTCCTCTTGGGTTAGTGTCT	TTTA	39.5352
Kim_gRNA940	CATGGCATCCTGCAGCTGCGG	TTTA	39.4951
Kim_gRNA941	TCAGAAAGTCCTTCTGTGTGG	TTTA	39.2454
Kim_gRNA942	TCAGCTCTTCTCTGCTTTGCC	TTTA	39.0649
Kim_gRNA943	CTTTCGAGGGTTCCTCCTGGG	TTTA	39.0583
Kim_gRNA944	CATCGTCTCTGAATTATGGCA	TTTA	38.8489
Kim_gRNA945	TCCCTTGTCTCCGGGTGGTGT	TTTA	38.8031
Kim_gRNA946	GAGCTGCGATCTCCTGTCCCG	TTTA	38.7998
Kim_gRNA947	AATTCCTCCTTGTCTGGGGTT	TTTA	38.7692
Kim_gRNA948	CGCTTGTGGGTTTAGTTGCAG	TTTA	38.6155
Kim_gRNA949	AGTTCATCTTGTAATGACGGC	TTTA	38.3908
Kim_gRNA950	CGTATTCCCTCAAACATCTTG	TTTA	38.2607
Kim_gRNA951	TGGCATTTCCAGACACATCAA	TTTA	38.0282
Kim_gRNA952	TTCCCTTGCTTCTCATCTACG	TTTA	37.7858
Kim_gRNA953	CTTTGCTCAGGCGGCGCCGCT	TTTA	37.7604
Kim_gRNA954	TCTTGCGGGATGAGAAGGATC	TTTA	37.7432
Kim_gRNA955	TAGGCCTAAGCATGCTGAGCG	TTTA	37.6945
Kim_gRNA956	TTCCACTCGGGGAGATCCTCT	TTTA	37.5472
Kim_gRNA957	TCACCTGATGGGCAATATGTG	TTTA	37.1901
Kim_gRNA958	CCATCAATTGCTCAGGCTTTG	TTTA	37.037
Kim_gRNA959	TGTAAATGATTCTGCCAACGT	TTTA	36.9963
Kim_gRNA960	TCTGTTCAGCCTTTTCTGCTT	TTTA	36.8922
Kim_gRNA961	CAGGCCTGAGTATGCTGAGCG	TTTA	36.859
Kim_gRNA962	CCACAGGCTCATTTCCTTCCG	TTTA	36.5373
Kim_gRNA963	CCGCTGCCGAGCGTCAGGCAT	TTTA	36.5209
Kim_gRNA964	CTCCCAGGGGCCTTGTTGGCT	TTTA	36.5082
Kim_gRNA965	TCATGTGATTCTGAATTGGAG	TTTA	36.4865
Kim_gRNA966	TCAGTGGTGTGGTTCCTCGTG	TTTA	36.4045
Kim_gRNA967	TGGTCTGCTGTAACCACCGCT	TTTA	36.3246
Kim_gRNA968	CAGATGATTCTTGAATGTTTT	TTTA	36.2699
Kim_gRNA969	TGGGGTGAAGACAGGCACCCA	TTTA	36.2556
Kim_gRNA970	CTTCTTCTTCCTTTCCTACTG	TTTA	36.2507
Kim_gRNA971	TTGTTGCCATCTCCTCCAATC	TTTA	36.1714
Kim_gRNA972	TCTGCTCTGTTGACTTTGTGC	TTTA	36.1623
Kim_gRNA973	GGGCTGGGGCTTTGGTGCCTG	TTTA	36.0848
Kim_gRNA974	CACGCTGGTTACGGCTTAGGC	TTTA	36.0595
Kim_gRNA975	CACATGGAAGGCACAAGTTGT	TTTA	36.0215
Kim_gRNA976	CCGAAGGCGGGTGGGGACGGG	TTTA	35.9836
Kim_gRNA977	GTTCACCTGGGGGGCTGTCGC	TTTA	35.9016
Kim_gRNA978	ACTTTCTCTGCTTCCTTTTCA	TTTA	35.7938
Kim_gRNA979	TTTCTCCATCAATAACTTCAC	TTTA	35.7871
Kim_gRNA980	ATCTCATGTTGTTCTCTTTTC	TTTA	35.7642
Kim_gRNA981	AAGTCTTGCAGCCTAGTTGTT	TTTA	35.7079
Kim_gRNA982	ACACTTCAGAAGCTGCAGCAA	TTTA	35.6902
Kim_gRNA983	TGCCAGGCTGAGTGGATTTGG	TTTA	35.6688
Kim_gRNA984	ATACTTTCTTTGAAATGTCTT	TTTA	35.5512
Kim_gRNA985	AATTTAGGTTGATAAATAGGA	TTTA	35.5168
Kim_gRNA986	CTCGCTCTTCAACGTCATCTC	TTTA	35.4824
Kim_gRNA987	TAGGCTGCAGCAGCGTCAGCC	TTTA	35.1664
Kim_gRNA988	CAATCTGGATGGCTTCATCCA	TTTA	35.0351
Kim_gRNA989	TTGATGAAATTGACGCCATTG	TTTA	34.9425
Kim_gRNA990	CCTCAAGCTTTAGCTTTATTC	TTTA	34.773
Kim_gRNA991	GTCCTGGGCAGAGCCAGGTCA	TTTA	34.7622
Kim_gRNA992	AGGATATCCTTATCTAAATTT	TTTA	34.6158
Kim_gRNA993	CTTTCTGGATACCCCTATGTA	TTTA	34.5036
Kim_gRNA994	CCACATTCTCAAAGGGCTGCA	TTTA	34.3509
Kim_gRNA995	TGCTGGTTTTCTTTGTAGAGA	TTTA	34.3434
Kim_gRNA996	TGCCAGCCTTGATGGCCTTGT	TTTA	34.3213
Kim_gRNA997	TTTCGAATCTTCCTCCGCACA	TTTA	34.2824
Kim_gRNA998	ATGTCATAATTTTCACCGTCT	TTTA	34.2362
Kim_gRNA999	CCGGCTTGGAGAGCTACTTCT	TTTA	34.1333
Kim_gRNA1000	CTGTAGCTTTATACACTTCGG	TTTA	34.0659
Kim_gRNA1001	CACATCTCATCCGCAGTCCCT	TTTA	34
Kim_gRNA1002	CTCCCAGTGGTGAGTGGGACA	TTTA	33.9717
Kim_gRNA1003	AAGAGTTCTTGGGCATCTTGT	TTTA	33.8983
Kim_gRNA1004	TTGATCTCTGGGTTTGTCCAG	TTTA	33.7747
Kim_gRNA1005	TCCAGGAAGCGAATGTTGGGG	TTTA	33.7662
Kim_gRNA1006	TTCAACCTCCTTCCCGCAACC	TTTA	33.463
Kim_gRNA1007	TTCGGCTCTCGCTTGGCTCTG	TTTA	33.3567
Kim_gRNA1008	CTACTTCCCATCTGTGTCGAA	TTTA	33.3542
Kim_gRNA1009	CTATAGCCGGACAATGGCGAA	TTTA	33.3333
Kim_gRNA1010	TGGACCGCACGCATTATCTGC	TTTA	33.226
Kim_gRNA1011	CACTGCATCCAATTTCTGGTT	TTTA	33.1921
Kim_gRNA1012	ATGGCTTTGGGGTATTGACCT	TTTA	33.1456
Kim_gRNA1013	TCAATTTCCCATGCGAGAGGT	TTTA	32.9068
Kim_gRNA1014	ACACTCACTACCCCAGTCAAC	TTTA	32.6878
Kim_gRNA1015	CTAATCAACCAGTCATTTTTT	TTTA	32.6348
Kim_gRNA1016	TCCGAATGTCCGGCCCTGCGG	TTTA	32.6249
Kim_gRNA1017	CGGGATCCCGGTCACCGGTGT	TTTA	32.2868
Kim_gRNA1018	CTGCTTCAGGCCCTCCAAACA	TTTA	32.2581
Kim_gRNA1019	TGGGCCAGACACCAGTGAGCT	TTTA	32.0847
Kim_gRNA1020	GCGGCCTGGCCTGTCTCTGCT	TTTA	31.9848
Kim_gRNA1021	CAACAGGTAATGCCAGTTTCT	TTTA	31.9283
Kim_gRNA1022	GTCTCCGGGCCAGTTCCTGGG	TTTA	31.8102
Kim_gRNA1023	TGGGCCTCATCACCCTGATGT	TTTA	31.4286
Kim_gRNA1024	TGGAAATGTCATCAACGCCAG	TTTA	31.4066
Kim_gRNA1025	AATATTGTGTGACAGGTATTG	TTTA	31.2546
Kim_gRNA1026	ACTTTTCTCCTGCTGCTGTGC	TTTA	31.1848
Kim_gRNA1027	ATCTCCCCGGGCCTCAGTTTC	TTTA	31.0056
Kim_gRNA1028	TGTCTTCACTCTTCAGGGTGG	TTTA	30.9026
Kim_gRNA1029	CTGGTATTTATCAACCCGTTT	TTTA	30.829
Kim_gRNA1030	CATCTTGCTGCAACTCATGGA	TTTA	30.7772
Kim_gRNA1031	TTGTACAGAGGATGTGTTGCG	TTTA	30.6509
Kim_gRNA1032	TGCCCCCTGATGACCCACTGG	TTTA	30.3523
Kim_gRNA1033	TTGCAGCACTGTTGTGCCCTC	TTTA	30.2876
Kim_gRNA1034	TTAATCCTTTCCACTTCACTG	TTTA	30.196
Kim_gRNA1035	CAACCCTTATGCTGCCCTTTC	TTTA	30.119
Kim_gRNA1036	TAATTTGCTGGTTGCCCTTCC	TTTA	30.0195
Kim_gRNA1037	GATCTTGCTGACTATTTTTCT	TTTA	29.9784
Kim_gRNA1038	CCAAAATTCAAGGCACCTGTT	TTTA	29.9592
Kim_gRNA1039	ACTCTTCCACACAGCACATTC	TTTA	29.8851
Kim_gRNA1040	CGTCGTTCTTCTTCCTCTCGT	TTTA	29.8846
Kim_gRNA1041	TTGAGTCTGTGCCCCTCCTTA	TTTA	29.8054
Kim_gRNA1042	ACTCCTCGTCGTTGCGGATGG	TTTA	29.7213
Kim_gRNA1043	CCTTTGATGTTTGTAAACCCA	TTTA	29.7101
Kim_gRNA1044	CAGCGATCAGTTTCGGTTGCA	TTTA	29.4606
Kim_gRNA1045	AGCCTATTGCGGGGCTTCTGA	TTTA	29.2647
Kim_gRNA1046	CTCATCACTTTGTCCCCATTG	TTTA	29.2098
Kim_gRNA1047	CCGGTTCGTTCGGACACTGTT	TTTA	29.1667
Kim_gRNA1048	ACCTTGGCGACTCGGCCATTC	TTTA	28.9116
Kim_gRNA1049	ACCATTATGGCCTTATGCAAG	TTTA	28.8754
Kim_gRNA1050	CAAGCAATTAATTGAAGCACC	TTTA	28.6232
Kim_gRNA1051	CACATGGGATCGCCCCCAGCA	TTTA	28.5714
Kim_gRNA1052	ATTTGGAATCCCTTTTCAGCC	TTTA	28.3019
Kim_gRNA1053	TTCCAATCTCTTGTGTGGGGT	TTTA	28.2222
Kim_gRNA1054	TGCTGGCTGTGGCTGCACTGT	TTTA	28.2108
Kim_gRNA1055	CCACTGACCCTTTTTCATCCC	TTTA	28.1979
Kim_gRNA1056	CTTCTGTGATGGCAGTACACA	TTTA	28.145
Kim_gRNA1057	CCAATCGTTTTGGGGTTTACT	TTTA	28.1021
Kim_gRNA1058	TTTGGTTAGCTGGTTTGTTCT	TTTA	28.031
Kim_gRNA1059	ACTTTTCTGGGACCCTCATTC	TTTA	27.9746
Kim_gRNA1060	CTGTGACTTTATGCTTTTCGT	TTTA	27.8582
Kim_gRNA1061	GTGTCCAGTTCGGTCAGTGGC	TTTA	27.8263
Kim_gRNA1062	TGGGCTATTTCAACCCCACCC	TTTA	27.6434
Kim_gRNA1063	ACTTCTTTGGCATCACTTGCG	TTTA	27.5964
Kim_gRNA1064	TTGAAGAGTATCAGCACCGAT	TTTA	27.1898
Kim_gRNA1065	CAGTCGGGGTATGCGCCCACT	TTTA	27.1635
Kim_gRNA1066	GGTTCTTTGTTATGGTCTGGG	TTTA	27.096
Kim_gRNA1067	CAGTGTGCCTTCAACTGATCC	TTTA	26.7422
Kim_gRNA1068	GCTCTGACTTCAAATTCATCT	TTTA	26.6026
Kim_gRNA1069	TTCTCATCAACGGCCACTTTA	TTTA	26.5417
Kim_gRNA1070	ATTTGCTTGTGATATTTTCCA	TTTA	26.4317
Kim_gRNA1071	TGGTTGTCTCTTTGCCATCCC	TTTA	26.3813
Kim_gRNA1072	TCAGAGCCCCTTTGCGTCCGG	TTTA	26.3511
Kim_gRNA1073	AGCGATCTTCCTCCTGGGTGG	TTTA	26.3268
Kim_gRNA1074	TTGGCTTGGGATCCTGTTTTT	TTTA	26.2852
Kim_gRNA1075	ACCCTTTTCTGCTTTCCTGCC	TTTA	26.1545
Kim_gRNA1076	GCTCTCTTTAGCTTCTGCAGT	TTTA	25.9386
Kim_gRNA1077	CTGAGTTCTTGATCTTGAAAC	TTTA	25.7862
Kim_gRNA1078	GCAAAGTTATGCTTTACCCTG	TTTA	25.6959
Kim_gRNA1079	ATTTCGCACTCCATGTGCTCC	TTTA	25.6454
Kim_gRNA1080	CGATTATGGAATATCCAGACG	TTTA	25.1678
Kim_gRNA1081	CGTGGCAGGATGACATGCCAG	TTTA	25.133
Kim_gRNA1082	GCTGGAGGCTTCGTGGGGACG	TTTA	25.1029
Kim_gRNA1083	TAGCTGTGTCTCTGGATTTGT	TTTA	24.9282
Kim_gRNA1084	TTTGCCTGCCTCCTGGGAGCA	TTTA	24.8637
Kim_gRNA1085	ACCAGCCTGACCGGCGGCAGC	TTTA	24.8536
Kim_gRNA1086	GATAACCCTGAACTTCGTGTG	TTTA	24.8042
Kim_gRNA1087	ATCAGCTGTGGTTTTCTGATG	TTTA	24.7248
Kim_gRNA1088	CGGACCTTCTTCTTCTTCTCG	TTTA	24.6656
Kim_gRNA1089	CTGCACAGGGCGGCGGTCGGA	TTTA	24.6378
Kim_gRNA1090	AAAGCTGGCACAGGTTTAAAG	TTTA	24.5014
Kim_gRNA1091	AGGCATTTCTGTTGGGTTCTG	TTTA	24.395
Kim_gRNA1092	TGGATGTTCAGGCAGGTACAG	TTTA	24.3396
Kim_gRNA1093	CTTGCTGCGACTCGCCCTTCG	TTTA	24.1462
Kim_gRNA1094	AGTCTGGAGGCATTCCTGCCC	TTTA	24.1441
Kim_gRNA1095	TTTCTCTATTCTGGCCATCCC	TTTA	23.8244
Kim_gRNA1096	CCATCTCTGTCAGCAGGGGCA	TTTA	23.6467
Kim_gRNA1097	TATCTGCCTGAAACTGTTCTA	TTTA	23.5849
Kim_gRNA1098	GCGCCGCGAGGCTGCCAGGTG	TTTA	23.5294
Kim_gRNA1099	TTGATCGAGATGGACCTCTTT	TTTA	23.1823
Kim_gRNA1100	GCTCCTCGTCGTTGCGGATGG	TTTA	23.1707
Kim_gRNA1101	CCTTCTGGCGGGGGCTGAAGG	TTTA	23.1481
Kim_gRNA1102	CTTTCTCCAAATTCCTGGCGA	TTTA	23.0229
Kim_gRNA1103	TTAACATTCACCAAAATAGTT	TTTA	23
Kim_gRNA1104	TCATTATTTGTGATGTTCTTC	TTTA	22.8284
Kim_gRNA1105	CTTCCCGATCTTCTTCCTCCT	TTTA	22.7797
Kim_gRNA1106	CATCGAAGCTCTACAGTTTGC	TTTA	22.7737
Kim_gRNA1107	GCGATCTCATGCGTGACCGCT	TTTA	22.7192
Kim_gRNA1108	TGTGTCTGTTTCATTCTCTGC	TTTA	22.7021
Kim_gRNA1109	ATCTTCTTCCTTCCCGTCGAC	TTTA	22.6834
Kim_gRNA1110	TTGGGACTGTGACGAGGAACT	TTTA	22.5601
Kim_gRNA1111	GGGTCGCGGTTGACCAGGTCG	TTTA	22.5146
Kim_gRNA1112	TCGGTTCTTCTGAGGGCTCGT	TTTA	22.4484
Kim_gRNA1113	CCAGGCTATTTTGGATCAGTA	TTTA	22.4474
Kim_gRNA1114	TATGTGCTTTTACTGCTGTTT	TTTA	22.3939
Kim_gRNA1115	ATGCCTTTTGTAAAGACCTGC	TTTA	21.9171
Kim_gRNA1116	CCCAGAATGTTTTTGGCTTCT	TTTA	21.8071
Kim_gRNA1117	GCCGTGCCGGCCTCTTCTCGT	TTTA	21.6892
Kim_gRNA1118	CTAGCTCTGCTGTGCAGTGGG	TTTA	21.6582
Kim_gRNA1119	TGACTCTGGATCCTCTTTAAG	TTTA	21.6102
Kim_gRNA1120	TCACATTTGTACGGTTTCTCT	TTTA	21.5933
Kim_gRNA1121	TCTGCCAGCAGGGTCTTCTGC	TTTA	21.5327
Kim_gRNA1122	TCACCATCCAGGTGGCCCAGA	TTTA	21.444
Kim_gRNA1123	TGTTTAGAGTGTTTTCCTTGG	TTTA	21.4055
Kim_gRNA1124	CACATTGAGAGCAGCAGCCGG	TTTA	21.108
Kim_gRNA1125	TTCCCTTCTCGGCAGGGCCCA	TTTA	21.0801
Kim_gRNA1126	GCATCTTTGTGCATATATTTG	TTTA	20.7753
Kim_gRNA1127	TGTTGATAATGGATCGGTAGT	TTTA	20.5993
Kim_gRNA1128	TCTTCTGGTGCTATCCCCTGA	TTTA	20.5903
Kim_gRNA1129	TTCTCTACTTCTTCAACCTGG	TTTA	20.5065
Kim_gRNA1130	CTGTGGCCGGGCTGGAGCCCA	TTTA	20.4717
Kim_gRNA1131	TTCAGGTTCTTGGGCTTCCGT	TTTA	20.4117
Kim_gRNA1132	TTCTGCTCTGGCATCTCTGCT	TTTA	20.2766
Kim_gRNA1133	CACTCGGCGGGCCATTCGCAG	TTTA	20.0704
Kim_gRNA1134	TTCAGGGCGTCTCCGCCTGCC	TTTA	20.0183
Kim_gRNA1135	CGTGGCAGCCAACAGTGGCGC	TTTA	20
Kim_gRNA1136	CTACTTTGGTTTCGATCATTT	TTTA	19.9795
Kim_gRNA1137	CGTCAGTGGGGTCTATGAAAG	TTTA	19.9773
Kim_gRNA1138	GGGTGCGGGTAGCGGTCGAGG	TTTA	19.764
Kim_gRNA1139	TCAGCCTGGCTGTGGGGCTGA	TTTA	19.6997
Kim_gRNA1140	CCAAGTCTGTCTGCTTCTGGG	TTTA	19.6261
Kim_gRNA1141	TCCGGCGCACACCAGCTTCCC	TTTA	19.6226
Kim_gRNA1142	TGGTCTGCTGTAACCGCCGGT	TTTA	19.2837
Kim_gRNA1143	TTGTTCAGTTTTCTGTATCTT	TTTA	19.227
Kim_gRNA1144	TCATTGGTCTCTCCTGTCCAA	TTTA	18.929
Kim_gRNA1145	CTAGTGATTTTGTTAATGATT	TTTA	18.8152
Kim_gRNA1146	TCTTCTTCATTCCAGCTATCC	TTTA	18.4659
Kim_gRNA1147	GGGGTCGAAGTGACCGGGGCA	TTTA	18.3843
Kim_gRNA1148	GATGTCTTGTCAAGGGACCCC	TTTA	18.3121
Kim_gRNA1149	TTCGCAGTTTTCTTGATTTCT	TTTA	18.1122
Kim_gRNA1150	TTACATTTGCTACATTCACAG	TTTA	18.1015
Kim_gRNA1151	TGTATGGCTTGGCTCGTGGAC	TTTA	17.7598
Kim_gRNA1152	CCCCAGCCCGAGTGCGCTCTA	TTTA	17.7536
Kim_gRNA1153	TGAAATGGATCAGAAGGCTTG	TTTA	17.6923
Kim_gRNA1154	TCATCAGGGGCTACTTGGGGA	TTTA	17.5557
Kim_gRNA1155	TTGTTTGCCCATGAGCCACTG	TTTA	17.4709
Kim_gRNA1156	AGTGGTGGAGCCTCCACTTCC	TTTA	17.4107
Kim_gRNA1157	ATGTGCTTTCTTTTCCAGCCC	TTTA	17.3231
Kim_gRNA1158	GCTACTCTCTTCCATCTTCCA	TTTA	17.2757
Kim_gRNA1159	CTTTCTCCTTCTTGAGGCGTT	TTTA	17.2236
Kim_gRNA1160	TTTCCTGTTTGCGCTGATGTT	TTTA	17.1655
Kim_gRNA1161	GAATTTGCCAGGCTCGTGCGG	TTTA	16.9533
Kim_gRNA1162	TCACGGGCTGTGACTCGGGCT	TTTA	16.9231
Kim_gRNA1163	TCGATGTCCTCGGCCAGGCCG	TTTA	16.3138
Kim_gRNA1164	TCAACAATGAATGGCACGAAT	TTTA	16.309
Kim_gRNA1165	CTGCAGCATCCTCTTCCTCAC	TTTA	16.2107
Kim_gRNA1166	ACTCTCACACGTGGGAGCAGC	TTTA	15.9527
Kim_gRNA1167	TTTCTCTCAGTTTGGAATGTT	TTTA	15.9193
Kim_gRNA1168	ATTCTCTTGCCATCGAGCTCT	TTTA	15.815
Kim_gRNA1169	TGGCTCAGCCATCTACACATA	TTTA	15.7839
Kim_gRNA1170	CAGCTTTGAGGCCTTGGTGGA	TTTA	15.5646
Kim_gRNA1171	TCCTGCGGGTGTCGCCCGACC	TTTA	15.2264
Kim_gRNA1172	TAAAGCAACTGCTCGTTTTCT	TTTA	15.0983
Kim_gRNA1173	TTCCATTCTTCAGATTTCCCA	TTTA	14.7921
Kim_gRNA1174	AAAAACATCGAACGCATCTGC	TTTA	14.7113
Kim_gRNA1175	TTTTGCTCTTGGGTGCTGGCG	TTTA	14.6819
Kim_gRNA1176	TTCCCATTCTGATGATGGCTG	TTTA	14.5072
Kim_gRNA1177	ATTAGTATTTTCCCTTTCAGG	TTTA	14.1658
Kim_gRNA1178	CCTCTTTTCACCTGTCTTCAT	TTTA	14.0058
Kim_gRNA1179	CAGCGAGTAAGTTTTTCTCCC	TTTA	13.4965
Kim_gRNA1180	AGGACATTTTTCTTGGATGTT	TTTA	13.3663
Kim_gRNA1181	CCAGCTGCTGCGCGGGCTGAA	TTTA	13.3041
Kim_gRNA1182	CTCCACTTCAGCTGAACATCC	TTTA	13.2898
Kim_gRNA1183	TCAGTCTATTTTGGGAGAAAA	TTTA	13.2743
Kim_gRNA1184	ATGACCATTGCAGTGGGCACG	TTTA	13.1488
Kim_gRNA1185	TTTGTGATTCCATCTGTGAAG	TTTA	12.9921
Kim_gRNA1186	CCATGACAAGTCCCCTCCTGG	TTTA	12.9412
Kim_gRNA1187	TGATCGCCTGCAGTCTTTTTT	TTTA	12.7509
Kim_gRNA1188	TTCTGGAATTGTCATCTTTGG	TTTA	12.7029
Kim_gRNA1189	TGCTTCCTTTGCTCCCTTTGC	TTTA	12.5765
Kim_gRNA1190	TAACCTGGTTGGGATACCCAT	TTTA	12.1927
Kim_gRNA1191	CTGAGTCATCTTTTGGCCAGA	TTTA	12.0066
Kim_gRNA1192	ATATCATCTTGTCGTCTTTGG	TTTA	11.991
Kim_gRNA1193	TCATCTTGGGGTCCCTGGTGG	TTTA	11.8926
Kim_gRNA1194	TCTTCTGAATTGGACTTGCCT	TTTA	11.7427
Kim_gRNA1195	TTTACGATGCCTTCCAATCTC	TTTA	11.5431
Kim_gRNA1196	CCTGCTGCATGGCAGCCTCTG	TTTA	11.3003
Kim_gRNA1197	TTCAGCTCTACAAGCGTCCCT	TTTA	11.2814
Kim_gRNA1198	TTGTTGTTTGAAATCCTGTGT	TTTA	10.9959
Kim_gRNA1199	CCATCCTTATCTTTTGGAATT	TTTA	10.9375
Kim_gRNA1200	TCAGGAATTTGTTCCTTTTCA	TTTA	10.8686
Kim_gRNA1201	TCTTCTTGTTTGCTTCCATCA	TTTA	10.8175
Kim_gRNA1202	CTTCTCAGTCTTTCTTGCATG	TTTA	10.7327
Kim_gRNA1203	TTTCAACTTCAGTGAAGTGAC	TTTA	10.727
Kim_gRNA1204	TTTCGTTCCCGGCGCACCCTT	TTTA	10.6149
Kim_gRNA1205	TTATTTCTGCAGTGTCTGGTG	TTTA	10.5534
Kim_gRNA1206	TACACGCGCCTCTTCCTCTTT	TTTA	10.4845
Kim_gRNA1207	TCATTTGCTGCCCCGATGGAT	TTTA	10.4459
Kim_gRNA1208	TGACAGAAAGTTTCTGTTGGA	TTTA	10.4167
Kim_gRNA1209	TTGGTTGTGACTTTCCTTTTT	TTTA	10.3252
Kim_gRNA1210	TCAGCTTTTCGGTCCTCTTCC	TTTA	9.82302
Kim_gRNA1211	TTTGCAGCTCCTTCAGCAGAC	TTTA	9.774
Kim_gRNA1212	TGTCCATTTTGCCCATAATTC	TTTA	9.5119
Kim_gRNA1213	TTCAGGACTCTGGAACGTCTA	TTTA	9.41043
Kim_gRNA1214	GTGCCATCTCTTCCTTTTGCC	TTTA	9.33755
Kim_gRNA1215	AATTTATGGTCCTTCCAGTCT	TTTA	9.27931
Kim_gRNA1216	CTGTGCCATGGCAGGCAGTCT	TTTA	8.98686
Kim_gRNA1217	AAGCACATGCCCTGATCATTA	TTTA	8.93997
Kim_gRNA1218	TGCAGCTGGCCTGGCCCTGCC	TTTA	8.91845
Kim_gRNA1219	TCACCTTTAGCATCTCCTTTT	TTTA	8.89056
Kim_gRNA1220	ATCAGTGTGTGGCTGTGATGG	TTTA	8.88469
Kim_gRNA1221	CCATTTACAGCCACACACACC	TTTA	8.86076
Kim_gRNA1222	GCCCTTCTTTTCTTAGTGCTG	TTTA	8.69003
Kim_gRNA1223	TTTATGTGAATCAGTCCTTTG	TTTA	8.16373
Kim_gRNA1224	TTTTCATCTCCTGCTTCCTGC	TTTA	8.09719
Kim_gRNA1225	TCCACACTTTGCTTACGCATC	TTTA	8.07736
Kim_gRNA1226	TTACTTGGGACGTCGTGCCCC	TTTA	8.00411
Kim_gRNA1227	TTCTCCAGTTGTCCCCAACAT	TTTA	7.96597
Kim_gRNA1228	CTTCAAGTCCCGCGGCGGCTC	TTTA	7.94418
Kim_gRNA1229	TTTTCTGTTCCATCCATCTCG	TTTA	7.90668
Kim_gRNA1230	TCGAGGTTTTTGGGCTGGTGG	TTTA	7.63582
Kim_gRNA1231	TGGCAGCCGCATGACGGGCGG	TTTA	7.50951
Kim_gRNA1232	CTTCCATCCCATTGCGAGGCC	TTTA	7.47331
Kim_gRNA1233	GCTCTGTTCTTGAGCAGGTTG	TTTA	7.42252
Kim_gRNA1234	AACTCCCACCTCCATTTCTTT	TTTA	7.32416
Kim_gRNA1235	CTTTTCCACTTGGGTTGTTTG	TTTA	7.05863
Kim_gRNA1236	TGTTTCGTGCATAAGGAAATG	TTTA	6.89655
Kim_gRNA1237	TAATTCCATTTTATACTTCCT	TTTA	6.81813
Kim_gRNA1238	GCGCAGGCGTCTTCCTCTTCA	TTTA	6.38313
Kim_gRNA1239	TCTTCTTCCGCGCCATGTGGC	TTTA	6.2443
Kim_gRNA1240	TTGACTGTTTTATTCTCATGA	TTTA	6.00273
Kim_gRNA1241	TGATGTCTGTCAGTTTTCTGC	TTTA	5.96122
Kim_gRNA1242	TATATCTTGTTCGTGATTGTG	TTTA	5.88235
Kim_gRNA1243	ACCGCCTTTGGGAAGTCGCCG	TTTA	5.85198
Kim_gRNA1244	TTTGGTTCTCCTCTTCTGCCT	TTTA	5.83229
Kim_gRNA1245	TTCCTCGTCGGGCTCCCTTTG	TTTA	5.78627
Kim_gRNA1246	ACAATTTGTTTGGCCACCTGT	TTTA	5.48672
Kim_gRNA1247	TTGCTTCTTCTTGTCTTCGGC	TTTA	5.48593
Kim_gRNA1248	CTGCCGTTTTGCTGGTGGCTC	TTTA	5.3601
Kim_gRNA1249	TTTATGGCTTATTATCAATGG	TTTA	5.3528
Kim_gRNA1250	TAGATGCTGCGCCCAGGCCAC	TTTA	5.24844
Kim_gRNA1251	TGCAATTTCCACATCATTTAC	TTTA	5.18672
Kim_gRNA1252	GCTTTTACTTTCATGAGGCTC	TTTA	4.95781
Kim_gRNA1253	AGTTTTCATGCAGAGACGGGT	TTTA	4.8823
Kim_gRNA1254	TTGGCATTTTTACCTTCCTGT	TTTA	4.2623
Kim_gRNA1255	ACATTTTCCATCTCATTCTCA	TTTA	4.21568
Kim_gRNA1256	ATTTCTTCAGTTTTCTACAGT	TTTA	4.18374
Kim_gRNA1257	TAAGTTCTTCTTGTTTTCCAG	TTTA	4.00943
Kim_gRNA1258	TTATGGGGCTGCTGGGGCCCC	TTTA	3.99486
Kim_gRNA1259	CTCTCTGCTTACTTTTGTCTG	TTTA	3.89451
Kim_gRNA1260	TTCTCTTTCTTGAGGCGCCGG	TTTA	3.40975
Kim_gRNA1261	AGGCCTTGGATGCCTGTCCGG	TTTA	2.72232
Kim_gRNA1262	ACTCTTCTTTTGTCATCTTGG	TTTA	2.67357
Kim_gRNA1263	CCAACTGGTCCCAGGACCGGC	TTTA	2.57732
Kim_gRNA1264	TATCTCTTTTTCCTGTTCTTG	TTTA	2.48675
Kim_gRNA1265	TGGCCGTGCTCTTTTGCTTCC	TTTA	2.42136
Kim_gRNA1266	TTAGGTACTGTTTTTCTCTGC	TTTA	1.89031
Kim_gRNA1267	CTATGGTTCTGTCTTTTATTC	TTTA	1.63838
Kim_gRNA1268	AACTTCTCTCGTTTATCAGGA	TTTA	1.28388
Kim_gRNA1269	CCAGCTACTGGATCGGCTGGG	TTTA	1.26582
Kim_gRNA1270	TGTCTTCCCATCTGACTTTTG	TTTA	1.03794
Kim_gRNA1271	AAGGAATACAATGTTTCCCCA	TTTA	0.931193
Kim_gRNA1272	CAGCTGCTTTTGTTCTTATTC	TTTA	0.857143
Kim_gRNA1273	CCTCCCCTGGCAGCAGCTGCA	TTTA	0.793651
Kim_gRNA1274	GGGCTTCCATGCTGCCACTGG	TTTA	0.636672
Kim_gRNA1275	GCCGTTCGCTTAGAGGGCGCA	TTTA	0.473934
Kim_gRNA1276	ATACTTTGGTCTTTTTCTTAG	TTTA	0.457568
Kim_gRNA1277	TAGACCATTTCTTTGGTGGGG	TTTA	0.431034
Kim_gRNA1278	TTGGATCCCTTTTTGAACTTC	TTTA	0.421941
Kim_gRNA1279	ATTTCTCTTTGGCTTCATTAA	TTTA	0.40568
Kim_gRNA1280	TTTTGCTGTGGATGAATTCTT	TTTA	0.395257
Kim_gRNA1281	TACTTTATTGTTACTTCATCA	TTTA	0.379747
Kim_gRNA1282	TCTTTTTCTTTGGCTAAATCC	TTTA	0.37594
Kim_gRNA1283	TAGCTTCTTTTATTTCTTTAT	TTTA	0.365192
Kim_gRNA1284	TGTCTTTTAGACCGGACAGCA	TTTA	0.361664
Kim_gRNA1285	ACCTTAAGAGTTGCCGTTCTG	TTTA	0.3125
Kim_gRNA1286	GATCGTTTTTTGTTTAAAATC	TTTA	0.297619
Kim_gRNA1287	CAATAACACCTTTATTTTTCA	TTTA	0.280112
Kim_gRNA1288	TTGGGGCTGGATCCCCCAGCC	TTTA	0.271003
Kim_gRNA1289	CATCACTGTCTGTGATGCGTT	TTTA	0.25413
Kim_gRNA1290	AAAATCTTTTCTGCCAGATCT	TTTA	0.238095
Kim_gRNA1291	CATTGCGGATGATGGATCGGC	TTTA	0.23753
Kim_gRNA1292	TTATCTTGTCCAGGACCTGAA	TTTA	0.234072
Kim_gRNA1293	ATTTTTCCATAAATTCTTCCC	TTTA	0.182593
Kim_gRNA1294	TGAACTTTCTCTTTGATCTCC	TTTA	0.177841
Kim_gRNA1295	TTCTTTTCCAGTCTTTTCTGA	TTTA	0.176678
Kim_gRNA1296	TGGGTTCAACTTTTGCTTCTT	TTTA	0.135354
Kim_gRNA1297	CGGCTGCTGGACTTTGCGGCC	TTTA	0.128853
Kim_gRNA1298	TTTTCTGCTTTTAGCTGTTCA	TTTA	0.128205
Kim_gRNA1299	TTAACTTATTATTGCCTCCCT	TTTA	0.106952
Kim_gRNA1300	TTGTCCTTGGCGCTGAAAGTC	TTTA	0.0973263
Kim_gRNA1301	AGTCTTTTGATGCATTTCCTG	TTTA	0.095511
Kim_gRNA1302	GTCCTTTTCTTGTACATTATT	TTTA	0.0769494
Kim_gRNA1303	AGCACTTTATTTTCTTTGTTC	TTTA	0.0708717
Kim_gRNA1304	TTTTTCACTTGTCTAGTTCCT	TTTA	0.0700552
Kim_gRNA1305	ATACTGGCTTTTTTCACACTG	TTTA	0.0689914
Kim_gRNA1306	GCTCATTTTTTCTCCTTGGAA	TTTA	0.0488511
Kim_gRNA1307	ATCTTCAATTTTCCTGGTTCT	TTTA	0.0377707
Kim_gRNA1308	ACCATTTCTAGCGATGTCAGT	TTTA	0
Kim_gRNA1309	AGTTCAGCTGCTTTAATTTGT	TTTA	0
Kim_gRNA1310	AGTTTAGCTTTTGGTAAAGCT	TTTA	0
Kim_gRNA1311	ATTATTTTTTCCAGAAGCCCT	TTTA	0
Kim_gRNA1312	ATTTTGAGCAACATGATCTAG	TTTA	0
Kim_gRNA1313	CAACTGCTTCAGCTTCGAGCC	TTTA	0
Kim_gRNA1314	CACAATTTTCACACCTCTCTT	TTTA	0
Kim_gRNA1315	CACACATATTTTTTCTTACTG	TTTA	0
Kim_gRNA1316	CACGCGTGAGGAGCTGGCGCT	TTTA	0
Kim_gRNA1317	CCCTTCTGTGGTGCTCCTGTT	TTTA	0
Kim_gRNA1318	CCGCCGAGCAGCTGCAGAGGC	TTTA	0
Kim_gRNA1319	CCGCGAGGTGGGCGGAGAGCC	TTTA	0
Kim_gRNA1320	CGCGACTGCCGCTGGAGCGCG	TTTA	0
Kim_gRNA1321	GAAGTTCAGCCTTCTTTTGTC	TTTA	0
Kim_gRNA1322	GACCTATCAGGTCTGCCACAT	TTTA	0
Kim_gRNA1323	GCCAACTTTTTTGGATCTTGC	TTTA	0
Kim_gRNA1324	GCCGGGGGTTGAGGGCCGCCT	TTTA	0
Kim_gRNA1325	GCCTCTCTGATGCAGGCTCCT	TTTA	0
Kim_gRNA1326	GCTCCTTCATGGAGATATAGC	TTTA	0
Kim_gRNA1327	GCTCTTAATTTCTTGATGATG	TTTA	0
Kim_gRNA1328	GGACTGGAGACAGATGCCACA	TTTA	0
Kim_gRNA1329	GTTCTGACTTGTTGAGCTTGA	TTTA	0
Kim_gRNA1330	GTTTTTTCGGAGCAGGTTGCG	TTTA	0
Kim_gRNA1331	TAACGGAGCTGTCTCCCTCTC	TTTA	0
Kim_gRNA1332	TATCAACACTACTTTGCACAA	TTTA	0
Kim_gRNA1333	TATTAATCGAGATGAGGACAT	TTTA	0
Kim_gRNA1334	TCACTGTTTTGATAAAAACAG	TTTA	0
Kim_gRNA1335	TCATTTTCATTGGGCATTTCA	TTTA	0
Kim_gRNA1336	TCCTGGCCGGGGGCCCTGCAG	TTTA	0
Kim_gRNA1337	TCCTTTTCTGGATGGTGCCAA	TTTA	0
Kim_gRNA1338	TGAAAGCTCTCAAGTTTGAAA	TTTA	0
Kim_gRNA1339	TGCTGTAATTCAGGTCCGTGT	TTTA	0
Kim_gRNA1340	TGTGTGAAACTTCTCCTATTC	TTTA	0
Kim_gRNA1341	TTACCTTCTGCTATTAGTCGT	TTTA	0
Kim_gRNA1342	TTACTGGGCATCGGCCTATCA	TTTA	0
Kim_gRNA1343	TTAGTGTTTTTGTCTATAACA	TTTA	0
Kim_gRNA1344	TTATTTTCGCTGTCGTGACTA	TTTA	0
Kim_gRNA1345	TTCCCATGGCGGAGGGACAGC	TTTA	0
Kim_gRNA1346	TTTACATACCTTTGCCCTGCA	TTTA	0
Kim_gRNA1347	TTTTCTTCATCATCCCCATGG	TTTA	0
Kim_gRNA1348	TTTTCTTCTTGATTTCCAATG	TTTA	0
Kim_gRNA1349	TTTTGTTGTACGGGCCTAGGT	TTTA	0
Kim_gRNA1350	ATGATTTTCTTGGTGGCCATG	TTTA	-0.0115508
Kim_gRNA1351	TCATCTGTGGGGTCACGGCTG	TTTA	-0.0174375
Kim_gRNA1352	GGCGGTTCAGCTGTCATCCCC	TTTA	-0.0197628
Kim_gRNA1353	CTCATCTGCCTCATTTTGGGC	TTTA	-0.019904
Kim_gRNA1354	CATGGCCAATCTGGCCTTGGC	TTTA	-0.0256138
Kim_gRNA1355	TTTTTGCAGGCTTCACATACC	TTTA	-0.0374834
Kim_gRNA1356	TGCTTTTTGGCAGTGCCCGGC	TTTA	-0.0429196
Kim_gRNA1357	ATTTCCTCCTTTTGTTCATTC	TTTA	-0.0478926
Kim_gRNA1358	ATCCTGGAGTTTTTGTTGCAA	TTTA	-0.0493566
Kim_gRNA1359	CTTTTGGAGTGGACTTCTTGG	TTTA	-0.0549221
Kim_gRNA1360	ATTGTTCATATGTTTTTCCTG	TTTA	-0.0568738
Kim_gRNA1361	TCCAAAGTTATTTTATGTCCA	TTTA	-0.102041
Kim_gRNA1362	CTACCTTTTTCTCCTGTAGGG	TTTA	-0.111919
Kim_gRNA1363	AGCTGCCGGGCCGCGACGGGG	TTTA	-0.123305
Kim_gRNA1364	TCTTTCCCGGGCTCCTCCCGG	TTTA	-0.124364
Kim_gRNA1365	ACCTGTGGGACCACGCCCTGA	TTTA	-0.133869
Kim_gRNA1366	TCTTCGCTATCACCTCCGCCG	TTTA	-0.14881
Kim_gRNA1367	TGGATTGATCCACGCCCGCTA	TTTA	-0.195695
Kim_gRNA1368	TTTTTTGAGCAGTCGTTTCAA	TTTA	-0.197433
Kim_gRNA1369	TGGCCAATCCGTTTTCCCAAA	TTTA	-0.236413
Kim_gRNA1370	TATTCCTGAATTTTATCGTCC	TTTA	-0.248705
Kim_gRNA1371	GTTCCCTGGCCCGGGACATCT	TTTA	-0.250417
Kim_gRNA1372	CCGCAATCTCATATCTGCGGA	TTTA	-0.277008
Kim_gRNA1373	GGGACTCGGTCCTGTCGATGA	TTTA	-0.277008
Kim_gRNA1374	TTGACATCTGCCACTCATCTG	TTTA	-0.277008
Kim_gRNA1375	CTGGCTTGATCTCAATGGGGA	TTTA	-0.27972
Kim_gRNA1376	CATTCCTTTTCCGACGCCCAC	TTTA	-0.291121
Kim_gRNA1377	TACCGGATTCTTTTGTTGCCA	TTTA	-0.297619
Kim_gRNA1378	CTTTTTTGGAGCTTGTGCTTC	TTTA	-0.334821
Kim_gRNA1379	GCCGCAGCTTCAGCTCGGCCT	TTTA	-0.380228
Kim_gRNA1380	AGGCTTTTATAAGTTCTTCTT	TTTA	-0.454545
Kim_gRNA1381	GTGCTTCCTTGTTTTCTTCTC	TTTA	-0.477259
Kim_gRNA1382	GTTTTTTCAGGCTTTACAAGT	TTTA	-0.487805
Kim_gRNA1383	TTCTGCACTTTTGGGTCACAA	TTTA	-0.542451
Kim_gRNA1384	TTCTACTTGGATTTTCTAATT	TTTA	-0.555556
Kim_gRNA1385	GGACAGCCTGGCCCTGGGTGT	TTTA	-1.2945
Kim_gRNA1386	TGCTGGGACTTCGAGACGGCA	TTTA	-1.52496
Kim_gRNA1387	TTATTTGTTACTTGGGGTCAG	TTTA	-2.50653
Kim_gRNA1388	TTTTTCCATTGTCTCTGTCCA	TTTA	-2.59277
Kim_gRNA1389	TTTTTTCCAGGTTTGGATGAC	TTTA	-3.90558
Kim_gRNA1390	AATTTTTTGTTTGGTCTCGTC	TTTA	-4.15162
Kim_gRNA1391	TTTTATTCCTTTCTCTTCTGC	TTTA	-4.33979
Kim_gRNA1392	TCAGTTTTGTCGTCATCATCA	TTTA	-4.62398
Kim_gRNA1393	TTCTTGTCTTCACCTTTTATG	TTTA	-4.77456
Kim_gRNA1394	TCAAACCGCTGCTGCTGAGCG	TTTA	-4.99217
Kim_gRNA1395	TTACTCATTTTCTCATTAAGC	TTTA	-5.10331
Kim_gRNA1396	ACTTTCTCCAATTTCTTTTCG	TTTA	-5.74709
Kim_gRNA1397	GGGGAAGATCTAGGTGTGTGA	TTTA	-6.42246
Kim_gRNA1398	TTTTTCGTTGCGTCTAGTGCT	TTTA	-6.49402
Kim_gRNA1399	TATTCTCTTTGATTTGGTCGA	TTTA	-6.85197
Kim_gRNA1400	ACATCTTTTACTGACATTTCT	TTTA	-8
Kim_gRNA1401	GGGGGGACCCACTGGTCCCTG	TTTC	0
Kim_gRNA1402	ATGAGGGAGAGATTGGAACAC	TTTC	57.3733
Kim_gRNA1403	CCGAGACGTTTGACGGAGATA	TTTC	100
Kim_gRNA1404	CCCCCGAATCCCAGCGGGGGT	TTTC	0.276243
Kim_gRNA1405	AGGGAGAGAGGGACATGACAG	TTTC	88.5185
Kim_gRNA1406	GGCCGCGGCCTCGCGGCCACT	TTTC	17.8418
Kim_gRNA1407	AATATGCTCCAGTCCCAGACT	TTTC	100
Kim_gRNA1408	AATGATATCTTGGGCAGACAC	TTTC	100
Kim_gRNA1409	AATGGCTTCGTCAGTATAGTT	TTTC	100
Kim_gRNA1410	AATTGTTCCCAGGTCGTCATC	TTTC	100
Kim_gRNA1411	ACAGATAACTCCGTTCCCTGT	TTTC	100
Kim_gRNA1412	ACATGAGGCATGATACAGTGG	TTTC	100
Kim_gRNA1413	ACCTAATGCCTGCTTTGCTCA	TTTC	100
Kim_gRNA1414	ACCTCAAATGGCCCCACGGTG	TTTC	100
Kim_gRNA1415	ACTAAAGATGTCATCGTACCC	TTTC	100
Kim_gRNA1416	ACTCTCCGTTGAAGTGGCATC	TTTC	100
Kim_gRNA1417	ACTGTATTGGTCTTGCCAGCT	TTTC	100
Kim_gRNA1418	AGACCACAAGATACCCAGGTT	TTTC	100
Kim_gRNA1419	AGACTCCGGAGAGTTGTTCCA	TTTC	100
Kim_gRNA1420	AGCAGAGTGTGGCAATGGACA	TTTC	100
Kim_gRNA1421	AGCCAGGTGGAGAAACCTTTA	TTTC	100
Kim_gRNA1422	AGCGCGTACACCACATCCATG	TTTC	100
Kim_gRNA1423	AGCTCAGCAGTGACTGTTGTT	TTTC	100
Kim_gRNA1424	AGGACTGGGACACACATCTCA	TTTC	100
Kim_gRNA1425	AGGGGAGCCAGGGACGCGCCT	TTTC	100
Kim_gRNA1426	AGTACCAGTGAAGGACAAGAA	TTTC	100
Kim_gRNA1427	AGTGAAGATGCTTGCTCCATG	TTTC	100
Kim_gRNA1428	AGTTCCCAGTAGCTTCACTGC	TTTC	100
Kim_gRNA1429	AGTTCCCCCTTGCTGAGCTTG	TTTC	100
Kim_gRNA1430	ATAGTCTAGAGGTCGACGCAG	TTTC	100
Kim_gRNA1431	ATCCACCTGGCCTTGAACCGC	TTTC	100
Kim_gRNA1432	ATCGTCAGACAGCAGCTGGGA	TTTC	100
Kim_gRNA1433	ATCTTCCTCATTGATAAAATA	TTTC	100
Kim_gRNA1434	ATGAGTGATCTGCATTGTGCA	TTTC	100
Kim_gRNA1435	ATGCGCCCAGCTGTGAATGCC	TTTC	100
Kim_gRNA1436	ATGTATAAATCCCTCATTGCT	TTTC	100
Kim_gRNA1437	ATGTGGTACAGGATGGACACG	TTTC	100
Kim_gRNA1438	ATTATACACTTTGTGCCACTT	TTTC	100
Kim_gRNA1439	ATTCCAGGGTAAGAATCGGTT	TTTC	100
Kim_gRNA1440	ATTGACCTATGCCTGAGCTGT	TTTC	100
Kim_gRNA1441	ATTTAGATAATCCAGTACATA	TTTC	100
Kim_gRNA1442	CAAGTACATGCCCAGCGTCAA	TTTC	100
Kim_gRNA1443	CACACGCCCATCATGGTGACT	TTTC	100
Kim_gRNA1444	CACACTACCCACCTCCACCCT	TTTC	100
Kim_gRNA1445	CACCCATCATTCCATCACCTT	TTTC	100
Kim_gRNA1446	CAGAATTGGCAGAAGAGGCTG	TTTC	100
Kim_gRNA1447	CAGACAGAGTCAAGCGGAACA	TTTC	100
Kim_gRNA1448	CAGCAGACAGTTACAAGATCT	TTTC	100
Kim_gRNA1449	CAGCGGAGGGTGGATGGCTCT	TTTC	100
Kim_gRNA1450	CAGGACTGGGTCGATCAGAAC	TTTC	100
Kim_gRNA1451	CAGGGCTCCCTTCATGTCTCT	TTTC	100
Kim_gRNA1452	CAGGGGTCCATGAGGATCTTC	TTTC	100
Kim_gRNA1453	CAGTAAGTAACACCTGGAACA	TTTC	100
Kim_gRNA1454	CAGTCCCTCACAATGGCAGCA	TTTC	100
Kim_gRNA1455	CATACCCTTTGCAGTGGAGCC	TTTC	100
Kim_gRNA1456	CATGCCAAAAATCTTTGTAAT	TTTC	100
Kim_gRNA1457	CATTCCCGTGTAAATAGCCAC	TTTC	100
Kim_gRNA1458	CCACCTTCCAAGTGAAGCTCT	TTTC	100
Kim_gRNA1459	CCAGCTCGCCTCAGGGAGGAG	TTTC	100
Kim_gRNA1460	CCAGGGGGACCAGAGAATCCA	TTTC	100
Kim_gRNA1461	CCCCACTGAAGCCGGAGACGG	TTTC	100
Kim_gRNA1462	CCCCTTTCATGATATTCCTCT	TTTC	100
Kim_gRNA1463	CCCGAAGAAGACTCTGTACTC	TTTC	100
Kim_gRNA1464	CCCTCTCAAGTGGGTCATCAG	TTTC	100
Kim_gRNA1465	CCGCGGCCCAACTACCAGCTT	TTTC	100
Kim_gRNA1466	CCGTAGACCAACAATAAACTG	TTTC	100
Kim_gRNA1467	CCTATATAGATGGTACTCCTC	TTTC	100
Kim_gRNA1468	CCTATGTGTTGGTTGCGGCAA	TTTC	100
Kim_gRNA1469	CCTCTGAGATGTTGATCCTTG	TTTC	100
Kim_gRNA1470	CCTGCCCCTGCCTCTGGAAGA	TTTC	100
Kim_gRNA1471	CCTTTGATCAATGTGACTTAA	TTTC	100
Kim_gRNA1472	CCTTTGTGCACCATGAGCTGA	TTTC	100
Kim_gRNA1473	CGCATGGAGCGGCTGCGCTGC	TTTC	100
Kim_gRNA1474	CGGAGGCCTGTGGTTTGAGCA	TTTC	100
Kim_gRNA1475	CGTGGGCAGCACCACCCAGCA	TTTC	100
Kim_gRNA1476	CTACGCACACATCCTCTGTGC	TTTC	100
Kim_gRNA1477	CTCCAGACACGATGCAGACCA	TTTC	100
Kim_gRNA1478	CTCCTCGCCATGGCAGCTGCT	TTTC	100
Kim_gRNA1479	CTGCCTATGCTCCAGCACATT	TTTC	100
Kim_gRNA1480	CTGCTGTCACTCTGCTTATAT	TTTC	100
Kim_gRNA1481	CTGGGGTTACAGTCAGCTGAT	TTTC	100
Kim_gRNA1482	CTGTACACCTGTGGCAGTCAG	TTTC	100
Kim_gRNA1483	CTGTAGCTTGCTTGAGTCCTG	TTTC	100
Kim_gRNA1484	CTTCAGGAAGACAGTGGTATT	TTTC	100
Kim_gRNA1485	CTTCAGTAGCTGAGTCTTCTT	TTTC	100
Kim_gRNA1486	CTTCTGATCTTGGGGAATGAG	TTTC	100
Kim_gRNA1487	CTTGGCCTCCTCGAAGTCACA	TTTC	100
Kim_gRNA1488	CTTGTGTCACTTGTCCCTGAA	TTTC	100
Kim_gRNA1489	CTTTCTCCTCAGACCCTGGTT	TTTC	100
Kim_gRNA1490	GAGGCTTCTTGGCTCTCACAG	TTTC	100
Kim_gRNA1491	GATCTCCCGCCCGCGCTAGCC	TTTC	100
Kim_gRNA1492	GATGTCGTCTCCCTCCCGTAC	TTTC	100
Kim_gRNA1493	GCAGCACTGTCTGGGCGATGA	TTTC	100
Kim_gRNA1494	GCCTTTACCACCAGGACTACC	TTTC	100
Kim_gRNA1495	GCTCGCGGTTGTTGGCCTTCA	TTTC	100
Kim_gRNA1496	GGACAGCTGCTCCTGGAGACT	TTTC	100
Kim_gRNA1497	GGCAGTAATTCTCATTCAGCT	TTTC	100
Kim_gRNA1498	GGGCATGTGCCTTTGCTGAAT	TTTC	100
Kim_gRNA1499	GGGTAATGTCTCCTGCAGCAT	TTTC	100
Kim_gRNA1500	TAGCAACCCACACACTTCGGA	TTTC	100
Kim_gRNA1501	TCAGGAGAATATCACTGTCAA	TTTC	100
Kim_gRNA1502	TCATGGAGTCCAGGTCGATCT	TTTC	100
Kim_gRNA1503	TCCGGGGCCACATCCAGCGCA	TTTC	100
Kim_gRNA1504	TCCTCATATCTCCATATGCCA	TTTC	100
Kim_gRNA1505	TCCTGGGGAAGAATCTTTCAC	TTTC	100
Kim_gRNA1506	TCTAAGGACCTAGGATGAGAC	TTTC	100
Kim_gRNA1507	TCTCAAGCCAATCCTTGATGT	TTTC	100
Kim_gRNA1508	TCTCCAGCATTCCACTGAAGA	TTTC	100
Kim_gRNA1509	TCTCGGAGCCTCTCTTCCACA	TTTC	100
Kim_gRNA1510	TCTGGGTCCTTCTCCATCAAG	TTTC	100
Kim_gRNA1511	TCTGTCTGACCATGGCAACAA	TTTC	100
Kim_gRNA1512	TGACTGCTGAGCTGCTATTTT	TTTC	100
Kim_gRNA1513	TGAGAACAACTACATCAGGAT	TTTC	100
Kim_gRNA1514	TGAGCTGCTGAACTGCAAACG	TTTC	100
Kim_gRNA1515	TGCACCCCCCGACCCTGACAC	TTTC	100
Kim_gRNA1516	TGCCCCAACATTCCAGGAAAT	TTTC	100
Kim_gRNA1517	TGCCTCCTACAATCTGGAAAC	TTTC	100
Kim_gRNA1518	TGCGGAGACCGAGTCACACAT	TTTC	100
Kim_gRNA1519	TGGCAGACCGCTGTGGCATCA	TTTC	100
Kim_gRNA1520	TGTGATGACGATGATCTTCAA	TTTC	100
Kim_gRNA1521	TGTGCGTCTTGTCCACCGGAC	TTTC	100
Kim_gRNA1522	TTAGCATCTTCCCCGTAGAAC	TTTC	100
Kim_gRNA1523	TTCTCACCTCAGCACTAATGG	TTTC	100
Kim_gRNA1524	TTGAACTGGGAGGTGGAGGCT	TTTC	100
Kim_gRNA1525	TTGGCTCCCCAACAGCTGCAC	TTTC	100
Kim_gRNA1526	TCTGCAATCTGGGCCCAGCTG	TTTC	99.9313
Kim_gRNA1527	TCGGAAGCCGCTGCTCACCAA	TTTC	99.9211
Kim_gRNA1528	CATTTCTGTGCTTTGAAGTCT	TTTC	99.9208
Kim_gRNA1529	CCTGAGCCACAAAGCCAGGCC	TTTC	99.9161
Kim_gRNA1530	CTCAGGGTTGCTTCTCCCATG	TTTC	99.8968
Kim_gRNA1531	CCGGGCGCGTGTCTGTAGACT	TTTC	99.8915
Kim_gRNA1532	CTGCCAGGACCAGGAGCCCAG	TTTC	99.8848
Kim_gRNA1533	CATGGAGAATGATTATCTGGG	TTTC	99.8847
Kim_gRNA1534	AGCTGGTAGATCTCTAAATCA	TTTC	99.8807
Kim_gRNA1535	AGGCATGACCCACCGCGCCCG	TTTC	99.8805
Kim_gRNA1536	CCATCAAAACTGTTACAAGAA	TTTC	99.8698
Kim_gRNA1537	ATCTATACACTTCCAGTGTCG	TTTC	99.8639
Kim_gRNA1538	TGCCAGAGGACTCCCTTCTTT	TTTC	99.8626
Kim_gRNA1539	CCTGCCCGCTGGTGTGCTGAG	TTTC	99.8608
Kim_gRNA1540	GCACCCCCAGGAGCCCATGCT	TTTC	99.8594
Kim_gRNA1541	ACCTCCCTCCATGACAAAACT	TTTC	99.8584
Kim_gRNA1542	ACCAGACAAATATAGCTGCCA	TTTC	99.8478
Kim_gRNA1543	GCTGGCCCGACCTGCAGCACG	TTTC	99.8473
Kim_gRNA1544	CCAGTGCCATATCCAGTGTCA	TTTC	99.8454
Kim_gRNA1545	TGGGTACAGATCAGTTAGGAA	TTTC	99.842
Kim_gRNA1546	CCAGCACCAGCTCTCCAGCAC	TTTC	99.8403
Kim_gRNA1547	CGAAGCGCTTGGTGAGGTCCA	TTTC	99.8353
Kim_gRNA1548	ACCCGTCGCATGTGGGCCAGT	TTTC	99.8311
Kim_gRNA1549	ATTGACTGTCACATGTGGTTT	TTTC	99.8296
Kim_gRNA1550	CCAGGATGTATGTCAGGCTCT	TTTC	99.8179
Kim_gRNA1551	CTGAAACTGCTCAGCAAGATT	TTTC	99.8141
Kim_gRNA1552	TCTGCCCCTCGGTTATGTACA	TTTC	99.8141
Kim_gRNA1553	CTCTCATCGTGACGGGCCAGC	TTTC	99.812
Kim_gRNA1554	AGGCTTCCCAGGCTGTCAGTA	TTTC	99.8084
Kim_gRNA1555	CAAAGGCACCTCGCATACCTG	TTTC	99.8071
Kim_gRNA1556	ATTGATCCCAATGAGGTGTAC	TTTC	99.8024
Kim_gRNA1557	CTGTGGTAACCTTATACATGG	TTTC	99.8008
Kim_gRNA1558	AGTGTTATCTTGGGCCACAGC	TTTC	99.7986
Kim_gRNA1559	CACGTGCAGATCGGATATTCG	TTTC	99.7917
Kim_gRNA1560	ATTGACCCTGAGGCCTTCACA	TTTC	99.7881
Kim_gRNA1561	CGAGCCTGTTGTACATAATAC	TTTC	99.7817
Kim_gRNA1562	AATAGGACTGAGTCCTTCTCC	TTTC	99.7775
Kim_gRNA1563	CTGGCAGCCCTGTTCCTTATC	TTTC	99.7739
Kim_gRNA1564	AATGAACCAGGCTTCAGCGTC	TTTC	99.7701
Kim_gRNA1565	TTCAAGGATATGCTGCTCACC	TTTC	99.7664
Kim_gRNA1566	CTCTGGGTGTGCAACACGGCT	TTTC	99.7653
Kim_gRNA1567	CTTCTCCACCCAACCTGGAGA	TTTC	99.7619
Kim_gRNA1568	CACCCAACAGAACAGATCCTG	TTTC	99.7596
Kim_gRNA1569	CCAACTGGAAGATGCCTCCAA	TTTC	99.7549
Kim_gRNA1570	CCGGGGGACACAGCAGCCAGA	TTTC	99.7506
Kim_gRNA1571	CTGTAGACTCCCGGGGATTCT	TTTC	99.7452
Kim_gRNA1572	CCACTCAACTCCATCCCCACT	TTTC	99.74
Kim_gRNA1573	GCTCTGGCTGCCACAGAAAGG	TTTC	99.7382
Kim_gRNA1574	CCTGCCTAATGCCTCAGGAAA	TTTC	99.7312
Kim_gRNA1575	ACATCCAAGGTTTCTCCTCCA	TTTC	99.7305
Kim_gRNA1576	CGGGTCCCAGTTGAATTTGGC	TTTC	99.7245
Kim_gRNA1577	TCTATGTGCGGCCATCGCAGA	TTTC	99.7159
Kim_gRNA1578	ATCCGCTGTTTCTCCGTAAAG	TTTC	99.7151
Kim_gRNA1579	ACCATTGCTGGTGGATGGCAT	TTTC	99.6923
Kim_gRNA1580	CCTGGAGCACTTGAACCCCAG	TTTC	99.6894
Kim_gRNA1581	TGCTGACACCATCGTGGAGTT	TTTC	99.689
Kim_gRNA1582	TACCCGGCTACGTAGGAGGCA	TTTC	99.6805
Kim_gRNA1583	CGTCACCTCGTTCGCCTGCTG	TTTC	99.6799
Kim_gRNA1584	TGTCCAGTCCTGGCGATGGGG	TTTC	99.679
Kim_gRNA1585	AATATGACGATCAACGGCATT	TTTC	99.6753
Kim_gRNA1586	ACATAGTGGCTCAGTCCAGCC	TTTC	99.6748
Kim_gRNA1587	GGCATCGCACAGGTGGTCTAC	TTTC	99.6689
Kim_gRNA1588	AGTGGGCCTCCTGTCTGTGGC	TTTC	99.6678
Kim_gRNA1589	CTTCGGCGTCTCTGAGCAGCA	TTTC	99.6669
Kim_gRNA1590	TGAACCCGACACTTGGCAGCA	TTTC	99.6656
Kim_gRNA1591	CTGTTGGTTCCAAGAAGAATA	TTTC	99.6644
Kim_gRNA1592	CCTTCCTTCATAGGACTCAAT	TTTC	99.6587
Kim_gRNA1593	ACTTCATCATAGAATTCATGC	TTTC	99.6503
Kim_gRNA1594	CCGTTCACCGGCAGCATTGGT	TTTC	99.6503
Kim_gRNA1595	CCTGCAGCTGTGTCGGAAGTC	TTTC	99.6485
Kim_gRNA1596	AAGAGCACTAATGCAGCCTCC	TTTC	99.6479
Kim_gRNA1597	GGAAGACGAGCAGTTGCAGGG	TTTC	99.6429
Kim_gRNA1598	CAGGACCACCGCAGGCCTTGA	TTTC	99.6255
Kim_gRNA1599	ACAAGACCATCTCCTACTGCA	TTTC	99.6226
Kim_gRNA1600	AATAGTATCTGAGGTACTCTG	TTTC	99.6198
Kim_gRNA1601	TACGGGGCCTCTTCAGTTGCC	TTTC	99.618
Kim_gRNA1602	TGTGTGAGCCTGACCCGGTGC	TTTC	99.6132
Kim_gRNA1603	CCCTCCATGCTGGGCCGACCA	TTTC	99.6104
Kim_gRNA1604	CTGACCAGCCTGAGAGACTGC	TTTC	99.5968
Kim_gRNA1605	ATCCAATATGTGGGTATATTG	TTTC	99.5951
Kim_gRNA1606	TCCATCTCTTCTAATAGCTTT	TTTC	99.5918
Kim_gRNA1607	GGATACCGAGCTGACCACCTT	TTTC	99.5843
Kim_gRNA1608	CGAACTCTGGTGGGGGATGAC	TTTC	99.5816
Kim_gRNA1609	ATCCCTGTGCTAGGCTTTCTG	TTTC	99.5671
Kim_gRNA1610	ATCCATGAGGACCACCTCCGG	TTTC	99.5663
Kim_gRNA1611	TGTTACAGTCCCTACCTCATG	TTTC	99.5633
Kim_gRNA1612	TGCCGAGTTGAGCTGGACACA	TTTC	99.5624
Kim_gRNA1613	ACTGTATCCAGGCCAGTCTCT	TTTC	99.5614
Kim_gRNA1614	TGTACAGTCTGAGCTCTCGTC	TTTC	99.5556
Kim_gRNA1615	CCATCAGCATCTCCTCCAAAT	TTTC	99.5305
Kim_gRNA1616	TGAACTGGATTTCCAAGACTC	TTTC	99.5261
Kim_gRNA1617	TCTTCAAGAAACTTGGCCGGC	TTTC	99.5192
Kim_gRNA1618	TGCCTGGGTATACTCATTGCT	TTTC	99.5177
Kim_gRNA1619	GCTCCAGGCAGGCGGCAAAAG	TTTC	99.5087
Kim_gRNA1620	CCCAGGGCTGCCAGCACCACC	TTTC	99.4987
Kim_gRNA1621	CAGCGGAGGATGGATGGCTCT	TTTC	99.493
Kim_gRNA1622	CCACCTCTTCCAGCATTTCCT	TTTC	99.4637
Kim_gRNA1623	TGGACTCTCAGACAGCCACAT	TTTC	99.4521
Kim_gRNA1624	CAGATCTGAGCACTTCCTCAG	TTTC	99.4505
Kim_gRNA1625	TGGGACCTCCTACAGCTCTCC	TTTC	99.4344
Kim_gRNA1626	CCTTCATCATCCAAGTGGCCC	TTTC	99.4342
Kim_gRNA1627	GGGGCCGCTGTCTACGGGGAG	TTTC	99.4339
Kim_gRNA1628	CTCCTTCTCCTAGCTGCTCAG	TTTC	99.3926
Kim_gRNA1629	TCCTGAAGCTGAGCCAGGTGC	TTTC	99.359
Kim_gRNA1630	CATGGTGATGGTGGCTGTGGG	TTTC	99.3193
Kim_gRNA1631	AGTGGGCCCAGCCCCTCCAGT	TTTC	99.3103
Kim_gRNA1632	AAATGACGTCTACACCTCCAG	TTTC	99.2727
Kim_gRNA1633	CCTGCTCAGCTCAGGGCTCAT	TTTC	99.2415
Kim_gRNA1634	ACTGAGCAAGATGTTGCAAGC	TTTC	99.2317
Kim_gRNA1635	TCCAGCCCCGCTACATCCAGG	TTTC	99.2188
Kim_gRNA1636	CTCGGCCAGCCCCTGAGCCTT	TTTC	99.1803
Kim_gRNA1637	CCACTTGCACTGTGCGGGCCA	TTTC	99.169
Kim_gRNA1638	CGGACCTTCCTGCTCGACTCT	TTTC	99.1585
Kim_gRNA1639	TCCGCATTGGAAGAGCCCGCC	TTTC	99.1435
Kim_gRNA1640	ATCATCATCTTCTGCCACAGA	TTTC	99.1266
Kim_gRNA1641	CTGGTGGAAGGGGCAGCTGCT	TTTC	99.1031
Kim_gRNA1642	TTGCCCAGGTCATAGCTGCCT	TTTC	99.1018
Kim_gRNA1643	GATGGATCGGCACAGGCCTGC	TTTC	99.0854
Kim_gRNA1644	ATTCCGGAAGGTGCCTTCTTT	TTTC	99.0795
Kim_gRNA1645	CAGAGCCTTCTCAAAGCACAC	TTTC	99.0741
Kim_gRNA1646	AGGTTCACCCTGCTGGGGGAC	TTTC	99.0291
Kim_gRNA1647	ACCAGGGGCCGAGTTTTATCA	TTTC	99.0228
Kim_gRNA1648	CTGCAGCCCTGCCAGAACCTG	TTTC	98.8208
Kim_gRNA1649	TCTAGCATCCCTGACGCCTTC	TTTC	98.7751
Kim_gRNA1650	ACCACCACTACTTGCCCTATT	TTTC	98.7332
Kim_gRNA1651	CCCAAGTTGGAGCTAGGCCTG	TTTC	98.6637
Kim_gRNA1652	ACCACCTCTCTTCTCATAGCT	TTTC	98.6065
Kim_gRNA1653	CCTCCATAGCCATGGGAAGCT	TTTC	98.5539
Kim_gRNA1654	CCTCCGGCTGAAGTCATCCCA	TTTC	98.5539
Kim_gRNA1655	ACCATTCCGGACAATGATGGC	TTTC	98.5501
Kim_gRNA1656	CTGGGGTCCAGCCGTGCTGAA	TTTC	98.5468
Kim_gRNA1657	GGGCCAGCGCGTTGTGCAAAA	TTTC	98.4859
Kim_gRNA1658	AGTGCAAACCCACTGTTTCTC	TTTC	98.437
Kim_gRNA1659	CTGGCAGCACAGATGAATCAG	TTTC	98.4227
Kim_gRNA1660	GAGAAAGCCTCATTCTTCCAT	TTTC	98.4087
Kim_gRNA1661	AGCAGCCCCTCTCGTGGACCT	TTTC	98.4
Kim_gRNA1662	CGGTAATGCAGCCGTGGCCAT	TTTC	98.3193
Kim_gRNA1663	CTGCCGATGGTCCTGCTTAAA	TTTC	98.174
Kim_gRNA1664	CTCTTTCCAGTGAAAGTCATT	TTTC	98.0341
Kim_gRNA1665	TCCTTCAGCTCCTCATCAGTT	TTTC	97.9751
Kim_gRNA1666	ACAGCGCCCTTCTGCCAGGCC	TTTC	97.8723
Kim_gRNA1667	CATGGACATGACAATTATGAT	TTTC	97.7941
Kim_gRNA1668	AGCGACACTTATCCACCAGTT	TTTC	97.6923
Kim_gRNA1669	CCTTGGTTGCTGGAGTTTTCT	TTTC	97.6838
Kim_gRNA1670	CAGCCGTTCCAGAGGAGCATA	TTTC	97.6526
Kim_gRNA1671	CAGTGATTCAGCCCATTTCTT	TTTC	97.6445
Kim_gRNA1672	AGGACCCTCTTTCCCACTCAG	TTTC	97.6434
Kim_gRNA1673	CCTCATGGACGTGATGCTGGT	TTTC	97.6337
Kim_gRNA1674	TCCCTGGGACTCCCTGTCTGC	TTTC	97.6288
Kim_gRNA1675	TCTCTGACAGGCACCGATGTG	TTTC	97.619
Kim_gRNA1676	ATGCAAGAAGTCTCTTTCTTT	TTTC	97.5676
Kim_gRNA1677	AGAGAGTTGATCCTGATGTCC	TTTC	97.561
Kim_gRNA1678	CATGCGGTACCTCACCACCGC	TTTC	97.545
Kim_gRNA1679	CCGTTGCATCTTGTGTTCCAA	TTTC	97.5236
Kim_gRNA1680	TCTCCCCGCTGCTTCCCCTTC	TTTC	97.4262
Kim_gRNA1681	CTTGCAGTGTCCATCAGTACG	TTTC	97.3398
Kim_gRNA1682	ATCTGCACCCTTTCAGCAGTC	TTTC	97.3333
Kim_gRNA1683	GGTGCTGCTAGACGTGAAGCA	TTTC	97.2307
Kim_gRNA1684	CGCCAGGCCTTTCCCAATACC	TTTC	97.1187
Kim_gRNA1685	AGCCTGAAGACACCTGTGCCA	TTTC	97.1056
Kim_gRNA1686	ATTGCTTCAGACATGACATCA	TTTC	97.0866
Kim_gRNA1687	ATGTTCCCAGCACAGCTGCTT	TTTC	97.0516
Kim_gRNA1688	CTTCTACCTTACGATGCGGCT	TTTC	97.0256
Kim_gRNA1689	CCCAGGGATTATATGTTCTCA	TTTC	96.8545
Kim_gRNA1690	CCTTGGAGTCCTTTCCCCCAC	TTTC	96.8468
Kim_gRNA1691	CTTCAGGACTCCTCGCTTTAT	TTTC	96.8085
Kim_gRNA1692	TCTGAGATGAACTCTGAGGCA	TTTC	96.8081
Kim_gRNA1693	ACTGGAGGCCAAGTCCCTGCC	TTTC	96.6805
Kim_gRNA1694	TCCTTTGGAGCTCGTCCAGAA	TTTC	96.6292
Kim_gRNA1695	ACTGTGCTTGGGGATACACTG	TTTC	96.5517
Kim_gRNA1696	CCTTCATCCCCATCCAGGTCA	TTTC	96.5517
Kim_gRNA1697	CCACTGCCAGCTGCTTTCCTT	TTTC	96.5506
Kim_gRNA1698	GGGCGGCCCTGCAGCTGGTGG	TTTC	96.478
Kim_gRNA1699	CCTCCAGGGGCAGGCGCTCAA	TTTC	96.4242
Kim_gRNA1700	TGTGAATGCCTGGTCTCCTCG	TTTC	96.3307
Kim_gRNA1701	TTCACAAGCTCACTCAGGTCT	TTTC	96.3061
Kim_gRNA1702	TCCAGGTGCCATCATTCCATG	TTTC	96.2875
Kim_gRNA1703	CTATACAAGCAAAGACATTCC	TTTC	96.2821
Kim_gRNA1704	ACTGGTGATGGAAAGACAGGG	TTTC	96.2581
Kim_gRNA1705	CCTCTTGTACTCCTCAATCTT	TTTC	96.1482
Kim_gRNA1706	TTCCCGGGTTCCGATCGCTTT	TTTC	96.0676
Kim_gRNA1707	GTTGGCTACAACTGAAGGAGG	TTTC	96.0352
Kim_gRNA1708	CCCAGCCCTGACCCTGCTCAC	TTTC	95.9908
Kim_gRNA1709	CTGGAGCACACCCCGGAATCT	TTTC	95.9707
Kim_gRNA1710	CGGAGACCCCCGATGCCATAT	TTTC	95.9052
Kim_gRNA1711	CTGAGGCTGCGGTCATTCCAG	TTTC	95.8916
Kim_gRNA1712	CAACCACCCAGTAGATTCCCC	TTTC	95.8898
Kim_gRNA1713	TCCATTCCAGGATTCCCTGTA	TTTC	95.8633
Kim_gRNA1714	TGTTGGTACCAGTTCATATCA	TTTC	95.8595
Kim_gRNA1715	CGCAGTTCGTCATCCCAGCCC	TTTC	95.8301
Kim_gRNA1716	GGCCACCACGGCGAACACGAA	TTTC	95.8167
Kim_gRNA1717	TTCCAAGTCACTCACATCTGA	TTTC	95.7643
Kim_gRNA1718	TCTCCCGGTCACCAGCTCCAG	TTTC	95.6999
Kim_gRNA1719	AAGACTCTGGGCTGCTCTATC	TTTC	95.6967
Kim_gRNA1720	AGACACCTCCTCCTGCGTCAT	TTTC	95.6933
Kim_gRNA1721	GTACAATACATTGGTATCTGT	TTTC	95.6594
Kim_gRNA1722	ATGCCATCAAGGGTTTGCTGA	TTTC	95.641
Kim_gRNA1723	GCACCACACTGCCCGCTGGGA	TTTC	95.6287
Kim_gRNA1724	CCTCCAGAAGGTGTGGGCGGG	TTTC	95.5615
Kim_gRNA1725	AACCCAAATATACAACCAAGT	TTTC	95.5501
Kim_gRNA1726	TACACTGGTCACCTCGCTCTC	TTTC	95.4922
Kim_gRNA1727	AGAGTGACCGTTACTTCTTCC	TTTC	95.4496
Kim_gRNA1728	ATGGTAGTGCCTGTAGGTGAA	TTTC	95.3954
Kim_gRNA1729	CTGCACATCCTCCTGAAGCTC	TTTC	95.2899
Kim_gRNA1730	CTTGAGTAACTCATGTTCACA	TTTC	95.1908
Kim_gRNA1731	CTGGGAGTATCTGGTGCCTCA	TTTC	95.1864
Kim_gRNA1732	CATCCACATGTACTCTGCAAA	TTTC	95.1801
Kim_gRNA1733	GGCAGCTGAGATTCGAAAGCA	TTTC	95.1634
Kim_gRNA1734	ACCATATTATTCCATGTGACC	TTTC	95.1532
Kim_gRNA1735	AGATGCAGACAATCTTGACTG	TTTC	95.1465
Kim_gRNA1736	TGTCCAGATGGACGCACTGGG	TTTC	95.1105
Kim_gRNA1737	CCCGAGGGCCTGGCTGTCAGC	TTTC	95.0508
Kim_gRNA1738	TGTGCATTCGTTCTCTGTCCT	TTTC	95.0407
Kim_gRNA1739	CTGGCACTCATCACTGTCATG	TTTC	95.0387
Kim_gRNA1740	TCTGGGTAGCTGTCCTGCATT	TTTC	95
Kim_gRNA1741	CAGATGGCAGGCACCGTCAAC	TTTC	94.9527
Kim_gRNA1742	TGAGGGCACCGTTTGCTTAAC	TTTC	94.9379
Kim_gRNA1743	CCATCTGCCCTCTACTGTGAT	TTTC	94.9341
Kim_gRNA1744	ATTCCATCTGTCATTCTCAGG	TTTC	94.8905
Kim_gRNA1745	AGCTCACTGCAACCTCTACCT	TTTC	94.8653
Kim_gRNA1746	CCCTTCTGAACAGACTTCTAA	TTTC	94.8529
Kim_gRNA1747	CTTTGATGGCTGCCTCACTCA	TTTC	94.8454
Kim_gRNA1748	ATCTACGACCAGACTGAGGAC	TTTC	94.8357
Kim_gRNA1749	TCACTCTTGGAGTATCAATAA	TTTC	94.8207
Kim_gRNA1750	TCCAGCTGTTCAAGGATGTTG	TTTC	94.8101
Kim_gRNA1751	TCTGTAGCCATCCTCTTCTCA	TTTC	94.8015
Kim_gRNA1752	CTCTAGCTGCCGGGCCAACTC	TTTC	94.7917
Kim_gRNA1753	CATCTGCCACATCCTTCTCTT	TTTC	94.7673
Kim_gRNA1754	CGTCGTGCATGCTCAAGCGCC	TTTC	94.76
Kim_gRNA1755	CTGATCATCTATATGGGATCC	TTTC	94.7547
Kim_gRNA1756	CCCTCCTTCTCCGATGGGAGG	TTTC	94.5904
Kim_gRNA1757	CACCACCCCTTTCTCCACCCT	TTTC	94.5398
Kim_gRNA1758	AGAGTCTCCATCCCTGAGCAG	TTTC	94.4609
Kim_gRNA1759	CCACTCTTGGATTCGTGCCAT	TTTC	94.4506
Kim_gRNA1760	CACCTGTAGCTATACCAGCCA	TTTC	94.4409
Kim_gRNA1761	CTGGCTGGCTTTCCTGCAGTT	TTTC	94.3931
Kim_gRNA1762	CCTTTCTACGGGCATCCTCTG	TTTC	94.1964
Kim_gRNA1763	GAGGGCGAGGGTGAGCTGGTG	TTTC	94.1813
Kim_gRNA1764	CCTCCAGCAGGCATGGGCACT	TTTC	94.1734
Kim_gRNA1765	CCTGGCTGTGGCCACCAGCAG	TTTC	94.1397
Kim_gRNA1766	TCAGCAGAAATATCCAATCTG	TTTC	94.1053
Kim_gRNA1767	CTGAAGACCCAGTCATATCCA	TTTC	94.0774
Kim_gRNA1768	CCGGTCAGCCACCATCTGCCT	TTTC	94.051
Kim_gRNA1769	AGTGGGTCTGGGAGCAAGCAG	TTTC	94.0146
Kim_gRNA1770	CAGTTGGCCGTGTGCACCGCC	TTTC	93.9625
Kim_gRNA1771	CTGACCTGGATGCAGAGAATC	TTTC	93.8838
Kim_gRNA1772	TGTAGGGCAGTCAGATGGTAA	TTTC	93.8547
Kim_gRNA1773	GTGGTGGCAACCGCACTCATT	TTTC	93.8202
Kim_gRNA1774	GGAACGTCAGACCAATCACTT	TTTC	93.8195
Kim_gRNA1775	GGATCTGATGGATATCTCCAG	TTTC	93.8066
Kim_gRNA1776	CCTTGGCAGCTTCAGGCCCTA	TTTC	93.7763
Kim_gRNA1777	CTGTAGTACTCTATGAGTGGG	TTTC	93.7716
Kim_gRNA1778	TACCCCTGGGTCCTGCGGAAC	TTTC	93.6652
Kim_gRNA1779	CCCAGGCATCTGTGGCATACA	TTTC	93.6585
Kim_gRNA1780	TCTGGGCCTTTATTCTCACTA	TTTC	93.6193
Kim_gRNA1781	GTGTTTCCCCTGATGTGCCCT	TTTC	93.5885
Kim_gRNA1782	CCTGCAGCACCAGGAGTCGCA	TTTC	93.5738
Kim_gRNA1783	CTGCCCATCTACCTCCTGCCG	TTTC	93.5481
Kim_gRNA1784	ACCTCCAAAACCACTTCCTCC	TTTC	93.5328
Kim_gRNA1785	GCCTCCATCAGCAGGGCCGTC	TTTC	93.5308
Kim_gRNA1786	TTGTCCAGAGGCCCTCTTCTC	TTTC	93.5269
Kim_gRNA1787	CCGTTTGTCCCTCCTTCAAGG	TTTC	93.4557
Kim_gRNA1788	AGTGATGTTGCCCAGCTGGGT	TTTC	93.4524
Kim_gRNA1789	CAGCCCCCCATGAGGTTGCCT	TTTC	93.4311
Kim_gRNA1790	GCAGGCGCAGGTGCTGGCCCT	TTTC	93.4076
Kim_gRNA1791	ATACAGTAGTGGTAATAGTGG	TTTC	93.3962
Kim_gRNA1792	TACTGACACTTCAACGGTGAG	TTTC	93.387
Kim_gRNA1793	TCCCCACTGTTGAGCACCACA	TTTC	93.3727
Kim_gRNA1794	AGGTGTCCCTGTCCCTGGCGC	TTTC	93.3602
Kim_gRNA1795	CAGGCTCCCCTCTGACTTACT	TTTC	93.349
Kim_gRNA1796	ACATCAGCACTGGTCTTTAGC	TTTC	93.2824
Kim_gRNA1797	CTCATAGTTTACATTTGCACT	TTTC	93.2668
Kim_gRNA1798	CTGGACTGGAGTATGTTCATT	TTTC	93.1864
Kim_gRNA1799	GATAATCCCGGAGCTCACTGT	TTTC	93.1818
Kim_gRNA1800	AGCCAAGACCGATGTGAATGT	TTTC	93.1801
Kim_gRNA1801	TGGGCTTAAGGTATAAACTGA	TTTC	93.1646
Kim_gRNA1802	CTTCCCTGCCTCTGATACGTA	TTTC	93.082
Kim_gRNA1803	ACTTCTGGTCCAGTCTCGCTG	TTTC	93.0792
Kim_gRNA1804	CATTTCTGCCACATATGACCT	TTTC	93.0097
Kim_gRNA1805	CCCTGCACACCTTCTCCAGCT	TTTC	92.9176
Kim_gRNA1806	TCTCAGATGCTGGTGCAGATC	TTTC	92.9062
Kim_gRNA1807	GGGGCTTGCGGAGCGGGAAGG	TTTC	92.795
Kim_gRNA1808	GAGGCAGCCCAGGTGGCAGCG	TTTC	92.785
Kim_gRNA1809	TGCTCAGAAGCACTGGTGACC	TTTC	92.6995
Kim_gRNA1810	GGTCGGAGTCTGGGTCAGGCC	TTTC	92.6756
Kim_gRNA1811	CCACACGCTTGTAGCTGCTGT	TTTC	92.6689
Kim_gRNA1812	TTCCGTTGTACTCCCTCTCCT	TTTC	92.6524
Kim_gRNA1813	TAGCTAAGCCACCAATTGGGT	TTTC	92.6407
Kim_gRNA1814	AGCCTGTGCTGGTGTTTGACC	TTTC	92.6396
Kim_gRNA1815	TTCATCATCACTATCTGAACT	TTTC	92.602
Kim_gRNA1816	ATTGTCCCAGGAAAACACAGA	TTTC	92.5756
Kim_gRNA1817	CTCGGCTGTTCCCCAACCACA	TTTC	92.5754
Kim_gRNA1818	TCCACCCCGTCGCAGAAGGCC	TTTC	92.5609
Kim_gRNA1819	TGTGGATATCTCCATGCTCAG	TTTC	92.5472
Kim_gRNA1820	CATAGGAGACGATGCCGTGGG	TTTC	92.5391
Kim_gRNA1821	CCCCAGCAGACCCTCGTCCCC	TTTC	92.4959
Kim_gRNA1822	AACTCGAAGTTGCCTTGCTAT	TTTC	92.4933
Kim_gRNA1823	CTGGGGCAGGGACTCCACCAG	TTTC	92.4885
Kim_gRNA1824	TGGGGATGCAGAGCCTCGTGT	TTTC	92.4434
Kim_gRNA1825	GTAGGTGCAGCTGGCGGAAAC	TTTC	92.4412
Kim_gRNA1826	TGTTTAAGTGCACTGTTTACT	TTTC	92.429
Kim_gRNA1827	CGATGCTAAGGTAGGTGAGTA	TTTC	92.4224
Kim_gRNA1828	TGTTACTCCTGAGGGTGTCAT	TTTC	92.42
Kim_gRNA1829	TTGAGGAGCTGTGTGTCCTTC	TTTC	92.3665
Kim_gRNA1830	CCACACACTGCCCAGTTGCTA	TTTC	92.3662
Kim_gRNA1831	AGATGTGCCTTCTTGGCCCTC	TTTC	92.3636
Kim_gRNA1832	ACTGGGTCTTTCAGCCGCACC	TTTC	92.3256
Kim_gRNA1833	TGTGTTGAGTTGTGTACTCTG	TTTC	92.282
Kim_gRNA1834	CAGACCCACTGCCATCCCATG	TTTC	92.2772
Kim_gRNA1835	TTGGCCACCCCAACACACGGC	TTTC	92.2611
Kim_gRNA1836	CCACTGCCTCTGCTGATCAAG	TTTC	92.2535
Kim_gRNA1837	CTTCCCAAACTGACTGGCAGC	TTTC	92.2465
Kim_gRNA1838	TGTGATGACCTTTCCCTACTT	TTTC	92.2432
Kim_gRNA1839	AAACTCACTGCACCAGTTGAT	TTTC	92.202
Kim_gRNA1840	CTGTCCTCCAACATCCCAGAC	TTTC	92.054
Kim_gRNA1841	TGTTATTGATGATAAACCATT	TTTC	92.0266
Kim_gRNA1842	CGACCCCGCTTGGCAATTCTC	TTTC	92.016
Kim_gRNA1843	GGTGGGCATTGCTTCTTGACC	TTTC	92.0119
Kim_gRNA1844	CTGGGCCATCTTGCGCCGCTG	TTTC	92.0086
Kim_gRNA1845	TAACCATCTACCTGGTCACCC	TTTC	91.9786
Kim_gRNA1846	GTGCAGAACCAGTATCCTGAC	TTTC	91.9702
Kim_gRNA1847	CCTGGTGGTGCGGACCATGCA	TTTC	91.9383
Kim_gRNA1848	CATCTACGGAAGCAGCATTGA	TTTC	91.915
Kim_gRNA1849	CCTGTCCTCCACAGCCTCGAG	TTTC	91.8987
Kim_gRNA1850	CCGTCGATCTGGAGACTCACG	TTTC	91.8892
Kim_gRNA1851	CTGCTGTTTGGAAGACTTGGG	TTTC	91.8723
Kim_gRNA1852	CAGGACGCTGTTCATCATGTA	TTTC	91.8469
Kim_gRNA1853	CCTGGACACCATCAGGAGGTG	TTTC	91.838
Kim_gRNA1854	TGTAATCATGGTGATTTACTT	TTTC	91.8167
Kim_gRNA1855	CCCCTGCAGCTGTACGGTTCC	TTTC	91.8159
Kim_gRNA1856	ACCCGACTGTAACACCTGCGA	TTTC	91.8122
Kim_gRNA1857	CTTCGTCCTGATCGTCTCCTC	TTTC	91.7724
Kim_gRNA1858	GGCCTCCTCTGCTGGCACAAA	TTTC	91.733
Kim_gRNA1859	ATCCTCCTGACCTGATGAATC	TTTC	91.7293
Kim_gRNA1860	TCTGTCCTGTTCTTCCACTCT	TTTC	91.7219
Kim_gRNA1861	CAGCGCCGACCAGTGGAGTGA	TTTC	91.6944
Kim_gRNA1862	AGTTCACTAATGAAGCCCGAG	TTTC	91.6914
Kim_gRNA1863	CATGTGTGAGCATCACTTGGT	TTTC	91.657
Kim_gRNA1864	CAGCCTGCCCTGTGGATTTTG	TTTC	91.6103
Kim_gRNA1865	CTCACCATAGTGACCTGGATA	TTTC	91.6051
Kim_gRNA1866	TTGATGCACACTGTGAATGCA	TTTC	91.5888
Kim_gRNA1867	CGTGCATAGCAGAGCCATTGT	TTTC	91.5615
Kim_gRNA1868	CCAAGATCCTCTGCACTACAG	TTTC	91.5408
Kim_gRNA1869	TCCCTCCACCCACCCTCAGCA	TTTC	91.4768
Kim_gRNA1870	CACCAACACCATAGAACAAGG	TTTC	91.4583
Kim_gRNA1871	ACCTGTCTGCCCTTATTCCTT	TTTC	91.4386
Kim_gRNA1872	CTCCTCCATTTACAGTGACAT	TTTC	91.286
Kim_gRNA1873	ACCAGGGACTGGCCGATGCGA	TTTC	91.2649
Kim_gRNA1874	CTCATATCTCTTCTGGCTGTA	TTTC	91.1913
Kim_gRNA1875	CCTGGGAACTTCATAGTCAAG	TTTC	91.1628
Kim_gRNA1876	CAGGGACTCGGACTACAGTCT	TTTC	91.1278
Kim_gRNA1877	AGCCTGCCAGCTTCTCCTACG	TTTC	91.0956
Kim_gRNA1878	TTCCAGTCCTTCTGGATCCGG	TTTC	91.086
Kim_gRNA1879	CCAGCTCTGGAGGGTCATTAT	TTTC	91.067
Kim_gRNA1880	CCACTTGATTACCCGTTAAGT	TTTC	91.0612
Kim_gRNA1881	CCCACAGCGCAGCGTCCCCTC	TTTC	91.054
Kim_gRNA1882	CAGCGAGCGCACACGGTCGAT	TTTC	90.9563
Kim_gRNA1883	CTATGACTCCCAGTTCTACAT	TTTC	90.9538
Kim_gRNA1884	TGTGGATGTTCCTCATCTGAA	TTTC	90.9502
Kim_gRNA1885	AGGAGGACTTTTACCTACACC	TTTC	90.9252
Kim_gRNA1886	ATGGTGCCAAAATCCATGGGA	TTTC	90.8672
Kim_gRNA1887	GGCATGACCACCCCCGCGACG	TTTC	90.8587
Kim_gRNA1888	CCATCATCACGGTGACCGCCG	TTTC	90.8482
Kim_gRNA1889	ATAGATATGCACCTCATGGTT	TTTC	90.8397
Kim_gRNA1890	TGCTTCTCTGCGATGTATTCT	TTTC	90.8397
Kim_gRNA1891	CACCACCATCCCGCCCACCTC	TTTC	90.8131
Kim_gRNA1892	GAGATCTTCCTGAGCCACTAA	TTTC	90.802
Kim_gRNA1893	GCTACCACGTGGTTGGCTGTC	TTTC	90.7931
Kim_gRNA1894	GGATTCTGAGGTGGCCCTGTC	TTTC	90.7831
Kim_gRNA1895	TCCACACGGCATCCTGAAGAG	TTTC	90.7818
Kim_gRNA1896	GGGGTCCTGTGCTGGAGATTC	TTTC	90.7695
Kim_gRNA1897	GCATGAGTTGACTCTTCCTTT	TTTC	90.7429
Kim_gRNA1898	TCCTGACTTCTTTCCCAACCT	TTTC	90.7119
Kim_gRNA1899	CTCTGGTCATAAATCCTTACA	TTTC	90.7104
Kim_gRNA1900	TAGTACGGCCAACCCACTCCA	TTTC	90.7091
Kim_gRNA1901	GCTTGAGCAGGGGACTGTGGA	TTTC	90.6696
Kim_gRNA1902	TCGGGAGCAGGTGCCCTCTCT	TTTC	90.6562
Kim_gRNA1903	ATGGATTCATAGTTGGAGAAA	TTTC	90.6442
Kim_gRNA1904	TCAGGACAGCTAATTGCCACC	TTTC	90.6266
Kim_gRNA1905	AGGCCAGGCCCAGGACTCAGT	TTTC	90.5714
Kim_gRNA1906	AGCCTCTCCCTGCAGTGCTCC	TTTC	90.566
Kim_gRNA1907	CCATCACCCTTCCGGGAACCT	TTTC	90.5082
Kim_gRNA1908	CCTCTCTGCACCTCAATGGTC	TTTC	90.4965
Kim_gRNA1909	GATGTCAAGCTCCAGCCGGCT	TTTC	90.4828
Kim_gRNA1910	ACATTCCTGTTCCCTGTTGTC	TTTC	90.4699
Kim_gRNA1911	ACTGTGGACTGCTGATGCCTG	TTTC	90.4151
Kim_gRNA1912	CAAAAGACTCAATACTTGGCC	TTTC	90.3759
Kim_gRNA1913	ACTGCGGATGGCTTCATATCA	TTTC	90.3459
Kim_gRNA1914	CCACACATTGATGAAACCTAC	TTTC	90.3272
Kim_gRNA1915	TCAGTGCTCCAGATGCAGCTT	TTTC	90.3196
Kim_gRNA1916	CGATCAACATCTTCATCTGCA	TTTC	90.3101
Kim_gRNA1917	CCCAGTGAGCGAGGTGCAGCC	TTTC	90.2897
Kim_gRNA1918	CAGCCACTCGAATGCAGGCCT	TTTC	90.2561
Kim_gRNA1919	CTTTGCCGTACACTTTGACAT	TTTC	90.2523
Kim_gRNA1920	CAGTCATCTTCAGTTCAGCGA	TTTC	90.2437
Kim_gRNA1921	CCCCCATTTCGCCATCATCCC	TTTC	90.1961
Kim_gRNA1922	TCCTTGAGCAACAATTCTCTC	TTTC	90.1776
Kim_gRNA1923	TGGATATTGTAGAGCTGCTGC	TTTC	90.1647
Kim_gRNA1924	CCCAGGACCAGCTGACAGCAC	TTTC	90.1316
Kim_gRNA1925	TGAGGACATGGCTGAGAACAT	TTTC	90.122
Kim_gRNA1926	CGAGCTGCTGTTCCACGAACA	TTTC	90.11
Kim_gRNA1927	TGTTCATCATGGCATTTGGTA	TTTC	90.1053
Kim_gRNA1928	TCTACTATCAAAGTCAAGAAC	TTTC	90.0815
Kim_gRNA1929	CCAGGTATGCTGAAATTGTCC	TTTC	90.0775
Kim_gRNA1930	ACTTTCTCCTTGAATGTCCTG	TTTC	90.0708
Kim_gRNA1931	CCTTGCCCTCGGACAGCCCCG	TTTC	90.0587
Kim_gRNA1932	TGATCACCAACTTCCACACAG	TTTC	90.0552
Kim_gRNA1933	TGTATGAATGCGGAAGATGCT	TTTC	90.0395
Kim_gRNA1934	TCTACAATGCAAGTGTTGTGA	TTTC	90.0386
Kim_gRNA1935	CCTCGATCTCGACTCCGCTTC	TTTC	89.9768
Kim_gRNA1936	CCTGAACCTGCTGGCCTCGTC	TTTC	89.9547
Kim_gRNA1937	CGTGAGCATGCCAACAAACTG	TTTC	89.9441
Kim_gRNA1938	CTGCGGGGGATTCCACCATTT	TTTC	89.9108
Kim_gRNA1939	CTCCTTAGCTCTCTCATCTCC	TTTC	89.8431
Kim_gRNA1940	TGCCTTGACAAGCCATCTCCA	TTTC	89.8268
Kim_gRNA1941	ACACAGCCTTCGGGGTCTCCC	TTTC	89.7991
Kim_gRNA1942	ACCTCCTCCAGCCTCCCCTAC	TTTC	89.7833
Kim_gRNA1943	CCCGGGACTCCCTGACTCCAT	TTTC	89.781
Kim_gRNA1944	CTCTGACACCGGAGCAGCTTC	TTTC	89.7683
Kim_gRNA1945	CTGACAGGCGATCTGAAGCAT	TTTC	89.7444
Kim_gRNA1946	TCTGCATAGGATTGGTCCCCA	TTTC	89.741
Kim_gRNA1947	TTGGAAGTCTCCACATCTTCT	TTTC	89.7397
Kim_gRNA1948	TCTTGATCCAATGAAGGTATT	TTTC	89.7129
Kim_gRNA1949	CTGGTCAGCATCCACATAATC	TTTC	89.7076
Kim_gRNA1950	TGAAGTTGTGACCACCAAATA	TTTC	89.6982
Kim_gRNA1951	CGCTGTGCCATCTGTGGGAAG	TTTC	89.6887
Kim_gRNA1952	TCTCCAAGCCACCCACTGCCT	TTTC	89.6872
Kim_gRNA1953	ATCTTACCTCGTGCATCATGG	TTTC	89.6614
Kim_gRNA1954	CACGGAGCCACTCCTCTGACT	TTTC	89.6418
Kim_gRNA1955	TTTCGGACTGGACGACATCGG	TTTC	89.6254
Kim_gRNA1956	AGCACCACGCCCTGGGCTCGC	TTTC	89.5961
Kim_gRNA1957	AGCAGTGACTCAGAGGCCTGA	TTTC	89.5676
Kim_gRNA1958	TGTGGCTGTAACAGTGATGTT	TTTC	89.4785
Kim_gRNA1959	CTGAGGTACGAACTCCGCTAT	TTTC	89.4617
Kim_gRNA1960	TCATCCAGGCCAGTCCCCGAG	TTTC	89.4595
Kim_gRNA1961	CCCATGTATGATGAACTGGAA	TTTC	89.375
Kim_gRNA1962	ACTGCCTAAGAATCCTGGACC	TTTC	89.3737
Kim_gRNA1963	CTTCACCACCATTATCCAAAG	TTTC	89.3701
Kim_gRNA1964	TCACAACACCTTCTACATCCA	TTTC	89.2693
Kim_gRNA1965	TGACTGCTCTCAAAGGCATGC	TTTC	89.1892
Kim_gRNA1966	CCACTCAGGTACTGTCAAGAG	TTTC	89.1841
Kim_gRNA1967	CTGGCTCCCTCCTTCCAGAAG	TTTC	89.1584
Kim_gRNA1968	GTTCTTCTGGCTTCAGATCAG	TTTC	89.0995
Kim_gRNA1969	ATCCATGTTGTAGTCATCTTC	TTTC	89.0954
Kim_gRNA1970	CTGATACCAGCACCCCTCGAC	TTTC	89.0944
Kim_gRNA1971	CGAGAGGGTGGCTGACTCCGG	TTTC	89.0937
Kim_gRNA1972	TGGTCATGATGAGCTTCCGCT	TTTC	89.0585
Kim_gRNA1973	AGAACCAAGGAATGAAACTAC	TTTC	89.0282
Kim_gRNA1974	CCATCACCCTGGCGGAAGAAC	TTTC	88.9706
Kim_gRNA1975	CTCCAACGGCTTATGGCCCTC	TTTC	88.9474
Kim_gRNA1976	CAGAACACCCCTCCTCCTGCC	TTTC	88.9397
Kim_gRNA1977	CCCTGAGAAACTGTGCTGCCG	TTTC	88.9189
Kim_gRNA1978	CTTGCACCGAGAGAAGGCTTC	TTTC	88.9135
Kim_gRNA1979	TGCTTCTGTGCCAAAATGAGA	TTTC	88.8755
Kim_gRNA1980	TGGGTATCCACAGCCACCTTC	TTTC	88.8464
Kim_gRNA1981	CTAAGCCACTGCTTCCTGCCT	TTTC	88.8077
Kim_gRNA1982	CTGTGCAGCAGGGACCTATGG	TTTC	88.7808
Kim_gRNA1983	GACACTGGCTTCTGAGGGGAA	TTTC	88.7805
Kim_gRNA1984	CTTAAGGTGAAGCTCAGAGAG	TTTC	88.762
Kim_gRNA1985	TCAGGGGAGCAGTTGCTGGGT	TTTC	88.7352
Kim_gRNA1986	CCACTGTATGATACTGTGTTC	TTTC	88.7324
Kim_gRNA1987	ATGGAGACTCCTCTTCAGCCC	TTTC	88.7029
Kim_gRNA1988	CTTGCAGGCATGGGATGGACC	TTTC	88.6658
Kim_gRNA1989	TCCTATCAGGGTCGGGCTTCC	TTTC	88.6158
Kim_gRNA1990	CCACCAGCTCTTTCCCAGTAT	TTTC	88.5714
Kim_gRNA1991	TTTCTGAGTCTGGTTAATAAC	TTTC	88.5702
Kim_gRNA1992	CCGGTAGGGAATGTGCTGGTG	TTTC	88.5452
Kim_gRNA1993	CGTCTGTGTGTGAAGCTCACC	TTTC	88.5435
Kim_gRNA1994	ATTGCATTTGTCATATACCAA	TTTC	88.5375
Kim_gRNA1995	TCTGCAGCCTCTGCTGACAGC	TTTC	88.5101
Kim_gRNA1996	TCCTTCTGCGCTGAAACCAGA	TTTC	88.4941
Kim_gRNA1997	TTGTCACTTGTGTAACTGATG	TTTC	88.4918
Kim_gRNA1998	CCCTCAAAACATTGTGGCGTT	TTTC	88.4337
Kim_gRNA1999	TCCCCATAGATGGACTTGTCA	TTTC	88.4334
[truncated: 9,366 more rows]

## Sheet: ExtFig4c Zhang2021
gRNA ID	21 gRNA	PAM	Indels [%]
C5450-S_V3	AAAGGAGACTATCCTCAAAAG	TTTA	94.2991
GCK1284-AS_V3	ACAGCAAAGTCCCCTGTCTCC	TTTC	98.4822
APOC668-AS_V3	AGGGAACTGAAGCCATCGGTC	TTTC	96.489
G6PC753-S_V3	AGTGGTAAGAACCATATAGAG	TTTA	96.5255
EMX110839-AS_V3	ATGAGAGCAGACAGAAGTATA	TTTA	42.2302
HPRT38146-AS_V3	ATCCGTGCTGAGTGTACCATG	TTTC	96.852
RAG2504-AS_V3	CATCCAGATGGAAAACTCCAG	TTTA	90.8629
BCL2922-AS_V3	CCTGTACACACTGAGTGAAAG	TTTC	55.6355
EGFR439-S_V3	CCAGCTAATGTCAAGTAATAA	TTTA	91.5988
HPRT411-AS_V3	CCAGGGCTCCCCCGAGGAGGG	TTTC	96.3192
MET892-S_V3	CCATGTCAGGACTGCAGCAGC	TTTC	97.3772
ERBB2627-S_V3	CTGTCACCACCCCTGTCGGAT	TTTA	55.9716
GCK1282-S_V3	CTGTGAAACACTGGGGGGAAT	TTTG	97.7443
C5245-AS_V3	GCACTATGAAGAGTGGCTCAA	TTTG	94.6724
AR454-AS_V3	GCTACTGAAGACCTGACTGCC	TTTG	98.501
G6PC177-S_V3	GGGGACCAGGAGGGCAGACCC	TTTC	94.607
APOC639-S_V3	GGGGCTGGGTGACCGATGGCT	TTTA	95.0364
STAT347155-S_V3	GGCTGAAGCCCAGGCCATGCT	TTTG	97.7235
CYP27A1791-S_V3	GTGAGGACTCCCAGATGGGGC	TTTG	97.939
CYP7A1139-S_V3	TAATAGAATGAACAAATGGCT	TTTC	96.6604
MYC801-AS_V3	TGCCCACCGCAAAGCAACCCC	TTTC	20.1901
TTR959-AS_V3	TGAACACATGCACGGCCACAT	TTTC	96.1234
DICER33781-S_V3	TGGAAAGAAGATACACAGCAG	TTTG	97.868
MYC932-S_V3	TGACAGCCGGAGACGGACACT	TTTC	97.8989
BCL2636-AS_V3	AAACTTCCCAATGAATCAGGA	TTTG	35.6986
HPRT803-S_V3	AAGCCGAAATTCACATGTGCT	TTTC	94.4481
DICER33625-S_V3	AAAGCGTTGAGTGGTATAATA	TTTG	97.3475
CYP27A1961-S_V3	ACAGGGAAGAAGCTGATTGAT	TTTC	89.1184
AR1407-AS_V3	AGGTCAGCGGAGCAGCTGCTT	TTTA	90.3617
TTR1297-AS_V3	ATCACCTACATAAAGTGTTCT	TTTC	96.5338
STAT347205-AS_V3	CACACTCTCTTCCCACCCGCT	TTTC	95.851
RAG2207-S_V3	CTCATTCAGTCCCACTGCAAG	TTTC	4.8188
ERBB2579-AS_V3	CTCATTAACCCATCAGGCGTC	TTTG	93.3692
CYP27A1600-S_V3	CTACATCCTGTTCGAGAAACG	TTTG	95.4219
TTR1166-S_V3	CTTAGCTAGGAAGTGACCAGG	TTTG	97.1237
DICER33497-AS_V3	CTTAGGAAAGTGTCTGTAAAC	TTTC	97.6539
CYP27A1131-AS_V3	GAATTATAGAATCACCAAAAT	TTTA	28.5325
GYS21201-S_V3	GGAAGATGTATATGTGATTAG	TTTA	90.3422
TTR1439-S_V3	GGAAAAGGTATAATGTGTATT	TTTA	96.9299
CYP7A1591-S_V3	GTATTGGCATATACCGATGGT	TTTA	58.1985
MYC238-AS_V3	GTGGATGCGGCAAGGGTTGCG	TTTC	97.5192
EMX118033-S_V3	GTGATCCCCAGTGTCCCCCTT	TTTA	99.9177
RAG2544-S_V3	TCTAAGGATTCCTGCTACCTC	TTTC	82.7001
EGFR1320-AS_V3	TCATGGGCAGCTCCTTCAGTC	TTTC	97.9206
APOC1198-AS_V3	TCAAAGTATCAGCAAACTTAT	TTTA	98.4649
APOC921-AS_V3	TTGGGAGGCCAGCATGCCTGG	TTTA	3.91661
ALDH2994-S_V3	TTACACAGCAATGGATAACTA	TTTG	75.7792
ALDH2299-AS_V3	TTGTAGAGATGAGGTCCCTCT	TTTC	95.3593
HPRT38628-S_V3	AACAGACTGATGGTTCCCATT	TTTG	96.0335
GCK526-AS_V3	ATTGTTCTCCAACGAGTCGGC	TTTC	98.0724
HPRT782-AS_V3	CCTAGTTCCTTCGTGTGTCAA	TTTC	97.5575
MET793-S_V3	CTTGGTGCCACTAACTACATT	TTTC	90.5213
GYS2950-AS_V3	CTCACTCACTAGCAATTGGTT	TTTC	97.6344
HPRT38330-AS_V3	GGTTAAAGATGGTTAAATGAT	TTTA	72.6465
CTNNB11210-AS_V3	GTTCTCAAAACTGCATTCTGA	TTTA	41.508
MYC528-S_V3	TCCCATTCCTGCGCTATTGAC	TTTC	94.9449
EMX117707-AS_V3	TGGTTGCCCACCCTAGTCATT	TTTG	97.2989
BCL21031-AS_V3	ATGAGGCACGTTATTATTAGT	TTTC	3.60077
EGFR461-AS_V3	TAGTTATTACTTGACATTAGC	TTTC	97.8999
GYS2959-AS_V3	AATGCTTTCCTCACTCACTAG	TTTA	96.6358
ERBB2612-S_V3	AGGTAGGGCTGTTTACTGTCA	TTTG	97.3498
C5729-S_V3	ATTTGATGAGTAGCTAACAAC	TTTG	86.6786
CYP7A1512-AS_V3	ATTTAAAAAATAAGGAAGATA	TTTC	86.9586
EMX118014-S_V3	CAGGCACCACTGTAGTTTAGT	TTTC	62.6502
EMX110685-S_V3	CAGCTATCAGCTATTTGTCAA	TTTC	74.6398
HPRT677-S_V3	CACACACTGTAGTTCATCTTT	TTTG	94.772
GYS21337-AS_V3	CCTTTTGAGAAGCTCCTGAAT	TTTG	84.9926
AR710-S_V3	CGTGGTTGCTCCCGCAAGTTT	TTTG	98.12
C5562-AS_V3	CTCCTGTCCCCAGGTTTTCCC	TTTG	93.1332
GCK560-AS_V3	GGGTTTGAGGTTCAGTCACAG	TTTG	55.7455
MET540-S_V3	TCTTCATTTCTGACAACTGAA	TTTC	6.2322
G6PC923-AS_V3	TGTCTTCCCCCTTTATGTAGA	TTTC	95.8358
EMX110955-S_V3	CCTTCTGTGTTTCCACCATTC	TTTA	95.0923
CYP7A1441-S_V3	CCTTCATTTTTATACAGTAAA	TTTA	96.8787
EGFR759-S_V3	GATGGGGTTTACTTAGCCTTC	TTTG	64.6711
DICER33765-S_V3	TGCGGAATTATTTTTGTGGAA	TTTG	94.6345
MET1379-S_V3	TTTACTTCTTGACGGTCCAAA	TTTA	96.0364
ERBB2468-S_V3	AATTAAAGTTCCCGGATTTTT	TTTA	97.4099
CTNNB1113-S_V3	CCCTCCCTGGCTTTTATTATT	TTTC	87.6717
EMX110875-S_V3	CGATTTTCTATTAGTTATATG	TTTC	48.1001
BCL21058-AS_V3	TTCCAATTCCTTTCGGATCTT	TTTA	97.5838
HPRT38082-S_V3	GCTCTCCATTTCATAGTCTTT	TTTA	96.6151
G6PC945-AS_V3	AACTCACTGGTAGGATTTTTT	TTTC	60.1588
RAG2907-S_V3	CTGGTGGATTTTGAATTTGGG	TTTC	97.262
EMX117983-S_V3	TTTTGATGCATTTCTGTTTTA	TTTG	90.7267
AR490-AS_V3	TTTCGGCTTTTTTGTTTTTGT	TTTA	96.9404

## Sheet: ExtFig4e Kim2018
no TT (indels [%])	with TT (indels [%])	with TTT (indels [%])
14.711	75.393	0.2381
79.512	63.32	63.32
89.063	24.501	24.501
66.544	67.485	68.196
67.275	52.537	76.482
85.651	68.196	94.218
32.688	76.482	81.027
84.626	87.692	1.2839
87.087	94.218	0.9312
81.006	8.94	71.897
24.854	99.825	74.721
88.121	0.9312	83.482
78.5	71.897	35.517
44.83	63.284	9.2793
77.265	97.159	41.349
93.454	72.5	65.783
0	41.349	63.258
62.675	48.073	91.477
82.313	35.69	4.2157
96.558	82.543	0
15.953	99.647	74.394
64.872	63.555	5.852
73.974	97.792	82.902
62.004	100	54.845
100	0	2.6736
79.381	74.394	94.987
71.751	5.852	80.41
71.151	82.902	27.596
69.212	83.11	68.872
0	47.271	49.975
94.17	99.645	31.185
100	29.721	27.975
97.186	82.82	40.713
99.237	49.282	43.788
71.806	94.987	85.808
82.5	86.354	54.403
85.644	45.278	13.366
8.8847	80.584	34.616
43.872	43.788	24.395
97.165	66.374	0
93.626	73.577	66.138
100	72.222	46.485
80.657	77.032	42.646
100	88.935	4.8823
43.354	51.086	80.291
81.77	85.808	79.875
58.005	26.327	11.991
87.692	64.763	45.572
99.877	52.083	24.725
46.568	77.755	0
68.777	59.701	35.764
65.537	2.7223	31.006
81.911	46.485	0.0378
34	62.017	0
28.571	91.125	21.917
67.861	47.476	33.146
46.745	24.144	79.508
86.417	17.411	34.236
0	80.291	74.074
49.185	69.237	84.319
51.165	79.875	82.214
86.823	100	0
58.873	58.711	57.741
44.152	31.006	61.76
55.585	41.544	59.641
88.292	80	25.645
76.078	99.671	76.835
98.966	13.149	65.158
36.859	54.051	53.125
56.528	72.684	66.517
95.934	85.625	0
27.163	83.463	0.1826
64.959	75.672	31.928
100	54.412	30.119
100	84.371	46.421
51.625	99.129	81.034
67.819	61.76	0
84.127	25.645	62.345
80.812	53.125	59.491
76.782	31.928	33.192
39.495	76.396	84.581
72.092	96.587	36.27
2.5773	46.421	39.952
99.679	35.035	54.728
79.325	94.226	13.496
88.374	36.022	29.461
61.784	21.108	0.8571
82.358	78.084	15.565
1.2658	90.155	49.26
13.304	49.12	79.361
97.559	87.595	85.47
66.764	100	22.774
23.647	20.07	61.721
12.941	93.271	0
84.615	76.276	63.158
88.006	84.581	79.193
84.94	99.363	72.758
95	90.5	58.145
17.754	84.027	36.537
56.808	87.631	66.065
41.058	67.077	28.198
90.417	54.728	85.556
74.41	83.453	22.447
35.984	76.347	37.037
0	62.866	10.938
47.379	71.709	8.8608
99.898	26.742	84.261
0	56.828	21.807
99.896	100	100
0	78.806	68.013
36.521	0.2541	63.561
99.065	56.365	77.821
90.883	49.807	86.643
75.769	93.065	14.006
0.7937	61.417	99.803
99.647	22.774	48.897
60.184	38.849	64.224
67.173	30.777	95.61
78.835	0	86.965
85.498	93.561	59.066
78.471	85.462	38.616
11.3	0.2375	85.412
86.53	79.193	0.1289
63.059	19.626	86.511
93.639	72.758	0
44.987	58.145	18.815
57.131	49.526	1.6384
87.377	66.065	29.21
85.203	34.351	0
98.014	68.917	67.858
65.762	76.657	46.736
75.179	91.708	3.8945
83.405	69.816	45.936
51.903	81.731	50.439
46.044	85.556	57.001
100	88.184	12.007
99.731	43.837	5.3601
49.554	99.338	58.494
0	79.319	34.066
85.857	8.8608	73.416
60.665	74.671	65.499
69.197	68.831	41.722
76.338	68.013	10.733
32.287	87.401	78.966
19.977	99.953	36.251
76.525	49.413	72.792
20	82.075	39.058
25.133	91.65	23.023
87.653	52.785	82.491
21.658	95.708	17.224
33.333	75.53	34.504
43.132	65.089	98.729
67.199	23.148	37.76
59.733	95.61	89.183
92.176	85.479	69.563
72.288	84.543	65.633
33.972	73.848	0
64.12	25.168	45.546
52.995	69.338	40.571
59.707	81.983	0
99.636	43.551	60.789
65.062	57.321	100
70.037	57.238	16.953
73.349	72.637	48.727
68.475	86.965	87.936
63.164	85.412	52.309
62.236	99.752	100
24.638	54.045	73.519
97.357	72.366	29.978
68.074	0.1289	100
69.576	99.825	95.328
73.684	60.661	48.353
94.52	84.67	25.696
100	54.659	43.014
56.299	86.511	65.363
77.336	90.323	86.958
90.974	33.354	41.302
83.597	81.857	8.69
70.563	73.688	56.93
69.962	67.821	25.939
90.783	52.495	0
71.064	42.144	78.03
50	13.29	66.621
78.291	100	66.484
66.24	35.482	67.37
8.9869	74.695	76.281
20.472	16.211	75.191
99.704	70.127	94.608
49.534	80.296	94.931
0	45.752	95.072
68.779	73.763	99.669
44.209	73.208	45.014
91.104	32.258	96.285
99.595	40.028	93.038
38.8	48.5	99.867
92.49	0	36.085
47.598	73.966	82.932
43.049	70.48	55.558
99.744	61.702	99.788
99.583	91.787	40.128
83.053	68.39	84.955
100	98.71	27.096
62.131	73.416	61.713
72.836	49.02	42.586
99.519	7.9442	59.05
55.586	93.304	59.814
75.256	90.56	0.0769
72.298	100	79.035
82.964	68.595	92.97
93.983	28.145	9.3375
72.103	34.504	78.36
0	98.729	0
73.609	37.76	77.947
100	89.183	52.381
76.339	65.633	76.56
22.719	45.546	83.994
23.529	40.571	43.939
31.985	69.776	84.493
99.823	100	86.076
60.258	16.953	58.611
97.076	59.883	15.098
85.045	87.936	85.891
48.641	86.139	4.0094
100	81.236	6.8181
66.887	91.376	30.019
82.277	95.981	10.485
84.34	52.309	0
0	77.681	0.3797
86.857	71.5	54.821
0	24.804	46.211
95.894	91.702	24.928
79.688	18.312	92.283
72.289	92.898	0
76.704	49.842	68.889
82.033	95.185	2.4867
61.223	75.048	0
88.646	54.602	73.412
58.608	97.832	32.907
0	65.363	0
100	67.613	83.186
60.148	57.353	26.351
0	88.483	39.065
74.074	84.926	9.823
18.384	71.339	13.274
59.139	67.638	63.056
19.764	62.757	0
78.578	0	22.828
89.785	0	78.278
83.063	21.689	10.446
84.47	93.624	75.546
67.049	99.58	0
99.858	44.062	8.0774
72.998	91.312	58.494
75.35	81.387	75.667
74.45	56.93	43.233
34.762	70.789	40.646
0	78.524	74.441
40.547	91.545	66.129
87.327	23.171	50.917
5.2484	0	0
94.017	96.492	7.6358
91.023	77.228	51.737
55.435	95.913	36.162
37.694	66.621	63.861
35.166	57.008	78.166
50.509	25.103	54.148
0	96.933	36.892
16.309	47.787	44.35
63.188	99.899	10.817
88.248	74.097	64.189
21.444	94.608	52
37.19	91.609	0
16.923	94.931	42.74
88.668	95.072	0
76.325	54.545	10.417
19.7	70.411	42.714
56.273	56.078	21.61
0	0	5.9612
70.589	45.014	35.669
58.518	93.038	0
88.451	73.858	77.266
41.806	67.282	70.346
87.882	59.977	43.977
68.702	99.867	58.085
92.697	72.691	38.028
62.613	59.144	0
40.179	36.085	2.4214
32.625	0.6367	27.643
64.788	59.344	69.752
15.226	82.932	46.5
0	22.515	0.1354
82.027	90.164	77.193
16.314	81.347	43.878
59.315	100	54.726
47.603	90.851	26.381
62.992	40.128	47.349
45.145	83.492	100
86.175	100	9.5119
46.316	61.713	64.667
58.045	77.265	1.0379
42.149	55.117	0.3617
75.311	74.691	72.767
86.14	64.096	22.702
61.21	100	73.067
53.532	59.814	47.391
41.878	99.906	53.762
86.678	31.81	73.159
77.329	79.035	76.667
90.815	89.163	6.8966
72.917	84.026	30.196
8.9185	78.36	18.102
73.823	84.885	0
30.352	89.783	1.8903
92.339	88.86	0
45.21	27.826	61.39
73.886	88.72	10.553
52.35	35.902	0
50.714	53.785	0
28.211	98.096	47.756
31.407	0	14.792
66.875	100	5.7863
7.5095	67.999	0
94.294	78.765	26.542
99.642	58.611	3.4097
91.153	45.673	0
100	12.193	12.703
15.784	50.205	0
100	57.166	6.0027
74.48	97.391	23.182
32.085	73.076	33.775
31.429	66.361	0.4219
56.741	24.928	4.2623
90.406	52.31	26.285
36.256	0	46.224
62.012	55.711	19.227
36.325	100	10.996
19.284	23.585	17.471
95.772	100	11.543
61.78	0	75.904
100	63.653	5.3528
26.444	52.03	10.727
69.219	61.093	34.282
53.7	32.907	10.615
42.793	60.299	35.787
31.133	52.052	65.995
99.273	39.245	23.824
69.26	79.135	9.774
48.713	26.351	24.864
83.993	36.404	5.8323
70.277	66.788	12.992
19.355	17.556	8.0972
95.55	74.671	7.9067
0	11.893	0
57.212	99.783	14.682
0	18.929	0.3953
68.229	10.446	0
80.017	75.546	0.0701
85.167	68.648	0
57.664	45.53	0
21.978	58.494	0
95.697	33.766	0.0089
19.597	43.233	11.698
99.648	87.616	40.58
39.015	40.963	49.594
68.529	98.828	17.221
30.435	38.803	77.809
59.885	66.129	69.733
8.9239	19.623	30.82
99.62	92.715	52.5
100	65.099	40.691
8.9212	41.718	57.402
17.08	95.016	7.5208
99.623	57.989	35.066
80.016	74.953	82.243
68.99	68.713	25.943
50.718	54.057	70.475
25.308	50.917	30.425
87.3	46.954	1.3495
82.101	72.53	0.3561
79.839	49.17	41.172
59.355	21.533	47.504
81.953	65.55	0
99.675	81.114	0
73.23	100	74.405
100	62.599	29.376
79.856	78.166	54.972
72.611	57.241	20.388
49.817	62.595	85.827
43.915	0	65.787
67.497	20.59	53.276
99.848	37.743	93.282
37.53	0	32.451
46.65	0	99.73
91.265	17.692	0.4505
26.283	58.517	83.777
48.766	21.61	49.295
42.527	78.125	0.1494
91.812	74.083	41.85
99.831	35.669	99.023
86.211	72.019	85.069
24.115	45.407	73.599
44.877	0	0.3968
84.803	0	67.874
15.895	33.226	86.241
65.047	70.346	100
54.327	24.34	8.286
100	0	84.712
50.562	38.028	17.274
0.1997	45.616	65.468
99.858	27.643	22.813
64.259	43.69	68.897
89.783	62.24	77.992
81.388	43.878	64.696
0	36.996	71.649
44.707	17.76	74.905
49.254	79.004	63.602
85.413	72.561	78.157
28.713	100	84.468
38.344	78.204	37.91
76.098	64.667	0
54.112	99.166	92.326
51.393	83.67	62.605
51.8	73.067	54.113
3.4632	69.595	86.331
13.306	20.599	59.253
100	84.276	0
88.406	43.419	90.071
79.271	6.8966	59.715
86.846	90.34	70.635
82.715	0	54.109
43.007	64.38	11.808
79.676	3.9949	0
80.63	11.281	0.1211
56.491	9.4104	68.192
68.404	20.018	85.161
89.374	69.755	51.203
96.68	37.547	66.308
69.692	0	45.166
85.797	53.542	61.063
96.258	50.631	86.614
99.561	54.971	0
90.415	20.277	55.148
89.028	27.19	51.163
17.271	0	53.328
95.693	46.325	34.066
75.552	71.643	35.989
77.604	73.397	13.727
21.987	72.727	0.3571
43.893	22.56	33.988
64.894	0.271	8.0765
35.891	39.931	71.728
94.461	75.904	54.673
26.19	65.995	57.085
49.807	24.864	100
68.746	82.429	39.319
9.2896	92.202	48.77
89.596	69.198	0
84.501	43.541	92.64
32.456	77.809	7.2635
74.227	81.643	27.543
79.391	80	58.109
100	68.456	0
24.049	72.057	52.467
98.4	51.864	48.653
42.257	40.691	0
0	88.415	21.312
89.568	57.402	97.643
62.462	86.402	90.925
93.18	44.929	71.852
81.672	72.222	37.08
7.1161	48.052	28.894
72.432	40.686	87.275
41.745	70.475	39.596
53.469	85.547	50.593
87.592	64.157	4.013
90.566	68.109	78.981
97.106	56.475	76.218
62.378	80.272	47.576
39.921	37.299	7.3875
68.352	83.852	60.948
64.935	99.778	55.375
47.272	99.675	98.437
35.714	13.508	77.941
100	43.797	0
0	36.145	74.914
62.064	99.77	25.256
94.865	100	64.353
55.401	43.134	64.52
29.599	82.357	8.1851
64.597	74.405	0.3356
86.451	89.799	40.857
0	54.972	25.328
0	36.999	85.062
85.681	100	39.944
50.208	37.226	0.464
62.018	60.478	9.6651
34.879	74.436	78.626
0.4425	97.872	0.1496
67.073	85.827	71.92
99.881	53.276	0
48.588	93.282	30.829
65.798	32.451	31.769
100	99.73	73.05
3.7135	72.772	5.499
55.72	70.47	21.39
57.741	83.576	99.567
60.432	98.607	99.715
99.881	59.476	59.686
71.855	84.153	58.79
83.925	86.706	59.735
90.571	98.55	70.391
5.2143	99.692	57.022
2.7458	80.731	56.897
6.4378	58.331	68.18
12.437	47.8	97.333
46.136	86.804	57.451
69.234	83.155	34.6
88.519	30.667	40.175
79.291	59.294	47.952
84.885	100	56.377
100	8.286	50.923
8.4532	73.453	10.953
66.359	93.533	73.526
49.225	59.032	87.728
41.132	82.056	49.043
80.08	30.527	80.77
62.777	86.047	95.641
64.025	51.078	24.29
65.972	51.107	61.161
81.165	41.076	79.848
65.805	45.217	87.671
93.36	32.261	59.029
81.862	50.196	4.247
100	37.052	41.925
74.065	82.461	47.744
77.934	77.992	55.854
79.979	65.885	77.982
66.146	54.007	41.166
99.31	65.298	67.435
99.668	20.283	100
94.015	100	83.943
51.883	74.905	0.3436
74.502	99.232	47.282
93.396	90.346	76.376
15.606	57.39	46.176
100	37.91	99.079
83.544	80.983	52.321
74.597	92.326	2.439
78.095	43.408	46.281
60.511	86.713	99.83
77.585	96.552	30.208
44.893	0	88.538
86.195	80.611	32.327
59.155	86.523	40.216
69.889	93.079	100
75.719	59.715	3.4601
64.613	70.635	63.061
38.069	85.161	0
57.26	51.203	0
69.638	58.332	17.484
54.382	45.166	88.28
72.747	61.063	4.0088
99.566	100	11.18
91.729	86.614	0
62.233	68.688	39.384
87.771	55.148	0
49.877	97.561	63.03
87.017	59.152	10.554
72.98	58.029	25.088
82.766	34.066	38.007
100	35.989	58.081
27.353	56.439	35.281
64.489	82.047	73.028
94.836	80.534	68.661
57.333	50.637	42.931
76.761	72.171	32.53
82.982	42.385	50.165
0.1799	13.727	57.172
82.874	95.147	45.127
79.634	34	83.742
26.602	15.677	0.095
23.207	53.995	30.275
76.344	33.988	94.54
74.584	70.73	71.282
71.359	53.708	38.138
52.236	35.944	25.523
17.256	63.642	32.876
61.507	87.554	16.104
66.99	54.673	9.1001
71.482	57.085	46.923
100	0	38.458
67.842	77.141	56.406
66.396	100	38.777
72.981	0.2037	44.03
42.379	45.341	0.4118
55.056	50.054	34.602
95.395	91.096	73.243
80.392	92.64	86.455
90.867	7.2635	68.89
51.613	49.44	72.563
57.009	87.5	73.163
41.869	71.302	29.806
37.77	63.192	46.636
100	26.949	91.61
74.59	83.06	32.142
75.6	58.109	40.773
99.807	59.447	0.4819
67.489	14.53	45.783
84.31	75.473	65.198
57.412	81.721	31.208
0	61.85	73.343
74.047	40.804	9.3973
73.431	97.643	31.971
0	81.498	81.648
21.916	71.852	97.644
71.429	87.4	7.7726
66.154	71.478	15.451
68.539	85.315	77.444
73.554	18.582	60.993
57.556	60.095	46.88
19.984	84.713	100
100	0.241	0
82.314	66.742	40.646
32.169	99.808	38.821
85.113	0	43.941
86.399	72.702	22.105
83.516	28.894	71.925
56.33	84.05	80.1
36.803	52.165	0.0898
39.521	81.859	83.826
16.221	54.558	69.914
67.328	0	100
59.5	45.926	49.129
100	50.593	64.858
100	67.762	79.034
40.044	32.523	84.349
40.747	78.981	45.686
41.561	76.218	68.553
59.14	33.001	66.292
43.902	55.558	87.54
21.413	99.029	84.739
30.988	63.022	47.674
53.722	2.7237	2.6909
78.77	84.194	65.113
91.458	74.705	76.438
42.12	74.116	61.854
90.813	62.533	4.3413
39.525	74.554	42.459
9.0194	54.77	60.37
77.734	57.263	48.231
66.038	46.897	93.01
37.743	58.366	0.2513
99.76	55.375	46.595
24.788	100	8.1682
0	93.452	0
60.448	98.437	71.557
16.242	50.095	22.625
73.289	85.079	88.571
1.6086	76.07	74.669
40.938	75.516	99.464
69.114	60	42.251
35.53	75.313	12.344
94.441	91.691	96.551
51.897	83.613	72.572
12.599	70.891	12.807
30.045	79.462	84.584
48.016	86.747	47.49
89.642	80.729	44.009
35.258	90.84	69.379
35.77	57.76	11.439
69.562	54.361	24.757
49.473	78.626	69.681
0.0283	0	4.4355
57.635	71.92	65.07
44.334	30.829	68.466
88.94	37.346	77.592
39.508	31.769	28.177
62.44	71.82	11.168
39.015	99.127	44.438
100	18.613	17.923
92.277	0.2564	90.196
57.695	21.39	100
55.4	99.595	43.045
87.111	100	0
0	22.343	22.082
2.8335	72.071	82.524
77.88	25.455	23.346
78.758	68.399	62.237
94.953	64.604	60.066
22.139	54.474	57.076
83.014	59.633	66.14
69.013	99.567	43.122
32.51	99.715	30.465
65.645	64.663	47.254
64.512	29.355	87.423
0.1919	79.957	80.003
53.37	63.432	10.446
90.256	59.686	12.274
19.332	32.787	45.541
19.184	39.296	0
35.951	50.809	100
90.956	8.244	84.502
34.392	59.735	79.184
91.694	75.126	40.625
60.084	61.832	0.534
63.579	99.864	18.295
99.493	76.035	53.125
100	57.11	39.192
0.0703	97.333	72.751
63.963	56.552	0
61.538	64.11	19.546
35.744	84.659	50.638
23.323	89.661	41.336
37.681	46.996	28.044
41.922	49.612	40.305
100	73.777	76.551
69.069	66.027	62.582
22.843	50.923	78.889
91.128	87.728	93.456
0	57.373	0
13.462	100	46.412
67.385	66.2	86.389
50.764	74.145	0
48.874	46.395	6.8374
51.163	54.6	67.847
35.143	95.641	75.783
100	13.602	59.885
0.3559	73.467	30.909
0	88.703	83.769
21.548	87.671	44.53
100	73.29	96.847
62.703	75.466	54.299
66.638	76.238	97.684
61.69	77.926	94.196
53.134	100	78.484
68.791	63.132	53.383
33.901	66.294	19.189
28.453	29.903	100
92.539	83.996	65.059
52.242	69.118	55.231
50.076	82.216	64.003
40.426	62.76	100
77.546	48.964	58.026
95.18	45.211	83.954
67.219	100	46.345
34.43	61.256	6.2983
0	0.2262	47.542
68.684	99.802	44.957
11.915	67.064	97.119
43.282	44.357	0
66.477	79.071	50.049
39.771	84.073	0
55.555	50.792	0
0	40.816	36.585
72.318	92.576	82.708
66.932	100	0
49.845	63.061	79.121
53.075	55.004	0
20.837	90.376	100
60.209	14.559	4.334
6.2044	63.03	10.445
0	48.63	49.174
0	48.471	69.743
97.545	57.665	99.725
85.91	67.13	0.2165
4.7996	95.89	62.856
80.857	35.281	41.518
99.319	38.519	50.069
46.915	0	40.67
72.501	40.187	32.763
52.51	42.931	9.166
65.819	15.545	66.889
24.079	73.87	21.581
99.755	44.066	15.36
91.541	79.841	79.644
67.325	32.53	77.824
77.298	73.481	0
67.752	50.766	73.81
87.447	69.444	70.73
38.954	67.583	77.453
74.754	4.7723	52.844
70.784	85.395	78.481
67.923	65.793	65.459
59.315	71.457	78.497
0	52.292	39.357
99.74	94.54	39.85
89.184	83.481	47.623
92.254	75.402	32.727
62.469	72.507	67.115
99.84	24.487	12.604
85.191	25.523	2.6317
67.503	51.502	74.74
33.501	21.606	34.954
60.976	32.876	50.75
100	23.21	52.463
70.725	15.975	78.045
65.585	39.228	34.766
86.271	16.104	91.286
99.818	99.792	4.3172
49.811	46.923	11.162
77.747	33.306	0.1919
30.718	65.037	19.158
35.413	43.691	46.402
82.003	32.321	39.84
77.941	71.761	62.1
100	36.381	0
77.647	38.458	9.3652
44.16	40.631	0
0.4667	56.406	85.882
99.845	44.295	81.501
82.255	36.426	78.692
88.971	62.738	65.622
68.363	7.2448	15.205
65.223	44.024	34.002
99.531	38.155	54.978
90.848	50.752	25.155
33.839	44.027	68.888
45.803	100	35.937
0	82.722	23.077
94.934	74.89	0
51.441	68.89	47.011
0	78.921	0.9129
91.054	28.775	62.069
0	64.428	61.008
72.533	99.074	98.034
46.358	54.042	0.3268
32.445	73.163	0
33.69	59.657	51.541
80.747	71.494	53.174
79.295	99.451	65.991
26.818	30.921	87.599
95.991	100	84.675
68.764	60.759	33.72
24.67	60.16	2.122
90.132	25.12	6.2508
93.658	2.6028	66.934
99.499	50.688	0
90.29	93.431	89.911
25.796	27.926	56.107
69.396	97.653	51.84
89.375	47.705	39.439
61.483	25.366	59.146
84.422	72.957	91.872
100	66.375	76
61.538	70.941	72.843
92.496	67.399	14.325
38.785	84.163	0.3145
72.576	64.087	61.062
75.649	84.868	51.524
28.474	32.142	5.9468
54.704	69.565	14.785
0.2762	27.448	94.393
87.089	99.625	0
56.331	91.847	80.065
0	86.989	56.131
63.241	10.39	48.684
49.043	50.307	0
100	93.349	78.96
87.481	48.447	73.886
55.724	100	14.111
95.051	100	7.3607
70.496	54.826	50.163
59.291	54.522	87.316
86.343	65.198	65.619
55.308	37.204	44.523
46.58	79.99	4.2793
89.781	73.343	1.0393
70.516	55.807	74.274
55.046	68.159	7.6228
17.733	83.536	96.809
78.605	63.7	58.808
99.61	71.733	3.5682
33.159	93.962	87.088
100	100	38.961
64.146	33.263	16.714
88.919	36.065	39.892
70.69	1.3216	57.912
58.613	30.104	25.766
36.388	81.643	42.156
78.435	77.629	34.115
0	80.837	73.013
77.974	91.915	46.823
7.8049	56.363	58.287
19.264	65.408	62.765
18.667	66.647	6.8202
69.511	80.1	68.166
81.885	16.342	69.285
72.237	0	7.7072
66.645	84.096	50.513
74.02	69.914	55.532
56.611	17.011	41.795
73.891	100	8.4698
48.722	49.129	47.63
79.924	97.794	26.29
27.697	99.885	3.8786
0	84.349	50.655
47.404	77.663	36.846
79.535	27.523	38.803
71.979	66.07	67.569
87.724	91.657	53.452
99.892	79.191	39.031
99.751	58.462	56.691
73.948	79.739	30.26
88.545	100	39.892
94.051	83.943	19.874
82.398	86.016	100
65.702	51.523	17.156
100	61.854	70.777
83.649	4.3413	81.399
91.889	42.459	66.25
52.152	93.01	19.493
67.31	46.595	94.845
60.976	71.688	69.065
79.992	36.056	61.134
76.902	71.557	38.679
100	81.288	18.738
81.084	92.366	53.409
97.634	90.327	83.938
95.561	92.669	55.89
94.173	87.491	2.0547
96.424	60.826	0.1018
98.554	43.449	0
78.488	77.779	0.1164
98.554	88.571	0.1122
83.487	79.835	3.9153
53.082	74.669	5.5386
44.997	84.239	0
48.935	100	68.534
90.496	88.732	86.19
89.955	52.827	32.231
99.916	99.169	20.707
87.669	64.635	81.793
93.574	59.813	63.584
99.649	70.401	61.597
100	81.682	33.677
99.861	91.067	85.987
99.731	55.079	74.18
99.241	64.238	58.076
58.421	84.584	49.804
91.838	90.078	6.0977
56.758	74.87	21.282
80.434	99.87	6.2181
46.511	90.508	73.47
94.14	69.681	18.855
85.12	59.936	10.281
42.291	84.681	14.881
0	60.36	72.02
25.271	98.664	65.842
59.529	0.8606	49.45
91.938	53.409	40.742
88.294	52.879	90.743
91.899	31.725	54.388
83.333	76.116	70.108
99.582	90.196	100
84.228	80.936	29.291
70.549	54.927	85.406
87.631	38.843	51.88
27.048	0	12.48
77.867	91.816	40.737
89.094	0	56.818
30.584	0	85.909
63.703	72.973	31.061
82.789	66.344	56.115
61.069	29.046	84.054
84.593	8.5861	59.133
92.422	25.501	77.442
83.794	79.41	79.658
52.827	70.662	4.3051
43.85	60.066	59.761
63.846	94.59	21.515
12.74	72.011	70.531
20.329	86.165	65.887
42.218	92.918	63.853
71.36	61.287	52.859
48.5	67.079	30.083
29.99	81.245	100
100	10.8	49.732
83.816	30.465	6.8959
5.5987	65.335	71.101
49.884	13.098	24.942
0	79.821	70.383
4.992	58.733	43.026
13.092	75.945	12.39
7.6923	87.423	69.248
75.668	45.541	81.941
42.449	33.05	4.8725
26.682	62.275	7.4529
44.206	100	60.571
36.689	84.502	43.552
89.689	27.894	4.8519
0.4444	79.184	66.788
28.865	64.361	73.978
77.484	53.125	80.926
95.905	52.52	53.352
0	39.192	52.451
57.746	82.258	76.107
31.908	72.751	57.978
51.298	100	48.068
0	74.992	93.589
0.161	6.3636	88.362
54.043	28.558	53.72
60.634	26.729	74.273
0.8306	84.131	12.535
73.993	19.546	75.541
20.308	41.336	58.102
42.061	71.359	78.758
22.449	5.1681	4.1257
0.3676	76.551	77.118
80.729	28.46	50.917
37.5	62.582	45.826
7.9027	69.82	8.3424
39.977	37.745	65.841
5.1647	78.261	32.233
38.017	78.889	24.789
0	64.841	54.138
55.612	80.653	48.591
98.319	65.733	33.333
17.865	47.916	43.409
6.1358	72.88	69.451
24.156	54.019	59.612
0.4184	85.621	0
9.0266	46.412	3.1195
6.8235	38.413	46.204
86.507	89.977	31.889
94.76	67.847	64.114
66.518	75.783	8.8315
68.023	83.204	79.81
25.982	84.328	0
88.543	50.149	23.524
89.944	79.075	0
52.136	48.728	54.032
19.726	76.839	28.442
53.25	66.057	0.0027
51.118	75.667	40.619
49.866	79.226	30.104
100	86.453	42.6
36.477	59.885	18.327
69.328	77.914	20.181
68.93	67.314	4.1741
60.04	99.689	19.469
86.003	87	24.75
84.385	91.163	4.8648
100	56.324	7.1699
49.69	57.573	73.251
53.881	30.921	0
30.286	43.182	44.576
49.692	99.434	72.421
60.082	96.552	26.652
43.568	71.001	76.183
91.605	67.639	23.183
36.08	60.41	53.397
49.794	65.128	12.758
69.378	90.059	65.297
55.456	73.55	0
47.519	53.761	15.273
71.921	94.196	22.085
36.484	65.059	36.901
100	64.003	14.839
33.549	100	45.144
75.71	58.026	51.576
50.967	83.954	0.4536
67.911	99.835	76.642
79.269	46.345	99.592
60.819	59.526	48.361
8.3761	37.035	13.034
15.075	54.156	0
69.922	58.014	54.482
48.382	49.98	2.5108
72.191	99.782	51.885
52.471	75.309	56.622
37.933	90.11	37.963
100	68.015	69.282
25.07	90.31	0
61.056	35.24	16.445
75.965	14.099	33.15
56.605	79.912	0
51.379	45.031	43.556
21.107	29.383	34.164
51.703	34.036	61.599
72.772	17.601	4.8015
60.25	95.83	2.967
79.483	60.596	66.186
48.434	28.538	43.587
64.041	27.899	21.139
61.771	6.061	50.827
36.569	97.119	5.1018
69.349	0.0745	90.712
38.423	0	8.2443
41.282	50.049	51.643
12.179	0	100
58.223	41.446	68.421
44.813	66.646	62.836
94.792	59.962	19.727
99.812	38.714	65.44
51.815	59.781	61.259
67.954	30.959	61.853
28.84	68.729	59.07
40.031	0	62.083
38.487	61.79	73.561
79.808	13.288	67.73
75.437	33.133	35.259
65.765	2.0418	0
39.006	57.304	8.7903
99.765	82.708	53.65
31.779	0	77.497
80.586	79.121	0
60.719	0	9.2105
78.228	2.5819	96.629
94.077	99.158	0.1014
54.019	45.456	22.656
89.744	100	51.216
75.721	10.445	11.929
99.597	66.391	14.795
93.884	83.644	32.36
38.06	10.014	74.854
74.021	49.174	73.626
50.776	53.554	68.81
89.462	71.085	73.37
64.353	54.911	53.938
80.971	34.967	42.512
89.094	58.033	41.731
94.755	33.568	26.789
35.162	43.755	30.518
76.908	43.559	46.06
57.418	25.663	7.2039
31.683	20.048	0.0747
16.4	65.507	0
95.29	64.762	82.398
36.162	75.997	56.992
76.135	33.153	67.076
98.821	73.37	36.364
14.985	19.304	11.828
99.885	65.199	29.651
93.548	0.2212	82.429
69.485	47.676	93.619
85.641	46.096	51.491
61.882	57.345	37.823
57.905	7.4557	52.905
22.009	25.885	0
27.536	62.856	51.276
63.872	50.069	73.232
63.886	63.383	45.23
61.366	99.68	0.1686
60.606	58.372	87.415
51.805	0	45.567
80.465	84.314	0
76.207	82.234	36.478
67.401	91.562	57.296
46.401	8.5142	65.776
55.778	66.889	68.702
27.068	79.644	78.967
61.717	53.733	48.528
54.483	14.801	82.642
87.738	39.177	20.085
95.971	0	35.932
53.857	18.864	23.831
77.327	72.651	17.909
27.751	0	1.4846
95.039	88.808	0
98.423	81.591	0
34.495	85.768	0.5716
31.744	73.81	22.237
53.116	70.73	99.526
24.334	33.43	33.671
95.186	79.467	78.846
29.327	57.731	78.588
21.239	77.453	57.335
64.16	33.428	71.107
92.489	52.844	100
61.449	52.639	51.674
98.547	82.39	94.938
82.823	96.282	0.0844
77.205	78.497	63.911
89.708	90.954	58.87
84.954	39.357	51.789
61.733	43.456	73.197
99.103	71.223	11.503
51.603	86.289	60.633
100	74.012	28.728
93.772	36.255	71.322
63.083	47.623	13.302
37.874	55.497	0.3101
92.054	14.786	99.863
61.991	91.191	0.0157
88.781	56.082	27.915
82.837	60.704	75.161
34.314	88.947	45.388
87.58	0	1.5511
42.118	24.43	78.378
80.391	34.954	30.112
34.943	68.986	76.082
88.169	54.383	72.533
45.384	36.147	9.6657
42.704	43.453	40.19
32.006	52.463	18.891
61.097	60.392	0.4237
0	78.045	44.916
22.524	69.46	78.945
60.255	46.139	82.579
70.567	34.766	27.461
92.785	57.264	0.053
94.181	33.366	82.82
0	79.649	79.629
93.182	91.286	37.879
83.173	31.132	47.458
100	58.304	60.763
35.053	70.741	41.342
68.605	63.655	15.948
83.313	46.446	0
99.085	11.162	71.518
85.527	89.843	75.542
90.483	53.725	17.521
100	27.366	56.046
53.467	99.393	55.66
35.759	46.763	0.0769
95.629	78.731	38.34
18.399	39.262	21.875
99.859	21.331	36.843
57.214	99.18	36.433
59.148	0.1364	0
100	92.575	52.159
51.994	39.009	0
47.91	82.325	63.968
93.408	85.882	85.29
78.362	56.373	42.948
75.554	81.501	47.366
40.885	43.174	0.3135
84.897	65.247	0.0357
41.19	89.768	51.762
79.047	48.737	10.11
86.583	83.004	61.333
72.875	68.776	62.112
75	78.144	77.941
87.372	33.654	47.088
65.268	15.661	67.89
65.267	90.71	0
57.663	81.48	18.508
69.686	32.601	0
93.531	41.045	70.844
25.598	70.607	68.02
68.375	66.619	85.294
51.839	73.631	3.0879
70.726	62.069	42.53
78.315	61.008	8.987
58.343	99.814	10.101
73.773	70.074	69.565
47.831	27.251	6.1947
67.956	51.541	57.081
34.984	32.829	75.303
99.509	53.174	19.461
99.738	74.964	65.525
72.302	95.892	77.016
79.808	65.991	91.817
99.847	84.675	54.444
80.276	77.004	53.427
39.23	38.021	69.978
86.335	80.585	12.73
71.633	57.11	0
100	74.04	86.718
65.095	52.414	22.339
28.025	87.168	15.343
76.866	72.752	35.729
72.964	6.2508	41.732
0.1511	79.259	3.2041
93.807	65.541	56.7
50.424	35.732	92.243
27.156	64.648	87.295
0	98.174	79.884
55.481	18.492	58.973
99.669	100	28.255
90.859	55.889	0
95.817	61.235	85.989
83.248	36.762	63.925
43.03	70.877	45.386
17.634	39.439	47.052
58.015	82.171	57.988
17.842	59.146	60.862
74.946	58.506	19.048
91.733	100	18.126
41.322	46.61	90.105
71.588	81.052	61.765
37.299	41.864	48.817
63.278	76	76.779
85.451	64.151	80.488
48.634	72.843	17.674
41.287	61.062	52.448
45.343	69.639	68.891
7.907	42.683	45.593
48.949	74.687	56.152
64.699	51.524	39.793
48.697	78.303	11.832
77.432	89.158	0
61.369	48.589	0
55.491	0	0
38.469	85.915	0.1036
96.478	92.009	28.999
61.774	0	2.7494
23.359	56.131	21.521
41.405	44.774	2.3972
2.4583	48.684	65.886
86.563	100	10.689
10.213	67.998	21.514
79.967	75.184	73.516
79.41	72.718	0.1389
99.434	80.468	14.683
0	22.945	18.994
100	54.829	14.073
86.465	99.745	14.344
45.974	60.573	22.623
85.109	48.052	41.102
82.065	68.613	53.558
6.9296	73.407	44.241
92.676	55.594	46.462
56.361	64.705	0.1267
97.231	99.801	0
61.194	84.167	61.111
61.724	27.674	33.801
62.332	41.452	27.804
31.068	23.229	62.366
92.441	54.039	0.8194
55.256	87.316	42.288
81.587	88.762	5.0209
27.942	5.0394	13.208
67.014	68.724	0.0154
34.605	80.127	31.775
81.264	81.516	55.073
55.485	65.396	80.515
72.317	52.894	36.272
62.252	29.323	43.403
82.001	20.211	34.324
91.97	92.247	8.8676
66.333	82.686	96.068
74.32	74.01	53.522
87.629	62.54	32.477
45.561	93.082	32.179
77.086	56.073	55.986
79.202	99.667	12.157
80.587	91.772	66.225
70.588	52.359	29.211
85.849	99.762	33.24
86.06	37.371	23.956
64.268	80.345	56.088
56.541	68.452	14.462
87.813	52.101	32.334
65.756	26.471	7.5726
84.682	57.469	6.5354
4.8035	74.166	82.5
29.874	81.033	25.945
9.8055	82.952	67.328
91.979	74.178	0
87.455	76.788	16.848
17.687	88.666	4.9255
25.49	97.34	46.508
95.492	7.2948	6.4151
93.665	35.268	76.852
99.681	36.795	23.756
60.514	84.581	7.1749
69.984	31.096	15.607
83.618	70.593	31.915
68.147	77.804	31.919
45.913	100	17.384
69.886	60.111	2.8484
83.431	68.297	16.636
88.153	60.041	0
86.89	56.691	0.3864
68.233	39.892	16.746
69.811	19.874	37.681
18.908	17.156	24.812
25.416	94.845	5.1591
72.868	69.065	14.498
77.051	61.134	0
67.089	38.679	0
59.195	61.726	36.736
55.336	63.17	27.174
85.327	55.178	11.334
90.709	81.613	0
50.594	40.984	0.1366
59.915	88.78	6.9767
64.563	20.707	0
82.355	84.232	69.941
59.191	50.725	14.818
46.875	30.187	0.0075
57.35	43.588	0.0934
16.345	73.944	0
83.962	84.203	24.29
85.727	64.24	45.135
34.884	82.16	78.066
22.503	70.968	27.865
0	0	0
94.105	33.334	52.548
73.09	85.987	71.518
29.167	75.577	45.463
73.927	90.802	61.56
23.127	0.1595	72.093
100	64.212	24.011
77.313	65.506	75.452
86.88	58.076	40.796
64.414	74.401	63.12
82.534	77.802	58.624
34.788	45.129	37.427
40	59.941	16.129
40.735	61.019	1.3366
80.663	14.881	70.401
89.459	72.02	21.813
26.155	65.842	0
58.062	49.45	1.9653
31.047	74.258	49.571
57.584	30.653	19.105
100	40.521	0
78.825	66.749	14.935
46.211	83.82	12.098
64.743	0.3252	22.421
70.646	72.421	9.2896
29.74	78.029	4.8483
90.782	82.324	16.118
77.535	45.38	27.278
46.584	56.994	65.934
92.561	70.108	0.1534
49.324	100	55.375
0	35.771	26.522
33.333	3.3098	41.612
66.097	79.908	64.13
68.938	0	39.034
31.012	90.793	0.187
29.185	72.628	30.502
73.091	72.484	46.154
71.867	37.019	15.87
65.186	0	6.403
52.044	59.031	58.804
9.4715	60.33	79.08
99.219	12.48	52.472
35.114	10.796	17.043
18.88	40.737	1.4778
0	59.975	59.418
26.019	73.2	87.411
4.3994	81.181	79.064
67.738	71.197	24.153
50.791	90.67	83.539
55.777	0	72.987
54.864	84.054	3.1897
75.318	93.82	46.733
54.437	99.643	65.891
24.777	21.421	58.662
82.019	76.883	0
37.049	75.179	43.845
68.974	37.164	51.882
61.278	77.37	89.625
43.583	99.584	46.211
31.991	90.783	27.694
80.076	65.887	0
72.494	95.163	88.57
0.8333	63.853	19.167
51.429	52.859	12.907
91.477	44.799	34.862
58.619	14.193	64.72
97.629	80.506	0
61.216	19.361	11.58
85.324	72.705	19.764
66.479	60.594	28.638
28.032	56.322	0
31.533	69.966	31.505
8.4745	77.475	6.4699
100	12.596	0
67.762	67.101	9.1873
63.814	71.707	0
77.787	100	15.495
65.054	98.486	0.1172
100	19.347	22.893
72.965	49.732	33.663
32.535	6.8959	8.3167
47.273	56.638	1.8467
33.547	68.715	36.316
75.946	92.795	35.575
12.539	71.101	15.781
77.615	90.769	45.992
66.124	50.708	0
99.359	23.103	7.9159
65.103	67.433	5.162
27.164	47.417	16.866
34.129	64.622	64.08
56.472	58.188	59.266
24.845	43.026	35.801
81.439	77.267	35.668
0	95.659	24.976
61.579	86.795	47.622
37.908	54.313	35
65.252	79.376	0
67.393	0.1599	0
81.595	76.368	0
58.694	55.431	0
58.409	43.552	41.769
52.434	53.812	0
51.451	47.115	0
0	45.426	6.39
68.882	51.776	0
33.036	84.314	19.967
36.193	87.716	0
4.7095	73.978	3.3244
8.913	80.926	24.248
70.197	53.352	8.4642
12.711	43.918	2.575
63.273	93.82	11.313
99.921	72.533	11.644
32.003	93.589	11.212
60.292	22.223	30.769
17.744	28.655	3.2786
2.0354	34.47	0.0702
54.981	96.035	0
77.08	75.541	0
39.112	58.102	0
35.879	21.345	0
21.481	50.917	0
90.656	68.17	11.082
55.875	57.853	0
44.299	78.865	9.0688
0	28.216	0.1563
12.57	79.439	0.0998
51.961	65.841	1.7257
80.311	43.214	0.0654
9.3379	70.587	0
57.458	32.233	3.7698
100	67.013	0.2755
90.082	93.387	13.147
41.699	46.758	0
78.146	27.233	0.1271
99.716	35.961	0.4717
92.906	54.138	0
71.569	100	0
68.498	78.117	0
59.253	62.385	17.851
89.687	92.641	2.7143
95.7	44.931	0
62.448	43.409	40.922
86.826	59.612	43.662
70.755	72.801	0
83.588	46.204	38.334
78.976	67.209	6.6634
44.134	53.878	45.684
47.408	66.13	71.596
0.4464	84.168	42.089
56.141	31.889	38.319
81.293	8.8315	28.708
32.007	22.12	10.68
54.983	68.817	0.1621
97.619	54.032	10.972
43.23	39.829	39.525
34.976	28.442	0
96.808	89.269	46.118
99.931	88.35	71.715
88.51	21.766	94.595
85.499	18.327	0
51.253	94.821	15.127
18.244	4.1741	59.722
67.185	24.75	10.205
63.923	25.787	7.7502
72.544	46.63	0
81.57	76.949	25.838
83.084	34.391	8.3242
80.704	90.627	21.269
78.837	40.591	0
55.639	88.735	0.7209
87.015	44.576	0
74.906	31.825	0
100	72.421	31.826
58.697	65.118	4.5055
73.899	90.32	88.919
81.384	47.554	50.549
20.545	48.268	41.501
78.642	52.341	0
49.545	56.747	43.533
48.79	51.799	99.552
22.264	23.183	80.7
75.314	30.643	0
7.4257	45.612	71.39
82.974	15.273	0
74.117	70.277	100
39.643	42.245	14.475
0.1351	60.459	43.401
65.463	0	100
40.121	87.552	36.699
89.189	40.016	92.629
77.143	36.901	0.2312
100	51.439	39.225
77.926	64.747	54.58
86.851	68.664	89.439
87.817	82.862	63.529
85.526	45.144	46.005
43.264	96.288	46.685
51.637	36.409	85.95
6.8441	51.576	87.371
100	50.816	45.823
90.122	32.598	47.773
47.222	34.754	56.207
78.883	73.887	38.767
35.627	71.628	7.5862
39.453	36.053	38.109
55.189	42.349	59.982
86.159	32.141	20.573
33.876	54.482	42.857
74.627	47.772	41.855
58.907	0	42.989
66.393	51.885	64.294
57.871	32.006	43.651
72.198	93.373	99.531
100	88.433	11.033
78.049	78.625	46.861
27.615	56.96	14.588
8.3648	40.222	54.544
85.806	69.282	35.926
15.978	18.829	2.7533
0.2924	0	12.212
50.336	60.385	0
5.2759	43.556	5.6122
0	37.528	12.613
84.985	71.461	51.532
58.859	99.143	57.198
86.91	76.414	87.637
46.563	69.987	16.071
80.83	49.485	0
27.731	61.599	45.899
84.444	41.09	2.2613
57.452	38.886	7.4573
80.377	88.616	78.03
0.3086	28.522	27.709
75.998	66.186	45.035
10.9	66.451	24.469
51.64	76.958	83.702
79.029	38.367	86.06
63.466	2.3109	53.344
10.901	63.459	74.457
47.74	28.855	19.581
73.028	59.604	56.723
75.897	37.726	0.0067
60.137	74.275	72.698
33.815	42.019	62.903
23.583	51.643	0
76.43	100	51.186
81.404	35.014	17.597
100	68.421	13.402
57.232	86.197	14.763
40.3	62.836	78.481
57.524	69.127	54.617
48.657	87.171	0
100	60.527	57.422
83.917	30.975	73.145
59.989	59.99	62.222
37.221	88.494	0
0.3876	0	3.7322
62.02	47.69	0.0946
10.37	21.681	56.472
36.161	65.233	88.276
3.7225	77.497	24.825
62.724	0	58.032
70.452	96.629	83.908
92.699	43.93	6.3558
75.061	55.67	30.851
50.734	12.656	50.296
68.446	63.812	11.94
81.858	39.223	8.6763
64.406	29.912	44.267
51.543	37.658	0
64.721	0.1959	39.11
36.306	20.69	81.945
71.937	53.881	56.959
34.942	46.316	87.613
68.389	25.546	67.907
41.866	37.772	29.843
23.381	36.092	66.624
56.654	61.86	21.098
84.94	61.08	35.196
44.119	36.469	24.15
67.853	90.039	23.166
50.305	19.531	74.935
17.933	98.775	40.291
87.478	65.869	30.341
31.355	100	6.1033
64.741	71.53	8.1493
0	66.607	0.6961
52.245	65.999	15.81
61.71	48.091	80.343
42.833	100	83.493
0	54.662	13.111
44.678	67.882	70.196
99.452	60.959	22.887
64.944	68.81	21.215
38.462	84.766	21.514
75.776	42.512	29.812
62.558	100	0.0282
38.823	26.789	0
100	39.91	0
84.665	64.604	0
22.556	30.518	10.837
27.647	53.057	0.1089
49.69	44.003	23.026
86.111	34.778	98.515
83.019	54.223	31.743
17.618	82.398	0
45.952	56.992	25.801
79.595	58.872	57.547
44.369	58.672	21.666
32.123	89.741	48.188
29.455	61.794	15.549
29.301	73.74	47.194
13.17	99.814	30.39
52.489	53.87	9.0177
40.584	11.828	0
14.607	74.629	0
67.708	41.953	60.976
7.6547	70.885	4.0452
26.906	82.429	21.158
3.2646	42.353	49.376
48.539	95	27.178
0.3731	100	40
21.236	77.654	4.2452
8.5294	94.802	0
47.847	51.491	54.064
18.919	37.823	32.507
99.434	58.975	57.226
85.634	47.671	72.428
53.796	41.604	44.881
20.908	52.911	71.012
54.207	60.46	8.8785
60.152	51.089	10.238
92.443	0	12.121
46.545	76.543	68.493
81.328	36.066	54.642
0.1082	42.596	41.932
26.968	78.475	38.413
77.02	81.633	38.523
35.07	0	20.206
77.312	11.536	31.889
33.753	69.997	60.246
11.1	0	32.996
64.091	57.296	62.495
31.302	82.642	51.252
0.2915	35.932	58.419
46.176	23.831	26.756
10.298	84.308	46.626
70.283	99.666	42.862
19.968	21.584	3.8475
38.722	65.962	21.454
68.055	99.526	15.322
38.376	87.029	88.355
32.269	82.738	70.464
99.556	22.624	32.187
53.373	39.576	14.885
81.66	89.698	55.689
93.855	40.154	7.1737
81.473	25.334	59.446
84.767	87.051	53.018
17.851	25.498	25.899
90.039	29.471	12.337
55.139	71.107	2.4381
0	65.007	67.332
78.311	40.639	42.309
95.111	6.4286	50.357
99.679	21.843	17.713
67.091	81.937	0
71.405	82.91	11.765
19.796	72.951	52.536
58.662	80.686	51.7
5.8233	23.892	62.08
77.37	63.091	56.349
43.639	73.391	93.813
45.851	57.811	65.498
0.0704	77.639	90.39
96.331	90.055	50.265
50	68.373	0.2395
59.55	71.223	50.724
2.0891	54.719	28.834
0.1223	54.224	60.7
64.126	73.197	20.547
92.547	0	69.522
47.612	11.503	85.382
64.512	60.061	1.7981
35.554	85.809	48.062
86.995	20.581	48.908
60.558	55.5	29.87
28.92	37.897	24.86
79.942	25.261	45.423
99.613	0	50.952
67.024	28.728	27.044
84.192	85.558	66.456
23.11	0	69.467
100	43.902	76.15
15.603	66.814	74.204
10.929	9.6228	52.049
77.535	46.735	31.35
41.134	67.765	85.459
70.616	28.116	35.23
92.937	22.363	53.6
3.75	67.363	33.417
35.883	71.283	73.537
96.384	0	46.436
62.997	49.314	14.468
74.093	52.886	67.826
52.671	9.7168	64.027
44.859	75.161	0
10.217	100	65.662
42	46.952	1.3423
80.785	9.2836	52.062
50.185	27.498	60.148
64.195	75.106	67.761
81.891	32.99	70.567
95.08	99.562	0.6803
90.541	58.304	58.28
81.991	64.96	77.21
29.524	78.378	68.92
39.668	30.112	87.438
100	76.082	72.245
52.436	50.837	61.051
100	29.433	68.777
95.815	73.451	49.651
57.183	66.048	77.494
100	99.518	89.307
91.745	89.827	76.488
89.862	9.6657	0
80.066	0.3356	74.541
41.481	41.824	70.871
41.608	10.99	77.744
63.054	78.619	87.34
33.053	0	44.082
49.427	47.099	13.794
61.769	48.184	25.699
16.003	44.916	63.322
90.598	82.579	74.494
34.954	48.704	67.774
64.356	53.279	49.471
63.779	71.399	73.506
100	50.334	79.434
0	40.621	45.866
78.013	79.629	47.001
55.29	99.689	43.492
99.867	86.461	5.8904
93.249	36.008	26.722
6.4838	37.879	0.5391
14.17	60.763	61.166
92.274	69.745	40.779
66.202	63.411	39.161
0	51.164	83.219
78.608	6.9759	25.26
67.362	38.542	51.078
60.262	15.948	37.189
76.642	66.549	89.523
35.446	1.7657	30.912
99.794	29.756	90.385
40.427	25.374	0
97.037	56.883	49.887
30.588	45.168	26.094
74.359	67.333	49.014
95.781	88.876	76.778
33.115	9.2181	0
10.858	33.795	8.1557
44.747	60.523	53.801
35	85.873	73.463
59.579	85.649	2.987
92.118	46.78	54.829
24.025	87.012	66.253
50.256	38.079	51.67
85.816	21.875	23.949
0	71.119	11.022
81.306	54.198	19.648
85.294	36.843	0
100	75	12.898
59.559	78.502	8.3184
42.712	67.35	27.607
46.826	11.491	19.688
53.084	36.433	20.022
50.496	90.165	0
51.161	69.104	63.294
79.243	38.028	46.989
33.695	66.691	0
39.777	39.365	17.819
37.49	68.733	1.3629
29.34	85.29	39.364
72.452	67.859	67.073
100	73.993	34.409
67.046	0.2611	3.6131
87.356	42.948	0
54.741	62.524	39.326
41.364	5.4703	49.268
74.203	13.48	28.696
49.746	50.724	0
0	39.645	36.711
40.407	60.333	80.002
61.126	12.54	21.459
86.006	61.333	86.077
52.865	62.112	32.213
44.081	11.223	20.434
87.398	93.165	75.514
91.789	37.535	0
57.818	67.89	56.501
39.454	19.068	34.864
41.514	99.842	9.201
52.391	88.846	0.3418
94.976	25.9	4.6579
71.304	78.449	35.601
44.982	15.007	100
94.389	8.7904	49.82
63.998	85.294	0.2146
64.012	42.53	47.573
93.004	76.617	52.779
62.02	89.059	44.713
57.016	87.433	35.508
99.542	57.081	14.178
24.787	75.786	0.2041
20.941	21.994	34.748
99.773	65.525	83.234
72.907	82.655	42.927
80.35	46.648	0.0145
72.31	87.584	0
43.547	49.869	0.2771
48.211	0.8584	18.054
98.053	77.016	32.644
87.174	77.927	13.963
15.15	18.565	45.09
30.285	42.592	33.73
46.405	54.444	0
62.069	82.301	72.523
71.22	69.978	31.298
5.814	69.881	0
93.118	77.173	3.7664
96.038	24.558	0.1126
60.926	66.635	6.1848
17.232	83.575	60.755
76.521	73.154	33.788
21.3	50.336	31.55
76.925	63.793	18.522
82.996	36.496	58.197
0	100	27.306
9.2472	87.295	23.926
99.625	33.255	39.017
25.876	100	45.525
89.431	54.698	55.357
77.949	31.545	0
45.172	57.775	37.677
73.475	28.715	70.026
55.738	75.482	31.469
69.593	12.766	27.362
100	90.95	77.219
87.265	87.78	12.953
100	39.234	51.907
86.623	89.478	54.972
18.372	35.066	4.6234
77.876	22.991	0.4178
55.185	63.925	11.129
74.697	83.184	0
43.087	50.542	0
34.793	87.39	0
70.476	45.386	28.235
0	79.87	85.271
65.716	47.052	39.574
21.888	19.048	74.194
69.124	99.563	41.535
0	92.42	25.369
0.3021	49.848	27.184
47.394	30.169	0.1307
0.9479	38.056	41.36
61.039	29.431	10.525
0	52.448	74.592
94.215	39.793	15.444
28.348	39.321	30.609
0.1715	29.822	5.4299
0	71.899	25.844
0	6.4353	51.045
52.399	66.964	64.505
7.3901	45.815	34.201
48.607	72.846	73.513
75.77	9.2896	37.409
38.661	46.484	34.526
59.177	20.151	11.089
0	99.766	22.896
56.93	96.306	28.982
55.037	20.93	62.008
64.557	73.596	0
73.077	67.43	92.504
83.229	55.45	0
36.081	78.746	77.554
76.35	40.198	15.961
25.697	43.662	99.872
49.609	17.735	0
6.4784	81.664	60.042
0.2188	46.845	15.883
49.475	11.565	85.131
68.628	92.602	8.1721
52.869	28.205	99.774
0	75.466	16.633
31.775	18.552	96.657
91.558	95.764	86.581
63.808	13.02	2.7833
65.06	83.741	21.684
15.772	8.8219	88.148
88.663	80.673	87.928
28.541	42.882	73.832
24.528	47.273	65
19.412	15.635	69.297
28.183	73.905	72.985
58.765	42.486	0
64.919	55.421	0.0766
[truncated: 5,976 more rows]

## Sheet: ExtFig4e Zhang2021
no TT (indels [%])	with TT (indels [%])	with TTT (indels [%])
94.3	35.7	96.6
98.5	94.4	97.3
96.5	96.6	86.7
96.5	97.3	87
42.2	89.1	62.7
96.9	90.4	74.6
90.9	97.3	94.8
55.6	86.7	85
91.6	87	98.1
96.3	96.5	93.1
97.4	62.7	55.7
56	74.6	6.2
97.7	95.9	95.8
94.7	4.8	95.1
98.5	93.4	96.9
94.6	95.4	64.7
95	97.1	94.6
97.7	97.7	96
97.9	28.5	97.4
96.7	90.3	87.7
20.2	96.9	48.1
96.1	58.2	97.6
97.9	97.5	96.6
97.9	99.9	60.2
	82.7	97.3
	97.9	90.7
	98.5	96.9
	3.9
	75.8
	95.4
	96
	98.1
	94.8
	85
	97.6
	98.1
	90.5
	93.1
	97.6
	96.6
	55.7
	72.6
	41.5
	6.2
	94.9
	95.8
	97.3
	60.2
	3.6
	95.1
	96.9
	97.3
	64.7
	94.6
	96
	97.4
	87.7
	48.1
	97.9
	97.6
	90.7
	96.9
