# Supplementary material for: Robust prediction of synthetic gRNA activity and cryptic DNA repair by disentangling cellular CRISPR cleavage outcomes
Source: Nat Commun. 2025 May 21;16:4717. doi: 10.1038/s41467-025-59947-0 (PMC12095496; doi:10.1038/s41467-025-59947-0)
Supplement: Supplementary file 11 — Source Data [file 41467_2025_59947_MOESM11_ESM.zip › 240225_Source Data SuppFig5.xlsx]

## Sheet: ExtFig5a
gRNA/donor ID	EVA score	HDR efficiency [%]
SCAP_a	79.7367	21.8193
SCAP_b	72.063	17.7955
LYPLA_a	81.3338	20.7271
TEX2_a	71.5271	32.3622
C3_a	78.5541	34.6915
C3_b	83.4964	28.7892
FAAH_a	70.5905	18.5788
FAAH_b	45.4136	15.3984
OSBP2_a	67.5994	17.8247
OSBP2_b	57.3317	27.0134
SLC27A3_a	59.5884	13.284
PIGZ_1st_a	76.8736	10.2977
PIGZ_1st_b	39.9998	13.3898
PIGZ_1st_c	22.2924	1.035e-06
PIGZ_1st_d	77.0499	24.2975
SV2C_a	82.2432	40.1297
SV2C_b	79.2451	35.905
VCAN_a	81.3338	30.2083
VCAN_b	81.3338	36.8152
SSH2_a	58.9618	13.3598
SSH2_b	68.5732	17.4287
GPR132_a	80.0901	33.9349
SLC27A3_b	70.1702	16.6122
CSGALNACT1_a	81.3338	34.1501
ITGB4_a	72.1401	17.8736
ITGB4_b	56.4054	14.6877
ITGB4_c	53.7127	12.5939
RAD52_a	60.9109	25.9845
RAD52_b	65.4401	28.2432
FRMD7_a	80.3634	33.3498
FRMD7_b	78.5445	32.0214
NFASC_a	81.3338	36.6094
NFASC_b	66.8478	36.6718
NOVA1_a	70.453	24.5843
SPAG5_a	73.1139	25.2185
SOD1_a	73.3228	29.4402
OSBP2_c	68.7982	27.5417
KATNA1_a	76.6037	40.9881
CALD1_a	78.5445	27.0995
ADSL_a	73.4673	34.3165
ADSL_b	65.8579	21.7993
ADSL_c	75.1382	38.0781
KIF26B_a	79.8846	30.3908
KIF26B_b	84.1326	36.3314
AAR2_a	33.6383	8.28731
XK_a	52.0546	18.9415
GPC6_a	20.157	4.14843
OTX2P1_a	45.099	7.5501
ADSL_d	69.0908	26.73
TEX2_b	74.0311	25.7664
OSBP2_d	84.123	29.4469
NCOA6_a	71.1697	33.9942
TTLL5_a	61.3703	17.2535
LYPLA_b	42.4369	18.9082
SLITRK1_a	70.1702	25.0926
ITGB4_d	43.7347	4.72988
ITGB4_e	64.7957	13.4427
PRDM10_a	60.8611	34.8295
PRDM10_b	62.0948	15.1784
TTLL5_b	84.123	35.8613
SLC8A1_a	77.5741	35.322
SLC8A1_b	73.5251	29.2288
GSR_a	68.5893	44.1488
SPAG5_b	83.7053	21.8522
GLDC_a	68.6471	26.8541
GSR_b	71.8949	29.971
ADSL_e	76.2469	35.6184
TKTL1_a	81.5522	25.6107
TKTL1_b	59.4113	25.9119
CASC5_a	67.9627	30.5644
POLQ_a	86.9123	24.8106
NOTO_a	78.2103	29.2856
NOTO_b	73.3084	21.0139
NOTO_c	84.3414	31.3376
NOTO_d	81.3272	18.2869
AHR_a	77.5097	40.6169
NR6A1_a	78.5445	37.0004
SOX2_a	57.5192	16.0342

## Sheet: ExtFig5b
gRNA/donor ID	HDR prediction score	HDR efficiency [%]
SCAP_a	7.64801	21.8193
SCAP_b	2.44051	17.7955
LYPLA_a	15.1992	20.7271
TEX2_a	14.6669	32.3622
C3_a	45.6186	34.6915
C3_b	28.9603	28.7892
FAAH_a	5.20729	18.5788
FAAH_b	0.191094	15.3984
OSBP2_a	9.97232	17.8247
OSBP2_b	28.5994	27.0134
SLC27A3_a	1.55708	13.284
PIGZ_1st_a	5.62822	10.2977
PIGZ_1st_b	7.37395	13.3898
PIGZ_1st_c	0.0966204	1.035e-06
PIGZ_1st_d	10.0339	24.2975
SV2C_a	29.2778	40.1297
SV2C_b	29.3535	35.905
VCAN_a	31.8488	30.2083
VCAN_b	40.5706	36.8152
SSH2_a	2.981	13.3598
SSH2_b	31.2377	17.4287
GPR132_a	43.5043	33.9349
SLC27A3_b	19.5294	16.6122
CSGALNACT1_a	27.4601	34.1501
ITGB4_a	0.425972	17.8736
ITGB4_b	10.2156	14.6877
ITGB4_c	6.9942	12.5939
RAD52_a	14.7518	25.9845
RAD52_b	15.6771	28.2432
FRMD7_a	9.67068	33.3498
FRMD7_b	11.2254	32.0214
NFASC_a	27.8621	36.6094
NFASC_b	6.80981	36.6718
NOVA1_a	6.3652	24.5843
SPAG5_a	23.5782	25.2185
SOD1_a	24.8791	29.4402
OSBP2_c	32.3295	27.5417
KATNA1_a	25.0027	40.9881
CALD1_a	28.4497	27.0995
ADSL_a	30.8915	34.3165
ADSL_b	11.6194	21.7993
ADSL_c	44.1982	38.0781
KIF26B_a	40.2125	30.3908
KIF26B_b	14.5443	36.3314
AAR2_a	8.35934	8.28731
XK_a	15.4501	18.9415
GPC6_a	1.65209	4.14843
OTX2P1_a	3.25576	7.5501
ADSL_d	11.5951	26.73
TEX2_b	8.09232	25.7664
OSBP2_d	37.3604	29.4469
NCOA6_a	16.2164	33.9942
TTLL5_a	13.702	17.2535
LYPLA_b	2.26293	18.9082
SLITRK1_a	6.72715	25.0926
ITGB4_d	3.62402	4.72988
ITGB4_e	3.8914	13.4427
PRDM10_a	8.58352	34.8295
PRDM10_b	4.96274	15.1784
TTLL5_b	39.0665	35.8613
SLC8A1_a	36.4146	35.322
SLC8A1_b	21.6393	29.2288
GSR_a	45.2224	44.1488
SPAG5_b	4.56853	21.8522
GLDC_a	27.167	26.8541
GSR_b	15.8983	29.971
ADSL_e	21.1772	35.6184
TKTL1_a	16.4496	25.6107
TKTL1_b	20.0375	25.9119
CASC5_a	44.404	30.5644
POLQ_a	16.6089	24.8106
NOTO_a	27.6456	29.2856
NOTO_b	9.43631	21.0139
NOTO_c	40.3835	31.3376
NOTO_d	11.4573	18.2869
AHR_a	37.957	40.6169
NR6A1_a	37.5734	37.0004
SOX2_a	1.33943	16.0342

## Sheet: ExtFig5c
gRNA/donor ID	HDR prediction score	409B2	eHAP	HEK293
GPC6_a	4.148	0.43	0.17	0.84
PIGZ_1st_c	1e-06	0.18	0.2	0.2
AAR2_a	8.287	1.43	0.19	1.52
OSBP2_b	27.01	51.9	11.1	41.6
SLC27A3_a	13.28	0.79	3.03	21.2
ITGB4_e	13.44	20.4	2.98	30.5
SV2C_a	40.13	30.8	12.7	40.1
NOTO_c	31.34	36	5.58	38.4
TTLL5_b	35.86	52.9	19	37

## Sheet: ExtFig5d
gRNA/donor ID	HDR efficiency [%]	EVA score	HDR prediction score	HDR prediction score multiplied by distance decay factor
ITGB4_v	0.2	9.46	9.46	9.46
SLITRK1_v	2.3	64.8101	14.71	14.71
ADSL_v	24	47.1416	26.11	26.11
SPAG5_v1	27	65.4563	19.35	19.35
SPAG5_v2	11	78.3356	31.75	31.75
SOX2_v	4.9	57.5031	5.378	5.378
FRMD7_Riesenberg2019	18.27	88.4392	39.92	23.685
CALD1_Riesenberg2019	15.39	87	33.12	7.6057
VCAN_Riesenberg2019	32.13	84.4106	28.21	25.918
Breastc_a (ClinVar)	4.229	83	28.98	8.4579
RCAD_a (ClinVar)	35.51	81.3338	29.15	29.154
CREBBP_a (ClinVar)	15.58	78.5445	37.85	35.862
LIFR_a (ClinVar)	8.356	78	31.63	23.76
FGOLD_v (Clinvar)	27.97	78.5445	34.74	31.917
LYST_v (ClinVar)	1.608	47	7.291	6.9072
MARFAN_v (ClinVar)	19.7	73	34.87	8.0095
APOBR_v	1.8749	71	12.99	12.99
ARRDC1_v	4.13382	73	20.68	20.68
BBIP1_v	20.9941	82	35.32	35.32
CDHR3_v	17.0936	73	31.83	31.83
CRACR2A_v	2.38292	75	14.1	14.1
DCHS1_v1	8.94901	70	25.37	25.37
DCHS1_v2	8.49159	62	12.26	12.26
DNAH1_v	6.36163	66	25.49	25.49
FAAH_v	6.04398	70	11.79	11.79
KATNA1_v	35.6194	76	38.68	38.68
KIF26B_v	4.97751	81	25.76	25.76
KPNA4_v	5.63912	69	21.9	21.9
LAMA5_v	8.27819	79	23.58	23.58
LMNB2_v	10.725	51	9.37	9.37
MCHR2_v	45.5575	83	31.77	31.77
MEIOSIN_v	30.8476	68	25.85	25.85
MFSD12_v	4.01045	76	22.13	22.13
PDZD3_v	2.56791	83	20.47	20.47
RABL6_v	17.9764	76	32.68	32.68
RSPH1_v	59.7989	80	34.96	34.96
SCAP_v	27.6099	63	8.3	8.3
SH2D4A_v	13.6886	63	13.12	13.12
SPAG17_v	59.1607	84	37.76	37.76
SPAG5_v3	3.74219	78	23.95	23.95
SPAG5_v4	28.7014	61	22.96	22.96
SV2_v	7.91431	73	31.02	31.02
TENM4_v	5.00785	69	12.51	12.51
TP53TG5_v	10.4413	22	10.06	10.06
TTF1_v	77.5262	77	36.88	36.88
ZNHIT2_v1	11.7445	66	14.55	14.55
ZNHIT2_v2	6.02086	46	9.12	9.12
