# Supplementary material for: Robust prediction of synthetic gRNA activity and cryptic DNA repair by disentangling cellular CRISPR cleavage outcomes
Source: Nat Commun. 2025 May 21;16:4717. doi: 10.1038/s41467-025-59947-0 (PMC12095496; doi:10.1038/s41467-025-59947-0)
Supplement: Supplementary file 11 — Source Data [file 41467_2025_59947_MOESM11_ESM.zip › 240225_Source Data SuppFig6.xlsx]

## Sheet: ExtFig6a
Doench 2016 ID	gRNA ID	rep1 in vivo gRNA activity [%]	rep2 in vivo gRNA activity [%]
NF1-3190	D1	80.7	77.3
MED12-1441	D2	94.5	93.3
NF1-3160	D3	96.5	96.3
TADA1-3785	D4	94.2	94.9
MED12-580	D5	99.3	99.4
MED12-633	D6	74.4	79.8
NF1-2449	D7	97	97.8
CUL3-363	D8	96.5	96.3

## Sheet: ExtFig6b
Doench 2016 ID	gRNA ID	rep1 in vivo gRNA activity [%]	rep2 in vivo gRNA activity [%]
NF1-3190	D1	93.0004	85.8981
MED12-1441	D2	66.2873	67.5357
NF1-3160	D3	90.9729	93.3956
TADA1-3785	D4	81.2648	79.4106
MED12-580	D5	95.7906	95.4335
MED12-633	D6	96.1951	96.5715
NF1-2449	D7	96.6009	95.8575
CUL3-363	D8	87.7142	83.2185

## Sheet: ExtFig6c
Doench 2016 ID	gRNA ID	rep1 in vivo gRNA activity [%]	rep2 in vivo gRNA activity [%]
NF1-3190	D1	10.6477	12.0371
MED12-1441	D2	0.9	0.78974
NF1-3160	D3	11.0325	11.2561
TADA1-3785	D4	2.2	2.09048
MED12-580	D5	38.2676	33.607
MED12-633	D6	14.3479	15.197
NF1-2449	D7	22.6195	26.5376
CUL3-363	D8	20.3295	37.5392
