# Supplementary material for: Robust prediction of synthetic gRNA activity and cryptic DNA repair by disentangling cellular CRISPR cleavage outcomes
Source: Nat Commun. 2025 May 21;16:4717. doi: 10.1038/s41467-025-59947-0 (PMC12095496; doi:10.1038/s41467-025-59947-0)
Supplement: Supplementary file 11 — Source Data [file 41467_2025_59947_MOESM11_ESM.zip › 240225_Source Data SuppFig7.xlsx]

## Sheet: ExtFig7
Category	This study (no. Of gRNAs of Q4 in category)	Riesenberg2022	Leenay2019	Talas2021	Doench2016	Doench2014h	Doench2014m	Hart2016	Chari2015
<50	0	0	0	0	1	3	3	1	1
≥50-60	0	0	4	0	13	14	1	38	10
>60-70	1	2	39	4	73	40	22	142	31
>70-80	13	3	156	7	247	95	99	433	119
>80	6	0	191	4	245	67	113	435	146
