# Supplementary material for: Robust prediction of synthetic gRNA activity and cryptic DNA repair by disentangling cellular CRISPR cleavage outcomes
Source: Nat Commun. 2025 May 21;16:4717. doi: 10.1038/s41467-025-59947-0 (PMC12095496; doi:10.1038/s41467-025-59947-0)
Supplement: Supplementary file 11 — Source Data [file 41467_2025_59947_MOESM11_ESM.zip › 240225_Source Data SuppFig8.xlsx]

## Sheet: ExtFig8a
Cellular clone ID	Copy number (relative to diploid FOXP2 control)	upper limit	lower limit
FAAH_c1	2.05	2.2	1.89
FAAH_c2	2.13	2.29	1.96
FAAH_c3	2.13	2.28	1.99
FAAH_c4	1.82	1.93	1.71
FAAH_c5	2.12	2.31	1.93
FAAH_c6	2.07	2.18	1.96
FAAH_c7	2.18	2.32	2.03
FAAH_c8	2.03	2.14	1.93
FAAH_c9	2.05	2.17	1.93
FAAH_c10	1.93	2.06	1.79
FAAH_c11	2.08	2.23	1.93
FAAH_c12	2.12	2.23	2
FAAH_c13	1.89	1.98	1.81
FAAH_c14	2.01	2.08	1.93
FAAH_c15	2.03	2.12	1.93
FAAH_c16	2.14	2.33	1.97
FAAH_c17	2.13	2.33	1.93
FAAH_c18	2.02	2.2	1.83
FAAH_c19	1.88	1.98	1.77
FAAH_c20	1.86	2	1.72
FAAH_c21	2.18	2.33	2.02
FAAH_c22	2.18	2.35	2.02
FAAH_c23	1.81	1.87	1.74
FAAH_c24	1.9	1.99	1.81
FAAH_c25	1.58	1.64	1.51
FAAH_c26	1.88	1.98	1.77
FAAH_c27	1.71	1.82	1.6
FAAH_c28	1.92	1.98	1.85
FAAH_c29	1.95	2.03	1.88
FAAH_c30	1.9	1.97	1.83
FAAH_c31	1.94	2.01	1.88
FAAH_c32	2.08	2.16	2.01
NCOA6_c1	2.16	2.41	1.91
NCOA6_c2	2.14	2.25	2.05
NCOA6_c3	2.18	2.29	2.06
NCOA6_c4	2.06	2.17	1.94
NCOA6_c5	2.13	2.29	1.96
NCOA6_c6	1.81	2.1	1.52
NCOA6_c7	2.08	2.19	1.96
NCOA6_c8	1.97	2.06	1.88
NCOA6_c9	1.94	2.02	1.86
NCOA6_c10	2.16	2.27	2.04
NCOA6_c11	2.11	2.39	1.84
NCOA6_c12	2.14	2.28	2.02
NCOA6_c13	1.88	2.08	1.67
NCOA6_c14	1.76	1.84	1.68
NCOA6_c15	2.09	2.17	2.02
NCOA6_c16	1.76	2.12	1.4
NCOA6_c17	2.22	2.33	2.12
NCOA6_c18	1.86	1.93	1.79
NCOA6_c19	1.88	1.94	1.82
NCOA6_c20	1.89	1.97	1.81
NCOA6_c21	2.13	2.25	2
NCOA6_c22	1.83	1.9	1.76
NCOA6_c23	1.94	2.02	1.84
NCOA6_c24	2.05	2.15	1.94
NCOA6_c25	1.95	2.11	1.8
NCOA6_c26	1.71	1.86	1.56
NCOA6_c27	1.89	1.97	1.81

## Sheet: ExtFig8b
Cellular clone ID	Copy number (relative to diploid FOXP2 control)	upper limit	lower limit
TEX2_c1	1.93	2.03	1.82
TEX2_c2	2.04	2.14	1.94
TEX2_c3	1.83	1.92	1.76
TEX2_c4	0.98	1.05	0.92
TEX2_c5	1.81	1.94	1.7
TEX2_c6	1.93	2.03	1.83
TEX2_c7	1.89	2.02	1.76
TEX2_c8	0.92	0.98	0.85
TEX2_c9	1.8	1.88	1.74
TEX2_c10	2.24	2.35	2.12
TEX2_c11	1.78	1.87	1.71
TEX2_c12	0.98	1.04	0.93
TEX2_c13	2.08	2.2	1.98
TEX2_c14	1.84	1.91	1.77
TEX2_c15	1.05	1.11	0.99
TEX2_c16	2.17	2.3	2.03
TEX2_c17	1.85	1.93	1.77
TEX2_c18	2.14	2.25	2.03
TEX2_c19	1.95	2.03	1.86
TEX2_c20	2	2.1	1.89
TEX2_c21	1.02	1.09	0.96
TEX2_c22	2.19	2.33	2.05
TEX2_c23	1.85	1.92	1.77
TEX2_c24	1.8	1.86	1.75
TEX2_c25	1.94	2.03	1.84
TEX2_c26	2.03	2.14	1.91
TEX2_c27	0	0.01	0
TEX2_c28	0.98	1.07	0.9
TEX2_c29	2.14	2.26	2.03
TEX2_c30	2.18	2.36	2
TEX2_c31	2.15	2.29	2.02
TEX2_c32	1.87	1.94	1.79
TEX2_c33	1.2	1.32	1.08
TEX2_c34	1.05	1.13	0.96
TEX2_c35	2.14	2.27	2.02
VCAN_c1	2.23	2.37	2.09
VCAN_c2	2.19	2.43	1.95
VCAN_c3	2.16	2.27	2.05
VCAN_c4	1.99	2.08	1.88
VCAN_c5	1.03	1.13	0.93
VCAN_c6	1.82	2.04	1.59
VCAN_c7	1.13	1.24	1.01
VCAN_c8	1.1	1.29	0.92
VCAN_c9	2.04	2.15	1.94
VCAN_c10	1.94	2.01	1.87
VCAN_c11	1.01	1.07	0.93
VCAN_c12	2.06	2.19	1.93
VCAN_c13	0	0	0
VCAN_c14	1.96	2.03	1.89
VCAN_c15	0.98	1.03	0.92
VCAN_c16	2	2.06	1.92
VCAN_c17	2.08	2.23	1.93
VCAN_c18	0	0	0
VCAN_c19	0.99	1.03	0.94
VCAN_c20	1.87	1.95	1.8
VCAN_c21	1.92	2.08	1.78
VCAN_c22	1.05	1.17	0.95
VCAN_c23	2	2.11	1.9
VCAN_c24	1.96	2.05	1.87
VCAN_c25	1.94	2.07	1.8
VCAN_c26	1.79	1.85	1.73
VCAN_c27	1.94	2.01	1.87
VCAN_c28	0.97	1	0.93
VCAN_c29	0.96	1	0.92
VCAN_c30	0.92	0.96	0.89
VCAN_c31	2	2.08	1.92
VCAN_c32	2.01	2.09	1.94
VCAN_c33	1.03	1.08	0.97
VCAN_c34	1.01	1.05	0.97
VCAN_c35	1.92	2.08	1.77
VCAN_c36	2.05	2.17	1.94
VCAN_c37	0.01	0.01	0.01
VCAN_c38	0	0	0
VCAN_c39	1.9	2	1.8
VCAN_c40	1	1.09	0.9
